# Supplementary material for: Co-Transcriptomic Analysis of the Maize–Western Corn Rootworm Interaction
Source: Plants (Basel). 2022 Sep 7;11(18):2335. doi: 10.3390/plants11182335 (PMC9505089; doi:10.3390/plants11182335)
Supplement: Supplementary file 1 [file plants-11-02335-s001.zip]

Archive with 7 entries (6 files):
- plants-1741276-supplementary/
- plants-1741276-supplementary/Supplemental Table S1.xlsx
- plants-1741276-supplementary/Supplemental Table S2.xlsx
- plants-1741276-supplementary/Supplemental Table S3.xlsx
- plants-1741276-supplementary/Supplemental Table S4.xlsx
- plants-1741276-supplementary/Supplemental Table S5.xlsx
- plants-1741276-supplementary/supplementary Figure S1.pdf
