# Supplementary material for: Co-Transcriptomic Analysis of the Maize–Western Corn Rootworm Interaction
Source: Plants (Basel). 2022 Sep 7;11(18):2335. doi: 10.3390/plants11182335 (PMC9505089; doi:10.3390/plants11182335)
Supplement: Supplementary file 1 [file plants-11-02335-s001.zip › plants-1741276-supplementary/Supplemental Table S1.xlsx]

## Sheet: all
Supplemental Table S1: Contrast summary for the genes expressed in maize leaves and root tissues at 1 dpi and 5 dpi.
R: Root L: Leaves
				log2(Fold-change)									q value									contrast analysis |log2(FC)|>1 & q_value < 0.05
gene	arabi-defline	rice-defline	Hormone_enzyme	log2(0hR_0hL)	log2(1DL_0hL)	log2(5DL_0hL)	log2(5DL_1DL)	log2(1DR_0hR)	log2(5DR_0hR)	log2(5DR_1DR)	log2(1DR_1DL)	log2(5DR_5DL)	q_value_0hR_0hL	q_value_1DL_0hL	q_value_5DL_0hL	q_value_5DL_1DL	q_value_1DR_0hR	q_value_5DR_0hR	q_value_5DR_1DR	q_value_1DR_1DL	q_value_5DR_5DL	0hR_0hL	1DL_0hL	5DL_0hL	5DL_1DL	1DR_0hR	5DR_0hR	5DR_1DR	1DR_1DL	5DR_5DL	Number gene Upregulated	Number gene Downregulated	Number total DEGs
GRMZM5G800096	NADH-Ubiquinone/plastoquinone (complex I) protein	NADPH-dependent oxidoreductase, putative, expressed	-	-10000	0.0695453	0.753857	0.684312	0	100000	100000	-100000	-3.05572	1	1	1	1	1	1	1	1	1	no	no	no	no	no	no	no	no	no	0	0	0
GRMZM5G800101	NADH-Ubiquinone/plastoquinone (complex I) protein	NADPH-dependent oxidoreductase, putative, expressed	-	-3.82071	0.110246	-0.573618	-0.683864	-100000	-100000	0	-100000	-100000	1	1	1	1	1	1	1	1	1	no	no	no	no	no	no	no	no	no	0	0	0
GRMZM5G800457	0	0	-	0	0	0	0	0	100000	100000	0	100000	1	1	1	1	1	1	1	1	1	no	no	no	no	no	no	no	no	no	0	0	0
GRMZM5G800780	photosynthetic electron transfer B	cytochrome b6, putative, expressed	-	-100000	-0.565139	-100000	-100000	0	0	0	-100000	0	1	1	1	1	1	1	1	1	1	no	no	no	no	no	no	no	no	no	0	0	0
GRMZM5G800980	photosystem II reaction center protein G	NADPH-dependent oxidoreductase, putative, expressed	-	-3.38579	0.00187923	0.186192	0.184313	0.589941	-100000	-100000	-2.79773	-100000	1	1	1	1	1	1	1	1	1	no	no	no	no	no	no	no	no	no	0	0	0
GRMZM5G801074	ribosomal protein L33	chloroplast 50S ribosomal protein L33, putative, expressed	-	0	0	0	0	0	0	0	0	0	1	1	1	1	1	1	1	1	1	no	no	no	no	no	no	no	no	no	0	0	0
GRMZM5G801746	0	0	-	100000	0	0	0	-0.17427	-100000	-100000	100000	0	1	1	1	1	1	1	1	1	1	no	no	no	no	no	no	no	no	no	0	0	0
GRMZM5G801958	0	0	-	-4.72087	0.481476	0.378216	-0.10326	1.18984	2.83533	1.64549	-4.01251	-2.26376	1	1	1	1	1	1	1	1	1	no	no	no	no	no	no	no	no	no	0	0	0
GRMZM5G804358	NADH dehydrogenase subunit 4	NADH-ubiquinone oxidoreductase chain 4, putative, expressed	-	0.321055	0.372538	-0.888894	-1.26143	1.01611	0.128126	-0.887984	0.964627	1.33808	0.656619	0.523661	1	0.0276656	0.0588268	0.845857	0.068037	0.024584	0.0244035	no	no	no	D	no	no	no	no	U	1	1	2
GRMZM5G804671	0	0	-	0	0	0	0	0	0	0	0	0	1	1	1	1	1	1	1	1	1	no	no	no	no	no	no	no	no	no	0	0	0
GRMZM5G804708	plastid-encoded CLP P	OsClp10 - Putative Clp protease homologue, expressed	-	-100000	0.361448	0.637755	0.276307	100000	100000	0.228111	-8.54607	-8.59427	0.000149009	0.0693903	0.000938672	0.150097	1	1	1	0.165774	0.205328	D	no	no	no	no	no	no	no	no	0	1	1
GRMZM5G804776	ribosomal protein L14	chloroplast 50S ribosomal protein L14, putative, expressed	-	0	100000	0	-100000	0	0	0	-100000	0	1	1	1	1	1	1	1	1	1	no	no	no	no	no	no	no	no	no	0	0	0
GRMZM5G805421	0	0	-	0	100000	0	-100000	0	0	0	-100000	0	1	1	1	1	1	1	1	1	1	no	no	no	no	no	no	no	no	no	0	0	0
GRMZM5G805940	0	0	-	0	0	0	0	0	0	0	0	0	1	1	1	1	1	1	1	1	1	no	no	no	no	no	no	no	no	no	0	0	0
GRMZM5G806435	0	0	-	0	0	0	0	100000	100000	0.815624	100000	100000	1	1	1	1	1	1	1	1	1	no	no	no	no	no	no	no	no	no	0	0	0
GRMZM5G806488	ribosomal protein S7	chloroplast 30S ribosomal protein S7, putative, expressed	-	0	100000	100000	-1.40632	0	100000	100000	-100000	0.256061	1	1	1	1	1	1	1	1	1	no	no	no	no	no	no	no	no	no	0	0	0
GRMZM5G807592	0	0	-	-1.13028	0.0644854	-1.44064	-1.50513	1.11003	-0.31683	-1.42686	-0.0847337	-0.00646473	0.0999143	0.912766	0.0521406	0.0404871	0.10878	0.737135	0.0644906	0.902063	0.94062	no	no	no	D	no	no	no	no	no	0	1	1
GRMZM5G808402	ATP synthase subunit beta	ATP synthase subunit beta, putative, expressed	-	0	0	0	0	0	0	0	0	0	1	1	1	1	1	1	1	1	1	no	no	no	no	no	no	no	no	no	0	0	0
GRMZM5G808939	photosystem II reaction center protein B	photosystem II P680 chlorophyll A apoprotein, putative, expressed	-	0	0	100000	100000	0	0	0	0	-100000	1	1	1	1	1	1	1	1	1	no	no	no	no	no	no	no	no	no	0	0	0
GRMZM5G809869	ribosomal protein S2	ribosomal protein S2, putative, expressed	-	-100000	0.116775	-100000	-100000	0	0	0	-100000	0	1	1	1	1	1	1	1	1	1	no	no	no	no	no	no	no	no	no	0	0	0
GRMZM5G810298	NADH-Ubiquinone/plastoquinone (complex I) protein	NADPH-dependent oxidoreductase, putative, expressed	-	-100000	0.0505176	-2.21324	-2.26375	100000	100000	0.249149	-3.64924	-1.13633	1	1	1	1	1	1	1	1	1	no	no	no	no	no	no	no	no	no	0	0	0
GRMZM5G811749	ribosomal protein S16	chloroplast 30S ribosomal protein S16, putative, expressed	-	-5.17447	0.149469	-0.707363	-0.856831	0.958507	2.35648	1.39797	-4.36543	-2.11063	1	0.726271	1	0.0217231	1	1	1	0.204052	1	no	no	no	no	no	no	no	no	no	0	0	0
GRMZM5G813608	0	uncharacterized protein ycf70, putative	-	-100000	0.652023	-100000	-100000	0	100000	100000	-100000	100000	1	1	1	1	1	1	1	1	1	no	no	no	no	no	no	no	no	no	0	0	0
GRMZM5G813949	0	0	-	0	0	0	0	0	0	0	0	0	1	1	1	1	1	1	1	1	1	no	no	no	no	no	no	no	no	no	0	0	0
GRMZM5G814594	0	0	-	0	0	0	0	0	100000	100000	0	100000	1	1	1	1	1	1	1	1	1	no	no	no	no	no	no	no	no	no	0	0	0
GRMZM5G815453	ribulose-bisphosphate carboxylases	ribulose bisphosphate carboxylase large chain precursor, putative, expressed	-	0	100000	0	-100000	0	0	0	-100000	0	1	1	1	1	1	1	1	1	1	no	no	no	no	no	no	no	no	no	0	0	0
GRMZM5G815553	iron-sulfur cluster binding;electron carriers;4 iron, 4 sulfur cluster binding	photosystem I iron-sulfur center, putative, expressed	-	0	0	0	0	0	0	0	0	0	1	1	1	1	1	1	1	1	1	no	no	no	no	no	no	no	no	no	0	0	0
GRMZM5G815606	ribosomal protein S18	chloroplast 30S ribosomal protein S18, putative, expressed	-	0	0	0	0	0	0	0	0	0	1	1	1	1	1	1	1	1	1	no	no	no	no	no	no	no	no	no	0	0	0
GRMZM5G816274	0	expressed protein	-	0	0	0	0	0	0	0	0	0	1	1	1	1	1	1	1	1	1	no	no	no	no	no	no	no	no	no	0	0	0
GRMZM5G816453	0	0	-	0	0	0	0	100000	0	-100000	100000	0	1	1	1	1	1	1	1	1	1	no	no	no	no	no	no	no	no	no	0	0	0
GRMZM5G816772	Plant mitochondrial ATPase, F0 complex, subunit 8 protein	ATP synthase protein YMF19, putative, expressed	-	0	0	0	0	0	0	0	0	0	1	1	1	1	1	1	1	1	1	no	no	no	no	no	no	no	no	no	0	0	0
GRMZM5G817985	0	0	-	0	0	0	0	0	0	0	0	0	1	1	1	1	1	1	1	1	1	no	no	no	no	no	no	no	no	no	0	0	0
GRMZM5G818111	ribosomal protein L2	60S ribosomal protein L8, putative, expressed	-	-100000	0.118081	0.538795	0.420714	0	100000	100000	-100000	-2.15796	1	1	1	1	1	1	1	1	1	no	no	no	no	no	no	no	no	no	0	0	0
GRMZM5G819109	0	0	-	0	100000	0	-100000	0	0	0	-100000	0	1	1	1	1	1	1	1	1	1	no	no	no	no	no	no	no	no	no	0	0	0
GRMZM5G819258	0	0	-	0	0	0	0	0	0	0	0	0	1	1	1	1	1	1	1	1	1	no	no	no	no	no	no	no	no	no	0	0	0
GRMZM5G821527	Sec-independent periplasmic protein translocase	uncharacterized tatC-like protein ymf16, putative, expressed	-	0	0	0	0	0	0	0	0	0	1	1	1	1	1	1	1	1	1	no	no	no	no	no	no	no	no	no	0	0	0
GRMZM5G821687	0	0	-	0	0	0	0	100000	0	-100000	100000	0	1	1	1	1	1	1	1	1	1	no	no	no	no	no	no	no	no	no	0	0	0
GRMZM5G822170	0	0	-	0	0	0	0	0	0	0	0	0	1	1	1	1	1	1	1	1	1	no	no	no	no	no	no	no	no	no	0	0	0
GRMZM5G822401	0	0	-	0	0	0	0	0	0	0	0	0	1	1	1	1	1	1	1	1	1	no	no	no	no	no	no	no	no	no	0	0	0
GRMZM5G822734	0	0	-	0	0	0	0	0	0	0	0	0	1	1	1	1	1	1	1	1	1	no	no	no	no	no	no	no	no	no	0	0	0
GRMZM5G824660	0	0	-	0	0	0	0	0	0	0	0	0	1	1	1	1	1	1	1	1	1	no	no	no	no	no	no	no	no	no	0	0	0
GRMZM5G825253	0	0	-	0.287253	-1.86229	-0.241686	1.62061	-0.435764	-1.26357	-0.827807	1.71378	-0.734632	1	1	1	1	1	1	1	1	1	no	no	no	no	no	no	no	no	no	0	0	0
GRMZM5G826322	gigantea protein (GI)	GIGANTEA, putative, expressed	-	0	0	0	0	0	0	0	0	0	1	1	1	1	1	1	1	1	1	no	no	no	no	no	no	no	no	no	0	0	0
GRMZM5G826672	0	uncharacterized protein ycf73, putative, expressed	-	0	0	0	0	0	0	0	0	0	1	1	1	1	1	1	1	1	1	no	no	no	no	no	no	no	no	no	0	0	0
GRMZM5G827309	DNA/RNA polymerases superfamily protein	DNA-directed RNA polymerase 1B, mitochondrial precursor, putative, expressed	-	-0.339721	-0.444894	-0.981515	-0.536622	1.99194	0.746705	-1.24524	2.09712	1.3885	1	1	1	1	1	1	1	1	1	no	no	no	no	no	no	no	no	no	0	0	0
GRMZM5G827951	ribosomal protein L2	conserved hypothetical protein	-	100000	100000	100000	-0.0592405	0.575176	-1.90197	-2.47715	1.78087	-0.637033	1	1	1	1	1	1	1	1	1	no	no	no	no	no	no	no	no	no	0	0	0
GRMZM5G828883	0	0	-	0	0	0	0	0	100000	100000	0	100000	1	1	1	1	1	1	1	1	1	no	no	no	no	no	no	no	no	no	0	0	0
GRMZM5G830210	Nucleic acid-binding, OB-fold-like protein	translation initiation factor IF-1, chloroplast, putative, expressed	-	0	100000	0	-100000	0	0	0	-100000	0	1	1	1	1	1	1	1	1	1	no	no	no	no	no	no	no	no	no	0	0	0
GRMZM5G831399	photosystem II reaction center protein H	photosystem II reaction center protein H, putative, expressed	-	-100000	-0.702656	-0.891182	-0.188526	100000	0	-100000	-0.738443	-100000	1	1	1	1	1	1	1	1	1	no	no	no	no	no	no	no	no	no	0	0	0
GRMZM5G831540	CemA-like proton extrusion protein-related	chloroplast envelope membrane protein, putative, expressed	-	-4.74694	0.414763	1.05201	0.637244	0.649293	2.56439	1.9151	-4.51241	-3.23456	1	1	1	1	1	1	1	1	1	no	no	no	no	no	no	no	no	no	0	0	0
GRMZM5G833299	0	0	-	0	0	0	0	100000	0	-100000	100000	0	1	1	1	1	1	1	1	1	1	no	no	no	no	no	no	no	no	no	0	0	0
GRMZM5G834128	NADH dehydrogenase subunit 5C	NADPH-dependent oxidoreductase, putative, expressed	-	0.945568	1.28902	-1.23997	-2.52899	0.945929	-1.02978	-1.97571	0.602476	1.15575	1	1	1	1	1	1	1	1	1	no	no	no	no	no	no	no	no	no	0	0	0
GRMZM5G834207	0	0	-	0	0	0	0	100000	0	-100000	100000	0	1	1	1	1	1	1	1	1	1	no	no	no	no	no	no	no	no	no	0	0	0
GRMZM5G834282	0	0	-	0	0	0	0	0	0	0	0	0	1	1	1	1	1	1	1	1	1	no	no	no	no	no	no	no	no	no	0	0	0
GRMZM5G834298	0	0	-	-100000	-100000	-100000	0	0	0	0	0	0	1	1	1	1	1	1	1	1	1	no	no	no	no	no	no	no	no	no	0	0	0
GRMZM5G834666	0	0	-	2.33247	2.56487	1.91033	-0.654537	0.234311	-0.415099	-0.64941	0.00191003	0.00703653	0.0710674	0.0687504	0.11583	0.351135	0.722522	0.538589	0.31161	0.961474	0.949452	no	no	no	no	no	no	no	no	no	0	0	0
GRMZM5G834908	0	0	-	0	0	0	0	0	0	0	0	0	1	1	1	1	1	1	1	1	1	no	no	no	no	no	no	no	no	no	0	0	0
GRMZM5G834995	0	0	-	0	0	0	0	0	0	0	0	0	1	1	1	1	1	1	1	1	1	no	no	no	no	no	no	no	no	no	0	0	0
GRMZM5G835775	NADH-ubiquinone/plastoquinone oxidoreductase chain 4L	NADPH-dependent oxidoreductase, putative	-	-100000	-0.140322	-0.659821	-0.519499	0	0	0	-100000	-100000	1	1	1	1	1	1	1	1	1	no	no	no	no	no	no	no	no	no	0	0	0
GRMZM5G836544	0	0	-	0	0	100000	100000	100000	0	-100000	100000	-100000	1	1	1	1	1	1	1	1	1	no	no	no	no	no	no	no	no	no	0	0	0
GRMZM5G836994	maturase K	maturase K, putative, expressed	-	-6.91167	-0.245031	-1.30045	-1.05542	1.11831	3.11007	1.99176	-5.54833	-2.50115	0.34094	0.367978	0.000149009	0.000149009	1	1	1	0.0801321	0.000288628	no	no	D	D	no	no	no	no	D	0	3	3
GRMZM5G837015	0	0	-	0	100000	0	-100000	100000	0	-100000	0.49448	0	1	1	1	1	1	1	1	1	1	no	no	no	no	no	no	no	no	no	0	0	0
GRMZM5G838396	structural constituent of ribosome	chloroplast 30S ribosomal protein S3, putative, expressed	-	0	0	0	0	0	0	0	0	0	1	1	1	1	1	1	1	1	1	no	no	no	no	no	no	no	no	no	0	0	0
GRMZM5G838554	0	0	-	0	0	0	0	100000	0	-100000	100000	0	1	1	1	1	1	1	1	1	1	no	no	no	no	no	no	no	no	no	0	0	0
GRMZM5G838963	0	0	-	0	0	0	0	0	0	0	0	0	1	1	1	1	1	1	1	1	1	no	no	no	no	no	no	no	no	no	0	0	0
GRMZM5G839924	NADH dehydrogenase subunit 9	NADPH-dependent oxidoreductase, putative, expressed	-	0	0	0	0	0	0	0	0	0	1	1	1	1	1	1	1	1	1	no	no	no	no	no	no	no	no	no	0	0	0
GRMZM5G841635	0	hypothetical protein	-	0	0	0	0	0	0	0	0	0	1	1	1	1	1	1	1	1	1	no	no	no	no	no	no	no	no	no	0	0	0
GRMZM5G842963	0	0	-	0	0	0	0	0	100000	100000	0	100000	1	1	1	1	1	1	1	1	1	no	no	no	no	no	no	no	no	no	0	0	0
GRMZM5G844030	0	0	-	-2.16024	-2.24258	-1.90512	0.337458	-1.0201	-100000	-100000	-0.937764	-100000	1	1	1	1	1	1	1	1	1	no	no	no	no	no	no	no	no	no	0	0	0
GRMZM5G844074	chloroplast ribosomal protein S15	chloroplast 30S ribosomal protein S15, putative, expressed	-	0	0	0	0	0	0	0	0	0	1	1	1	1	1	1	1	1	1	no	no	no	no	no	no	no	no	no	0	0	0
GRMZM5G844331	0	0	-	0	0	0	0	0	0	0	0	0	1	1	1	1	1	1	1	1	1	no	no	no	no	no	no	no	no	no	0	0	0
GRMZM5G844605	0	0	-	0	0	0	0	0	0	0	0	0	1	1	1	1	1	1	1	1	1	no	no	no	no	no	no	no	no	no	0	0	0
GRMZM5G844628	ribosomal protein S7	chloroplast 30S ribosomal protein S7, putative, expressed	-	0	0	0	0	0	0	0	0	0	1	1	1	1	1	1	1	1	1	no	no	no	no	no	no	no	no	no	0	0	0
GRMZM5G844657	0	0	-	0	0	0	0	0	0	0	0	0	1	1	1	1	1	1	1	1	1	no	no	no	no	no	no	no	no	no	0	0	0
GRMZM5G845024	0	0	-	-0.819722	0.20854	-1.7804	-1.98894	2.10321	-0.389595	-2.49281	1.07495	0.571085	0.272115	0.73021	0.035904	0.024584	0.00920512	0.674988	0.00849284	0.0163687	0.560611	no	no	D	D	U	no	D	U	no	2	3	5
GRMZM5G845230	0	0	-	0	0	0	0	0	0	0	0	0	1	1	1	1	1	1	1	1	1	no	no	no	no	no	no	no	no	no	0	0	0
GRMZM5G845244	ribosomal protein S8	chloroplast 30S ribosomal protein S8, putative, expressed	-	0	0	0	0	0	0	0	0	0	1	1	1	1	1	1	1	1	1	no	no	no	no	no	no	no	no	no	0	0	0
GRMZM5G845496	0	0	-	0	0	0	0	0	0	0	0	0	1	1	1	1	1	1	1	1	1	no	no	no	no	no	no	no	no	no	0	0	0
GRMZM5G845792	0	0	-	0.630289	-0.837257	-0.952339	-0.115082	0.0414997	-0.789645	-0.831145	1.50905	0.792983	0.360011	0.346747	0.292229	0.92916	0.960197	0.268054	0.241702	0.0890484	0.3873	no	no	no	no	no	no	no	no	no	0	0	0
GRMZM5G846068	0	0	-	100000	0	0	0	-100000	-100000	0	0	0	1	1	1	1	1	1	1	1	1	no	no	no	no	no	no	no	no	no	0	0	0
GRMZM5G846968	DNA/RNA polymerases superfamily protein	DNA-directed RNA polymerase 3A, chloroplast precursor, putative, expressed	-	0	0	0	0	0	0	0	0	0	1	1	1	1	1	1	1	1	1	no	no	no	no	no	no	no	no	no	0	0	0
GRMZM5G847102	0	0	-	0	0	0	0	0	0	0	0	0	1	1	1	1	1	1	1	1	1	no	no	no	no	no	no	no	no	no	0	0	0
GRMZM5G848448	0	0	-	0	0	0	0	100000	0	-100000	100000	0	1	1	1	1	1	1	1	1	1	no	no	no	no	no	no	no	no	no	0	0	0
GRMZM5G849018	0	0	-	0	0	0	0	0	0	0	0	0	1	1	1	1	1	1	1	1	1	no	no	no	no	no	no	no	no	no	0	0	0
GRMZM5G849223	Alpha-L RNA-binding motif/Ribosomal protein S4 family protein	chloroplast 30S ribosomal protein S4, putative, expressed	-	0	0	0	0	100000	0	-100000	100000	0	1	1	1	1	1	1	1	1	1	no	no	no	no	no	no	no	no	no	0	0	0
GRMZM5G850100	0	0	-	0	0	0	0	0	0	0	0	0	1	1	1	1	1	1	1	1	1	no	no	no	no	no	no	no	no	no	0	0	0
GRMZM5G851130	ribosomal protein S2	ribosomal protein S2, putative, expressed	-	0	0	0	0	100000	100000	1.06921	100000	100000	1	1	1	1	1	1	1	1	1	no	no	no	no	no	no	no	no	no	0	0	0
GRMZM5G851708	NADH dehydrogenase subunit 4L	0	-	0	0	0	0	0	0	0	0	0	1	1	1	1	1	1	1	1	1	no	no	no	no	no	no	no	no	no	0	0	0
GRMZM5G851769	Intron maturase, type II family protein	maturase, putative, expressed	-	1.48479	0.375549	-0.230577	-0.606126	0.890066	-0.714867	-1.60493	1.99931	1.0005	1	1	1	1	1	1	1	1	1	no	no	no	no	no	no	no	no	no	0	0	0
GRMZM5G851921	0	0	-	0	0	0	0	0	0	0	0	0	1	1	1	1	1	1	1	1	1	no	no	no	no	no	no	no	no	no	0	0	0
GRMZM5G852144	0	0	-	0	0	100000	100000	100000	0	-100000	100000	-100000	1	1	1	1	1	1	1	1	1	no	no	no	no	no	no	no	no	no	0	0	0
GRMZM5G853305	ribosomal protein L16	chloroplast 50S ribosomal protein L16, putative, expressed	-	0	0	0	0	0	0	0	0	0	1	1	1	1	1	1	1	1	1	no	no	no	no	no	no	no	no	no	0	0	0
GRMZM5G853409	ATPase, F0 complex, subunit A protein	0	-	0	0	0	0	0	0	0	0	0	1	1	1	1	1	1	1	1	1	no	no	no	no	no	no	no	no	no	0	0	0
GRMZM5G853723	NAD(P)H dehydrogenase subunit H	NADPH-dependent oxidoreductase, putative, expressed	-	-100000	-2.01892	-100000	-100000	0	0	0	-100000	0	1	1	1	1	1	1	1	1	1	no	no	no	no	no	no	no	no	no	0	0	0
GRMZM5G854065	NADH-Ubiquinone/plastoquinone (complex I) protein	NADPH-dependent oxidoreductase, putative, expressed	-	0	0	0	0	0	0	0	0	0	1	1	1	1	1	1	1	1	1	no	no	no	no	no	no	no	no	no	0	0	0
GRMZM5G855343	ribosomal protein S19	chloroplast 30S ribosomal protein S19, putative	-	0	0	0	0	0	0	0	0	0	1	1	1	1	1	1	1	1	1	no	no	no	no	no	no	no	no	no	0	0	0
GRMZM5G856027	NADH dehydrogenase subunit 7	NADH-ubiquinone oxidoreductase 49 kDa subunit, putative, expressed	-	100000	100000	0	-100000	2.20831	-100000	-100000	-0.0319383	0	1	1	1	1	1	1	1	1	1	no	no	no	no	no	no	no	no	no	0	0	0
GRMZM5G856189	0	0	-	0	0	0	0	0	0	0	0	0	1	1	1	1	1	1	1	1	1	no	no	no	no	no	no	no	no	no	0	0	0
GRMZM5G856777	photosystem II reaction center protein C	photosystem II 44 kDa reaction center protein, putative, expressed	-	-2.66557	-0.0016021	0.354336	0.355938	-0.339624	-1.04017	-0.700546	-3.00359	-4.06008	1	1	1	1	1	1	1	1	1	no	no	no	no	no	no	no	no	no	0	0	0
GRMZM5G856972	0	0	-	0	0	0	0	0	0	0	0	0	1	1	1	1	1	1	1	1	1	no	no	no	no	no	no	no	no	no	0	0	0
GRMZM5G857320	0	0	-	0	0	0	0	0	0	0	0	0	1	1	1	1	1	1	1	1	1	no	no	no	no	no	no	no	no	no	0	0	0
GRMZM5G858045	0	0	-	0	0	0	0	0	0	0	0	0	1	1	1	1	1	1	1	1	1	no	no	no	no	no	no	no	no	no	0	0	0
GRMZM5G858556	ribosomal protein S11	chloroplast 30S ribosomal protein S11, putative, expressed	-	-100000	-1.27392	-0.317466	0.956452	0	100000	100000	-100000	-0.841578	1	1	1	1	1	1	1	1	1	no	no	no	no	no	no	no	no	no	0	0	0
GRMZM5G859187	0	0	-	0	0	0	0	0	0	0	0	0	1	1	1	1	1	1	1	1	1	no	no	no	no	no	no	no	no	no	0	0	0
GRMZM5G859440	0	0	-	0	0	0	0	0	0	0	0	0	1	1	1	1	1	1	1	1	1	no	no	no	no	no	no	no	no	no	0	0	0
GRMZM5G860062	0	0	-	0	0	0	0	0	0	0	0	0	1	1	1	1	1	1	1	1	1	no	no	no	no	no	no	no	no	no	0	0	0
GRMZM5G861212	0	0	-	0	0	100000	100000	0	100000	100000	0	-0.807144	1	1	1	1	1	1	1	1	1	no	no	no	no	no	no	no	no	no	0	0	0
GRMZM5G861353	0	uncharacterized protein ycf72, putative	-	0	0	0	0	0	0	0	0	0	1	1	1	1	1	1	1	1	1	no	no	no	no	no	no	no	no	no	0	0	0
GRMZM5G861791	structural constituent of ribosome;protein binding	mitochondrial ribosomal protein S3, putative, expressed	-	-100000	-100000	0.181443	100000	0	100000	100000	0	-0.887009	1	1	1	1	1	1	1	1	1	no	no	no	no	no	no	no	no	no	0	0	0
GRMZM5G862955	cytochrome oxidase 2	0	-	1.79115	-0.459375	-0.154354	0.305022	0.435515	-0.0973692	-0.532885	2.68604	1.84813	0.000149009	1	1	1	0.16762	0.794905	0.0920126	0.000149009	0.000149009	U	no	no	no	no	no	no	U	U	3	0	3
GRMZM5G863003	0	0	-	0	0	0	0	0	0	0	0	0	1	1	1	1	1	1	1	1	1	no	no	no	no	no	no	no	no	no	0	0	0
GRMZM5G864407	NADH:ubiquinone/plastoquinone oxidoreductase, chain 6	NADPH-dependent oxidoreductase, putative	-	0	100000	0	-100000	0	0	0	-100000	0	1	1	1	1	1	1	1	1	1	no	no	no	no	no	no	no	no	no	0	0	0
GRMZM5G865196	0	0	-	0	0	0	0	0	0	0	0	0	1	1	1	1	1	1	1	1	1	no	no	no	no	no	no	no	no	no	0	0	0
GRMZM5G866064	0	conserved hypothetical protein	-	0	0	0	0	0	0	0	0	0	1	1	1	1	1	1	1	1	1	no	no	no	no	no	no	no	no	no	0	0	0
GRMZM5G866223	NADPH dehydrogenases	NADPH-dependent oxidoreductase, putative, expressed	-	100000	0	0	0	-100000	-100000	0	0	0	1	1	1	1	1	1	1	1	1	no	no	no	no	no	no	no	no	no	0	0	0
GRMZM5G866761	0	0	-	0	0	0	0	0	0	0	0	0	1	1	1	1	1	1	1	1	1	no	no	no	no	no	no	no	no	no	0	0	0
GRMZM5G866979	0	expressed protein	-	0	0	0	0	0	0	0	0	0	1	1	1	1	1	1	1	1	1	no	no	no	no	no	no	no	no	no	0	0	0
GRMZM5G866990	0	0	-	0	0	0	0	0	0	0	0	0	1	1	1	1	1	1	1	1	1	no	no	no	no	no	no	no	no	no	0	0	0
GRMZM5G867512	cytochrome C biogenesis 382	0	-	1.31149	1.17471	0.65277	-0.521938	0.709186	-0.498106	-1.20729	0.845971	0.160618	1	1	1	1	1	1	1	1	1	no	no	no	no	no	no	no	no	no	0	0	0
GRMZM5G870438	0	0	-	100000	100000	0	-100000	-2.09844	-0.647252	1.45119	-1.73478	100000	1	1	1	1	1	1	1	1	1	no	no	no	no	no	no	no	no	no	0	0	0
GRMZM5G871099	0	0	-	0	0	0	0	0	0	0	0	0	1	1	1	1	1	1	1	1	1	no	no	no	no	no	no	no	no	no	0	0	0
GRMZM5G871174	0	0	-	0	0	0	0	0	0	0	0	0	1	1	1	1	1	1	1	1	1	no	no	no	no	no	no	no	no	no	0	0	0
GRMZM5G872234	0	0	-	0	0	0	0	0	0	0	0	0	1	1	1	1	1	1	1	1	1	no	no	no	no	no	no	no	no	no	0	0	0
GRMZM5G872747	0	uncharacterized protein ycf73, putative, expressed	-	0	0	0	0	0	0	0	0	0	1	1	1	1	1	1	1	1	1	no	no	no	no	no	no	no	no	no	0	0	0
GRMZM5G872899	0	0	-	0	0	0	0	100000	0	-100000	100000	0	1	1	1	1	1	1	1	1	1	no	no	no	no	no	no	no	no	no	0	0	0
GRMZM5G873916	0	0	-	0	0	0	0	0	0	0	0	0	1	1	1	1	1	1	1	1	1	no	no	no	no	no	no	no	no	no	0	0	0
GRMZM5G874394	cysteine-rich RLK (RECEPTOR-like protein kinase) 8	0	-	0	0	0	0	0	100000	100000	0	100000	1	1	1	1	1	1	1	1	1	no	no	no	no	no	no	no	no	no	0	0	0
GRMZM5G874448	NADH dehydrogenase family protein	NADPH-dependent oxidoreductase, putative, expressed	-	-100000	1.45629	0.615852	-0.840438	0	0	0	-100000	-100000	1	1	1	1	1	1	1	1	1	no	no	no	no	no	no	no	no	no	0	0	0
GRMZM5G874740	0	0	-	0	0	0	0	100000	0	-100000	100000	0	1	1	1	1	1	1	1	1	1	no	no	no	no	no	no	no	no	no	0	0	0
GRMZM5G875046	0	0	-	0	0	0	0	100000	0	-100000	100000	0	1	1	1	1	1	1	1	1	1	no	no	no	no	no	no	no	no	no	0	0	0
GRMZM5G875287	ATPase, F0 complex, subunit A protein	chloroplast ATP synthase a chain precursor, putative, expressed	-	0	0	100000	100000	0	0	0	0	-100000	1	1	1	1	1	1	1	1	1	no	no	no	no	no	no	no	no	no	0	0	0
GRMZM5G875789	0	0	-	0	0	0	0	0	0	0	0	0	1	1	1	1	1	1	1	1	1	no	no	no	no	no	no	no	no	no	0	0	0
GRMZM5G876106	NADH-Ubiquinone/plastoquinone (complex I) protein	NADPH-dependent oxidoreductase, putative, expressed	-	-100000	-0.714439	-0.805596	-0.0911576	0	0	0	-100000	-100000	1	1	1	1	1	1	1	1	1	no	no	no	no	no	no	no	no	no	0	0	0
GRMZM5G876913	NADH dehydrogenase 3	NADH-ubiquinone oxidoreductase chain 3, putative, expressed	-	3.55119	1.62902	1.16391	-0.465114	0.761537	-0.544564	-1.3061	2.68371	1.84272	0.00579724	0.0859183	0.235303	0.57252	0.0642557	0.250977	0.00214248	0.000938672	0.0145466	U	no	no	no	no	no	D	U	U	3	1	4
GRMZM5G877040	Ribosomal protein S12/S23 family protein	mitochondrial ribosomal protein S12, putative, expressed	-	0	0	0	0	0	0	0	0	0	1	1	1	1	1	1	1	1	1	no	no	no	no	no	no	no	no	no	0	0	0
GRMZM5G877173	0	0	-	0	0	0	0	0	0	0	0	0	1	1	1	1	1	1	1	1	1	no	no	no	no	no	no	no	no	no	0	0	0
GRMZM5G877454	RNA polymerase subunit beta	DNA-directed RNA polymerase subunit beta, putative, expressed	-	0	0	100000	100000	0	0	0	0	-100000	1	1	1	1	1	1	1	1	1	no	no	no	no	no	no	no	no	no	0	0	0
GRMZM5G878344	0	0	-	100000	0	0	0	-100000	1.2953	100000	0	100000	1	1	1	1	1	1	1	1	1	no	no	no	no	no	no	no	no	no	0	0	0
GRMZM5G879235	RNA polymerase subunit alpha	DNA-directed RNA polymerase subunit alpha, putative, expressed	-	-100000	0.427764	0.311566	-0.116198	0	0	0	-100000	-100000	1	1	1	1	1	1	1	1	1	no	no	no	no	no	no	no	no	no	0	0	0
GRMZM5G881135	Ribosomal protein S12/S23 family protein	mitochondrial ribosomal protein S12, putative, expressed	-	2.25993	1.21383	1.25447	0.0406375	0.86671	-0.723005	-1.58972	1.9128	0.282451	0.000555441	0.0337936	0.0282948	0.935135	0.00879693	0.0713799	0.000149009	0.000149009	0.553564	U	U	U	no	no	no	D	U	no	4	1	5
GRMZM5G881661	0	0	-	0	0	0	0	0	0	0	0	0	1	1	1	1	1	1	1	1	1	no	no	no	no	no	no	no	no	no	0	0	0
GRMZM5G882520	0	0	-	0	0	0	0	0	0	0	0	0	1	1	1	1	1	1	1	1	1	no	no	no	no	no	no	no	no	no	0	0	0
GRMZM5G883882	0	0	-	0	0	0	0	0	0	0	0	0	1	1	1	1	1	1	1	1	1	no	no	no	no	no	no	no	no	no	0	0	0
GRMZM5G884538	Cytochrome c oxidase, subunit III	0	-	-1.26576	0.26508	-1.57135	-1.83643	2.0627	0.602971	-1.45973	0.531865	0.908561	1	0.658469	1	0.0283824	0.0237632	1	0.0311488	0.295541	1	no	no	no	D	U	no	D	no	no	1	2	3
GRMZM5G884707	Di-haem cytochrome, transmembrane;Cytochrome b/b6, C-terminal	cytochrome b6, putative, expressed	-	0	100000	0	-100000	0	0	0	-100000	0	1	1	1	1	1	1	1	1	1	no	no	no	no	no	no	no	no	no	0	0	0
GRMZM5G884912	hydrogen ion transporting ATP synthases, rotational mechanism;zinc ion binding	ATP synthase protein MI25, putative, expressed	-	-1.32148	-0.242635	-0.20861	0.0340256	1.80696	0.365743	-1.44122	0.72812	-0.747125	0.0325673	0.653215	0.703422	0.945877	0.00547669	0.576212	0.00526265	0.108556	0.14919	D	no	no	no	U	no	D	no	no	1	2	3
GRMZM5G884960	photosynthetic electron transfer D	cytochrome b6-f complex subunit 4, putative, expressed	-	0	0	0	0	0	0	0	0	0	1	1	1	1	1	1	1	1	1	no	no	no	no	no	no	no	no	no	0	0	0
GRMZM5G885905	0	uncharacterized protein ycf73, putative, expressed	-	0	0	0	0	0	0	0	0	0	1	1	1	1	1	1	1	1	1	no	no	no	no	no	no	no	no	no	0	0	0
GRMZM5G887290	Ribosomal protein S13/S18 family	ribosomal protein S13p/S18e, putative, expressed	-	0	100000	0	-100000	100000	0	-100000	-0.912314	0	1	1	1	1	1	1	1	1	1	no	no	no	no	no	no	no	no	no	0	0	0
GRMZM5G887911	NADH dehydrogenase 2B	0	-	0	0	0	0	0	0	0	0	0	1	1	1	1	1	1	1	1	1	no	no	no	no	no	no	no	no	no	0	0	0
GRMZM5G889036	Unknown conserved protein	0	-	2.98439	0.46002	-100000	-100000	-0.848324	-0.949431	-0.101107	1.67604	100000	0.204755	1	1	1	0.274378	0.248761	1	1	1	no	no	no	no	no	no	no	no	no	0	0	0
GRMZM5G889299	0	0	-	0	0	0	0	0	0	0	0	0	1	1	1	1	1	1	1	1	1	no	no	no	no	no	no	no	no	no	0	0	0
GRMZM5G889790	0	0	-	-100000	-0.446149	-100000	-100000	100000	0	-100000	0.47734	0	1	1	1	1	1	1	1	1	1	no	no	no	no	no	no	no	no	no	0	0	0
GRMZM5G889905	cytochrome C biogenesis 206	0	-	0	0	0	0	100000	0	-100000	100000	0	1	1	1	1	1	1	1	1	1	no	no	no	no	no	no	no	no	no	0	0	0
GRMZM5G890451	mitochondrial ribosomal protein S7	mitochondrial ribosomal protein S7, putative, expressed	-	-0.116336	0.600492	0.869116	0.268624	0.987571	0.329138	-0.658434	0.270744	-0.656314	0.912529	0.405799	0.225793	0.675304	0.20852	0.702991	0.354964	0.69598	0.325393	no	no	no	no	no	no	no	no	no	0	0	0
GRMZM5G890747	0	0	-	100000	0	0	0	-100000	1.83312	100000	0	100000	1	1	1	1	1	1	1	1	1	no	no	no	no	no	no	no	no	no	0	0	0
GRMZM5G891801	0	0	-	0	0	0	0	0	0	0	0	0	1	1	1	1	1	1	1	1	1	no	no	no	no	no	no	no	no	no	0	0	0
GRMZM5G892247	DNA-directed RNA polymerase family protein	DNA-directed RNA polymerase subunit beta, putative, expressed	-	0	0	0	0	0	0	0	0	0	1	1	1	1	1	1	1	1	1	no	no	no	no	no	no	no	no	no	0	0	0
GRMZM5G892769	0	expressed protein	-	0	0	0	0	0	100000	100000	0	100000	1	1	1	1	1	1	1	1	1	no	no	no	no	no	no	no	no	no	0	0	0
GRMZM5G892983	0	0	-	0	0	0	0	0	0	0	0	0	1	1	1	1	1	1	1	1	1	no	no	no	no	no	no	no	no	no	0	0	0
GRMZM5G893089	0	0	-	0	0	0	0	0	0	0	0	0	1	1	1	1	1	1	1	1	1	no	no	no	no	no	no	no	no	no	0	0	0
GRMZM5G894376	0	0	-	0	0	0	0	0	0	0	0	0	1	1	1	1	1	1	1	1	1	no	no	no	no	no	no	no	no	no	0	0	0
GRMZM5G894515	NADH-Ubiquinone oxidoreductase (complex I), chain 5 protein	NADPH-dependent oxidoreductase, putative, expressed	-	0	0	0	0	100000	0	-100000	100000	0	1	1	1	1	1	1	1	1	1	no	no	no	no	no	no	no	no	no	0	0	0
GRMZM5G897615	0	0	-	0	0	0	0	0	0	0	0	0	1	1	1	1	1	1	1	1	1	no	no	no	no	no	no	no	no	no	0	0	0
GRMZM5G897626	0	0	-	0	0	0	0	0	0	0	0	0	1	1	1	1	1	1	1	1	1	no	no	no	no	no	no	no	no	no	0	0	0
GRMZM5G897755	NADH dehydrogenase 6	NADH-ubiquinone oxidoreductase chain 6, putative, expressed	-	0	0	0	0	0	0	0	0	0	1	1	1	1	1	1	1	1	1	no	no	no	no	no	no	no	no	no	0	0	0
GRMZM5G898442	0	0	-	0	0	0	0	0	0	0	0	0	1	1	1	1	1	1	1	1	1	no	no	no	no	no	no	no	no	no	0	0	0
GRMZM5G898466	0	0	-	0	100000	0	-100000	0	0	0	-100000	0	1	1	1	1	1	1	1	1	1	no	no	no	no	no	no	no	no	no	0	0	0
GRMZM5G898647	Cytochrome C assembly protein	cytochrome c biosynthesis ccmC-like mitochondrial protein, putative, expressed	-	1.11678	1.50434	1.46037	-0.0439728	-0.221461	-0.072663	0.148798	-0.609024	-0.416253	1	1	1	1	1	1	1	1	1	no	no	no	no	no	no	no	no	no	0	0	0
GRMZM5G898772	0	expressed protein	-	0	0	0	0	0	0	0	0	0	1	1	1	1	1	1	1	1	1	no	no	no	no	no	no	no	no	no	0	0	0
GRMZM5G899366	DNA-directed RNA polymerase family protein	DNA-directed RNA polymerase subunit beta, putative, expressed	-	0	0	0	0	0	0	0	0	0	1	1	1	1	1	1	1	1	1	no	no	no	no	no	no	no	no	no	0	0	0
GRMZM5G899452	0	0	-	0	0	0	0	0	0	0	0	0	1	1	1	1	1	1	1	1	1	no	no	no	no	no	no	no	no	no	0	0	0
GRMZM5G899836	0	uncharacterized protein ycf72, putative	-	0	0	0	0	0	0	0	0	0	1	1	1	1	1	1	1	1	1	no	no	no	no	no	no	no	no	no	0	0	0
GRMZM5G899892	0	0	-	0	0	0	0	0	0	0	0	0	1	1	1	1	1	1	1	1	1	no	no	no	no	no	no	no	no	no	0	0	0
Zm00001d000001	0	0	-	-6.62248	-0.193534	-2.37278	-2.17925	-0.444007	2.01644	2.46044	-6.87295	-2.23327	0.000149009	0.268483	0.000149009	0.000149009	0.346917	0.000149009	0.000149009	0.000149009	0.000149009	D	no	D	D	no	U	U	D	D	2	5	7
Zm00001d000002	starch synthase 3	starch synthase III, putative, expressed	-	-1.14354	-0.0513314	-1.41978	-1.36845	0.159501	0.0707412	-0.0887599	-0.932709	0.346983	0.000149009	0.860202	0.000149009	0.000149009	0.652512	0.856827	0.820603	0.000555441	0.311109	D	no	D	D	no	no	no	no	no	0	3	3
Zm00001d000003	0	0	-	100000	0	0	0	-1.25993	-1.28294	-0.02301	100000	100000	1	1	1	1	1	1	1	1	1	no	no	no	no	no	no	no	no	no	0	0	0
Zm00001d000004	postsynaptic protein-related	postsynaptic protein CRIPT, putative, expressed	-	-0.235649	-0.341386	-0.170665	0.170721	0.106487	0.0139693	-0.0925178	0.212223	-0.0510155	0.281561	0.103011	0.438931	0.453702	0.666833	0.958086	0.706575	0.350917	0.838552	no	no	no	no	no	no	no	no	no	0	0	0
Zm00001d000005	0	expressed protein	-	0.974795	0.132673	-0.773975	-0.906648	0.229449	-0.83308	-1.06253	1.07157	0.91569	0.000149009	0.65427	0.00558422	0.00106313	0.336796	0.000938672	0.000149009	0.000149009	0.0015508	no	no	no	no	no	no	D	U	no	1	1	2
Zm00001d000006	RmlC-like cupins superfamily protein	Cupin domain containing protein, expressed	-	5.291	-1.41723	-0.376228	1.041	-0.156174	1.82759	1.98377	6.55206	7.49483	0.00118624	1	1	1	0.617443	0.000149009	0.000149009	0.10227	0.0103179	U	no	no	no	no	U	U	no	U	4	0	4
Zm00001d000008	RmlC-like cupins superfamily protein	Cupin domain containing protein, expressed	-	3.39449	-0.77332	0.222407	0.995727	0.0797206	2.20562	2.1259	4.24753	5.3777	0.234547	1	1	1	0.905002	0.000149009	0.000684974	0.297311	0.0060071	no	no	no	no	no	U	U	no	U	3	0	3
Zm00001d000009	0	0	-	100000	100000	100000	1.48489	-100000	0.129471	100000	-100000	-0.970874	1	1	1	1	1	1	1	1	1	no	no	no	no	no	no	no	no	no	0	0	0
Zm00001d000011	0	0	-	0.748197	0.320561	1.10938	0.788817	-0.287576	1.00055	1.28812	0.14006	0.639365	0.0263974	0.383445	0.00042358	0.00590398	0.360689	0.000149009	0.000149009	0.693727	0.014451	no	no	U	no	no	U	U	no	no	3	0	3
Zm00001d000012	RmlC-like cupins superfamily protein	Cupin domain containing protein, expressed	-	-0.00638006	-1.59908	0.253499	1.85258	-0.810888	0.797692	1.60858	0.781809	0.537813	0.977378	0.00504714	0.575522	0.000812596	0.106263	0.0438109	0.00237502	0.184758	0.173021	no	D	no	U	no	no	U	no	no	2	1	3
Zm00001d000013	0	0	-	0	0	0	0	0	0	0	0	0	1	1	1	1	1	1	1	1	1	no	no	no	no	no	no	no	no	no	0	0	0
Zm00001d000016	fatty acid desaturase A	carotenoid synthesis regulator CarF, putative, expressed	-	-0.910063	0.735743	2.34054	1.6048	-0.108601	1.56133	1.66994	-1.75441	-1.68927	1	1	0.0909747	0.0684309	1	1	1	1	0.0408342	no	no	no	no	no	no	no	no	D	0	1	1
Zm00001d000017	RmlC-like cupins superfamily protein	Cupin domain containing protein, expressed	-	-0.596407	-2.7775	0.820195	3.59769	-0.301575	2.27436	2.57594	1.87952	0.85776	1	1	1	1	1	1	1	1	1	no	no	no	no	no	no	no	no	no	0	0	0
Zm00001d000018	RmlC-like cupins superfamily protein	Cupin domain containing protein, expressed	-	0.674837	-1.1579	0.885075	2.04297	-0.666705	0.384762	1.05147	1.16603	0.174524	0.0285614	0.00225935	0.00362109	0.000149009	0.0408342	0.212913	0.000812596	0.00214248	0.593986	no	D	no	U	no	no	U	U	no	3	1	4
Zm00001d000019	0	0	-	0.167067	-0.00181192	-0.653133	-0.651321	-0.202733	-0.219495	-0.0167622	-0.0338545	0.600704	0.545425	0.994724	0.008186	0.00910193	0.476553	0.426895	0.959399	0.915691	0.0191128	no	no	no	no	no	no	no	no	no	0	0	0
Zm00001d000020	fatty acid desaturase A	carotenoid synthesis regulator CarF, putative, expressed	-	-7.07522	1.1044	0.784984	-0.319412	0.75827	-1.32288	-2.08115	-7.42134	-9.18308	0.0749099	0.000149009	0.000684974	0.121623	1	1	1	0.000684974	0.307237	no	U	no	no	no	no	no	D	no	1	1	2
Zm00001d000021	glucose-6-phosphate/phosphate translocator 2	phosphate/phosphate translocator, putative, expressed	-	2.16635	-0.0914501	-0.529279	-0.437829	-0.182602	-0.472664	-0.290062	2.0752	2.22297	0.000149009	0.621884	0.000938672	0.00715661	0.257709	0.000684974	0.0574294	0.000149009	0.000149009	U	no	no	no	no	no	no	U	U	3	0	3
Zm00001d000023	PCF11P-similar protein 4	expressed protein	-	0.354013	0.329304	0.512868	0.183563	-0.0694699	-0.121266	-0.0517964	-0.0447613	-0.280121	0.0946577	0.100133	0.00663112	0.387187	0.790057	0.61498	0.838628	0.859371	0.178672	no	no	no	no	no	no	no	no	no	0	0	0
Zm00001d000025	Homeobox-leucine zipper protein 4 (HB-4) / HD-ZIP protein	homeobox associated leucine zipper, putative, expressed	-	0	0	0	0	0	0	0	0	0	1	1	1	1	1	1	1	1	1	no	no	no	no	no	no	no	no	no	0	0	0
Zm00001d000026	UDP-N-acetylglucosamine (UAA) transporter family	transporter family protein, putative, expressed	-	-0.730729	-0.505344	-0.776503	-0.271159	-0.169154	-0.235416	-0.0662622	-0.394539	-0.189642	0.165101	0.2956	0.103827	0.633203	0.817201	0.726548	0.947845	0.511134	0.770467	no	no	no	no	no	no	no	no	no	0	0	0
Zm00001d000027	LRR and NB-ARC domains-containing disease resistance protein	rp1, putative, expressed	-	3.25587	1.77631	2.06506	0.288754	0.221471	0.560738	0.339267	1.70103	1.75154	1	1	1	1	1	1	1	1	1	no	no	no	no	no	no	no	no	no	0	0	0
Zm00001d000028	hydroxyproline-rich glycoprotein family protein	glycoprotein, putative, expressed	-	-1.69745	0.0156137	0.51303	0.497417	-0.102468	0.673479	0.775947	-1.81554	-1.53701	0.000149009	0.957542	0.0201404	0.0218151	0.75175	0.0116162	0.00306165	0.000149009	0.000149009	D	no	no	no	no	no	no	D	D	0	3	3
Zm00001d000029	Phosphotyrosine protein phosphatases superfamily protein	dual specificity protein phosphatase, putative, expressed	-	-0.0507461	0.110692	0.0203776	-0.0903148	-0.0222551	0.102667	0.124922	-0.183693	0.0315435	0.796092	0.52572	0.91953	0.607823	0.907801	0.555267	0.467617	0.265595	0.869574	no	no	no	no	no	no	no	no	no	0	0	0
Zm00001d000030	RNA-binding KH domain-containing protein	KH domain containing protein, putative, expressed	-	-0.0546845	-0.0514517	-0.00412575	0.047326	-0.0228647	0.0484977	0.0713624	-0.0260976	-0.00206108	0.765139	0.777178	0.982877	0.791035	0.907177	0.795108	0.69215	0.890581	0.991981	no	no	no	no	no	no	no	no	no	0	0	0
Zm00001d000032	0	TPD1, putative, expressed	-	100000	0	0	0	-0.502904	-100000	-100000	100000	0	1	1	1	1	1	1	1	1	1	no	no	no	no	no	no	no	no	no	0	0	0
Zm00001d000034	Protein kinase superfamily protein	protein kinase domain containing protein, expressed	-	5.02021	-1.52399	-0.847394	0.676595	-0.125917	-2.48785	-2.36193	6.41828	3.37976	0.000149009	1	1	1	0.545766	0.000149009	0.000149009	0.000149009	0.000149009	U	no	no	no	no	D	D	U	U	3	2	5
Zm00001d000035	0	expressed protein	-	-0.683195	-0.260214	-0.719166	-0.458952	0.309047	0.231258	-0.0777885	-0.113934	0.26723	0.00859471	0.297772	0.00339789	0.0770148	0.28267	0.430567	0.803466	0.699517	0.342293	no	no	no	no	no	no	no	no	no	0	0	0
Zm00001d000036	0	expressed protein	-	-0.870622	1.14242	1.45557	0.313149	3.1527	2.31872	-0.833977	1.13966	-0.0074687	1	1	1	1	1	1	1	1	1	no	no	no	no	no	no	no	no	no	0	0	0
Zm00001d000037	alpha/beta-Hydrolases superfamily protein	triacylglycerol lipase like protein, putative, expressed	-	-4.29882	0.43658	-3.98747	-4.42405	0.875723	1.71381	0.838088	-3.85968	1.40246	0.00042358	0.194812	0.00167056	0.00167056	1	1	1	0.000149009	1	D	no	D	D	no	no	no	D	no	0	4	4
Zm00001d000038	Protein kinase superfamily protein	AGC_PVPK_like_kin82y.17 - ACG kinases include homologs to PKA, PKG and PKC, expressed	-	-2.65804	-0.0301017	-1.69671	-1.66661	0.268116	-0.0740358	-0.342152	-2.35982	-1.03536	0.000149009	0.933589	0.000149009	0.000149009	1	1	1	0.000149009	0.0271196	D	no	D	D	no	no	no	D	D	0	5	5
Zm00001d000039	Protein of unknown function (DUF630 and DUF632)	DUF630/DUF632 domains containing protein, putative, expressed	-	0.9823	-0.435087	-0.765339	-0.330252	0.145113	-0.507838	-0.652951	1.5625	1.2398	0.00118624	0.195987	0.0277549	0.366571	0.606556	0.0614435	0.0145466	0.000149009	0.000149009	no	no	no	no	no	no	no	U	U	2	0	2
Zm00001d000040	alpha/beta-Hydrolases superfamily protein	palmitoyl-protein thioesterase 1 precursor, putative, expressed	-	0.256505	0.103075	-0.0527397	-0.155815	0.0692784	0.380813	0.311535	0.222708	0.690058	0.418836	0.769414	0.891086	0.656027	0.832117	0.168984	0.273397	0.467098	0.0177924	no	no	no	no	no	no	no	no	no	0	0	0
Zm00001d000041	alpha/beta-Hydrolases superfamily protein	palmitoyl-protein thioesterase 1 precursor, putative, expressed	-	1.39903	0.405361	0.301016	-0.104345	0.0513802	0.187066	0.135686	1.04505	1.28508	0.000149009	0.0957764	0.238646	0.694874	0.829971	0.372012	0.52892	0.000149009	0.000149009	U	no	no	no	no	no	no	U	U	3	0	3
Zm00001d000042	ARABIDILLO-1	ARABIDILLO-1, putative, expressed	-	0.273313	-0.180069	-0.0736249	0.106444	-0.113395	-0.0890859	0.024309	0.339988	0.257852	0.182753	0.407523	0.756135	0.649907	0.6125	0.699924	0.924136	0.0962297	0.208781	no	no	no	no	no	no	no	no	no	0	0	0
Zm00001d000044	ARM repeat superfamily protein	U-box domain containing protein, expressed	-	100000	0	0	0	-100000	-100000	0	0	0	1	1	1	1	1	1	1	1	1	no	no	no	no	no	no	no	no	no	0	0	0
Zm00001d000045	Alcohol dehydrogenase transcription factor Myb/SANT-like family protein	transcription factor like protein, putative, expressed	-	-0.539775	0.278477	0.884293	0.605816	0.00408464	0.983901	0.979816	-0.814167	-0.440167	0.0345856	0.2996	0.000288628	0.00767655	0.991981	0.000149009	0.000149009	0.000288628	0.0365151	no	no	no	no	no	no	no	no	no	0	0	0
Zm00001d000046	calcineurin B-like protein 9	calcineurin B, putative, expressed	-	0.16708	0.157328	-0.0165222	-0.17385	-0.265276	0.0936009	0.358877	-0.255524	0.277203	0.445009	0.463683	0.949216	0.416854	0.206969	0.68816	0.0786003	0.216572	0.186818	no	no	no	no	no	no	no	no	no	0	0	0
Zm00001d000051	Plant protein of unknown function (DUF936)	expressed protein	-	100000	100000	100000	0.0685435	-1.05683	-3.19259	-2.13576	0.649303	-1.555	1	1	1	1	1	1	1	1	1	no	no	no	no	no	no	no	no	no	0	0	0
Zm00001d000052	casein kinase II beta chain 1	casein kinase II subunit beta-4, putative, expressed	-	-0.539984	-0.00638064	0.147423	0.153803	0.0213666	0.523288	0.501921	-0.512237	-0.164119	0.0121096	0.979939	0.544804	0.517638	0.941435	0.0151282	0.0209791	0.0158901	0.494845	no	no	no	no	no	no	no	no	no	0	0	0
Zm00001d000053	Histone H3 K4-specific methyltransferase SET7/9 family protein	ICE-like protease p20 domain containing protein, expressed	-	0.178962	0.351652	0.702737	0.351084	0.198859	0.244824	0.0459646	0.0261682	-0.278951	0.402956	0.0931385	0.000149009	0.101703	0.345475	0.238279	0.850236	0.920841	0.183277	no	no	no	no	no	no	no	no	no	0	0	0
Zm00001d000055	BRI1-like 2	serine/threonine-protein kinase BRI1-like 2 precursor, putative, expressed	-	4.74479	0.667102	0.405434	-0.261668	0.104968	-1.21524	-1.32021	4.18266	3.12412	0.000149009	1	1	1	0.669458	0.000149009	0.000149009	0.000149009	0.000149009	U	no	no	no	no	D	D	U	U	3	2	5
Zm00001d000058	ROP-interactive CRIB motif-containing protein 1	P21-Rho-binding domain containing protein, putative, expressed	-	0	0	0	0	0	0	0	0	0	1	1	1	1	1	1	1	1	1	no	no	no	no	no	no	no	no	no	0	0	0
Zm00001d000060	NAD(P)-linked oxidoreductase superfamily protein	oxidoreductase, aldo/keto reductase family protein, putative, expressed	-	-9.97743	0.0102907	-0.244523	-0.254814	-0.0205527	-1.32897	-1.30842	-10.0083	-11.0619	0.000149009	0.957271	0.107814	0.0941961	1	1	1	0.000149009	0.0801321	D	no	no	no	no	no	no	D	no	0	2	2
Zm00001d000061	GDSL-like Lipase/Acylhydrolase superfamily protein	GDSL-like lipase/acylhydrolase, putative, expressed	-	0	100000	0	-100000	0	100000	100000	-100000	100000	1	1	1	1	1	1	1	1	1	no	no	no	no	no	no	no	no	no	0	0	0
Zm00001d000062	type one serine/threonine protein phosphatase 2	Ser/Thr protein phosphatase family protein, putative, expressed	-	-0.0582817	0.534	0.0772926	-0.456707	-0.00809377	-0.280248	-0.272154	-0.600375	-0.415822	0.950364	0.428433	0.935839	0.517542	1	1	1	0.428647	1	no	no	no	no	no	no	no	no	no	0	0	0
Zm00001d000064	Single hybrid motif superfamily protein	glycine cleavage system H protein, putative, expressed	-	0.308174	0.302552	-0.219389	-0.521942	-0.0146978	-0.257542	-0.242844	-0.0090757	0.270022	0.498708	0.488057	0.633546	0.207845	0.976881	0.59009	0.61834	0.985303	0.568965	no	no	no	no	no	no	no	no	no	0	0	0
Zm00001d000065	0	0	-	0.257841	0.20834	0.979582	0.771242	0.339226	-0.76148	-1.10071	0.388728	-1.48322	1	1	1	1	1	1	1	1	1	no	no	no	no	no	no	no	no	no	0	0	0
Zm00001d000066	ribosomal protein large subunit 16A	ribosomal protein L5, putative, expressed	-	0.783277	0.568338	-0.518349	-1.08669	0.199903	-0.645249	-0.845152	0.414842	0.656378	0.081817	0.228453	0.345531	0.0363411	0.65683	0.147653	0.0503146	0.341138	0.217285	no	no	no	D	no	no	no	no	no	0	1	1
Zm00001d000067	seryl-tRNA synthetase / serine--tRNA ligase	seryl-tRNA synthetase, putative, expressed	-	100000	100000	100000	1.14752	-0.566874	0.665185	1.23206	-3.24925e-06	0.0845353	1	1	1	1	1	1	1	1	1	no	no	no	no	no	no	no	no	no	0	0	0
Zm00001d000070	PLANT CADMIUM RESISTANCE 2	uncharacterized Cys-rich domain containing protein, putative, expressed	-	-9.38544	0.174096	1.42877	1.25467	-100000	0.221665	100000	-100000	-10.5925	0.163571	0.494234	0.000149009	0.000149009	1	1	1	0.000149009	0.195601	no	no	U	U	no	no	no	D	no	2	1	3
Zm00001d000071	peptide transporter 2	peptide transporter PTR2, putative, expressed	-	-3.23597	0.304551	1.41077	1.10622	-0.0917158	1.63882	1.73053	-3.63224	-3.00792	0.000149009	0.0962297	0.000149009	0.000149009	0.832271	0.000149009	0.000149009	0.000149009	0.000149009	D	no	U	U	no	U	U	D	D	4	3	7
Zm00001d000072	Major facilitator superfamily protein	peptide transporter PTR2, putative, expressed	-	-1.27726	-0.0367641	-0.0213601	0.015404	-0.171865	-0.318306	-0.146441	-1.41236	-1.5742	0.000149009	0.857383	0.920503	0.944855	0.447098	0.146256	0.540835	0.000149009	0.000149009	D	no	no	no	no	no	no	D	D	0	3	3
Zm00001d000074	Transducin/WD40 repeat-like superfamily protein	WD domain, G-beta repeat domain containing protein, expressed	-	0.0837956	0.428896	-0.686376	-1.11527	0.276955	-0.0545325	-0.331487	-0.0681456	0.715639	0.879151	0.463319	0.218566	0.0256725	0.501451	0.906743	0.406395	0.896162	0.12842	no	no	no	D	no	no	no	no	no	0	1	1
Zm00001d000076	Rho GTPase activating protein with PAK-box/P21-Rho-binding domain	rhoGAP domain containing protein, expressed	-	0.891672	-0.085559	-0.493237	-0.407678	0.251748	0.442805	0.191058	1.22898	1.82771	1	1	1	1	1	1	1	1	1	no	no	no	no	no	no	no	no	no	0	0	0
Zm00001d000077	ERD (early-responsive to dehydration stress) family protein	early-responsive to dehydration protein-related, putative, expressed	-	1.18357	-0.0977324	-0.513785	-0.416053	-0.24029	-0.254194	-0.013904	1.04101	1.44316	0.000149009	0.677368	0.0135805	0.0511463	0.220826	0.189505	0.952857	0.000149009	0.000149009	U	no	no	no	no	no	no	U	U	3	0	3
Zm00001d000079	Coatomer epsilon subunit	coatomer subunit epsilon, putative, expressed	-	100000	100000	0	-100000	1.16818	1.297	0.128816	0.916304	100000	1	1	1	1	1	1	1	1	1	no	no	no	no	no	no	no	no	no	0	0	0
Zm00001d000080	CBL-interacting protein kinase 8	CAMK_KIN1/SNF1/Nim1_like.10 - CAMK includes calcium/calmodulin depedent protein kinases, expressed	-	-0.394989	0.0430086	0.193315	0.150306	0.170058	0.321476	0.151418	-0.26794	-0.266828	0.0799923	0.865332	0.355821	0.496119	0.514551	0.19678	0.55924	0.246315	0.232601	no	no	no	no	no	no	no	no	no	0	0	0
Zm00001d000081	Protein kinase family protein with ARM repeat domain	EMB3013, putative, expressed	-	0.200391	-2.65541	-100000	-100000	-2.3893	-1.32339	1.06591	0.466508	100000	1	1	1	1	1	1	1	1	1	no	no	no	no	no	no	no	no	no	0	0	0
Zm00001d000082	0	0	-	0	0	0	0	0	0	0	0	0	1	1	1	1	1	1	1	1	1	no	no	no	no	no	no	no	no	no	0	0	0
Zm00001d000083	0	transposon protein, putative, CACTA, En/Spm sub-class, expressed	-	1.04817	0.114636	-0.179633	-0.294269	-0.746121	-0.547184	0.198938	0.187409	0.680616	1	1	1	1	1	1	1	1	1	no	no	no	no	no	no	no	no	no	0	0	0
Zm00001d000085	transferases, transferring hexosyl groups	GPI mannosyltransferase 2, putative, expressed	-	0.51119	0.135043	-0.400982	-0.536025	-0.083566	0.0184079	0.101974	0.292581	0.93058	0.0686701	0.676008	0.19382	0.0681918	0.797282	0.955166	0.750941	0.322556	0.00118624	no	no	no	no	no	no	no	no	no	0	0	0
Zm00001d000086	RNA-binding (RRM/RBD/RNP motifs) family protein	RNA recognition motif containing protein, expressed	-	-0.295136	-0.32288	0.401481	0.724361	-0.111555	-0.501792	-0.390237	-0.0838113	-1.19841	0.496119	1	0.313671	0.0627332	0.821915	0.270331	1	1	0.00663112	no	no	no	no	no	no	no	no	D	0	1	1
Zm00001d000087	Pentatricopeptide repeat (PPR) superfamily protein	PPR repeat containing protein, expressed	-	-0.229372	-1.11165	-1.64235	-0.530701	-0.226134	0.859666	1.0858	0.65614	2.27264	1	1	1	1	1	1	1	1	1	no	no	no	no	no	no	no	no	no	0	0	0
Zm00001d000089	AGC (cAMP-dependent, cGMP-dependent and protein kinase C) kinase family protein	AGC_AGC_other_NDRh_TRCd.4 - ACG kinases include homologs to PKA, PKG and PKC, expressed	-	0	100000	100000	-0.227609	0	0	0	-100000	-100000	1	1	1	1	1	1	1	1	1	no	no	no	no	no	no	no	no	no	0	0	0
Zm00001d000092	0	expressed protein	-	-0.648211	-0.996476	-0.842888	0.153587	-1.00071	-0.519423	0.481291	-0.652449	-0.324745	1	1	1	1	1	1	1	1	1	no	no	no	no	no	no	no	no	no	0	0	0
Zm00001d000093	Pentatricopeptide repeat (PPR) superfamily protein	pentatricopeptide containing protein, putative, expressed	-	0.0840145	-0.128282	-0.104935	0.0233464	-0.37812	-1.01262	-0.634503	-0.165823	-0.823673	1	1	1	1	1	1	1	1	1	no	no	no	no	no	no	no	no	no	0	0	0
Zm00001d000094	ACT domain-containing protein	ACT domain containing protein, expressed	-	1.07956	-100000	-100000	0	-100000	-3.91767	100000	0	100000	1	1	1	1	1	1	1	1	1	no	no	no	no	no	no	no	no	no	0	0	0
Zm00001d000095	nine-cis-epoxycarotenoid dioxygenase 3	9-cis-epoxycarotenoid dioxygenase 1, chloroplast precursor, putative, expressed	-	1.95473	-100000	-100000	0	-1.9688	-0.67299	1.29581	100000	100000	1	1	1	1	1	1	1	1	1	no	no	no	no	no	no	no	no	no	0	0	0
Zm00001d000096	0	0	-	-1.02706	0.0515951	-0.0698926	-0.121488	0.37584	0.000439648	-0.375401	-0.702813	-0.956726	0.0589893	0.918862	0.902614	0.829069	0.523706	1	0.527083	0.157429	0.0866064	no	no	no	no	no	no	no	no	no	0	0	0
Zm00001d000097	CTC-interacting domain 11	RNA recognition motif containing protein, putative, expressed	-	0.430581	0.730626	0.483777	-0.246849	0.598777	-0.00197625	-0.600753	0.298732	-0.0551721	0.54644	0.231305	0.442761	0.686317	0.343586	0.954309	0.335675	0.622805	0.944655	no	no	no	no	no	no	no	no	no	0	0	0
Zm00001d000098	Protein phosphatase 2C family protein	protein phosphotase protein, putative, expressed	-	-0.324253	-0.631339	-0.363653	0.267686	-0.0827018	-0.134755	-0.0520536	0.224383	-0.0953561	0.244448	0.00406387	0.135106	0.278984	0.801033	0.682823	0.867794	0.364401	0.75489	no	no	no	no	no	no	no	no	no	0	0	0
Zm00001d000099	Galactosyltransferase family protein	galactosyltransferase, putative, expressed	-	0.39668	-0.197128	-1.46521	-1.26808	-0.0102868	-0.960887	-0.9506	0.583521	0.900999	0.0379093	0.346864	0.000149009	0.000149009	0.965008	0.000149009	0.000149009	0.000684974	0.000149009	no	no	D	D	no	no	no	no	no	0	2	2
Zm00001d000101	0	0	-	0	0	0	0	0	0	0	0	0	1	1	1	1	1	1	1	1	1	no	no	no	no	no	no	no	no	no	0	0	0
Zm00001d000102	Protein of unknown function (DUF1644)	expressed protein	-	0.585613	-0.037244	0.00710576	0.0443497	0.144138	-0.370073	-0.51421	0.766994	0.208434	0.00283419	0.885716	0.979201	0.862555	0.513173	0.0737387	0.00900046	0.000288628	0.347591	no	no	no	no	no	no	no	no	no	0	0	0
Zm00001d000104	Ribosomal protein S11 family protein	ribosomal protein, putative, expressed	-	100000	0	100000	100000	-100000	1.06698	100000	0	-0.871591	1	1	1	1	1	1	1	1	1	no	no	no	no	no	no	no	no	no	0	0	0
Zm00001d000105	0	expressed protein	-	100000	0	100000	100000	-100000	-100000	0	0	-100000	1	1	1	1	1	1	1	1	1	no	no	no	no	no	no	no	no	no	0	0	0
Zm00001d000106	0	harpin-induced protein 1 domain containing protein, expressed	-	0	0	0	0	0	0	0	0	0	1	1	1	1	1	1	1	1	1	no	no	no	no	no	no	no	no	no	0	0	0
Zm00001d000107	fatty acid reductase 1	male sterility protein, putative, expressed	-	2.35003	-1.0978	-6.74448	-5.64668	0.646876	-1.97092	-2.61779	4.09471	7.12359	0.000149009	0.000555441	0.00610369	0.00610369	0.000149009	0.000149009	0.000149009	0.000149009	0.0060071	U	D	D	D	no	D	D	U	U	3	5	8
Zm00001d000109	hAT transposon superfamily protein	hAT dimerisation domain-containing protein, putative, expressed	-	-0.631969	-1.71388	0.375799	2.08968	0.826891	1.47093	0.644037	1.9088	0.463161	1	1	1	1	1	1	1	1	1	no	no	no	no	no	no	no	no	no	0	0	0
Zm00001d000110	SWITCH/sucrose nonfermenting 3C	SWIRM domain containing protein, expressed	-	0.273187	0.0707109	0.192198	0.121487	0.0644374	0.0166827	-0.0477547	0.266914	0.0976722	0.145351	0.748134	0.335675	0.546575	0.754226	0.941726	0.818769	0.142351	0.631097	no	no	no	no	no	no	no	no	no	0	0	0
Zm00001d000111	0	expressed protein	-	0	0	0	0	100000	0	-100000	100000	0	1	1	1	1	1	1	1	1	1	no	no	no	no	no	no	no	no	no	0	0	0
Zm00001d000112	NAC (No Apical Meristem) domain transcriptional regulator superfamily protein	no apical meristem protein, putative, expressed	-	1.22982	0.330739	0.488992	0.158253	-0.589205	0.719777	1.30898	0.309876	1.46061	0.000149009	0.126355	0.0128958	0.509531	0.000555441	0.000149009	0.000149009	0.137836	0.000149009	U	no	no	no	no	no	U	no	U	3	0	3
Zm00001d000113	long-chain base1	aminotransferase, classes I and II, domain containing protein, expressed	-	0	0	0	0	100000	0	-100000	100000	0	1	1	1	1	1	1	1	1	1	no	no	no	no	no	no	no	no	no	0	0	0
Zm00001d000115	Protein phosphatase 2C family protein	protein phosphatase 2C, putative, expressed	-	0	0	0	0	0	0	0	0	0	1	1	1	1	1	1	1	1	1	no	no	no	no	no	no	no	no	no	0	0	0
Zm00001d000116	aldehyde dehydrogenase 3H1	aldehyde dehydrogenase, putative, expressed	-	0.6725	-0.230547	-0.201707	0.0288406	-0.254136	-0.000720837	0.253415	0.648911	0.873486	0.000149009	0.131	0.194613	0.876202	0.0987155	0.996651	0.101406	0.000149009	0.000149009	no	no	no	no	no	no	no	no	no	0	0	0
Zm00001d000117	Glycosyl hydrolase superfamily protein	glycosyl hydrolases family 17, putative, expressed	-	1.25693	0.520253	0.511473	-0.00877979	-0.342429	-0.418468	-0.0760396	0.394246	0.326986	0.000149009	0.0632981	0.0685884	0.976408	0.129857	0.066909	0.782061	0.10737	0.203738	U	no	no	no	no	no	no	no	no	1	0	1
Zm00001d000118	rRNA processing protein-related	AMP-binding enzyme, putative, expressed	-	0.115901	0.593399	1.50125	0.907853	0.310814	0.771878	0.461064	-0.166685	-0.613473	1	1	0.0186456	0.064737	1	1	1	1	0.198607	no	no	U	no	no	no	no	no	no	1	0	1
Zm00001d000120	Ribosomal protein S11 family protein	ribosomal protein, putative, expressed	-	0.0455305	-0.366426	-0.724921	-0.358495	0.16304	-0.708147	-0.871187	0.574996	0.062304	0.821646	0.0387763	0.000149009	0.0499048	0.358794	0.000149009	0.000149009	0.00042358	0.777856	no	no	no	no	no	no	no	no	no	0	0	0
Zm00001d000121	Ribosomal protein S4 (RPS4A) family protein	40S ribosomal protein S4, putative, expressed	-	100000	100000	0	-100000	1.3329	1.44107	0.108165	-0.763416	100000	1	1	1	1	1	1	1	1	1	no	no	no	no	no	no	no	no	no	0	0	0
Zm00001d000122	0	HIRAN domain containing protein, putative, expressed	-	0.816198	0.013765	-0.334025	-0.34779	0.147902	-1.08359	-1.23149	0.950334	0.0666296	0.00118624	0.968167	0.251789	0.229922	0.586441	0.000149009	0.000149009	0.000288628	0.849458	no	no	no	no	no	D	D	no	no	0	2	2
Zm00001d000123	NAD(P)-binding Rossmann-fold superfamily protein	NAD dependent epimerase/dehydratase family protein, putative, expressed	-	-3.69213	0.245198	0.519532	0.274335	0.0776533	0.491905	0.414251	-3.85967	-3.71976	0.000149009	0.141635	0.00042358	0.0990168	0.719665	0.00663112	0.0246737	0.000149009	0.000149009	D	no	no	no	no	no	no	D	D	0	3	3
Zm00001d000124	Protein phosphatase 2C family protein	protein phosphatase 2C, putative, expressed	-	-0.304154	-0.0705798	0.0801023	0.150682	0.108339	-0.371325	-0.479664	-0.125235	-0.755581	0.0594864	0.699227	0.658284	0.371961	0.54694	0.0213533	0.00178994	0.474268	0.000149009	no	no	no	no	no	no	no	no	no	0	0	0
Zm00001d000126	serine-rich protein-related	expressed protein	-	-1.45478	0.618046	0.899416	0.281369	0.473248	0.733118	0.25987	-1.59958	-1.62108	0.000149009	0.000149009	0.000149009	0.0685884	0.0100157	0.000149009	0.164536	0.000149009	0.000149009	D	no	no	no	no	no	no	D	D	0	3	3
Zm00001d000128	0	desiccation-related protein PCC13-62 precursor, putative, expressed	-	100000	0	0	0	0.818969	3.93289	3.11392	100000	100000	1	1	1	1	1	1	1	1	1	no	no	no	no	no	no	no	no	no	0	0	0
Zm00001d000133	acetyl-CoA synthetase	AMP-binding enzyme, putative, expressed	-	-1.8052	0.253804	0.0178262	-0.235978	-0.0641895	-0.469818	-0.405629	-2.12319	-2.29284	0.000149009	0.250977	0.948482	0.336664	0.773977	0.0157001	0.0379093	0.000149009	0.000149009	D	no	no	no	no	no	no	D	D	0	3	3
Zm00001d000134	response regulator 12	response regulator receiver domain containing protein, expressed	-	0	0	0	0	0	0	0	0	0	1	1	1	1	1	1	1	1	1	no	no	no	no	no	no	no	no	no	0	0	0
Zm00001d000135	Late embryogenesis abundant protein (LEA) family protein	seed maturation protein PM27, putative, expressed	-	0.65921	-0.0518666	-0.357905	-0.306039	-0.102349	-0.106141	-0.0037918	0.608727	0.910974	0.000938672	0.837851	0.09059	0.155491	0.660247	0.643636	0.988234	0.00249082	0.000149009	no	no	no	no	no	no	no	no	no	0	0	0
Zm00001d000137	pentatricopeptide (PPR) domain protein 40	pentatricopeptide repeat domain containing protein, putative, expressed	-	-1.11948	0.206616	-0.164254	-0.370869	0.0723299	-0.0574773	-0.129807	-1.25377	-1.01271	0.000149009	0.456792	0.571908	0.161373	0.855637	0.888516	0.738087	0.000149009	0.000938672	D	no	no	no	no	no	no	D	D	0	3	3
Zm00001d000139	BTB-POZ and MATH domain 1	MBTB34 - Bric-a-Brac, Tramtrack, Broad Complex BTB domain with Meprin and TRAF Homology MATH domain, expressed	-	0	0	100000	100000	0	0	0	0	-100000	1	1	1	1	1	1	1	1	1	no	no	no	no	no	no	no	no	no	0	0	0
Zm00001d000140	0	0	-	0	0	0	0	0	0	0	0	0	1	1	1	1	1	1	1	1	1	no	no	no	no	no	no	no	no	no	0	0	0
Zm00001d000141	Protein of unknown function (DUF1645)	expressed protein	-	0.262217	-0.139215	-1.5252	-1.38599	0.0478062	-3.6614	-3.70921	0.449238	-1.87398	1	1	1	1	1	1	1	1	1	no	no	no	no	no	no	no	no	no	0	0	0
Zm00001d000142	poly(A) polymerase 2	expressed protein	-	-1.74986	-1.11617	-1.55584	-0.43967	0.819175	0.103876	-0.715299	0.185487	-0.090142	1	1	1	1	1	1	1	1	1	no	no	no	no	no	no	no	no	no	0	0	0
Zm00001d000143	Protein of unknown function (DUF1336)	DUF1336 domain containing protein, expressed	-	2.70732	0.430475	-0.664817	-1.09529	0.137854	-0.693296	-0.831151	2.4147	2.67884	0.000149009	0.104129	0.0151282	0.000149009	0.467098	0.000149009	0.000149009	0.000149009	0.000149009	U	no	no	D	no	no	no	U	U	3	1	4
Zm00001d000145	0	zinc knuckle domain containing protein, expressed	-	0	0	0	0	0	0	0	0	0	1	1	1	1	1	1	1	1	1	no	no	no	no	no	no	no	no	no	0	0	0
Zm00001d000147	Protein kinase superfamily protein	transposon protein, putative, unclassified, expressed	-	2.38562	0.0567866	-0.416846	-0.473633	0.308327	-0.00206514	-0.310392	2.63716	2.8004	0.000149009	1	1	1	0.255705	0.994507	0.264791	0.000149009	0.000149009	U	no	no	no	no	no	no	U	U	3	0	3
Zm00001d000150	Transducin/WD40 repeat-like superfamily protein	WD domain, G-beta repeat domain containing protein, expressed	-	0.0383931	-0.128612	-0.365261	-0.236649	0.14605	0.0340696	-0.11198	0.313054	0.437723	0.926722	0.738629	0.302419	0.52414	0.705553	0.934565	0.776133	0.367022	0.224073	no	no	no	no	no	no	no	no	no	0	0	0
Zm00001d000152	Pentatricopeptide repeat (PPR) superfamily protein	PPR repeat containing protein, expressed	-	1.0868	0.0217567	0.657192	0.635435	0.239088	0.776255	0.537168	1.30413	1.20587	1	1	1	1	1	1	1	1	1	no	no	no	no	no	no	no	no	no	0	0	0
Zm00001d000153	Pyridoxal-dependent decarboxylase family protein	pyridoxal-dependent decarboxylase protein, putative, expressed	-	0.380295	-0.203678	-1.13639	-0.932713	0.0393551	-0.575507	-0.614862	0.623327	0.941178	0.0157951	0.232219	0.000149009	0.000149009	0.839102	0.000288628	0.000149009	0.000149009	0.000149009	no	no	D	no	no	no	no	no	no	0	1	1
Zm00001d000154	0	expressed protein	-	-0.135872	0.970016	0.623545	-0.346472	-0.571159	0.486599	1.05776	-1.67705	-0.272818	1	0.290218	1	0.711988	1	1	1	0.0537115	1	no	no	no	no	no	no	no	no	no	0	0	0
Zm00001d000156	AAA-type ATPase family protein	vesicle-fusing ATPase, putative, expressed	-	1.65184	-0.369319	-0.498382	-0.129063	-0.0513059	-0.501954	-0.450648	1.96985	1.64826	0.000149009	1	1	1	0.895789	0.119792	0.175547	0.000149009	0.00042358	U	no	no	no	no	no	no	U	U	3	0	3
Zm00001d000157	nine-cis-epoxycarotenoid dioxygenase 3	9-cis-epoxycarotenoid dioxygenase 1, chloroplast precursor, putative, expressed	-	0	0	0	0	0	0	0	0	0	1	1	1	1	1	1	1	1	1	no	no	no	no	no	no	no	no	no	0	0	0
Zm00001d000158	ankyrin repeat family protein	expressed protein	-	0.605486	0.128794	0.248679	0.119885	0.380177	-2.45252	-2.8327	0.856869	-2.09572	0.110791	0.774591	0.558135	0.790176	0.28563	0.000938672	0.00042358	0.0170368	0.00249082	no	no	no	no	no	D	D	no	D	0	3	3
Zm00001d000159	Ribosomal L5P family protein	ribosomal protein L5, putative, expressed	-	-100000	-100000	-100000	0	0	0	0	0	0	1	1	1	1	1	1	1	1	1	no	no	no	no	no	no	no	no	no	0	0	0
Zm00001d000160	Transducin/WD40 repeat-like superfamily protein	expressed protein	-	-100000	2.47605	-100000	-100000	0	0	0	-100000	0	1	1	1	1	1	1	1	1	1	no	no	no	no	no	no	no	no	no	0	0	0
Zm00001d000161	0	LTPL33 - Protease inhibitor/seed storage/LTP family protein precursor, expressed	-	-100000	-100000	-1.47772	100000	0	0	0	0	-100000	1	1	1	1	1	1	1	1	1	no	no	no	no	no	no	no	no	no	0	0	0
Zm00001d000162	Ribosomal protein S4 (RPS4A) family protein	phosphoenolpyruvate carboxykinase, putative, expressed	-	0.896804	0.201797	-0.602309	-0.804106	-0.10411	0.537914	0.642024	0.590897	2.03703	0.0591565	1	1	1	0.851413	0.222324	0.148074	0.238587	0.000288628	no	no	no	no	no	no	no	no	U	1	0	1
Zm00001d000163	2-oxoglutarate (2OG) and Fe(II)-dependent oxygenase superfamily protein	1-aminocyclopropane-1-carboxylate oxidase, putative, expressed	ACOa	7.94557	-100000	0.473077	100000	-0.352593	1.38151	1.7341	100000	8.854	0.277922	1	1	1	0.193379	0.000149009	0.000149009	0.000149009	0.312421	no	no	no	no	no	U	U	U	no	3	0	3
Zm00001d000164	phosphoribulokinase	phosphoribulokinase/Uridine kinase family protein, expressed	-	-12.6441	0.126119	0.430862	0.304744	-2.1392	1.43735	3.57656	-14.9095	-11.6377	0.237226	0.459387	0.00579724	0.053467	1	1	1	0.286747	0.000812596	no	no	no	no	no	no	no	no	D	0	1	1
Zm00001d000165	Bromodomain transcription factor	OsWAK17 - OsWAK short gene, expressed	-	1.47439	-0.468132	0.40818	0.876312	-0.314037	0.488592	0.802629	1.62848	1.5548	0.0294527	1	0.614941	0.288528	0.479467	0.227682	0.0419436	0.04881	0.0145466	U	no	no	no	no	no	no	U	U	3	0	3
Zm00001d000166	Tudor/PWWP/MBT superfamily protein	expressed protein	-	0.0481632	-0.00357288	0.468058	0.471631	-0.0990789	0.25306	0.352139	-0.0473428	-0.166835	0.825501	0.986823	0.00590398	0.00417414	0.632311	0.174079	0.044409	0.823362	0.356723	no	no	no	no	no	no	no	no	no	0	0	0
Zm00001d000168	Transducin family protein / WD-40 repeat family protein	WD repeat-containing protein, putative, expressed	-	6.84303	0.209938	0.586013	0.376075	-0.0898831	-1.86348	-1.7736	6.54321	4.39353	0.000149009	1	1	1	0.613659	0.000149009	0.000149009	0.000149009	0.000149009	U	no	no	no	no	D	D	U	U	3	2	5
Zm00001d000169	Protein kinase superfamily protein	CPuORF20 - conserved peptide uORF-containing transcript, expressed	-	-0.92689	0.133239	-0.242379	-0.375617	0.00273319	-0.264069	-0.266802	-1.0574	-0.94858	0.000149009	0.439605	0.130861	0.0143564	0.989094	0.0916333	0.091862	0.000149009	0.000149009	no	no	no	no	no	no	no	D	no	0	1	1
Zm00001d000170	sensitivity to red light reduced protein (SRR1)	sensitivity to red light reduced protein 1, putative, expressed	-	-0.424343	0.368202	0.754609	0.386407	-0.1002	0.263172	0.363372	-0.892744	-0.91578	0.22257	0.245493	0.0107206	0.192983	0.811347	0.480134	0.320497	0.00642022	0.00350983	no	no	no	no	no	no	no	no	no	0	0	0
Zm00001d000174	UDP-glucosyl transferase 72B3	UDP-glucoronosyl/UDP-glucosyl transferase, putative, expressed	-	0	0	0	0	0	0	0	0	0	1	1	1	1	1	1	1	1	1	no	no	no	no	no	no	no	no	no	0	0	0
Zm00001d000175	Plant protein of unknown function (DUF828) with plant pleckstrin homology-like region	expressed protein	-	2.43651	0.174723	0.459417	0.284694	-0.389887	0.602851	0.992739	1.8719	2.57994	0.000149009	0.562674	0.0862919	0.304385	0.0200476	0.000149009	0.000149009	0.000149009	0.000149009	U	no	no	no	no	no	no	U	U	3	0	3
Zm00001d000176	CONSTANS-like 4	CCT motif family protein, expressed	-	-6.27543	0.516997	0.881648	0.364651	0.119082	-0.135554	-0.254636	-6.67335	-7.29263	0.000149009	0.00767655	0.000149009	0.0509803	1	1	1	0.000149009	0.000149009	D	no	no	no	no	no	no	D	D	0	3	3
Zm00001d000178	autophagy 3 (APG3)	autophagy-related protein 3, putative, expressed	-	0.233719	0.0554647	0.146457	0.0909918	0.148083	0.143612	-0.00447089	0.326337	0.230875	0.218203	0.800283	0.465075	0.662688	0.445925	0.462462	0.983608	0.0706594	0.222508	no	no	no	no	no	no	no	no	no	0	0	0
Zm00001d000179	Integrase-type DNA-binding superfamily protein	AP2 domain containing protein, expressed	-	-2.55458	-0.47584	-1.77184	-1.296	0.0328358	-0.562815	-0.595651	-2.0459	-1.34555	0.000149009	0.077489	0.000149009	0.000288628	0.938822	0.15163	0.125049	0.000149009	0.000812596	D	no	D	D	no	no	no	D	D	0	5	5
Zm00001d000180	biotin F	aminotransferase, classes I and II, domain containing protein, expressed	-	0	0	0	0	0	0	0	0	0	1	1	1	1	1	1	1	1	1	no	no	no	no	no	no	no	no	no	0	0	0
Zm00001d000181	0	expressed protein	-	0	0	0	0	0	0	0	0	0	1	1	1	1	1	1	1	1	1	no	no	no	no	no	no	no	no	no	0	0	0
Zm00001d000183	sugar transporter 1	transporter family protein, putative, expressed	-	-2.30355	0.0838956	0.851763	0.767868	-0.175113	1.04244	1.21756	-2.56256	-2.11287	0.000149009	0.653378	0.000149009	0.000149009	0.507084	0.000149009	0.000149009	0.000149009	0.000149009	D	no	no	no	no	U	U	D	D	2	3	5
Zm00001d000184	myb-like transcription factor family protein	MYB family transcription factor, putative, expressed	-	-0.586602	0.365175	0.285928	-0.0792471	-0.0867236	0.523488	0.610211	-1.0385	-0.349043	0.000149009	0.0199534	0.0737387	0.663588	0.66048	0.00143053	0.000149009	0.000149009	0.0294527	no	no	no	no	no	no	no	D	no	0	1	1
Zm00001d000185	wall associated kinase-like 1	OsWAK46 - OsWAK receptor-like protein kinase, expressed	-	0	0	0	0	0	0	0	0	0	1	1	1	1	1	1	1	1	1	no	no	no	no	no	no	no	no	no	0	0	0
Zm00001d000186	0	transposon protein, putative, CACTA, En/Spm sub-class, expressed	-	0	0	0	0	0	0	0	0	0	1	1	1	1	1	1	1	1	1	no	no	no	no	no	no	no	no	no	0	0	0
Zm00001d000188	MADS-box transcription factor family protein	OsMADS81 - MADS-box family gene with M-gamma type-box, expressed	-	0	0	0	0	0	0	0	0	0	1	1	1	1	1	1	1	1	1	no	no	no	no	no	no	no	no	no	0	0	0
Zm00001d000189	Leucine-rich repeat receptor-like protein kinase family protein	receptor-like protein kinase precursor, putative, expressed	-	2.39911	-0.0771716	0.926517	1.00369	-0.211048	0.419259	0.630307	2.26524	1.89185	1	1	1	1	1	1	1	1	1	no	no	no	no	no	no	no	no	no	0	0	0
Zm00001d000191	ubiquitin protein ligase 6	HECT-domain domain containing protein, expressed	-	0.422848	0.0926471	0.203612	0.110965	-0.149349	0.0649779	0.214327	0.180853	0.284214	0.00726156	0.603822	0.219528	0.528058	0.413673	0.733151	0.214204	0.301155	0.0752252	no	no	no	no	no	no	no	no	no	0	0	0
Zm00001d000193	0	GCRP9 - Glycine and cysteine rich family protein precursor, expressed	-	100000	0	100000	100000	0.570223	-1.91323	-2.48345	100000	2.88718	0.000149009	1	1	1	0.132075	0.00350983	0.000149009	0.000149009	0.305872	U	no	no	no	no	D	D	U	no	2	2	4
Zm00001d000194	Glycine-rich protein family	GCRP10 - Glycine and cysteine rich family protein precursor, expressed	-	100000	0	0	0	-0.496176	0.395648	0.891823	100000	100000	1	1	1	1	1	1	1	1	1	no	no	no	no	no	no	no	no	no	0	0	0
Zm00001d000195	MATE efflux family protein	MATE efflux family protein, putative, expressed	-	100000	100000	100000	1.64044	0.226964	1.11898	0.892018	2.79827	2.04985	1	1	1	1	1	1	1	1	1	no	no	no	no	no	no	no	no	no	0	0	0
Zm00001d000196	MATE efflux family protein	MATE efflux family protein, putative, expressed	-	3.06594	-1.73507	0.913104	2.64817	-0.877211	1.00984	1.88706	3.9238	3.16268	0.00214248	1	1	1	0.0302577	0.00249082	0.000149009	0.17676	0.000149009	U	no	no	no	no	U	U	no	U	4	0	4
Zm00001d000197	Protein of unknown function (DUF3511)	expressed protein	-	-0.756827	0.305167	-0.213942	-0.519109	-0.189816	-0.574933	-0.385117	-1.25181	-1.11782	0.000149009	0.0950299	0.287992	0.00461229	0.344424	0.0053695	0.0665067	0.000149009	0.000149009	no	no	no	no	no	no	no	D	D	0	2	2
Zm00001d000199	NAD+ transporter 1	mitochondrial carrier protein, putative, expressed	-	-0.701136	0.157786	-0.0258972	-0.183683	0.00974416	0.0146531	0.00490892	-0.849177	-0.660585	0.000149009	0.416274	0.905516	0.340906	0.968069	0.951066	0.983584	0.000149009	0.000555441	no	no	no	no	no	no	no	no	no	0	0	0
Zm00001d000200	0	0	-	-100000	-2.20066	-100000	-100000	100000	100000	0.226188	-1.42159	100000	1	1	1	1	1	1	1	1	1	no	no	no	no	no	no	no	no	no	0	0	0
Zm00001d000202	SNF7 family protein	SNF7 domain containing protein, putative, expressed	-	3.72369	-0.8866	-4.12297	-3.23637	0.267543	-2.00128	-2.26882	4.87783	5.84538	0.000149009	0.090202	0.333971	1	0.213242	0.000149009	0.000149009	0.000149009	0.335951	U	no	no	no	no	D	D	U	no	2	2	4
Zm00001d000203	patatin-like protein 6	PLA IIIA/PLP7, putative, expressed	-	3.13604	2.80705	0.378569	-2.42848	0.120762	-1.16922	-1.28999	0.449753	1.58825	0.000149009	0.000149009	0.514756	0.000149009	0.638738	0.000149009	0.000149009	0.0957764	0.00143053	U	U	no	D	no	D	D	no	U	3	3	6
Zm00001d000204	sulfate transporter 3;4	sulfate transporter, putative, expressed	-	-1.25694	-0.0355603	-1.79689	-1.76133	-0.102526	0.18225	0.284776	-1.3239	0.7222	0.000149009	0.867754	0.000149009	0.000149009	0.665251	0.405853	0.179424	0.000149009	0.00260555	D	no	D	D	no	no	no	D	no	0	4	4
Zm00001d000205	carboxypeptidase D, putative	zinc carboxypeptidase family protein, putative, expressed	-	0.80429	0.123788	-1.92109e-05	-0.123807	-0.108566	0.0928808	0.201447	0.571936	0.89719	0.00042358	0.642058	0.999911	0.653255	0.65758	0.701373	0.367425	0.00879693	0.000288628	no	no	no	no	no	no	no	no	no	0	0	0
Zm00001d000208	0	0	-	2.4387	1.5057	0.992073	-0.513623	0.496003	0.116554	-0.379449	1.42901	1.56318	1	1	1	1	1	1	1	1	1	no	no	no	no	no	no	no	no	no	0	0	0
Zm00001d000209	0	HEAT repeat family protein, putative, expressed	-	1.15203	0.158209	0.118015	-0.0401941	0.254917	0.148098	-0.106818	1.24874	1.18212	0.0101159	0.768348	0.835415	0.954202	0.556573	0.745184	0.817532	0.00472184	0.00705104	U	no	no	no	no	no	no	U	U	3	0	3
Zm00001d000211	0	retrotransposon protein, putative, unclassified, expressed	-	0.114968	-0.647199	-0.28332	0.363879	0.229262	0.366809	0.137547	0.991429	0.765097	1	1	1	1	1	1	1	1	1	no	no	no	no	no	no	no	no	no	0	0	0
Zm00001d000213	Small GTP-binding protein	GTP-binding protein GUF1, putative, expressed	-	1.85939	-0.92689	-1.19943	-0.272537	-0.276826	-0.530199	-0.253373	2.50945	2.52862	0.000149009	0.00202585	0.000149009	0.449005	0.211442	0.0121096	0.271701	0.000149009	0.000149009	U	no	D	no	no	no	no	U	U	3	1	4
Zm00001d000214	0	0	-	-4.06712	-0.473923	-1.92699	-1.45307	1.48742	2.32503	0.837619	-2.10578	0.184912	1	1	1	1	1	1	1	1	1	no	no	no	no	no	no	no	no	no	0	0	0
Zm00001d000216	Pectate lyase family protein	pectate lyase precursor, putative, expressed	-	100000	100000	0	-100000	2.10459	-100000	-100000	1.50799	0	1	1	1	1	1	1	1	1	1	no	no	no	no	no	no	no	no	no	0	0	0
Zm00001d000217	0	0	-	0.0511936	0.482426	-0.0514141	-0.53384	0.444029	0.76762	0.323591	0.0127964	0.870228	1	1	1	1	1	1	1	1	1	no	no	no	no	no	no	no	no	no	0	0	0
Zm00001d000219	phytochrome B	phytochrome B, putative, expressed	-	0	0	0	0	0	0	0	0	0	1	1	1	1	1	1	1	1	1	no	no	no	no	no	no	no	no	no	0	0	0
Zm00001d000220	Pentatricopeptide repeat (PPR-like) superfamily protein	pentatricopeptide, putative, expressed	-	0.616052	0.0999679	0.174522	0.0745546	-0.041524	-0.204046	-0.162522	0.474561	0.237484	0.145701	1	1	1	0.927135	0.645716	0.718372	0.261418	0.616175	no	no	no	no	no	no	no	no	no	0	0	0
Zm00001d000221	CDPK-related kinase	CAMK_CAMK_like.35 - CAMK includes calcium/calmodulin depedent protein kinases, expressed	-	-0.0352592	0.76754	0.375146	-0.392394	0.00716063	0.302831	0.295671	-0.795638	-0.107574	1	0.150514	1	0.446417	1	1	1	0.18135	1	no	no	no	no	no	no	no	no	no	0	0	0
Zm00001d000222	Nodulin MtN3 family protein	nodulin MtN3 family protein, putative, expressed	-	-3.08591	-0.294768	0.191703	0.486472	0.124311	-2.73442	-2.85873	-2.66683	-6.01204	0.000149009	0.0592382	0.255902	0.0015508	0.481532	0.000149009	0.000149009	0.000149009	0.000149009	D	no	no	no	no	D	D	D	D	0	5	5
Zm00001d000223	DNA repair metallo-beta-lactamase family protein	DNA repair metallo-beta-lactamase, putative, expressed	-	-0.127078	0.189416	0.158426	-0.0309892	-0.0447069	0.324948	0.369655	-0.3612	0.0394445	0.576999	0.360066	0.456896	0.893482	0.862922	0.124907	0.0801321	0.0837348	0.870194	no	no	no	no	no	no	no	no	no	0	0	0
Zm00001d000224	F-box/RNI-like superfamily protein	F-box/LRR-repeat protein 2, putative, expressed	-	0.285429	0.0728259	0.659265	0.586439	0.287738	0.238902	-0.0488361	0.500341	-0.134934	0.229541	0.793246	0.00317429	0.00642022	0.196581	0.302554	0.847417	0.0209791	0.568478	no	no	no	no	no	no	no	no	no	0	0	0
Zm00001d000226	ubiquitin-specific protease 7	ubiquitin carboxyl-terminal hydrolase 6, putative, expressed	-	0.230653	-0.244308	-0.550056	-0.305748	0.0609661	-0.269611	-0.330577	0.535926	0.511098	0.189636	0.175134	0.000812596	0.0860544	0.756831	0.118536	0.0524757	0.00042358	0.00214248	no	no	no	no	no	no	no	no	no	0	0	0
Zm00001d000227	pyruvate dehydrogenase E1 beta	transketolase, putative, expressed	-	-1.18534	-0.0077608	-0.530839	-0.523078	0.0703445	-0.427163	-0.497507	-1.10723	-1.08166	0.000149009	0.967877	0.000149009	0.000149009	0.690964	0.00483078	0.000938672	0.000149009	0.000149009	D	no	no	no	no	no	no	D	D	0	3	3
Zm00001d000228	ABC2 homolog 13	ABC1 family domain containing protein, putative, expressed	-	0.4266	0.311938	0.721956	0.410018	-0.0826313	0.784464	0.867095	0.0320304	0.489108	0.091426	0.223224	0.00558422	0.117437	0.767076	0.000288628	0.000149009	0.911795	0.0493964	no	no	no	no	no	no	no	no	no	0	0	0
Zm00001d000229	0	expressed protein	-	-3.15386	0.559692	1.68888	1.12919	1.07836	2.21404	1.13568	-2.63519	-2.6287	0.00042358	0.156041	0.000149009	0.000684974	1	0.00652556	0.0236707	0.000149009	0.000149009	D	no	U	U	no	U	U	D	D	4	3	7
Zm00001d000230	DEGP protease 5	OsDegp15 - Putative Deg protease homologue, expressed	-	-5.80927	0.0304405	-0.162671	-0.193111	-0.0548575	0.407262	0.46212	-5.89457	-5.23933	0.000149009	0.876802	0.329444	0.240256	0.910812	0.314835	0.258204	0.000149009	0.000149009	D	no	no	no	no	no	no	D	D	0	3	3
Zm00001d000231	PIF1 helicase	expressed protein	-	0.15515	-0.111771	-0.411426	-0.299656	-0.0290597	0.0157473	0.0448071	0.23786	0.582323	0.600105	0.709089	0.13093	0.28435	0.932015	0.963206	0.890654	0.401518	0.0262186	no	no	no	no	no	no	no	no	no	0	0	0
Zm00001d000232	0	retrotransposon protein, putative, unclassified, expressed	-	-100000	-100000	-100000	0	0	100000	100000	0	100000	1	1	1	1	1	1	1	1	1	no	no	no	no	no	no	no	no	no	0	0	0
Zm00001d000233	cation/H+ exchanger 19	ATCHX, putative, expressed	-	100000	0	100000	100000	-0.00131748	2.17894	2.18025	100000	4.58443	1	1	1	1	1	1	1	1	1	no	no	no	no	no	no	no	no	no	0	0	0
Zm00001d000235	FKBP-like peptidyl-prolyl cis-trans isomerase family protein	peptidyl-prolyl cis-trans isomerase, FKBP-type, putative, expressed	-	0	0	0	0	0	0	0	0	0	1	1	1	1	1	1	1	1	1	no	no	no	no	no	no	no	no	no	0	0	0
Zm00001d000236	basic helix-loop-helix (bHLH) DNA-binding superfamily protein	anthocyanin regulatory Lc protein, putative, expressed	-	100000	100000	0	-100000	-100000	0.206748	100000	-100000	100000	1	1	1	1	1	1	1	1	1	no	no	no	no	no	no	no	no	no	0	0	0
Zm00001d000237	UDP-glycosyltransferase 73B4	cis-zeatin O-glucosyltransferase, putative, expressed	-	-2.80055	-0.761612	-1.94124	-1.17963	0.617954	0.447337	-0.170617	-1.42098	-0.411965	1	1	1	1	1	1	1	1	1	no	no	no	no	no	no	no	no	no	0	0	0
Zm00001d000238	growth-regulating factor 5	growth regulating factor protein, putative, expressed	-	2.73004	0.57962	0.682956	0.103337	-0.304544	-0.164827	0.139717	1.84587	1.88225	0.000149009	1	1	1	0.360977	0.652373	0.71087	0.000149009	0.000288628	U	no	no	no	no	no	no	U	U	3	0	3
Zm00001d000240	Transcription initiation factor IIF, beta subunit	transcription initiation factor IIF beta subunit, putative, expressed	-	0.288149	0.0313509	-0.0435263	-0.0748771	0.110663	0.149797	0.0391342	0.367461	0.481472	0.0984046	0.884447	0.832271	0.705709	0.575852	0.42221	0.851413	0.0307035	0.00428448	no	no	no	no	no	no	no	no	no	0	0	0
Zm00001d000241	mitochondrially targeted single-stranded DNA binding protein	single-stranded DNA-binding protein, putative, expressed	-	0.418563	-0.0388782	0.106671	0.145549	-0.0201707	0.0842943	0.104465	0.43727	0.396186	0.0181728	0.861045	0.621265	0.477345	0.9262	0.678325	0.601486	0.0134824	0.0313275	no	no	no	no	no	no	no	no	no	0	0	0
Zm00001d000242	Protein of unknown function (DUF1677)	expressed protein	-	100000	100000	0	-100000	-100000	1.02352	100000	-100000	100000	1	1	1	1	1	1	1	1	1	no	no	no	no	no	no	no	no	no	0	0	0
Zm00001d000243	PRLI-interacting factor, putative	expressed protein	-	100000	0	0	0	-100000	-100000	0	0	0	1	1	1	1	1	1	1	1	1	no	no	no	no	no	no	no	no	no	0	0	0
Zm00001d000247	protodermal factor 2	homeobox and START domains containing protein, putative, expressed	-	-9.06886	-0.0998885	0.0461514	0.14604	-0.300022	-1.25565	-0.955625	-9.26899	-10.3707	0.329679	0.636523	0.838222	0.476295	1	1	1	0.307124	0.292116	no	no	no	no	no	no	no	no	no	0	0	0
Zm00001d000250	0	expressed protein	-	0	0	0	0	0	0	0	0	0	1	1	1	1	1	1	1	1	1	no	no	no	no	no	no	no	no	no	0	0	0
Zm00001d000254	0	protein FAM133, putative, expressed	-	-1.25377	-0.129578	0.166912	0.29649	0.176468	-0.129698	-0.306166	-0.947723	-1.55038	0.000684974	0.725999	0.638093	0.374718	0.701796	0.783849	0.489648	0.0104188	0.000149009	D	no	no	no	no	no	no	no	D	0	2	2
Zm00001d000255	F-box/RNI-like/FBD-like domains-containing protein	OsFBX142 - F-box domain containing protein, expressed	-	0.265115	0.233439	0.0560608	-0.177378	0.332039	-0.0636207	-0.39566	0.363715	0.145433	0.570977	0.611009	0.917835	0.72227	0.452272	0.90346	0.345071	0.38101	0.781018	no	no	no	no	no	no	no	no	no	0	0	0
Zm00001d000256	Calcium-binding EF-hand family protein	EF hand family protein, putative, expressed	-	0.365366	-1.20117	-100000	-100000	0.832178	-1.89618	-2.72836	2.39871	100000	1	1	1	1	1	1	1	1	1	no	no	no	no	no	no	no	no	no	0	0	0
Zm00001d000257	Transmembrane CLPTM1 family protein	cleft lip and palate transmembrane protein 1, putative, expressed	-	1.00259	-0.21497	-0.265915	-0.0509445	0.0278956	-0.174292	-0.202187	1.24545	1.09421	0.000149009	0.197162	0.10508	0.790634	0.881795	0.283916	0.206448	0.000149009	0.000149009	U	no	no	no	no	no	no	U	U	3	0	3
Zm00001d000260	photosystem II reaction center protein D	photosystem II D2 protein, putative, expressed	-	-100000	1.00009	0.202999	-0.797094	100000	100000	-1.0239	-5.58419	-5.81099	0.000149009	0.00328629	0.611775	0.0124054	1	1	1	0.2296	0.307237	D	U	no	no	no	no	no	no	no	1	1	2
Zm00001d000270	RNA polymerase subunit beta	DNA-directed RNA polymerase subunit beta, putative, expressed	-	-9.08226	0.440188	0.593534	0.153346	1.63671	4.30918	2.67247	-7.88574	-5.36661	0.299479	0.475699	0.335477	0.790794	1	1	1	0.296404	0.082896	no	no	no	no	no	no	no	no	no	0	0	0
Zm00001d000272	Photosystem I, PsaA/PsaB protein	photosystem I P700 chlorophyll a apoprotein A1, putative, expressed	-	0.332081	2.61533	1.14785	-1.46749	0.08106	-100000	-100000	-2.20219	-100000	1	1	1	1	1	1	1	1	1	no	no	no	no	no	no	no	no	no	0	0	0
Zm00001d000277	ATP synthase subunit beta	ATP synthase subunit beta, putative, expressed	-	0	0	0	0	0	0	0	0	0	1	1	1	1	1	1	1	1	1	no	no	no	no	no	no	no	no	no	0	0	0
Zm00001d000279	ribulose-bisphosphate carboxylases	ribulose bisphosphate carboxylase large chain precursor, putative, expressed	-	0	100000	100000	-0.171373	0	0	0	-100000	-100000	1	1	1	1	1	1	1	1	1	no	no	no	no	no	no	no	no	no	0	0	0
Zm00001d000282	photosystem II reaction center protein B	photosystem II P680 chlorophyll A apoprotein, putative, expressed	-	0	0	0	0	0	0	0	0	0	1	1	1	1	1	1	1	1	1	no	no	no	no	no	no	no	no	no	0	0	0
Zm00001d000288	indole-3-acetic acid inducible 2	OsIAA20 - Auxin-responsive Aux/IAA gene family member, expressed	-	-0.387259	-1.02007	-1.47849	-0.458424	0.603505	3.05297	2.44947	1.23631	4.1442	1	1	1	1	0.224073	0.000149009	0.000149009	0.285686	0.142139	no	no	no	no	no	U	U	no	no	2	0	2
Zm00001d000291	LJRHL1-like 1	joka8, putative, expressed	-	0.0281113	-1.1144	-0.757829	0.356569	0.406131	0.553034	0.146903	1.54864	1.33897	1	1	1	1	0.433403	0.308354	0.781648	0.287654	0.0702629	no	no	no	no	no	no	no	no	no	0	0	0
Zm00001d000293	RNA recognition motif (RRM)-containing protein	ZOS9-07 - C2H2 zinc finger protein, expressed	-	0.236987	-0.172996	0.357385	0.530381	-0.197846	0.225471	0.423318	0.212137	0.105073	0.519118	0.664093	0.305985	0.123922	0.597069	0.518829	0.212145	0.591347	0.774591	no	no	no	no	no	no	no	no	no	0	0	0
Zm00001d000294	methionine gamma-lyase	cystathionine gamma-synthase, putative, expressed	-	-4.00051	-0.434545	-0.14467	0.289875	0.331238	1.55626	1.22502	-3.23473	-2.29958	0.000149009	0.0398934	0.505916	0.189238	0.314778	0.000149009	0.000149009	0.000149009	0.000149009	D	no	no	no	no	U	U	D	D	2	3	5
Zm00001d000295	mitochondrial HSO70 2	DnaK family protein, putative, expressed	-	1.07298	-0.0307654	-0.531288	-0.500523	0.141447	-0.510581	-0.652028	1.2452	1.09369	0.000149009	0.874678	0.000812596	0.0015508	0.382617	0.00042358	0.000149009	0.000149009	0.000149009	U	no	no	no	no	no	no	U	U	3	0	3
Zm00001d000296	Plant haem oxygenase (decyclizing) family protein	heme oxygenase 1, putative, expressed	-	-2.60327	0.176235	0.886227	0.709992	-0.000920329	0.885296	0.886217	-2.78043	-2.6042	0.000149009	0.536805	0.00042358	0.00178994	0.992909	0.0314159	0.0319411	0.000149009	0.000149009	D	no	no	no	no	no	no	D	D	0	3	3
Zm00001d000297	B12D protein	B12D protein, putative, expressed	-	0	0	0	0	0	0	0	0	0	1	1	1	1	1	1	1	1	1	no	no	no	no	no	no	no	no	no	0	0	0
Zm00001d000298	somatic embryogenesis receptor-like kinase 1	BRASSINOSTEROID INSENSITIVE 1-associated receptor kinase 1 precursor, putative, expressed	-	4.65984	-1.40576	1.47331	2.87907	-0.0601958	1.26879	1.32899	6.0054	4.45533	0.000149009	0.230934	0.000684974	0.0932915	0.771363	0.000149009	0.000149009	0.0661057	0.000149009	U	no	U	no	no	U	U	no	U	5	0	5
Zm00001d000299	Endosomal targeting BRO1-like domain-containing protein	expressed protein	-	2.28843	0.180268	1.00828	0.828008	-0.0362648	-0.474486	-0.438221	2.0719	0.805671	0.000149009	0.427664	0.000149009	0.000149009	0.853439	0.00249082	0.00515469	0.000149009	0.000149009	U	no	U	no	no	no	no	U	no	3	0	3
Zm00001d000300	Translation initiation factor IF2/IF5	expressed protein	-	-0.216287	-0.243587	-0.149223	0.0943648	0.130003	-0.247303	-0.377306	0.157303	-0.314368	0.166046	0.113149	0.353603	0.577588	0.425417	0.111524	0.00981442	0.319133	0.0360795	no	no	no	no	no	no	no	no	no	0	0	0
Zm00001d000301	exocyst subunit exo70 family protein G1	ATEXO70G1, putative, expressed	-	-0.103172	-0.522608	0.108446	0.631054	0.0646083	-1.28629	-1.3509	0.484044	-1.49791	0.788495	0.132585	0.775364	0.0656192	0.874441	0.00190815	0.00106313	0.167276	0.00042358	no	no	no	no	no	D	D	no	D	0	3	3
Zm00001d000302	HOPW1-1-interacting 2	protein phosphatase 2C, putative, expressed	-	-0.965835	0.102278	0.466134	0.363857	0.1695	0.191945	0.0224451	-0.898613	-1.24002	0.000149009	0.541364	0.00106313	0.0125044	0.307237	0.24599	0.913005	0.000149009	0.000149009	no	no	no	no	no	no	no	no	D	0	1	1
Zm00001d000303	Homeobox-leucine zipper protein family	homeobox associated leucine zipper, putative, expressed	-	100000	0	0	0	-0.0912837	1.51079	1.60208	100000	100000	1	1	1	1	1	1	1	1	1	no	no	no	no	no	no	no	no	no	0	0	0
Zm00001d000304	Plant calmodulin-binding protein-related	expressed protein	-	-4.19279	-0.628919	0.821188	1.45011	-2.47606	-100000	-100000	-6.03994	-100000	0.000149009	0.231878	0.0945075	0.00395354	1	1	1	0.0699461	0.000149009	D	no	no	U	no	no	no	no	D	1	2	3
Zm00001d000305	FAD/NAD(P)-binding oxidoreductase family protein	apoptosis-inducing factor 2, putative, expressed	-	-0.775184	-0.145516	0.515062	0.660577	0.181475	-0.336597	-0.518072	-0.448194	-1.62684	0.000149009	0.398902	0.00042358	0.000149009	0.30806	0.0513054	0.0015508	0.00406387	0.000149009	no	no	no	no	no	no	no	no	D	0	1	1
Zm00001d000306	Galactose oxidase/kelch repeat superfamily protein	OsFBO8 - F-box and other domain containing protein, expressed	-	100000	0	0	0	-100000	-100000	0	0	0	1	1	1	1	1	1	1	1	1	no	no	no	no	no	no	no	no	no	0	0	0
Zm00001d000307	Protein of unknown function (DUF1644)	expressed protein	-	0.915411	0.0471124	0.329407	0.282295	-0.0661579	-0.19915	-0.132992	0.802141	0.386854	0.000149009	0.886341	0.214328	0.291125	0.787855	0.375058	0.575478	0.000812596	0.102406	no	no	no	no	no	no	no	no	no	0	0	0
Zm00001d000308	RNI-like superfamily protein	OsFBX97 - F-box domain containing protein, expressed	-	-1.7123	0.612552	0.668622	0.0560701	0.351202	-0.356912	-0.708115	-1.97365	-2.73784	0.000149009	0.0155104	0.00652556	0.846459	0.274254	0.334763	0.0352858	0.000149009	0.000149009	D	no	no	no	no	no	no	D	D	0	3	3
Zm00001d000310	Protein of unknown function (DUF567)	DUF567 domain containing protein, putative, expressed	-	-2.03815	0.69782	0.965826	0.268006	0.478622	0.665384	0.186762	-2.25735	-2.33859	0.000149009	0.000288628	0.000149009	0.166596	0.0570236	0.00808342	0.489242	0.000149009	0.000149009	D	no	no	no	no	no	no	D	D	0	3	3
Zm00001d000311	Outer membrane OMP85 family protein	outer membrane protein, OMP85 family, putative, expressed	-	1.12714	-0.0141071	0.22307	0.237177	-0.0964477	-0.262873	-0.166425	1.0448	0.641197	0.000149009	0.961474	0.341868	0.315807	0.663433	0.196318	0.438049	0.000149009	0.00202585	U	no	no	no	no	no	no	U	no	2	0	2
Zm00001d000312	ubiquitin-specific protease 25	ubiquitin carboxyl-terminal hydrolase domain containing protein, expressed	-	-0.683179	0.155778	0.591139	0.435361	-0.148224	-0.117248	0.030976	-0.987182	-1.39157	0.0130898	0.620982	0.0232067	0.124056	0.649325	0.730325	0.932552	0.000288628	0.000149009	no	no	no	no	no	no	no	no	D	0	1	1
Zm00001d000313	ubiquitin-specific protease 25	ubiquitin carboxyl-terminal hydrolase domain containing protein, expressed	-	-0.342797	-0.0349583	0.369362	0.40432	0.0205023	-0.204025	-0.224527	-0.287336	-0.916183	0.0833508	0.877539	0.037472	0.0207935	0.93507	0.352927	0.307765	0.146607	0.000149009	no	no	no	no	no	no	no	no	no	0	0	0
Zm00001d000314	F-box family protein	OsFBX169 - F-box domain containing protein, expressed	-	1.11102	0.176902	0.111371	-0.0655313	-0.0649244	-0.058185	0.00673938	0.869189	0.94146	0.000149009	0.595358	0.752197	0.856722	0.822028	0.842974	0.981428	0.00042358	0.000938672	U	no	no	no	no	no	no	no	no	1	0	1
Zm00001d000315	0	0	-	0	0	0	0	0	0	0	0	0	1	1	1	1	1	1	1	1	1	no	no	no	no	no	no	no	no	no	0	0	0
Zm00001d000316	NADP-malic enzyme 4	NADP-dependent malic enzyme, chloroplast precursor, putative, expressed	-	-9.4714	0.179445	0.556557	0.377112	0.170265	1.21437	1.04411	-9.48058	-8.81358	0.000149009	0.350049	0.00249082	0.0488934	0.392327	0.000149009	0.000149009	0.000149009	0.000149009	D	no	no	no	no	U	U	D	D	2	3	5
Zm00001d000317	pectin methylesterase inhibitor 2	PME/invertase inhibitor, putative, expressed	-	0	0	0	0	0	0	0	0	0	1	1	1	1	1	1	1	1	1	no	no	no	no	no	no	no	no	no	0	0	0
Zm00001d000318	trigger factor type chaperone family protein	peptidyl-prolyl cis-trans isomerase, FKBP-type, putative, expressed	-	-4.2216	0.0987522	-0.301118	-0.39987	-0.173433	-0.0288615	0.144571	-4.49378	-3.94934	0.0307939	0.802192	0.42806	0.268305	1	1	1	0.0660231	0.0801321	D	no	no	no	no	no	no	no	no	0	1	1
Zm00001d000319	0	0	-	0	0	0	0	0	0	0	0	0	1	1	1	1	1	1	1	1	1	no	no	no	no	no	no	no	no	no	0	0	0
Zm00001d000320	0	expressed protein	-	0.561709	-1.1084	-2.66176	-1.55336	0.047703	-1.9407	-1.9884	1.71781	1.28277	0.0837348	0.00652556	0.00106313	0.0206052	0.880592	0.000149009	0.000149009	0.000149009	0.0458427	no	D	D	D	no	D	D	U	U	2	5	7
Zm00001d000321	RPA70-kDa subunit B	expressed protein	-	-100000	-100000	-100000	0	0	0	0	0	0	1	1	1	1	1	1	1	1	1	no	no	no	no	no	no	no	no	no	0	0	0
Zm00001d000322	Seven transmembrane MLO family protein	MLO domain containing protein, putative, expressed	-	-0.854352	0.757845	-0.836428	-1.59427	-0.59938	-1.41377	-0.814387	-2.21158	-1.43169	1	0.506189	1	0.126493	1	1	1	0.317262	1	no	no	no	no	no	no	no	no	no	0	0	0
Zm00001d000324	PIF1 helicase	retrotransposon protein, putative, unclassified, expressed	-	0	0	0	0	0	0	0	0	0	1	1	1	1	1	1	1	1	1	no	no	no	no	no	no	no	no	no	0	0	0
Zm00001d000325	Actin-like ATPase superfamily protein	O-sialoglycoprotein endopeptidase, putative, expressed	-	-0.836166	-100000	-2.6859	100000	-100000	-0.165663	100000	0	1.68407	1	1	1	1	1	1	1	1	1	no	no	no	no	no	no	no	no	no	0	0	0
Zm00001d000326	UB-like protease 1B	ulp1 protease family, C-terminal catalytic domain containing protein, expressed	-	0	0	0	0	0	0	0	0	0	1	1	1	1	1	1	1	1	1	no	no	no	no	no	no	no	no	no	0	0	0
Zm00001d000327	Granulin repeat cysteine protease family protein	oryzain alpha chain precursor, putative, expressed	-	-0.126307	-0.564082	-0.386078	0.178005	-0.206391	-0.10957	0.0968208	0.231385	0.150201	0.683194	0.045095	0.183603	0.583687	0.486997	0.727983	0.763607	0.449845	0.640573	no	no	no	no	no	no	no	no	no	0	0	0
Zm00001d000328	ARM repeat superfamily protein	expressed protein	-	0.0256017	-0.0429911	0.544551	0.587542	-0.16026	0.455097	0.615358	-0.0916676	-0.0638516	0.911687	0.84277	0.00130888	0.000684974	0.442303	0.011517	0.00042358	0.671665	0.752067	no	no	no	no	no	no	no	no	no	0	0	0
Zm00001d000329	MUTS-homologue 5	mutS domain V family protein, expressed	-	0.370004	-0.0729047	0.495639	0.568544	-0.160199	0.827886	0.988085	0.28271	0.702251	0.0348511	0.72003	0.00249082	0.000555441	0.417327	0.000149009	0.000149009	0.128275	0.000149009	no	no	no	no	no	no	no	no	no	0	0	0
Zm00001d000330	0	retrotransposon protein, putative, unclassified, expressed	-	0	0	0	0	0	0	0	0	0	1	1	1	1	1	1	1	1	1	no	no	no	no	no	no	no	no	no	0	0	0
Zm00001d000331	0	RD26, putative, expressed	-	0	0	0	0	0	0	0	0	0	1	1	1	1	1	1	1	1	1	no	no	no	no	no	no	no	no	no	0	0	0
Zm00001d000332	Per1-like family protein	per1-like family protein, putative, expressed	-	-0.450133	-0.122511	0.44171	0.564221	0.467277	0.655896	0.18862	0.139655	-0.235947	0.362266	0.80895	0.305087	0.183474	0.361598	0.175896	0.711516	0.781766	0.611157	no	no	no	no	no	no	no	no	no	0	0	0
Zm00001d000333	RNA-binding (RRM/RBD/RNP motifs) family protein	RNA recognition motif containing protein, putative, expressed	-	0	0	0	0	0	100000	100000	0	100000	1	1	1	1	1	1	1	1	1	no	no	no	no	no	no	no	no	no	0	0	0
Zm00001d000335	0	RD26, putative, expressed	-	0	0	0	0	0	0	0	0	0	1	1	1	1	1	1	1	1	1	no	no	no	no	no	no	no	no	no	0	0	0
Zm00001d000337	Terpenoid cyclases/Protein prenyltransferases superfamily protein	terpene synthase, putative, expressed	-	0	100000	0	-100000	0	0	0	-100000	0	1	1	1	1	1	1	1	1	1	no	no	no	no	no	no	no	no	no	0	0	0
Zm00001d000339	erf domain protein 9	AP2 domain containing protein, expressed	-	0.387955	2.08164	1.48836	-0.593272	0.257577	0.515581	0.258004	-1.4361	-0.584827	0.0722438	0.000149009	0.000149009	0.00106313	0.178535	0.00569058	0.171821	0.000149009	0.00190815	no	U	U	no	no	no	no	D	no	2	1	3
Zm00001d000343	0	expressed protein	-	0	0	0	0	0	0	0	0	0	1	1	1	1	1	1	1	1	1	no	no	no	no	no	no	no	no	no	0	0	0
Zm00001d000344	purple acid phosphatase 3	Ser/Thr protein phosphatase family protein, putative, expressed	-	0.677624	-100000	1.53551	100000	0.168975	0.838132	0.669157	100000	-0.0197571	1	1	1	1	1	1	1	1	1	no	no	no	no	no	no	no	no	no	0	0	0
Zm00001d000345	0	expressed protein	-	0.483566	0.274522	-0.0798726	-0.354395	-0.1059	-0.734332	-0.628432	0.103143	-0.170894	0.198208	0.517407	0.869269	0.398287	0.789698	0.0436401	0.0871374	0.808831	0.716821	no	no	no	no	no	no	no	no	no	0	0	0
Zm00001d000346	Protein kinase superfamily protein with octicosapeptide/Phox/Bem1p domain	protein kinase domain containing protein, expressed	-	0.429943	0.115523	0.278826	0.163303	-0.0830699	0.653687	0.736757	0.231351	0.804804	0.0185505	0.587683	0.139039	0.399393	0.701005	0.000149009	0.000149009	0.238097	0.000149009	no	no	no	no	no	no	no	no	no	0	0	0
Zm00001d000347	0	0	-	-0.0559267	-0.759722	0.257894	1.01762	0.083704	-0.629886	-0.71359	0.7875	-0.943707	1	1	1	1	1	1	1	1	1	no	no	no	no	no	no	no	no	no	0	0	0
Zm00001d000349	SECY homolog 1	preprotein translocase subunit secY, putative, expressed	-	-3.60742	-0.0385754	-0.468048	-0.429472	-0.0672349	-0.00489188	0.062343	-3.63608	-3.14426	0.000149009	0.831731	0.0015508	0.00328629	0.794814	0.986823	0.804268	0.000149009	0.000149009	D	no	no	no	no	no	no	D	D	0	3	3
Zm00001d000350	SECY homolog 1	preprotein translocase subunit secY, putative, expressed	-	-3.84254	0.0478024	-0.324281	-0.372084	-0.129794	-0.0517806	0.0780132	-4.02014	-3.57004	0.000149009	0.790366	0.0262186	0.00940877	0.602398	0.843952	0.765358	0.000149009	0.000149009	D	no	no	no	no	no	no	D	D	0	3	3
Zm00001d000351	RNA helicase family protein	DEAD/DEAH box helicase domain containing protein, expressed	-	1.07092	-0.505438	-100000	-100000	-0.285845	-1.0598	-0.773953	1.29051	100000	1	1	1	1	1	1	1	1	1	no	no	no	no	no	no	no	no	no	0	0	0
Zm00001d000352	0	0	-	-0.462115	-0.287274	-0.676034	-0.38876	0.136694	-1.06005	-1.19674	-0.0381457	-0.846127	0.472588	0.690795	0.37416	0.62991	0.848258	0.183868	0.13467	0.958266	0.368201	no	no	no	no	no	no	no	no	no	0	0	0
Zm00001d000355	Pectin lyase-like superfamily protein	polygalacturonase, putative, expressed	-	0	0	100000	100000	0	0	0	0	-100000	1	1	1	1	1	1	1	1	1	no	no	no	no	no	no	no	no	no	0	0	0
Zm00001d000357	Chalcone-flavanone isomerase family protein	expressed protein	-	-0.019794	0.114463	0.166343	0.0518802	-0.154125	0.29415	0.448274	-0.288381	0.108013	0.94621	0.670504	0.488515	0.840983	0.583589	0.236388	0.0673949	0.256604	0.667559	no	no	no	no	no	no	no	no	no	0	0	0
Zm00001d000358	auxin response factor 16	auxin response factor 18, putative, expressed	-	-3.1198	0.0900207	0.534764	0.444743	-0.179461	0.673651	0.853112	-3.38928	-2.98091	0.000149009	0.619219	0.00042358	0.00294805	0.491653	0.0015508	0.000149009	0.000149009	0.000149009	D	no	no	no	no	no	no	D	D	0	3	3
Zm00001d000360	F-box/RNI-like/FBD-like domains-containing protein	OsFBX203 - F-box domain containing protein, expressed	-	-4.01496	-0.181561	-0.633861	-0.4523	0.552589	0.242065	-0.310524	-3.28081	-3.13904	0.000149009	0.529809	0.0193958	0.110337	1	1	1	0.000149009	0.000149009	D	no	no	no	no	no	no	D	D	0	3	3
Zm00001d000361	myb domain protein 33	MYB family transcription factor, putative, expressed	-	0.719272	-0.103994	0.378833	0.482827	-0.250882	0.192337	0.443219	0.572383	0.532776	0.00777847	1	1	1	0.397788	0.510773	0.107739	0.0421136	0.0361663	no	no	no	no	no	no	no	no	no	0	0	0
Zm00001d000362	RNA polymerase II large subunit	retrotransposon protein, putative, unclassified, expressed	-	0	0	0	0	0	0	0	0	0	1	1	1	1	1	1	1	1	1	no	no	no	no	no	no	no	no	no	0	0	0
Zm00001d000363	phosphate transporter 3;1	phosphate carrier protein, mitochondrial precursor, putative, expressed	-	-0.89045	-0.54089	1.70228	2.24317	-0.144748	1.03096	1.1757	-0.494308	-1.56177	1	1	1	1	1	1	1	1	1	no	no	no	no	no	no	no	no	no	0	0	0
Zm00001d000364	0	0	-	0.241094	-0.229423	-0.289014	-0.0595901	-0.167399	0.304358	0.471756	0.303119	0.834465	0.587978	0.619219	0.504452	0.905385	0.723379	0.460324	0.251986	0.509632	0.0289209	no	no	no	no	no	no	no	no	no	0	0	0
Zm00001d000365	phosphate transporter 3;1	phosphate carrier protein, mitochondrial precursor, putative, expressed	-	100000	100000	0	-100000	0.601322	-0.954414	-1.55574	-0.311623	100000	1	1	1	1	1	1	1	1	1	no	no	no	no	no	no	no	no	no	0	0	0
Zm00001d000366	0	0	-	0.611399	-0.754097	0.369049	1.12315	-0.454467	-0.00466665	0.449801	0.911028	0.237683	0.133092	0.0860544	0.377817	0.0108214	0.289614	0.991494	0.297967	0.0421136	0.578801	no	no	no	U	no	no	no	no	no	1	0	1
Zm00001d000367	S-adenosyl-L-methionine-dependent methyltransferases superfamily protein	methyltransferase domain containing protein, putative, expressed	-	0	0	0	0	0	0	0	0	0	1	1	1	1	1	1	1	1	1	no	no	no	no	no	no	no	no	no	0	0	0
Zm00001d000368	RING/U-box superfamily protein	zinc finger, RING-type, putative, expressed	-	100000	0	0	0	-100000	0.243937	100000	0	100000	1	1	1	1	1	1	1	1	1	no	no	no	no	no	no	no	no	no	0	0	0
Zm00001d000370	0	L-asparaginase precursor protein, putative, expressed	-	0.371417	0.267064	0.765379	0.498315	-0.324871	0.0826839	0.407555	-0.220518	-0.311278	0.192916	0.366857	0.00272001	0.0551964	0.262814	0.791736	0.145063	0.471217	0.24824	no	no	no	no	no	no	no	no	no	0	0	0
Zm00001d000371	adenosine kinase	adenylate kinase, putative, expressed	-	0	0	0	0	0	0	0	0	0	1	1	1	1	1	1	1	1	1	no	no	no	no	no	no	no	no	no	0	0	0
Zm00001d000373	adenosine kinase	adenylate kinase, putative, expressed	-	-100000	0.519551	-100000	-100000	0	0	0	-100000	0	1	1	1	1	1	1	1	1	1	no	no	no	no	no	no	no	no	no	0	0	0
Zm00001d000377	adenosine kinase	adenylate kinase, putative, expressed	-	-2.92704	0.125285	-1.07494	-1.20023	0.116269	-100000	-100000	-2.93605	-100000	1	1	1	1	1	1	1	1	1	no	no	no	no	no	no	no	no	no	0	0	0
Zm00001d000379	ADP-ribosylation factor-like A1A	ADP-ribosylation factor, putative, expressed	-	-0.51654	0.157177	0.444651	0.287474	0.276322	0.431617	0.155295	-0.397396	-0.529574	0.0015508	0.354567	0.00504714	0.0721628	0.108332	0.008186	0.382785	0.0143564	0.000555441	no	no	no	no	no	no	no	no	no	0	0	0
Zm00001d000380	0	expressed protein	-	1.99812	-0.372392	0.852654	1.22505	0.249243	-0.218036	-0.46728	2.61975	0.927426	0.000149009	0.531881	0.0776102	0.0165582	0.386965	0.509816	0.11751	0.000149009	0.0152248	U	no	no	U	no	no	no	U	no	3	0	3
Zm00001d000381	ARM repeat superfamily protein	spotted leaf 11, putative, expressed	-	0.127381	-0.756106	-0.978411	-0.222305	-0.0112075	-1.25938	-1.24817	0.87228	-0.153584	0.561295	0.000288628	0.000149009	0.393241	0.962669	0.000149009	0.000149009	0.000149009	0.592435	no	no	no	no	no	D	D	no	no	0	2	2
Zm00001d000382	0	expressed protein	-	-0.0290324	0.0104116	0.00450048	-0.0059111	-0.0937636	0.0269707	0.120734	-0.133208	-0.00656216	0.929771	0.973523	0.992875	0.981223	0.780584	0.937524	0.706111	0.669352	0.981616	no	no	no	no	no	no	no	no	no	0	0	0
Zm00001d000383	sterol methyltransferase 1	ulp1 protease family, C-terminal catalytic domain containing protein, expressed	-	-5.21627	-1.55558	-2.90694	-1.35136	1.72014	0.358237	-1.3619	-1.94055	-1.95109	1	1	1	1	1	1	1	1	1	no	no	no	no	no	no	no	no	no	0	0	0
Zm00001d000384	Actin-like ATPase superfamily protein	O-sialoglycoprotein endopeptidase, putative, expressed	-	100000	0	100000	100000	-100000	-0.859237	100000	0	-0.227856	1	1	1	1	1	1	1	1	1	no	no	no	no	no	no	no	no	no	0	0	0
Zm00001d000385	PIF1 helicase	expressed protein	-	0	0	0	0	0	0	0	0	0	1	1	1	1	1	1	1	1	1	no	no	no	no	no	no	no	no	no	0	0	0
Zm00001d000387	BTB-POZ and MATH domain 2	MBTB52 - Bric-a-Brac, Tramtrack, Broad Complex BTB domain with Meprin and TRAF Homology MATH domain, expressed	-	0	0	0	0	0	0	0	0	0	1	1	1	1	1	1	1	1	1	no	no	no	no	no	no	no	no	no	0	0	0
Zm00001d000388	0	0	-	0	0	0	0	0	0	0	0	0	1	1	1	1	1	1	1	1	1	no	no	no	no	no	no	no	no	no	0	0	0
Zm00001d000389	Pyridoxal phosphate (PLP)-dependent transferases superfamily protein	aminotransferase, putative, expressed	-	-1.1585	1.10225	1.20259	0.100339	2.28515	1.97966	-0.305491	0.0243919	-0.381438	1	1	1	1	1	1	1	1	1	no	no	no	no	no	no	no	no	no	0	0	0
Zm00001d000390	RING/U-box superfamily protein	RING-H2 finger protein, putative, expressed	-	-1.47758	0.270339	-0.135058	-0.405397	0.319311	0.393862	0.0745515	-1.4286	-0.948655	0.000149009	0.381636	0.697898	0.189505	0.322049	0.235303	0.837885	0.000149009	0.00167056	D	no	no	no	no	no	no	D	no	0	2	2
Zm00001d000391	Protein phosphatase 2C family protein	protein phosphatase 2C, putative, expressed	-	-0.945574	0.0469961	-0.0550934	-0.10209	0.0363437	-0.11704	-0.153384	-0.956226	-1.00752	0.000149009	0.825837	0.791899	0.605272	0.888757	0.639883	0.523554	0.000149009	0.000149009	no	no	no	no	no	no	no	no	D	0	1	1
Zm00001d000392	low-molecular-weight cysteine-rich 72	DEF7 - Defensin and Defensin-like DEFL family, expressed	-	0	0	0	0	0	0	0	0	0	1	1	1	1	1	1	1	1	1	no	no	no	no	no	no	no	no	no	0	0	0
Zm00001d000394	0	0	-	0	0	0	0	0	0	0	0	0	1	1	1	1	1	1	1	1	1	no	no	no	no	no	no	no	no	no	0	0	0
Zm00001d000395	Protein of unknown function (DUF616)	hydrolase, acting on carbon-nitrogen, putative, expressed	-	2.33061	0.785988	-100000	-100000	-1.25405	-1.14773	0.106325	0.290568	100000	1	1	1	1	1	1	1	1	1	no	no	no	no	no	no	no	no	no	0	0	0
Zm00001d000396	Protein kinase superfamily protein	protein kinase domain containing protein, expressed	-	0.469781	-0.0253938	0.0416199	0.0670136	0.105763	0.0639154	-0.0418477	0.600938	0.492076	0.00225935	0.901866	0.8304	0.713001	0.549147	0.729945	0.825285	0.000149009	0.000812596	no	no	no	no	no	no	no	no	no	0	0	0
Zm00001d000397	0	cyclin, putative, expressed	-	0	0	0	0	0	0	0	0	0	1	1	1	1	1	1	1	1	1	no	no	no	no	no	no	no	no	no	0	0	0
Zm00001d000398	CYCLIN A3;4	cyclin, putative, expressed	-	0	0	0	0	0	0	0	0	0	1	1	1	1	1	1	1	1	1	no	no	no	no	no	no	no	no	no	0	0	0
Zm00001d000399	chaperonin-60alpha	T-complex protein, putative, expressed	-	-6.97912	-0.197544	-1.59598	-1.39844	0.167064	-0.631099	-0.798163	-6.61451	-6.01424	0.000149009	0.226734	0.000149009	0.000149009	0.661979	0.0798355	0.02404	0.000149009	0.000149009	D	no	D	D	no	no	no	D	D	0	5	5
Zm00001d000400	0	basic helix-loop-helix domain containing protein, expressed	-	2.64504	-4.03482	-100000	-100000	0.1073	-2.65767	-2.76497	6.78716	100000	0.00042358	1	1	1	0.782264	0.000288628	0.000149009	0.282723	1	U	no	no	no	no	D	D	no	no	1	2	3
Zm00001d000401	FAD-dependent oxidoreductase family protein	FAD dependent oxidoreductase domain containing protein, expressed	-	-0.246042	-0.19907	-0.357312	-0.158242	-0.312116	0.085707	0.397823	-0.359088	0.196977	0.183078	0.28048	0.0417714	0.410604	0.104199	0.686998	0.0336232	0.0506494	0.305817	no	no	no	no	no	no	no	no	no	0	0	0
Zm00001d000402	0	expressed protein	-	3.21217	0.780174	0.846372	0.0661977	0.425067	-1.26922	-1.69428	2.85706	1.09658	0.000149009	1	1	1	0.11351	0.000288628	0.000149009	0.000149009	0.029992	U	no	no	no	no	D	D	U	U	3	2	5
Zm00001d000403	exocyst subunit exo70 family protein F1	exo70 exocyst complex subunit domain containing protein, expressed	-	0.56732	-0.162078	0.508019	0.670097	-0.109691	0.334899	0.44459	0.619707	0.3942	0.00143053	0.451158	0.00504714	0.000288628	0.588727	0.0576778	0.0102165	0.000938672	0.0243135	no	no	no	no	no	no	no	no	no	0	0	0
Zm00001d000406	homolog of carrot EP3-3 chitinase	CHIT3 - Chitinase family protein precursor, expressed	-	0	0	0	0	0	0	0	0	0	1	1	1	1	1	1	1	1	1	no	no	no	no	no	no	no	no	no	0	0	0
Zm00001d000407	Protein kinase superfamily protein	CAMK_KIN1/SNF1/Nim1_like.27 - CAMK includes calcium/calmodulin depedent protein kinases, expressed	-	-3.16739	0.105367	0.866563	0.761196	0.0932352	1.70998	1.61675	-3.17952	-2.32396	0.000149009	0.598381	0.000149009	0.000149009	0.820244	0.000149009	0.000149009	0.000149009	0.000149009	D	no	no	no	no	U	U	D	D	2	3	5
Zm00001d000408	EIN3-binding F box protein 1	OsFBL30 - F-box domain and LRR containing protein, expressed	-	0.0463597	0.585909	0.70523	0.119321	0.472601	1.1383	0.665699	-0.0669485	0.479429	0.829104	0.000149009	0.000149009	0.499906	0.00317429	0.000149009	0.000149009	0.734608	0.00130888	no	no	no	no	no	U	no	no	no	1	0	1
Zm00001d000409	photosystem II reaction center PSB28 protein	photosystem II reaction center PSB28 protein, chloroplast precursor, putative, expressed	-	0	100000	0	-100000	0	0	0	-100000	0	1	1	1	1	1	1	1	1	1	no	no	no	no	no	no	no	no	no	0	0	0
Zm00001d000410	RING/U-box superfamily protein	zinc finger, C3HC4 type domain containing protein, expressed	-	0	0	0	0	0	0	0	0	0	1	1	1	1	1	1	1	1	1	no	no	no	no	no	no	no	no	no	0	0	0
Zm00001d000411	0	expressed protein	-	-1.68864	-100000	-100000	0	-0.403109	0.368149	0.771258	100000	100000	1	1	1	1	1	1	1	1	1	no	no	no	no	no	no	no	no	no	0	0	0
Zm00001d000412	hAT transposon superfamily	hAT dimerisation domain-containing protein, putative, expressed	-	0	0	0	0	0	0	0	0	0	1	1	1	1	1	1	1	1	1	no	no	no	no	no	no	no	no	no	0	0	0
Zm00001d000413	UDP-Glycosyltransferase superfamily protein	cytokinin-O-glucosyltransferase 1, putative, expressed	-	0	0	0	0	0	0	0	0	0	1	1	1	1	1	1	1	1	1	no	no	no	no	no	no	no	no	no	0	0	0
Zm00001d000414	0	MLA10, putative, expressed	-	100000	0	0	0	-100000	0.0495951	100000	0	100000	1	1	1	1	1	1	1	1	1	no	no	no	no	no	no	no	no	no	0	0	0
Zm00001d000417	photosystem II reaction center protein A	photosynthetic reaction center protein, putative, expressed	-	-100000	-0.0172449	-0.272852	-0.255607	0	0	0	-100000	-100000	1	1	1	1	1	1	1	1	1	no	no	no	no	no	no	no	no	no	0	0	0
Zm00001d000418	FASCICLIN-like arabinogalactan 2	fasciclin-like arabinogalactan protein 8 precursor, putative, expressed	-	100000	0	0	0	0.089059	-100000	-100000	100000	0	1	1	1	1	1	1	1	1	1	no	no	no	no	no	no	no	no	no	0	0	0
Zm00001d000419	HAD-superfamily hydrolase, subfamily IG, 5\'-nucleotidase	5-nucleotidase domain-containing protein, putative, expressed	-	-1.37417	0.131727	-0.0307965	-0.162524	-0.143725	-0.205208	-0.0614829	-1.64963	-1.54858	0.000149009	0.490331	0.888369	0.382503	0.583687	0.417163	0.831291	0.000149009	0.000149009	D	no	no	no	no	no	no	D	D	0	3	3
Zm00001d000422	0	hypothetical protein	-	0	0	0	0	0	0	0	0	0	1	1	1	1	1	1	1	1	1	no	no	no	no	no	no	no	no	no	0	0	0
Zm00001d000424	SNARE-like superfamily protein	synaptobrevin-related family protein, putative, expressed	-	-0.283043	0.824248	0.386342	-0.437906	0.0681441	0.342711	0.274567	-1.03915	-0.326675	0.221339	0.000149009	0.0831204	0.0337059	0.785697	0.109593	0.194474	0.000149009	0.127065	no	no	no	no	no	no	no	D	no	0	1	1
Zm00001d000425	Ankyrin repeat family protein	embryogenesis transmembrane protein, putative, expressed	-	0	0	0	0	0	0	0	0	0	1	1	1	1	1	1	1	1	1	no	no	no	no	no	no	no	no	no	0	0	0
Zm00001d000428	Endomembrane protein 70 protein family	transmembrane 9 superfamily member, putative, expressed	-	3.5069	0.214881	0.761893	0.547013	-0.139993	0.439442	0.579435	3.15202	3.18445	0.000149009	0.456792	0.00260555	0.0246737	0.418672	0.00417414	0.000149009	0.000149009	0.000149009	U	no	no	no	no	no	no	U	U	3	0	3
Zm00001d000429	0	0	-	0.235393	0.783604	0.306458	-0.477146	1.23143	0.829708	-0.401725	0.683222	0.758644	1	0.502965	1	0.24007	0.372286	0.546049	0.773286	0.359844	0.465898	no	no	no	no	no	no	no	no	no	0	0	0
Zm00001d000430	magnesium transporter 2	CorA-like magnesium transporter protein, putative, expressed	-	-1.30674	0.363941	0.678668	0.314727	0.11088	0.484366	0.373487	-1.55981	-1.50105	0.000149009	0.0186456	0.000149009	0.0455043	0.61908	0.00828765	0.0466057	0.000149009	0.000149009	D	no	no	no	no	no	no	D	D	0	3	3
Zm00001d000431	DEA(D/H)-box RNA helicase family protein	DEAD-box ATP-dependent RNA helicase, putative, expressed	-	-2.46422	-2.23936	-100000	-100000	-100000	1.76284	100000	-100000	100000	1	1	1	1	1	1	1	1	1	no	no	no	no	no	no	no	no	no	0	0	0
Zm00001d000432	pescadillo-related	BRCA1 C Terminus domain containing protein, expressed	-	2.4487	-0.538219	0.00818282	0.546402	0.0649115	-0.185003	-0.249915	3.05183	2.25551	0.000149009	0.0053695	0.972928	0.0043942	0.719844	0.263371	0.115758	0.000149009	0.000149009	U	no	no	no	no	no	no	U	U	3	0	3
Zm00001d000433	NAD(P)-binding Rossmann-fold superfamily protein	NAD dependent epimerase/dehydratase family protein, putative, expressed	-	-100000	-0.0255682	-1.30992	-1.28435	0	0	0	-100000	-100000	1	1	1	1	1	1	1	1	1	no	no	no	no	no	no	no	no	no	0	0	0
Zm00001d000434	AZA-guanine resistant1	permease domain containing protein, putative, expressed	-	0.0391271	-0.401033	-0.508395	-0.107363	-0.844175	0.406094	1.25027	-0.404015	0.953616	0.909384	0.234062	0.101406	0.78097	0.00190815	0.120669	0.000149009	0.228897	0.000684974	no	no	no	no	no	no	U	no	no	1	0	1
Zm00001d000435	Tetratricopeptide repeat (TPR)-like superfamily protein	PPR repeat containing protein, expressed	-	0.743593	-0.0291517	0.40124	0.430391	-0.257042	0.667095	0.924137	0.515703	1.00945	0.00339789	0.92934	0.120888	0.111524	0.3638	0.0105194	0.000812596	0.0601389	0.000149009	no	no	no	no	no	no	no	no	U	1	0	1
Zm00001d000436	Mitochondrial import inner membrane translocase subunit Tim17/Tim22/Tim23 family protein	expressed protein	-	-0.0388752	0.0739604	0.067548	-0.0064124	-0.0939921	0.048515	0.142507	-0.206828	-0.0579083	0.8569	0.70891	0.737973	0.973669	0.647175	0.821733	0.470033	0.259258	0.784167	no	no	no	no	no	no	no	no	no	0	0	0
Zm00001d000437	Ankyrin repeat family protein	ankyrin repeat domain containing protein, expressed	-	0	0	0	0	100000	0	-100000	100000	0	1	1	1	1	1	1	1	1	1	no	no	no	no	no	no	no	no	no	0	0	0
Zm00001d000438	Chalcone and stilbene synthase family protein	chalcone synthase, putative, expressed	-	0	0	0	0	0	0	0	0	0	1	1	1	1	1	1	1	1	1	no	no	no	no	no	no	no	no	no	0	0	0
Zm00001d000439	SNARE associated Golgi protein family	SNARE associated Golgi protein, putative, expressed	-	0.179263	-0.343537	-0.360846	-0.0173093	0.0820681	0.122697	0.0406285	0.604868	0.662805	0.299705	0.0388642	0.027483	0.938752	0.653116	0.483993	0.832037	0.000149009	0.000149009	no	no	no	no	no	no	no	no	no	0	0	0
Zm00001d000442	0	phosphoenolpyruvate carboxykinase, putative, expressed	-	0	0	0	0	0	0	0	0	0	1	1	1	1	1	1	1	1	1	no	no	no	no	no	no	no	no	no	0	0	0
Zm00001d000443	Plant protein of unknown function (DUF827)	protein transport protein-related, putative, expressed	-	-0.374645	-0.219839	-1.84622	-1.62638	0.280572	-1.06655	-1.34713	0.125766	0.405018	0.0333582	0.232102	0.000149009	0.000149009	0.124201	0.000149009	0.000149009	0.520753	0.0649002	no	no	D	D	no	D	D	no	no	0	4	4
Zm00001d000444	tRNA synthetase class I (I, L, M and V) family protein	tRNA synthetase class I, putative, expressed	-	1.14576	0.0462253	-0.364032	-0.410257	-0.0512562	-0.457353	-0.406097	1.04828	1.05243	0.00788212	1	1	1	0.913318	0.245249	0.306725	0.0119143	0.018927	U	no	no	no	no	no	no	U	U	3	0	3
Zm00001d000445	Flavin-containing monooxygenase family protein	flavin monooxygenase, putative, expressed	-	0	0	0	0	0	0	0	0	0	1	1	1	1	1	1	1	1	1	no	no	no	no	no	no	no	no	no	0	0	0
Zm00001d000447	0	expressed protein	-	-3.59302	0.257351	-0.831479	-1.08883	-0.0829834	3.17247	3.25545	-3.93335	0.410926	1	1	1	1	1	1	1	1	1	no	no	no	no	no	no	no	no	no	0	0	0
Zm00001d000448	0	0	-	0	0	0	0	0	0	0	0	0	1	1	1	1	1	1	1	1	1	no	no	no	no	no	no	no	no	no	0	0	0
Zm00001d000449	C2H2 and C2HC zinc fingers superfamily protein	ZOS3-23 - C2H2 zinc finger protein, expressed	-	0.155922	-0.121656	-0.0672314	0.0544244	0.277824	-0.107392	-0.385217	0.555402	0.115761	0.696893	0.764917	0.873583	0.893758	0.458419	0.794193	0.292631	0.108332	0.777951	no	no	no	no	no	no	no	no	no	0	0	0
Zm00001d000452	0	0	-	0.252278	-0.0194176	0.381194	0.400611	-0.161044	0.274272	0.435316	0.110652	0.145357	0.389765	0.957342	0.223546	0.14079	0.53457	0.293459	0.0962297	0.71126	0.637115	no	no	no	no	no	no	no	no	no	0	0	0
Zm00001d000455	0	0	-	0	0	0	0	0	0	0	0	0	1	1	1	1	1	1	1	1	1	no	no	no	no	no	no	no	no	no	0	0	0
Zm00001d000458	ovate family protein 7	DUF623 domain containing protein, expressed	-	1.35493	-0.371945	0.0401104	0.412055	0.0818985	1.0786	0.996705	1.80878	2.39343	1	1	1	1	1	0.09059	0.108183	1	0.027301	no	no	no	no	no	no	no	no	U	1	0	1
Zm00001d000460	Plant protein of unknown function (DUF828)	expressed protein	-	2.06983	1.65112	1.41473	-0.236395	0.41756	1.7923	1.37474	0.836273	2.44741	0.0360795	1	1	1	0.50436	0.00118624	0.00777847	0.168911	0.000149009	U	no	no	no	no	U	U	no	U	4	0	4
Zm00001d001763	Protein of unknown function (DUF579)	expressed protein	-	0.329403	0.120907	-0.107052	-0.227959	0.275079	0.251968	-0.0231118	0.483576	0.688423	0.354847	0.781041	0.814485	0.592997	0.369807	0.438049	0.944935	0.148489	0.0525551	no	no	no	no	no	no	no	no	no	0	0	0
Zm00001d001765	exocyst subunit exo70 family protein A1	exo70 exocyst complex subunit, putative, expressed	-	0.448693	-0.139148	-0.0765776	0.0625707	0.0104547	0.104492	0.0940377	0.598296	0.629763	0.00317429	0.389655	0.658659	0.726548	0.956103	0.535018	0.577778	0.000149009	0.000149009	no	no	no	no	no	no	no	no	no	0	0	0
Zm00001d001766	0	expressed protein	-	-0.578605	0.816718	0.894007	0.0772892	-0.380624	0.33099	0.711614	-1.77595	-1.14162	0.00610369	0.000149009	0.000149009	0.720111	0.0763023	0.119867	0.000149009	0.000149009	0.000149009	no	no	no	no	no	no	no	D	D	0	2	2
Zm00001d001767	BTB-POZ and MATH domain 1	MBTB49 - Bric-a-Brac, Tramtrack, Broad Complex BTB domain with Meprin and TRAF Homology MATH domain, expressed	-	1.27056	-0.373641	-0.361486	0.012155	0.424647	-0.916478	-1.34113	2.06885	0.715569	0.00130888	0.426112	0.444795	0.973556	0.168037	0.00910193	0.000149009	0.000149009	0.0937377	U	no	no	no	no	no	D	U	no	2	1	3
Zm00001d001769	plant U-box 23	U-box domain-containing protein, putative, expressed	-	4.63709	1.54452	-1.31514	-2.85967	-0.641585	-1.76962	-1.12804	2.45098	4.18261	0.0415187	1	1	1	0.0885871	0.000938672	0.0197661	0.0101159	0.289699	U	no	no	no	no	D	D	U	no	2	2	4
Zm00001d001770	Ribosomal protein S4 (RPS4A) family protein	40S ribosomal protein S4, putative, expressed	-	-1.07493	0.289421	0.985293	0.695872	-0.463733	0.348561	0.812294	-1.82808	-1.71166	0.00167056	0.330606	0.000149009	0.00642022	0.253595	0.357235	0.0348511	0.000149009	0.000149009	D	no	no	no	no	no	no	D	D	0	3	3
Zm00001d001771	Eukaryotic aspartyl protease family protein	Eukaryotic aspartyl protease domain containing protein, expressed	-	-2.26262	0.0491941	-1.08194	-1.13113	0.196998	-1.38513	-1.58213	-2.11482	-2.56582	0.000149009	0.828917	0.000149009	0.000149009	0.468026	0.000149009	0.000149009	0.000149009	0.000149009	D	no	D	D	no	D	D	D	D	0	7	7
Zm00001d001772	NDR1/HIN1-like 2	harpin-induced protein 1 domain containing protein, expressed	-	-0.974205	-0.598282	-1.35389	-0.755611	0.597021	0.358787	-0.238235	0.221098	0.738475	1	1	1	1	1	1	1	1	1	no	no	no	no	no	no	no	no	no	0	0	0
Zm00001d001773	Pentatricopeptide repeat (PPR) superfamily protein	expressed protein	-	2.37462	1.19233	0.922979	-0.269356	0.100699	-0.726155	-0.826853	1.28298	0.725485	0.000149009	1	1	1	0.800961	0.0432195	0.0212602	0.000812596	1	U	no	no	no	no	no	no	U	no	2	0	2
Zm00001d001774	Polynucleotidyl transferase, ribonuclease H-like superfamily protein	CAF1 family ribonuclease containing protein, putative, expressed	-	2.26055	2.42003	2.0252	-0.394835	-0.0285722	-0.274017	-0.245445	-0.188052	-0.0386613	0.000149009	0.000149009	0.000149009	0.0931385	0.91591	0.268054	0.265787	0.402854	0.893035	U	U	U	no	no	no	no	no	no	3	0	3
Zm00001d001775	nuclear factor Y, subunit B8	histone-like transcription factor and archaeal histone, putative, expressed	-	-0.42459	0.107644	0.0649431	-0.0427005	-0.352544	0.14583	0.498375	-0.884778	-0.343703	0.505145	0.876077	0.933988	0.961907	0.617968	0.843561	0.475251	0.170216	0.605453	no	no	no	no	no	no	no	no	no	0	0	0
Zm00001d001776	0	expressed protein	-	-100000	-0.159614	-1.6026	-1.44299	100000	100000	0.230247	-3.24751	-1.57428	0.00167056	0.912684	0.0839624	0.105529	1	1	1	0.276758	1	D	no	no	no	no	no	no	no	no	0	1	1
Zm00001d001777	0	harpin-induced protein 1 domain containing protein, expressed	-	0	0	0	0	0	0	0	0	0	1	1	1	1	1	1	1	1	1	no	no	no	no	no	no	no	no	no	0	0	0
Zm00001d001779	Uncharacterised protein family (UPF0497)	membrane associated DUF588 domain containing protein, putative, expressed	-	2.5572	0.194111	1.54862	1.35451	0.150633	-0.382146	-0.532779	2.51373	0.626437	0.000149009	0.610431	0.000149009	0.000149009	0.45406	0.0733442	0.0106193	0.000149009	0.00788212	U	no	U	U	no	no	no	U	no	4	0	4
Zm00001d001780	Protein kinase protein with tetratricopeptide repeat domain	protein kinase family protein, putative, expressed	-	0.426515	-0.227332	0.00302345	0.230356	0.111152	-0.322104	-0.433256	0.765	0.101388	0.0105194	0.214903	0.98758	0.197875	0.554214	0.0622537	0.00694589	0.000149009	0.59196	no	no	no	no	no	no	no	no	no	0	0	0
Zm00001d001781	Concanavalin A-like lectin protein kinase family protein	expressed protein	-	-4.1504	-0.202986	0.238624	0.44161	0.0985614	1.84024	1.74168	-3.84886	-2.54879	0.000149009	0.304056	0.206578	0.0151282	1	0.000149009	0.000149009	0.000149009	0.000149009	D	no	no	no	no	U	U	D	D	2	3	5
Zm00001d001784	AT hook motif DNA-binding family protein	AT hook motif domain containing protein, expressed	-	-5.7318	0.0483297	0.34879	0.30046	-0.0496726	0.964425	1.0141	-5.8298	-5.11616	0.000149009	0.798216	0.0254904	0.05586	0.912356	0.00620962	0.00373153	0.000149009	0.000149009	D	no	no	no	no	no	U	D	D	1	3	4
Zm00001d001785	C2 calcium/lipid-binding plant phosphoribosyltransferase family protein	anthranilate phosphoribosyltransferase, putative, expressed	-	1.73852	-0.566052	-2.42386	-1.8578	0.09887	-1.9704	-2.06927	2.40344	2.19198	0.000149009	0.0120126	0.000149009	0.000149009	0.612645	0.000149009	0.000149009	0.000149009	0.000149009	U	no	D	D	no	D	D	U	U	3	4	7
Zm00001d001786	Leucine-rich repeat protein kinase family protein	expressed protein	-	0.0823309	-0.124152	-0.635139	-0.510986	0.00398085	-0.51922	-0.5232	0.210464	0.19825	0.667291	0.496798	0.000288628	0.00328629	0.984104	0.00202585	0.0015508	0.232539	0.291885	no	no	no	no	no	no	no	no	no	0	0	0
Zm00001d001787	Cleavage/polyadenylation specificity factor, 25kDa subunit	cleavage and polyadenylation specificity factor subunit 5, putative, expressed	-	0.68635	0.0733321	0.526526	0.453194	-0.0430733	0.465576	0.508649	0.569944	0.625399	0.00042358	0.760711	0.00515469	0.0214477	0.852305	0.0105194	0.00472184	0.00294805	0.000288628	no	no	no	no	no	no	no	no	no	0	0	0
Zm00001d001788	K+ efflux antiporter 2	potasium efflux antiporter protein, putative, expressed	-	-1.68376	0.0954436	-0.106827	-0.202271	-0.0495987	-0.134845	-0.0852467	-1.8288	-1.71178	0.000149009	0.607731	0.555452	0.231759	0.803276	0.442303	0.641838	0.000149009	0.000149009	D	no	no	no	no	no	no	D	D	0	3	3
Zm00001d001789	phosphomannomutase	phosphomannomutase, putative, expressed	-	-0.00950167	-0.251444	-0.501684	-0.25024	0.152687	-0.945117	-1.0978	0.394629	-0.452935	0.960235	0.103605	0.000938672	0.10826	0.345021	0.000149009	0.000149009	0.00610369	0.00373153	no	no	no	no	no	no	D	no	no	0	1	1
Zm00001d001790	Peptidase family C54 protein	cysteine protease ATG4, putative, expressed	-	0.317782	0.0050891	-0.0414102	-0.0464993	-0.115313	-0.0574881	0.0578249	0.19738	0.301704	0.0550311	0.981211	0.838782	0.819001	0.532672	0.76905	0.772888	0.266099	0.0750699	no	no	no	no	no	no	no	no	no	0	0	0
Zm00001d001791	O-Glycosyl hydrolases family 17 protein	glucan endo-1,3-beta-glucosidase precursor, putative, expressed	-	-0.250513	0.117061	-0.925463	-1.04252	-0.0692854	-1.62026	-1.55098	-0.43686	-0.945311	0.434804	0.736141	0.00746949	0.00283419	0.844461	0.000149009	0.000149009	0.154716	0.0192069	no	no	no	D	no	D	D	no	no	0	3	3
Zm00001d001792	RING/U-box superfamily protein	zinc finger, C3HC4 type family protein, expressed	-	-0.339099	-1.26385	-1.10263	0.161222	-0.0820749	-0.11937	-0.0372956	0.842674	0.644157	1	1	1	1	1	1	1	1	1	no	no	no	no	no	no	no	no	no	0	0	0
Zm00001d001793	Protein of unknown function (DUF1639)	expressed protein	-	-2.20317	-100000	0.332276	100000	-0.0347541	-100000	-100000	100000	-100000	1	1	1	1	1	1	1	1	1	no	no	no	no	no	no	no	no	no	0	0	0
Zm00001d001796	0	0	-	0.512536	-0.732963	-0.241014	0.49195	-0.44578	-0.523376	-0.0775954	0.799719	0.230174	0.244263	0.164744	0.635947	0.375807	0.313161	0.239687	0.881359	0.123428	0.657721	no	no	no	no	no	no	no	no	no	0	0	0
Zm00001d001797	minichromosome instability 12 (mis12)-like	mis12 protein, expressed	-	0.737747	-0.376965	-0.404113	-0.0271479	0.146853	-0.177146	-0.323999	1.26156	0.964714	0.000288628	0.120529	0.0964554	0.930136	0.499359	0.417921	0.117073	0.000149009	0.000149009	no	no	no	no	no	no	no	U	no	1	0	1
Zm00001d001798	acyl-CoA binding protein 2	acyl-CoA-binding domain-containing protein 6, putative, expressed	-	0.369836	-0.0239425	0.0927063	0.116649	0.199431	0.153403	-0.0460279	0.59321	0.430533	0.0329194	0.913567	0.651316	0.563149	0.261663	0.402064	0.815897	0.000288628	0.0123068	no	no	no	no	no	no	no	no	no	0	0	0
Zm00001d001799	partner of SLD five 1	PSF1 - Putative GINS complex subunit, expressed	-	0.642052	-0.292618	-0.245656	0.0469626	0.0194568	0.00192539	-0.0175315	0.954127	0.889633	0.00190815	0.214079	0.304441	0.863833	0.940685	0.993345	0.94723	0.000149009	0.000149009	no	no	no	no	no	no	no	no	no	0	0	0
Zm00001d001800	SGNH hydrolase-type esterase superfamily protein	GDSL-like lipase/acylhydrolase, putative, expressed	-	-0.682149	-0.0378892	-0.546419	-0.50853	0.111925	0.298279	0.186354	-0.532335	0.162548	0.000149009	0.854238	0.00118624	0.00214248	0.606556	0.121623	0.345021	0.00339789	0.408807	no	no	no	no	no	no	no	no	no	0	0	0
Zm00001d001802	SGNH hydrolase-type esterase superfamily protein	GDSL-like lipase/acylhydrolase, putative, expressed	-	-1.28774	0.162116	-0.577549	-0.739665	0.0444428	0.509185	0.464742	-1.40541	-0.201006	0.000149009	0.534377	0.024584	0.00384303	0.896724	0.0698681	0.0932158	0.000149009	0.504159	D	no	no	no	no	no	no	D	no	0	2	2
Zm00001d001803	Plasma-membrane choline transporter family protein	choline transporter-related, putative, expressed	-	2.44567	-0.24902	-1.97787	-1.72885	-0.0766527	-0.77902	-0.702368	2.61804	3.64452	0.000149009	0.306952	0.000149009	0.000149009	0.684021	0.000149009	0.000149009	0.000149009	0.000149009	U	no	D	D	no	no	no	U	U	3	2	5
Zm00001d001804	Seven transmembrane MLO family protein	MLO domain containing protein, putative, expressed	-	-0.913459	0.085413	-1.722	-1.80741	-0.045849	-1.27855	-1.2327	-1.04472	-0.470007	0.000149009	0.634635	0.000149009	0.000149009	0.824553	0.000149009	0.000149009	0.000149009	0.022838	no	no	D	D	no	D	D	D	no	0	5	5
Zm00001d001806	DNA mismatch repair protein MutS, type 2	smr domain containing protein, expressed	-	-5.02059	0.175634	0.309697	0.134063	0.162166	0.799572	0.637406	-5.03406	-4.53071	0.000149009	0.278455	0.0453361	0.41011	0.669552	0.00910193	0.0378221	0.000149009	0.000149009	D	no	no	no	no	no	no	D	D	0	3	3
Zm00001d001807	0	expressed protein	-	-0.468876	-0.172804	-0.177772	-0.004968	0.2256	0.108007	-0.117593	-0.0704726	-0.183098	0.0699461	0.51486	0.499855	0.984362	0.43646	0.733861	0.704586	0.81929	0.518079	no	no	no	no	no	no	no	no	no	0	0	0
Zm00001d001808	0	bystin, putative, expressed	-	1.40549	-0.271483	-0.282422	-0.0109391	-0.130749	-0.217448	-0.0866987	1.54622	1.47046	0.000149009	0.21208	0.202689	0.967339	0.476023	0.214328	0.659601	0.000149009	0.000149009	U	no	no	no	no	no	no	U	U	3	0	3
Zm00001d001809	transcription factor-related	TFIIH basal transcription factor complex p52 subunit, putative, expressed	-	0.374913	0.0609547	0.0421421	-0.0188126	-0.0631059	-0.066052	-0.00294612	0.250852	0.266719	0.0209791	0.751253	0.831609	0.9298	0.741181	0.725958	0.987846	0.131794	0.102712	no	no	no	no	no	no	no	no	no	0	0	0
Zm00001d001811	Tetraspanin family protein	expressed protein	-	0.0294739	0.10817	0.00334001	-0.10483	0.233753	0.211818	-0.0219351	0.155057	0.237952	0.938706	0.763572	0.992632	0.771328	0.4755	0.513077	0.951773	0.64456	0.472291	no	no	no	no	no	no	no	no	no	0	0	0
Zm00001d001812	0	expressed protein	-	-6.93833	0.0916167	-0.315078	-0.406695	-0.203092	0.66898	0.872071	-7.23303	-5.95427	0.000149009	0.59253	0.0366007	0.00620962	0.659284	0.074831	0.0236707	0.000149009	0.000149009	D	no	no	no	no	no	no	D	D	0	3	3
Zm00001d001813	Protein kinase superfamily protein	protein kinase, putative, expressed	-	0.733568	0.079685	-0.0453273	-0.125012	-0.0619592	0.470091	0.53205	0.591924	1.24899	0.0253992	0.843984	0.911655	0.74208	0.879004	0.115903	0.0888981	0.0770148	0.000149009	no	no	no	no	no	no	no	no	U	1	0	1
Zm00001d001814	Clathrin light chain protein	expressed protein	-	0.224905	-0.145413	-0.259141	-0.113728	0.123196	-0.302851	-0.426046	0.493514	0.181196	0.250038	0.471418	0.171074	0.586298	0.555452	0.146539	0.0337936	0.00694589	0.403589	no	no	no	no	no	no	no	no	no	0	0	0
Zm00001d001817	Major facilitator superfamily protein	transporter family protein, putative, expressed	-	4.7091	-0.933273	-0.432764	0.500509	0.120171	-0.482865	-0.603035	5.76254	4.659	0.0155104	1	1	1	0.719479	0.127208	0.0507343	0.0914767	0.00610369	U	no	no	no	no	no	no	no	U	2	0	2
Zm00001d001818	Major facilitator superfamily protein	transporter family protein, putative, expressed	-	4.54701	0.846849	-1.16438	-2.01123	-0.110292	-0.716366	-0.606074	3.58987	4.99502	0.0399716	1	1	1	0.785037	0.0578433	0.114089	0.0101159	1	U	no	no	no	no	no	no	U	no	2	0	2
Zm00001d001819	N-acetylglucosaminylphosphatidylinositol de-N-acetylase family protein	N-acetylglucosaminyl-phosphatidylinositol de-N-acetylase, putative, expressed	-	0.834825	-0.448052	-0.167206	0.280846	0.176267	0.163317	-0.0129501	1.45914	1.16535	0.0234843	0.300695	0.713604	0.535018	0.639628	0.670094	0.973876	0.000684974	0.000684974	no	no	no	no	no	no	no	U	U	2	0	2
Zm00001d001820	protochlorophyllide oxidoreductase A	protochlorophyllide reductase A, chloroplast precursor, putative, expressed	-	-10.6509	-0.195674	-0.660646	-0.464973	-0.180113	-0.863515	-0.683402	-10.6354	-10.8538	0.000149009	0.141004	0.000149009	0.00526265	0.59009	0.0104188	0.0412645	0.000149009	0.000149009	D	no	no	no	no	no	no	D	D	0	3	3
Zm00001d001823	anthranilate synthase beta subunit 1	class I glutamine amidotransferase, putative, expressed	-	-2.3043	-0.244694	-0.204784	0.0399107	0.392355	0.511756	0.119401	-1.66725	-1.58776	0.000149009	0.409782	0.492521	0.911506	0.420821	0.275542	0.803947	0.000149009	0.000149009	D	no	no	no	no	no	no	D	D	0	3	3
Zm00001d001824	Dof-type zinc finger DNA-binding family protein	dof zinc finger domain containing protein, putative, expressed	-	0.605023	0.0197195	0.772531	0.752812	0.338537	1.5385	1.19997	0.92384	1.371	0.087289	0.978548	0.0328312	0.0446644	0.275481	0.000149009	0.000149009	0.0120126	0.000149009	no	no	no	no	no	U	U	no	U	3	0	3
Zm00001d001825	Transducin/WD40 repeat-like superfamily protein	WD-40 repeat family protein, putative, expressed	-	0.057282	0.400528	-0.585193	-0.985721	-0.0455692	-1.11989	-1.07432	-0.388815	-0.477414	0.777998	0.0181728	0.00167056	0.000149009	0.829336	0.000149009	0.000149009	0.0198593	0.0202346	no	no	no	no	no	D	D	no	no	0	2	2
Zm00001d001826	Protein of unknown function (DUF1218)	fiber protein Fb34, putative, expressed	-	-2.89051	0.00361569	0.649908	0.646293	-0.0575427	1.25149	1.30903	-2.95167	-2.28892	0.000149009	0.98813	0.000938672	0.000812596	0.882995	0.000149009	0.000149009	0.000149009	0.000149009	D	no	no	no	no	U	U	D	D	2	3	5
Zm00001d001827	Translation elongation factor EF1A/initiation factor IF2gamma family protein	elongation factor Tu, putative, expressed	-	0.144895	-0.0610925	0.564012	0.625104	-0.250771	0.29735	0.54812	-0.0447831	-0.121767	0.58612	0.824169	0.008186	0.00417414	0.349478	0.240882	0.0201404	0.877298	0.622994	no	no	no	no	no	no	no	no	no	0	0	0
Zm00001d001828	Transducin/WD40 repeat-like superfamily protein	katanin p80 WD40 repeat-containing subunit B1 homolog 1, putative, expressed	-	0.594455	-0.119438	-1.00327	-0.883831	0.150559	-0.951054	-1.10161	0.864452	0.646671	0.000149009	0.498708	0.000149009	0.000149009	0.3706	0.000149009	0.000149009	0.000149009	0.000149009	no	no	D	no	no	no	D	no	no	0	2	2
Zm00001d001829	0	CRP2 - Cysteine-rich family protein precursor, expressed	-	-100000	-100000	-100000	0	100000	0	-100000	100000	0	1	1	1	1	1	1	1	1	1	no	no	no	no	no	no	no	no	no	0	0	0
Zm00001d001830	0	expressed protein	-	0.185732	0.0528899	0.116592	0.0637025	0.060157	-0.181051	-0.241208	0.192999	-0.111912	0.420485	0.839	0.633921	0.809842	0.815615	0.445494	0.29275	0.41528	0.659196	no	no	no	no	no	no	no	no	no	0	0	0
Zm00001d001831	Pyruvate kinase family protein	pyruvate kinase, putative, expressed	-	1.89338	-0.236588	-0.452843	-0.216255	0.0216219	-0.50422	-0.525841	2.15159	1.842	0.000149009	0.230756	0.0185505	0.296404	0.914151	0.000938672	0.000149009	0.000149009	0.000149009	U	no	no	no	no	no	no	U	U	3	0	3
Zm00001d001832	NDR1/HIN1-like 25	harpin-induced protein 1 domain containing protein, expressed	-	4.21817	0.748932	0.0348655	-0.714067	-0.547937	0.95068	1.49862	2.9213	5.13398	0.00504714	1	1	1	0.0843969	0.00106313	0.000149009	0.00417414	0.0776102	U	no	no	no	no	no	U	U	no	3	0	3
Zm00001d001833	Eukaryotic aspartyl protease family protein	aspartic proteinase nepenthesin precursor, putative, expressed	-	100000	100000	100000	0.829942	-100000	-100000	0	-100000	-100000	1	1	1	1	1	1	1	1	1	no	no	no	no	no	no	no	no	no	0	0	0
Zm00001d001834	0	expressed protein	-	0.505715	-0.0438067	-0.512841	-0.469035	-0.0335251	-0.346898	-0.313373	0.515997	0.671658	0.00118624	0.820178	0.00130888	0.00350983	0.868006	0.0347626	0.064737	0.00167056	0.000149009	no	no	no	no	no	no	no	no	no	0	0	0
Zm00001d001835	Eukaryotic aspartyl protease family protein	aspartic proteinase nepenthesin precursor, putative, expressed	-	1.34244	-0.381826	-3.12894	-2.74711	-0.403622	-0.622036	-0.218414	1.32064	3.84934	0.000149009	0.283676	0.00294805	0.00526265	0.0797559	0.0120126	0.418468	0.000149009	0.00042358	U	no	D	D	no	no	no	U	U	3	2	5
Zm00001d001836	homocysteine methyltransferase 2	homocysteine S-methyltransferase protein, putative, expressed	-	0	0	0	0	0	0	0	0	0	1	1	1	1	1	1	1	1	1	no	no	no	no	no	no	no	no	no	0	0	0
Zm00001d001837	Duplicated homeodomain-like superfamily protein	MYB_Al protein, putative, expressed	-	-1.1214	-0.154324	0.200109	0.354434	0.248797	0.259709	0.0109124	-0.718274	-1.0618	0.000149009	0.396305	0.254588	0.033972	0.200982	0.18282	0.962174	0.000149009	0.000149009	D	no	no	no	no	no	no	no	D	0	2	2
Zm00001d001838	AP2/B3-like transcriptional factor family protein	B3 DNA binding domain containing protein, expressed	-	0	0	0	0	0	100000	100000	0	100000	1	1	1	1	1	1	1	1	1	no	no	no	no	no	no	no	no	no	0	0	0
Zm00001d001839	0	expressed protein	-	1.38777	-0.091995	-0.918685	-0.82669	0.532729	0.639985	0.107256	2.0125	2.94644	0.0283824	0.914151	0.322556	0.342088	0.142139	0.082127	0.793132	0.00130888	0.0162738	U	no	no	no	no	no	no	U	U	3	0	3
Zm00001d001840	Leucine-rich repeat protein kinase family protein	receptor-like protein kinase 2 precursor, putative, expressed	-	0	0	0	0	0	0	0	0	0	1	1	1	1	1	1	1	1	1	no	no	no	no	no	no	no	no	no	0	0	0
Zm00001d001841	0	expressed protein	-	-0.0663723	-0.322954	-0.0226252	0.300329	0.250755	0.0503154	-0.200439	0.507336	0.00656829	0.767165	0.0972062	0.924058	0.127563	0.209947	0.830779	0.328656	0.00767655	0.977198	no	no	no	no	no	no	no	no	no	0	0	0
Zm00001d001842	Tetratricopeptide repeat (TPR)-like superfamily protein	pentatricopeptide, putative, expressed	-	2.61252	-0.712724	-0.0904926	0.622231	-0.177263	-1.20486	-1.0276	3.14798	1.49815	1	1	1	1	1	1	1	1	1	no	no	no	no	no	no	no	no	no	0	0	0
Zm00001d001843	thioredoxin X	thioredoxin, putative, expressed	-	-4.17642	0.175472	0.24589	0.0704175	0.187095	0.651219	0.464124	-4.1648	-3.77109	0.000149009	0.270965	0.106192	0.687651	0.510155	0.00828765	0.0603848	0.000149009	0.000149009	D	no	no	no	no	no	no	D	D	0	3	3
Zm00001d001844	paralog of ARC6	OsFBX154 - F-box domain containing protein, expressed	-	0.645563	-0.0927246	-0.801639	-0.708915	-0.00441705	0.048626	0.053043	0.733871	1.49583	0.000555441	0.689755	0.00042358	0.00118624	0.982762	0.834439	0.818956	0.000149009	0.000149009	no	no	no	no	no	no	no	no	U	1	0	1
Zm00001d001845	Pentatricopeptide repeat (PPR) superfamily protein	PPR repeat containing protein, expressed	-	2.01781	-0.0843625	-0.036846	0.0475166	-0.039333	-0.887236	-0.847903	2.06284	1.16742	0.00143053	1	1	1	0.932653	0.034938	0.0417714	0.00167056	1	U	no	no	no	no	no	no	U	no	2	0	2
Zm00001d001846	staurosporin and temperature sensitive 3-like b	oligosaccharyl transferase, putative, expressed	-	1.91411	-0.252878	-0.518878	-0.266	0.0231194	-0.83043	-0.853549	2.19011	1.60256	0.000149009	0.158197	0.00283419	0.152402	0.902469	0.000149009	0.000149009	0.000149009	0.000149009	U	no	no	no	no	no	no	U	U	3	0	3
Zm00001d001847	0	endonuclease, putative, expressed	-	-2.49562	-0.0850382	0.285601	0.370639	0.0266706	-0.11094	-0.137611	-2.38391	-2.89216	0.000149009	0.702782	0.165916	0.0679561	0.93356	0.666231	0.611157	0.000149009	0.000149009	D	no	no	no	no	no	no	D	D	0	3	3
Zm00001d001848	Zinc finger, C3HC4 type (RING finger) family protein	zinc finger, RING-type, putative, expressed	-	-0.133674	0.0140303	-0.0106257	-0.024656	-0.00463917	0.457332	0.461971	-0.152343	0.334284	0.466739	0.949091	0.964356	0.916756	0.981715	0.00950925	0.00788212	0.412026	0.0930607	no	no	no	no	no	no	no	no	no	0	0	0
Zm00001d001849	acyl activating enzyme 5	AMP-binding enzyme, putative, expressed	-	-1.63127	0.137054	0.639762	0.502708	-0.175668	0.867606	1.04327	-1.944	-1.40343	0.000149009	0.510155	0.000288628	0.00450321	0.500575	0.000149009	0.000149009	0.000149009	0.000149009	D	no	no	no	no	no	U	D	D	1	3	4
Zm00001d001850	magnesium-chelatase subunit chlH, chloroplast, putative / Mg-protoporphyrin IX chelatase, putative (CHLH)	magnesium-chelatase, putative, expressed	-	-8.27562	0.323208	0.642594	0.319386	-0.402369	-0.0301779	0.372191	-9.00119	-8.94839	0.000149009	0.0340581	0.000149009	0.0345856	1	1	1	0.00143053	0.000288628	D	no	no	no	no	no	no	D	D	0	3	3
Zm00001d001851	0	0	-	-0.290823	-0.388014	-0.0721004	0.315913	-0.0143245	-0.020561	-0.00623653	0.0828663	-0.239283	0.497259	0.334703	0.875317	0.448124	0.976562	0.975753	0.976589	0.867794	0.59196	no	no	no	no	no	no	no	no	no	0	0	0
Zm00001d001852	GAST1 protein homolog 3	GASR6 - Gibberellin-regulated GASA/GAST/Snakin family protein precursor, expressed	-	-3.64731	-1.24054	-2.26034	-1.0198	0.846375	0.259923	-0.586452	-1.56039	-1.12705	0.211819	0.0210712	0.226869	0.401355	1	1	1	0.0344962	1	no	D	no	no	no	no	no	D	no	0	2	2
Zm00001d001855	DHHC-type zinc finger family protein	DHHC zinc finger domain containing protein, expressed	-	1.32744	-0.465089	-0.653894	-0.188805	-0.127193	0.170581	0.297774	1.66534	2.15191	0.000149009	0.113656	0.0280216	0.590045	0.625677	0.477977	0.198277	0.000149009	0.000149009	U	no	no	no	no	no	no	U	U	3	0	3
Zm00001d001856	Cytokine-induced anti-apoptosis inhibitor 1, Fe-S biogenesis	GA18008-PA, putative, expressed	-	-0.123277	-0.0400548	0.216463	0.256517	0.0661227	0.554645	0.488523	-0.0170995	0.214906	0.466004	0.828228	0.172886	0.107003	0.714342	0.000149009	0.000812596	0.929888	0.180093	no	no	no	no	no	no	no	no	no	0	0	0
Zm00001d001857	light harvesting complex photosystem II subunit 6	chlorophyll A-B binding protein, putative, expressed	-	-11.0276	0.103641	0.373281	0.26964	-0.649301	0.33023	0.979531	-11.7806	-11.0707	0.000149009	0.705122	0.0855321	0.2256	0.106334	0.406602	0.0131874	0.000149009	0.000149009	D	no	no	no	no	no	no	D	D	0	3	3
Zm00001d001858	Phototropic-responsive NPH3 family protein	BTBN13 - Bric-a-Brac, Tramtrack, Broad Complex BTB domain with non-phototropic hypocotyl 3 NPH3 and coiled-coil domains, expressed	-	-1.32563	-0.328944	0.683603	1.01255	-0.0797298	-1.47976	-1.40003	-1.07641	-3.48899	0.000149009	0.304862	0.0129925	0.000149009	0.841969	0.0015508	0.00294805	0.000684974	0.000149009	D	no	no	U	no	D	D	D	D	1	5	6
Zm00001d001859	vacuolar protein sorting 41	WD domain, G-beta repeat domain containing protein, expressed	-	-0.339225	-0.0601817	0.420686	0.480867	0.0743822	-0.0405769	-0.114959	-0.204661	-0.800488	0.0297224	0.734608	0.00395354	0.00106313	0.690636	0.838933	0.518782	0.218889	0.000149009	no	no	no	no	no	no	no	no	no	0	0	0
Zm00001d001860	Haloacid dehalogenase-like hydrolase (HAD) superfamily protein	HAD-superfamily hydrolase subfamily IA, variant 3, putative, expressed	-	-5.60444	0.133235	-0.0855588	-0.218793	-0.16372	0.74232	0.90604	-5.90139	-4.77656	0.000149009	0.406751	0.613297	0.157849	0.64351	0.0104188	0.00225935	0.000149009	0.000149009	D	no	no	no	no	no	no	D	D	0	3	3
Zm00001d001861	tetratricopeptide repeat (TPR)-containing protein	tetratricopeptide repeat domain containing protein, expressed	-	-3.92321	-0.0541789	-0.264326	-0.210147	-0.000642753	0.680179	0.680822	-3.86968	-2.97871	0.000149009	0.812643	0.178604	0.299824	0.998566	0.0336232	0.0271196	0.000149009	0.000149009	D	no	no	no	no	no	no	D	D	0	3	3
Zm00001d001862	0	expressed protein	-	-0.374042	1.93002	1.79698	-0.133042	-0.125313	-0.764519	-0.639206	-2.42938	-2.93554	0.36204	0.000149009	0.000149009	0.670046	0.773481	0.0778281	0.11583	0.000149009	0.000149009	no	U	U	no	no	no	no	D	D	2	2	4
Zm00001d001864	uracil dna glycosylase	uracil-DNA glycosylase, putative, expressed	-	-0.926466	-0.00130832	0.327115	0.328423	0.00532765	-0.441389	-0.446716	-0.91983	-1.69497	0.000288628	0.996356	0.268795	0.346309	0.98618	0.171346	0.160268	0.00642022	0.000149009	no	no	no	no	no	no	no	no	D	0	1	1
Zm00001d001865	response regulator 6	OsRR6 type-A response regulator, expressed	-	-2.04689	0.387855	0.167433	-0.220422	0.252482	-0.179465	-0.431947	-2.18226	-2.39378	0.000149009	0.0678816	0.479261	0.316863	0.429671	0.619032	0.170285	0.000149009	0.000149009	D	no	no	no	no	no	no	D	D	0	3	3
Zm00001d001866	Protein of unknown function (DUF3755)	expressed protein	-	-0.711656	-0.0526987	-0.163756	-0.111057	0.281532	-0.7209	-1.00243	-0.377425	-1.2688	0.000149009	0.802639	0.390404	0.580568	0.148695	0.000288628	0.000149009	0.0364261	0.000149009	no	no	no	no	no	no	D	no	D	0	2	2
Zm00001d001868	Protein of unknown function (DUF2296)	expressed protein	-	0.0693658	0.015761	0.114055	0.0982937	0.00294504	0.270757	0.267812	0.0565498	0.226068	0.712548	0.939793	0.514962	0.583436	0.98847	0.0956983	0.0993926	0.76656	0.171821	no	no	no	no	no	no	no	no	no	0	0	0
Zm00001d001869	Ubiquitin carboxyl-terminal hydrolase family protein	ubiquitin carboxyl-terminal hydrolase, family 1, putative, expressed	-	1.01379	0.194035	-0.0815592	-0.275595	-0.00818242	-0.249744	-0.241562	0.811576	0.845608	0.000555441	0.563436	0.825374	0.39463	0.980231	0.381799	0.391985	0.00214248	0.00362109	U	no	no	no	no	no	no	no	no	1	0	1
Zm00001d001870	peroxin 22	expressed protein	-	-0.494473	-0.000226371	0.00476256	0.00498894	-0.0101377	-0.0678175	-0.0576798	-0.504384	-0.567053	0.00757326	0.997294	0.982522	0.981752	0.967929	0.76678	0.801986	0.00350983	0.00202585	no	no	no	no	no	no	no	no	no	0	0	0
Zm00001d001871	0	0	-	2.53398	0.46276	-2.1181	-2.58086	-0.191899	-0.771949	-0.58005	1.87932	3.88013	0.000149009	0.298029	0.00767655	0.00249082	0.508305	0.00590398	0.0440664	0.000149009	0.000288628	U	no	D	D	no	no	no	U	U	3	2	5
Zm00001d001872	0	0	-	0	0	0	0	0	0	0	0	0	1	1	1	1	1	1	1	1	1	no	no	no	no	no	no	no	no	no	0	0	0
Zm00001d001873	hydroxy methylglutaryl CoA reductase 1	3-hydroxy-3-methylglutaryl-coenzyme A reductase, putative, expressed	-	0	0	0	0	100000	0	-100000	100000	0	1	1	1	1	1	1	1	1	1	no	no	no	no	no	no	no	no	no	0	0	0
Zm00001d001875	fibrillarin 1	rRNA 2-O-methyltransferase fibrillarin 2, putative, expressed	-	0	0	0	0	0	0	0	0	0	1	1	1	1	1	1	1	1	1	no	no	no	no	no	no	no	no	no	0	0	0
Zm00001d001876	0	SNARE associated Golgi protein, putative, expressed	-	0	0	0	0	0	0	0	0	0	1	1	1	1	1	1	1	1	1	no	no	no	no	no	no	no	no	no	0	0	0
Zm00001d001877	phytosulfokin receptor 1	phytosulfokine receptor precursor, putative, expressed	-	0.338278	0.225279	0.185914	-0.0393644	-0.0562619	0.147671	0.203933	0.0567377	0.300035	0.11583	0.32515	0.42504	0.881431	0.818606	0.497969	0.337286	0.821448	0.15514	no	no	no	no	no	no	no	no	no	0	0	0
Zm00001d001879	auxin response factor 8	auxin response factor, putative, expressed	-	0.383547	-0.102063	-0.0522029	0.0498597	0.0751204	-0.429427	-0.504547	0.56073	0.00632277	0.0256725	0.607966	0.807222	0.814895	0.704151	0.0106193	0.00339789	0.00042358	0.977324	no	no	no	no	no	no	no	no	no	0	0	0
Zm00001d001880	0	expressed protein	-	0.447931	-0.103594	-0.620439	-0.516845	0.0639314	-0.577935	-0.641867	0.615457	0.490435	0.0729539	0.745813	0.045009	0.0890484	0.795178	0.00900046	0.00417414	0.00736502	0.0975804	no	no	no	no	no	no	no	no	no	0	0	0
Zm00001d001881	Class I glutamine amidotransferase-like superfamily protein	DJ-1 family protein, putative, expressed	-	-0.695556	0.134109	0.150459	0.0163501	0.152119	0.312656	0.160537	-0.677545	-0.533358	0.000149009	0.520259	0.479467	0.948687	0.410332	0.0841175	0.395119	0.000149009	0.00428448	no	no	no	no	no	no	no	no	no	0	0	0
Zm00001d001882	signal recognition particle 19 kDa protein, putative / SRP19, putative	signal recognition particle 19 kDa protein, putative, expressed	-	0.11178	-0.229664	-0.137149	0.0925152	0.0612138	-0.437503	-0.498717	0.402657	-0.188574	0.66968	0.378541	0.609059	0.746025	0.810066	0.0630568	0.0331819	0.0878329	0.474057	no	no	no	no	no	no	no	no	no	0	0	0
Zm00001d001883	polyamine oxidase 4	amine oxidase, flavin-containing, domain containing protein, expressed	-	-2.42657	-0.400419	-0.577012	-0.176593	-0.178112	0.307615	0.485727	-2.20426	-1.54194	0.000149009	0.00798069	0.000149009	0.279218	0.316696	0.0637766	0.00306165	0.000149009	0.000149009	D	no	no	no	no	no	no	D	D	0	3	3
Zm00001d001884	Trypsin family protein	peptidase, trypsin-like serine and cysteine proteases, putative, expressed	-	-0.154285	-0.0569709	-0.653252	-0.596281	-0.010142	-0.43947	-0.429328	-0.107456	0.0594971	0.381852	0.770718	0.000149009	0.000288628	0.959888	0.00808342	0.0107206	0.569256	0.76726	no	no	no	no	no	no	no	no	no	0	0	0
Zm00001d001885	P-loop containing nucleoside triphosphate hydrolases superfamily protein	adenylate kinase, putative, expressed	-	0	0	0	0	0	0	0	0	0	1	1	1	1	1	1	1	1	1	no	no	no	no	no	no	no	no	no	0	0	0
Zm00001d001887	adenosine kinase	adenylate kinase, putative, expressed	-	100000	0	0	0	0.168824	-100000	-100000	100000	0	1	1	1	1	1	1	1	1	1	no	no	no	no	no	no	no	no	no	0	0	0
Zm00001d001894	Homeodomain-like superfamily protein	transcription factor, putative, expressed	-	100000	0	0	0	-0.370326	-2.28349	-1.91316	100000	100000	1	1	1	1	1	1	1	1	1	no	no	no	no	no	no	no	no	no	0	0	0
Zm00001d001895	UBX domain-containing protein	UBX domain-containing protein, putative, expressed	-	0.160316	0.0587324	-0.00319966	-0.0619321	0.0442816	0.32176	0.277479	0.145865	0.485276	0.343823	0.755619	0.986004	0.741998	0.818573	0.0431331	0.090896	0.412296	0.00130888	no	no	no	no	no	no	no	no	no	0	0	0
Zm00001d001896	vitamin E pathway gene 5	phosphatidate cytidylyltransferase, putative, expressed	-	0.160321	-0.498316	-0.676118	-0.177802	-0.191584	0.396324	0.587908	0.467053	1.23276	0.374055	0.000938672	0.000288628	0.342293	0.276396	0.0116162	0.000149009	0.0053695	0.000149009	no	no	no	no	no	no	no	no	U	1	0	1
Zm00001d001897	SEC-C motif-containing protein / OTU-like cysteine protease family protein	OTU-like cysteine protease family protein, putative, expressed	-	-0.0536848	0.0215321	0.23021	0.208678	0.0638415	0.195827	0.131986	-0.0113755	-0.0880675	0.857711	0.943453	0.371796	0.420108	0.836033	0.467822	0.634538	0.969554	0.752958	no	no	no	no	no	no	no	no	no	0	0	0
Zm00001d001898	0	expressed protein	-	0.727117	0.0193028	-0.000825856	-0.0201286	0.0942063	-0.0520723	-0.146279	0.802021	0.675871	0.00042358	0.937713	0.99702	0.93108	0.722856	0.827139	0.541555	0.000149009	0.000149009	no	no	no	no	no	no	no	no	no	0	0	0
Zm00001d001899	60S acidic ribosomal protein family	60S acidic ribosomal protein, putative, expressed	-	1.95124	-0.497835	-1.69306	-1.19523	0.109191	-1.21355	-1.32274	2.55827	2.43076	0.000149009	0.324797	0.0197661	0.0902779	0.749599	0.0015508	0.00042358	0.000149009	0.0015508	U	no	D	no	no	D	D	U	U	3	3	6
Zm00001d001900	Granulin repeat cysteine protease family protein	oryzain beta chain precursor, putative, expressed	-	0.727269	-0.192181	-0.756142	-0.563961	-0.163125	-0.235714	-0.0725893	0.756325	1.2477	0.00042358	0.452223	0.00190815	0.0207935	0.433866	0.257528	0.753305	0.000149009	0.000149009	no	no	no	no	no	no	no	no	U	1	0	1
Zm00001d001901	Reticulon family protein	reticulon domain containing protein, putative, expressed	-	1.5229	0.017664	-0.204461	-0.222125	0.040806	-0.66529	-0.706096	1.54604	1.06207	0.000149009	0.952038	0.445599	0.371685	0.872673	0.0015508	0.000812596	0.000149009	0.000149009	U	no	no	no	no	no	no	U	U	3	0	3
Zm00001d001902	carboxylesterases	acyl-protein thioesterase, putative, expressed	-	1.1501	-0.00437076	0.518482	0.522853	-0.317601	0.205392	0.522992	0.836874	0.837014	0.000149009	0.989796	0.0783668	0.0818975	0.239499	0.437269	0.0377343	0.00214248	0.00143053	U	no	no	no	no	no	no	no	no	1	0	1
Zm00001d001903	carboxylesterases	acyl-protein thioesterase, putative, expressed	-	0.0666756	-0.00754907	-0.453175	-0.445626	0.0950374	-0.432972	-0.528009	0.169262	0.0868782	0.735684	0.971029	0.00673579	0.00777847	0.614846	0.00961176	0.000938672	0.340546	0.670417	no	no	no	no	no	no	no	no	no	0	0	0
Zm00001d001904	0	0	-	0	100000	100000	-0.0386071	0	0	0	-100000	-100000	1	1	1	1	1	1	1	1	1	no	no	no	no	no	no	no	no	no	0	0	0
Zm00001d001905	0	expressed protein	-	-3.10387	0.680809	0.726426	0.0456176	-0.0206324	0.627621	0.648253	-3.80531	-3.20268	0.000149009	0.00042358	0.000149009	0.843755	0.962353	0.0451656	0.0359912	0.000149009	0.000149009	D	no	no	no	no	no	no	D	D	0	3	3
Zm00001d001906	EPS15 homology domain 1	EH domain-containing protein 1, putative, expressed	-	1.31808	-100000	-3.46287	100000	0.106988	-2.62065	-2.72764	100000	2.1603	1	1	1	1	1	1	1	1	1	no	no	no	no	no	no	no	no	no	0	0	0
Zm00001d001907	ethylene response factor 7	AP2 domain containing protein, expressed	-	2.61836	3.76074	3.684	-0.0767378	0.750045	0.412937	-0.337108	-0.392331	-0.652701	0.000149009	0.000149009	0.000149009	0.801479	0.00493897	0.159925	0.18689	0.0922953	0.0137764	U	U	U	no	no	no	no	no	no	3	0	3
Zm00001d001908	Alternative oxidase family protein	immutans protein, putative, expressed	-	-2.4547	0.18048	0.756084	0.575605	-0.0805339	0.666342	0.746876	-2.71571	-2.54444	0.000149009	0.259258	0.000149009	0.000149009	0.734971	0.000149009	0.000149009	0.000149009	0.000149009	D	no	no	no	no	no	no	D	D	0	3	3
Zm00001d001909	Alternative oxidase family protein	immutans protein, putative, expressed	-	-1.31526	-0.181106	0.465035	0.646141	-0.0728446	0.417012	0.489856	-1.207	-1.36329	0.000149009	0.295081	0.00317429	0.000149009	0.757462	0.0324794	0.0108214	0.000149009	0.000149009	D	no	no	no	no	no	no	D	D	0	3	3
Zm00001d001910	0	0	-	0.616092	0.405074	0.296901	-0.108173	-0.473449	0.871189	1.34464	-0.262432	1.19038	0.546983	0.771579	0.838334	0.943532	0.591739	0.214967	0.0829698	0.828117	0.237157	no	no	no	no	no	no	no	no	no	0	0	0
Zm00001d001911	DEA(D/H)-box RNA helicase family protein	ATP-dependent RNA helicase DHX36, putative, expressed	-	0.868841	0.587521	0.274845	-0.312676	-0.485102	-0.0315264	0.453575	-0.203782	0.562469	0.183603	0.398066	0.732574	0.655472	0.385165	0.968039	0.420588	0.759291	0.358564	no	no	no	no	no	no	no	no	no	0	0	0
Zm00001d001912	serine carboxypeptidase-like 51	OsSCP41 - Putative Serine Carboxypeptidase homologue, expressed	-	0.0476597	0.936022	-100000	-100000	-100000	-100000	0	-100000	0	1	1	1	1	1	1	1	1	1	no	no	no	no	no	no	no	no	no	0	0	0
Zm00001d001913	ubiquitin-conjugating enzyme 28	ubiquitin-conjugating enzyme, putative, expressed	-	0.0859785	-0.0315708	-0.135747	-0.104176	0.0281684	-0.143147	-0.171315	0.145718	0.0785788	0.648545	0.876647	0.451683	0.579937	0.887373	0.413729	0.321761	0.419488	0.68104	no	no	no	no	no	no	no	no	no	0	0	0
Zm00001d001914	actin-related protein 8	actin-6, putative, expressed	-	-0.881055	-0.0395343	0.403703	0.443238	-0.0420303	0.374929	0.41696	-0.883551	-0.909829	0.000149009	0.834171	0.00579724	0.00178994	0.831256	0.0152248	0.00610369	0.000149009	0.000149009	no	no	no	no	no	no	no	no	no	0	0	0
Zm00001d001915	Heavy metal transport/detoxification superfamily protein	heavy metal transport/detoxification protein, putative, expressed	-	0.555419	0.203097	-0.043527	-0.246624	-0.021747	-0.299474	-0.277727	0.330575	0.299472	0.000149009	0.23645	0.825959	0.157568	0.909934	0.0582496	0.0804338	0.0377343	0.0706594	no	no	no	no	no	no	no	no	no	0	0	0
Zm00001d001916	0	expressed protein	-	2.00255	-1.00333	-3.19632	-2.19299	0.274094	-1.93428	-2.20837	3.27997	3.26459	0.000149009	1	1	1	0.362775	0.000149009	0.000149009	0.000149009	1	U	no	no	no	no	D	D	U	no	2	2	4
Zm00001d001917	F-box/RNI-like superfamily protein	OsFBX108 - F-box domain containing protein, expressed	-	0.470809	0.0698954	0.243209	0.173314	-0.294236	0.228572	0.522808	0.106678	0.456173	0.204951	0.874549	0.525017	0.652091	0.434083	0.552866	0.143429	0.797837	0.190533	no	no	no	no	no	no	no	no	no	0	0	0
Zm00001d001918	UB-like protease 1B	ulp1 protease family, C-terminal catalytic domain containing protein, expressed	-	-100000	-100000	-0.957528	100000	0	0	0	0	-100000	1	1	1	1	1	1	1	1	1	no	no	no	no	no	no	no	no	no	0	0	0
Zm00001d001920	PIF1 helicase	expressed protein	-	-100000	-100000	0.154305	100000	0	0	0	0	-100000	1	1	1	1	1	1	1	1	1	no	no	no	no	no	no	no	no	no	0	0	0
Zm00001d001921	0	retrotransposon protein, putative, unclassified, expressed	-	0	0	0	0	0	0	0	0	0	1	1	1	1	1	1	1	1	1	no	no	no	no	no	no	no	no	no	0	0	0
Zm00001d001922	0	0	-	0	0	0	0	0	0	0	0	0	1	1	1	1	1	1	1	1	1	no	no	no	no	no	no	no	no	no	0	0	0
Zm00001d001923	F-box/RNI-like superfamily protein	OsFBX108 - F-box domain containing protein, expressed	-	0.341984	0.207085	-0.221164	-0.428249	0.0757346	0.433979	0.358244	0.210633	0.997126	0.201498	0.470399	0.444199	0.107146	0.803827	0.0813489	0.158128	0.458863	0.000149009	no	no	no	no	no	no	no	no	no	0	0	0
Zm00001d001924	2-oxoglutarate (2OG) and Fe(II)-dependent oxygenase superfamily protein	flavonol synthase/flavanone 3-hydroxylase, putative, expressed	-	0.224923	-0.743661	-0.622803	0.120859	-0.170447	0.810373	0.98082	0.798137	1.6581	0.378703	0.00306165	0.0146423	0.701327	0.523554	0.000288628	0.000149009	0.000555441	0.000149009	no	no	no	no	no	no	no	no	U	1	0	1
Zm00001d001926	0	0	-	0	0	0	0	0	0	0	0	0	1	1	1	1	1	1	1	1	1	no	no	no	no	no	no	no	no	no	0	0	0
Zm00001d001927	KAR-UP oxidoreductase 1	flavonol synthase/flavanone 3-hydroxylase, putative, expressed	-	100000	0	0	0	-0.187966	-2.73282	-2.54485	100000	100000	1	1	1	1	1	1	1	1	1	no	no	no	no	no	no	no	no	no	0	0	0
Zm00001d001928	kinesin-like calmodulin-binding protein (ZWICHEL)	kinesin motor domain containing protein, putative, expressed	-	0.220019	-0.0478561	-0.423573	-0.375717	0.13877	-1.11151	-1.25028	0.406645	-0.46792	0.568766	0.903761	0.163238	0.257593	0.656199	0.000149009	0.000149009	0.169739	0.074515	no	no	no	no	no	D	D	no	no	0	2	2
Zm00001d001929	Disease resistance-responsive (dirigent-like protein) family protein	dirigent-like protein pDIR17, putative, expressed	-	0.52962	-0.111921	0.0721881	0.184109	-0.0281385	-0.270494	-0.242356	0.613402	0.186938	0.0468608	0.765053	0.841893	0.589724	0.918693	0.20677	0.313215	0.0307035	0.488662	no	no	no	no	no	no	no	no	no	0	0	0
Zm00001d001930	Glutaredoxin family protein	glutaredoxin, putative, expressed	-	-100000	-100000	-100000	0	0	0	0	0	0	1	1	1	1	1	1	1	1	1	no	no	no	no	no	no	no	no	no	0	0	0
Zm00001d001931	VQ motif-containing protein	VQ domain containing protein, putative, expressed	-	0	0	0	0	0	0	0	0	0	1	1	1	1	1	1	1	1	1	no	no	no	no	no	no	no	no	no	0	0	0
Zm00001d001932	Plastid-lipid associated protein PAP / fibrillin family protein	expressed protein	-	-3.02648	-0.0262117	0.384655	0.410867	-0.0034195	0.646082	0.649502	-3.00369	-2.76505	0.000149009	0.888301	0.00777847	0.00547669	0.9892	0.000288628	0.000555441	0.000149009	0.000149009	D	no	no	no	no	no	no	D	D	0	3	3
Zm00001d001933	KH domain-containing protein / zinc finger (CCCH type) family protein	zinc finger C-x8-C-x5-C-x3-H type family protein, expressed	-	-0.259546	-0.123476	0.345463	0.468938	-0.00378699	0.0153493	0.0191363	-0.139857	-0.589659	0.158821	0.536111	0.0483895	0.00642022	0.98618	0.944172	0.931976	0.476703	0.000812596	no	no	no	no	no	no	no	no	no	0	0	0
Zm00001d001934	0	expressed protein	-	100000	0	0	0	-100000	-100000	0	0	0	1	1	1	1	1	1	1	1	1	no	no	no	no	no	no	no	no	no	0	0	0
Zm00001d001935	ATP binding;leucine-tRNA ligases;aminoacyl-tRNA ligases;nucleotide binding;ATP binding;aminoacyl-tRNA ligases	leucyl-tRNA synthetase, cytoplasmic, putative, expressed	-	0.293683	-0.207994	-0.18141	0.0265845	-0.0608797	0.16839	0.229269	0.440797	0.643482	0.161719	0.342038	0.411109	0.919168	0.80595	0.438203	0.288812	0.0358147	0.00118624	no	no	no	no	no	no	no	no	no	0	0	0
Zm00001d001936	myb-like HTH transcriptional regulator family protein	Myb-like DNA-binding domain containing protein, putative, expressed	-	1.10601	-0.343634	0.858796	1.20243	0.175994	0.291729	0.115735	1.62564	0.538947	0.000149009	0.162678	0.000149009	0.000149009	0.337492	0.0987895	0.549049	0.000149009	0.00294805	U	no	no	U	no	no	no	U	no	3	0	3
Zm00001d001937	SWIB complex BAF60b domain-containing protein	SWIB/MDM2 domain containing protein, expressed	-	0.0962977	0.103875	0.317577	0.213702	0.0309803	0.251294	0.220314	0.0234031	0.0300148	0.722094	0.686721	0.146958	0.344091	0.920537	0.327049	0.407357	0.937369	0.915114	no	no	no	no	no	no	no	no	no	0	0	0
Zm00001d001939	homolog of bacterial cytokinesis Z-ring protein FTSZ 1-1	tubulin/FtsZ domain containing protein, putative, expressed	-	0.573248	-0.438725	-1.74879	-1.31007	0.134574	0.112037	-0.0225375	1.14655	2.43408	0.0232067	0.110041	0.000149009	0.000149009	0.629558	0.702575	0.945359	0.000149009	0.000149009	no	no	D	D	no	no	no	U	U	2	2	4
Zm00001d001940	Cox19 family protein (CHCH motif)	0	-	-0.436056	-0.161863	-0.345127	-0.183264	0.160466	-0.448782	-0.609249	-0.113726	-0.539711	0.0366007	0.471823	0.112107	0.42925	0.484035	0.0528076	0.00694589	0.625539	0.0182701	no	no	no	no	no	no	no	no	no	0	0	0
Zm00001d001941	beta-fructofuranosidase 5	glycosyl hydrolases, putative, expressed	-	0.187091	-0.0408765	0.0299253	0.0708018	-0.0675785	-0.535605	-0.468026	0.160389	-0.378439	0.27495	0.843713	0.885272	0.721627	0.712814	0.00118624	0.00428448	0.359354	0.0219082	no	no	no	no	no	no	no	no	no	0	0	0
Zm00001d001942	0	expressed protein	-	0	0	0	0	0	0	0	0	0	1	1	1	1	1	1	1	1	1	no	no	no	no	no	no	no	no	no	0	0	0
Zm00001d001943	beta-fructofuranosidase 5	glycosyl hydrolases, putative, expressed	-	3.95022	-0.23937	0.071067	0.310437	0.271038	1.99376	1.72272	4.46063	5.87291	0.000149009	1	1	1	0.268366	0.000149009	0.000149009	0.000149009	0.000149009	U	no	no	no	no	U	U	U	U	5	0	5
Zm00001d001944	beta-fructofuranosidase 5	glycosyl hydrolases, putative, expressed	-	7.48608	-100000	-100000	0	-0.116729	0.160693	0.277422	100000	100000	0.284303	1	1	1	0.697898	0.578757	0.301099	0.000149009	0.000149009	no	no	no	no	no	no	no	U	U	2	0	2
Zm00001d001945	Transcriptional factor B3 family protein / auxin-responsive factor AUX/IAA-related	auxin response factor, putative, expressed	-	5.52405	-0.419694	-1.96245	-1.54275	-0.0476801	-3.29981	-3.25213	5.89606	4.18669	0.000149009	1	1	1	0.877088	0.000149009	0.000149009	0.0679561	1	U	no	no	no	no	D	D	no	no	1	2	3
Zm00001d001946	peptidylprolyl cis/trans isomerase, NIMA-interacting 1	peptidyl-prolyl cis-trans isomerase, putative, expressed	-	-0.42706	-0.0130045	0.164054	0.177059	-0.0245752	0.125986	0.150561	-0.43863	-0.465128	0.0151282	0.955067	0.382842	0.346978	0.90981	0.526124	0.430088	0.00991461	0.00746949	no	no	no	no	no	no	no	no	no	0	0	0
Zm00001d001947	TLD-domain containing nucleolar protein	TLD family protein, putative, expressed	-	0.16501	-0.139498	0.234232	0.37373	-0.0886268	0.130756	0.219383	0.215881	0.0615337	0.360977	0.464043	0.18341	0.0275737	0.650731	0.488568	0.215096	0.234193	0.756831	no	no	no	no	no	no	no	no	no	0	0	0
Zm00001d001948	Homeodomain-like superfamily protein	homeobox domain containing protein, expressed	-	0	0	0	0	0	0	0	0	0	1	1	1	1	1	1	1	1	1	no	no	no	no	no	no	no	no	no	0	0	0
Zm00001d001949	Ubiquitin-like superfamily protein	expressed protein	-	0.545232	-0.0640797	0.343196	0.407275	-0.055559	0.165798	0.221357	0.553753	0.367834	0.0408342	0.84569	0.204052	0.1192	0.861515	0.565295	0.429357	0.0323012	0.156385	no	no	no	no	no	no	no	no	no	0	0	0
Zm00001d001951	PHF5-like protein	PHF5-like protein domain containing protein, expressed	-	-0.102062	-0.00151016	0.233921	0.235431	0.122203	0.358557	0.236355	0.0216503	0.0225744	0.623918	0.99619	0.213502	0.211758	0.548107	0.0440664	0.204819	0.921203	0.921591	no	no	no	no	no	no	no	no	no	0	0	0
Zm00001d001952	Zinc finger C-x8-C-x5-C-x3-H type family protein	zinc finger C-x8-C-x5-C-x3-H type family protein, expressed	-	-0.16652	0.351313	0.709215	0.357901	0.00503005	0.0818251	0.076795	-0.512804	-0.79391	0.401181	0.0455043	0.000149009	0.0327428	0.983176	0.709606	0.725041	0.00283419	0.000149009	no	no	no	no	no	no	no	no	no	0	0	0
Zm00001d001953	IQ-domain 32	IQ calmodulin-binding motif family protein, putative, expressed	-	1.2577	-0.0598765	-0.852355	-0.792478	0.159843	-0.0497651	-0.209608	1.47742	2.06029	0.000149009	0.753135	0.000149009	0.000149009	0.325272	0.78546	0.181211	0.000149009	0.000149009	U	no	no	no	no	no	no	U	U	3	0	3
Zm00001d001957	phosphatidylinositol-4-phosphate 5-kinase family protein	phosphatidylinositol-4-phosphate 5-Kinase, putative, expressed	-	1.32916	0.299315	0.583044	0.283729	0.0109973	0.400381	0.389384	1.04084	1.1465	0.000149009	0.347247	0.0484731	0.351083	0.974566	0.115034	0.131508	0.000149009	0.000149009	U	no	no	no	no	no	no	U	U	3	0	3
Zm00001d001959	GTP cyclohydrolase I	GTP cyclohydrolase I 1, putative, expressed	-	-0.940444	0.297176	0.689911	0.392735	0.107928	0.0170991	-0.090829	-1.12969	-1.61326	0.000149009	0.0551964	0.000149009	0.00493897	0.556079	0.934102	0.629321	0.000149009	0.000149009	no	no	no	no	no	no	no	D	D	0	2	2
Zm00001d001960	flavanone 3-hydroxylase	naringenin,2-oxoglutarate 3-dioxygenase, putative, expressed	-	-4.9362	0.293746	-0.652534	-0.946279	0.169135	0.628128	0.458993	-5.06081	-3.65554	0.000149009	0.0640967	0.000149009	0.000149009	0.424519	0.00143053	0.0171315	0.000149009	0.000149009	D	no	no	no	no	no	no	D	D	0	3	3
Zm00001d001961	SAUR-like auxin-responsive protein family	OsSAUR23 - Auxin-responsive SAUR gene family member, expressed	-	-100000	0.966146	-1.8478	-2.81395	100000	100000	-0.728793	-3.49781	-1.41266	1	1	1	1	1	1	1	1	1	no	no	no	no	no	no	no	no	no	0	0	0
Zm00001d001962	Ubiquitin-like superfamily protein	ubiquitin family protein, putative, expressed	-	-0.237723	0.00460196	0.0951342	0.0905323	-0.0251524	0.0695451	0.0946976	-0.267477	-0.263312	0.193569	0.984688	0.641612	0.668301	0.906236	0.727131	0.613105	0.151703	0.137481	no	no	no	no	no	no	no	no	no	0	0	0
Zm00001d001963	SAUR-like auxin-responsive protein family	OsSAUR23 - Auxin-responsive SAUR gene family member, expressed	-	100000	0	0	0	0.918414	-0.721615	-1.64003	100000	100000	1	1	1	1	1	1	1	1	1	no	no	no	no	no	no	no	no	no	0	0	0
Zm00001d001964	SAUR-like auxin-responsive protein family	OsSAUR22 - Auxin-responsive SAUR gene family member, expressed	-	0.0123203	0.370869	1.4491	1.07823	0.335437	-1.58895	-1.92439	-0.0231123	-3.02574	0.965899	0.526038	0.00620962	0.0230227	0.485321	0.0455901	0.0264855	0.970015	0.00373153	no	no	U	U	no	D	D	no	D	2	3	5
Zm00001d001965	Alpha-L RNA-binding motif/Ribosomal protein S4 family protein	S4 domain containing protein, putative, expressed	-	0	0	0	0	0	0	0	0	0	1	1	1	1	1	1	1	1	1	no	no	no	no	no	no	no	no	no	0	0	0
Zm00001d001966	RP non-ATPase subunit 8A	MEE34, putative, expressed	-	0.00943023	-0.079249	-0.17195	-0.092701	0.149681	-0.505279	-0.65496	0.23836	-0.323898	0.974485	0.787637	0.483063	0.703465	0.501067	0.0117157	0.000812596	0.291648	0.112997	no	no	no	no	no	no	no	no	no	0	0	0
Zm00001d001967	Mediator complex, subunit Med7	mediator of RNA polymerase II transcription subunit 7, putative, expressed	-	-1.86437	-0.088362	-0.22665	-0.138288	0.0286486	0.319886	0.291238	-1.74736	-1.31784	0.000149009	0.621172	0.165228	0.42242	0.902761	0.0796004	0.116202	0.000149009	0.000149009	D	no	no	no	no	no	no	D	D	0	3	3
Zm00001d001968	cyclin-related	transposon protein, putative, unclassified, expressed	-	0.414919	0.0296961	0.526503	0.496807	-0.279635	0.320873	0.600508	0.105588	0.209289	0.0237632	0.902063	0.00283419	0.00590398	0.152402	0.0797559	0.00106313	0.626892	0.254776	no	no	no	no	no	no	no	no	no	0	0	0
Zm00001d001970	molybdopterin biosynthesis CNX1 protein / molybdenum cofactor biosynthesis enzyme CNX1 (CNX1)	molybdopterin biosynthesis protein CNX1, putative, expressed	-	1.44106	0.522739	1.8415	1.31876	0.662422	0.56977	-0.0926518	1.58074	0.169331	1	1	1	1	0.434034	0.507434	0.931626	0.099466	0.83841	no	no	no	no	no	no	no	no	no	0	0	0
Zm00001d001971	0	0	-	0	0	0	0	0	0	0	0	0	1	1	1	1	1	1	1	1	1	no	no	no	no	no	no	no	no	no	0	0	0
Zm00001d001972	0	expressed protein	-	1.02563	0.210815	0.114064	-0.0967516	0.0323831	-0.521185	-0.553568	0.847194	0.390378	0.000288628	0.508923	0.735886	0.769244	0.913113	0.0408342	0.0244035	0.000684974	0.176453	U	no	no	no	no	no	no	no	no	1	0	1
Zm00001d001973	ribosomal RNA processing 4	exosome complex exonuclease rrp4, putative, expressed	-	2.58973	0.189546	0.0173715	-0.172175	-0.0486962	-0.275579	-0.226883	2.35148	2.29677	0.000149009	0.659106	0.979543	0.699227	0.87376	0.303228	0.413615	0.000149009	0.000149009	U	no	no	no	no	no	no	U	U	3	0	3
Zm00001d001974	Inositol-pentakisphosphate 2-kinase family protein	inositol 1,3,4,5,6-pentakisphosphate 2-kinase, putative, expressed	-	2.47171	-0.586656	-0.454304	0.132352	-0.0387626	0.17076	0.209522	3.0196	3.09677	0.000149009	0.0727143	0.179959	0.728207	0.861515	0.383337	0.283979	0.000149009	0.000149009	U	no	no	no	no	no	no	U	U	3	0	3
Zm00001d001975	0	DUF1230 domain containing protein, expressed	-	0.45596	-0.260884	-0.603906	-0.343022	-1.31252	-0.672177	0.640344	-0.595677	0.387689	1	1	1	1	1	1	1	1	1	no	no	no	no	no	no	no	no	no	0	0	0
Zm00001d001976	nitrate transporter 1.7	proton-dependent oligopeptide transport, putative, expressed	-	100000	100000	0	-100000	-1.28796	0.448272	1.73623	1.9392	100000	1	1	1	1	1	1	1	1	1	no	no	no	no	no	no	no	no	no	0	0	0
Zm00001d001977	TRICHOME BIREFRINGENCE-LIKE 8	powdery mildew resistant protein 5, putative, expressed	-	0	0	100000	100000	0	0	0	0	-100000	1	1	1	1	1	1	1	1	1	no	no	no	no	no	no	no	no	no	0	0	0
Zm00001d001978	mitogen-activated protein kinase kinase kinase 7	STE_MEKK_ste11_MAP3K.1 - STE kinases include homologs to sterile 7, sterile 11 and sterile 20 from yeast, expressed	-	-0.0269386	-0.504524	-0.434087	0.070437	0.0645463	0.203618	0.139072	0.542132	0.610767	0.904261	0.00579724	0.0153215	0.714534	0.744673	0.257032	0.450105	0.00042358	0.000149009	no	no	no	no	no	no	no	no	no	0	0	0
Zm00001d001979	Alpha-1,4-glucan-protein synthase family protein	alpha-1,4-glucan-protein synthase, putative, expressed	-	0.950401	-0.159056	-0.558748	-0.399692	0.096281	-0.542557	-0.638838	1.20574	0.966592	0.000149009	0.333185	0.000149009	0.00808342	0.564422	0.000149009	0.000149009	0.000149009	0.000149009	no	no	no	no	no	no	no	U	no	1	0	1
Zm00001d001980	Protein kinase superfamily protein	ABC1 family domain containing protein, putative, expressed	-	0.468624	0.213759	0.0249094	-0.18885	-0.204849	-0.472952	-0.268102	0.050016	-0.0292368	0.0183645	0.300467	0.919946	0.366687	0.348501	0.0204221	0.226474	0.83702	0.909934	no	no	no	no	no	no	no	no	no	0	0	0
Zm00001d001982	ILI1 binding bHLH 1	expressed protein	-	-1.17054	0.185866	0.673432	0.487566	0.0509081	0.650512	0.599604	-1.3055	-1.19346	0.000149009	0.529165	0.00889878	0.059813	0.879695	0.0160818	0.0224667	0.000149009	0.000149009	D	no	no	no	no	no	no	D	D	0	3	3
Zm00001d001983	Eukaryotic release factor 1 (eRF1) family protein	pelota, putative, expressed	-	-0.211085	-0.0704787	-0.102838	-0.0323596	-0.00658394	0.223087	0.229671	-0.147191	0.11484	0.209947	0.70053	0.559143	0.867686	0.974685	0.176717	0.164905	0.387021	0.514155	no	no	no	no	no	no	no	no	no	0	0	0
Zm00001d001984	amino acid permease 2	amino acid transporter, putative, expressed	-	3.05512	-0.499659	0.90151	1.40117	-0.0954789	0.861562	0.95704	3.4593	3.01517	0.000149009	1	1	1	0.778125	0.000938672	0.000555441	0.000555441	0.000149009	U	no	no	no	no	no	no	U	U	3	0	3
Zm00001d001986	0	0	-	0	0	0	0	0	0	0	0	0	1	1	1	1	1	1	1	1	1	no	no	no	no	no	no	no	no	no	0	0	0
Zm00001d001987	adenosine deaminases;RNA binding;RNA binding;adenosine deaminases	tRNA-specific adenosine deaminase 1, putative, expressed	-	0.789276	0.211367	-0.220569	-0.431936	0.00372029	-0.250382	-0.254103	0.581629	0.759462	0.0263974	0.619339	0.611924	0.302195	0.991394	0.502145	0.488617	0.110188	0.0465193	no	no	no	no	no	no	no	no	no	0	0	0
Zm00001d001988	HOPW1-1-interacting 2	protein phosphatase 2C, putative, expressed	-	0.557751	-0.0931189	-0.0512089	0.04191	-0.0208199	0.348332	0.369152	0.63005	0.957292	0.000149009	0.596499	0.778828	0.821125	0.914341	0.0212602	0.0163687	0.000149009	0.000149009	no	no	no	no	no	no	no	no	no	0	0	0
Zm00001d001989	0	0	-	0.242841	-0.0161802	-0.288705	-0.272525	-0.00566901	-1.07481	-1.06914	0.253353	-0.543259	0.472331	0.967645	0.414643	0.439761	0.987421	0.00167056	0.00214248	0.436685	0.126493	no	no	no	no	no	D	D	no	no	0	2	2
Zm00001d001990	0	expressed protein	-	0.678721	2.16844	2.98356	0.815119	-0.0574988	1.02076	1.07826	-1.54722	-1.28408	1	1	0.342756	0.406178	1	1	1	1	0.559194	no	no	no	no	no	no	no	no	no	0	0	0
Zm00001d001993	Leucine-rich repeat transmembrane protein kinase	cysteine-rich receptor-like protein kinase 8 precursor, putative, expressed	-	-1.50155	-0.753376	1.3899	2.14327	-0.513716	0.326516	0.840232	-1.26189	-2.56493	1	1	0.00167056	0.000288628	1	1	1	1	0.000555441	no	no	U	U	no	no	no	no	D	2	1	3
Zm00001d001994	0	nucleolar protein,Nop52 containing protein, expressed	-	0.0345809	0.18002	0.293425	0.113405	-0.0994701	-0.309378	-0.209908	-0.244909	-0.568223	0.891409	0.40354	0.158683	0.614197	0.675349	0.157849	0.359249	0.25527	0.00663112	no	no	no	no	no	no	no	no	no	0	0	0
Zm00001d001995	P-loop containing nucleoside triphosphate hydrolases superfamily protein	AAA-type ATPase family protein, putative, expressed	-	-7.29087	0.00561447	-0.0402647	-0.0458792	0.230256	1.84548	1.61522	-7.06623	-5.40513	0.000149009	0.977403	0.83149	0.801755	1	0.000684974	0.000938672	0.000149009	0.000149009	D	no	no	no	no	U	U	D	D	2	3	5
Zm00001d001996	0	expressed protein	-	-0.144517	-0.879884	0.741538	1.62142	-0.0979174	0.661438	0.759356	0.63745	-0.224617	1	1	1	1	1	1	1	1	1	no	no	no	no	no	no	no	no	no	0	0	0
Zm00001d001997	0	expressed protein	-	-0.374713	0.228262	0.234153	0.00589037	0.161357	0.4266	0.265243	-0.441618	-0.182266	0.320025	0.524849	0.517457	0.987875	0.709986	0.268483	0.501162	0.223546	0.637156	no	no	no	no	no	no	no	no	no	0	0	0
Zm00001d001999	Galactose mutarotase-like superfamily protein	aldose 1-epimerase, putative, expressed	-	0.0249783	-0.093536	-0.457084	-0.363548	0.17631	-0.748197	-0.924508	0.294824	-0.266135	0.905904	0.635099	0.00579724	0.0295446	0.334703	0.000149009	0.000149009	0.0816597	0.123139	no	no	no	no	no	no	no	no	no	0	0	0
Zm00001d002000	PLAT/LH2 domain-containing lipoxygenase family protein	lipoxygenase, putative, expressed	OPDAa	-4.01248	0.16805	0.132182	-0.0358676	0.0955769	0.553766	0.458189	-4.08496	-3.5909	0.000149009	0.404081	0.519166	0.875972	0.577919	0.000149009	0.00130888	0.000149009	0.000149009	D	no	no	no	no	no	no	D	D	0	3	3
Zm00001d002001	0	0	-	-8.86433	-0.107507	0.14591	0.253417	0.931187	1.02652	0.0953359	-7.82563	-7.98371	0.271996	0.596045	0.446636	0.163713	1	1	1	0.0152248	0.0801321	no	no	no	no	no	no	no	D	no	0	1	1
Zm00001d002003	purine biosynthesis 4	phosphoribosylformylglycinamidine synthase, putative, expressed	-	0.869947	0.147821	-0.0693221	-0.217143	-0.00456583	-0.0741408	-0.069575	0.71756	0.865128	0.000149009	0.483586	0.775727	0.302079	0.984453	0.747446	0.760159	0.000149009	0.000149009	no	no	no	no	no	no	no	no	no	0	0	0
Zm00001d002004	Peroxidase superfamily protein	peroxidase precursor, putative, expressed	-	1.63063	-1.24695	-4.14881	-2.90186	0.0557671	-2.56799	-2.62376	2.93334	3.21144	0.000149009	0.00118624	0.101333	0.128061	0.819821	0.000149009	0.000149009	0.000149009	0.117805	U	D	no	no	no	D	D	U	no	2	3	5
Zm00001d002005	squamosa promoter binding protein-like 8	OsSPL8 - SBP-box gene family member, expressed	-	-100000	0.0685657	-0.539771	-0.608337	0	0	0	-100000	-100000	1	1	1	1	1	1	1	1	1	no	no	no	no	no	no	no	no	no	0	0	0
Zm00001d002006	H(+)-ATPase 1	plasma membrane ATPase, putative, expressed	-	0.572999	0.192519	0.160805	-0.0317146	-0.14428	0.099582	0.243862	0.2362	0.511776	0.00202585	0.334981	0.437012	0.893856	0.502449	0.666614	0.245493	0.24207	0.00642022	no	no	no	no	no	no	no	no	no	0	0	0
Zm00001d002007	P-loop containing nucleoside triphosphate hydrolases superfamily protein	DEAD-box ATP-dependent RNA helicase, putative, expressed	-	-1.90505	0.0387468	-100000	-100000	1.21855	2.58817	1.36962	-0.72525	100000	1	1	1	1	1	1	1	1	1	no	no	no	no	no	no	no	no	no	0	0	0
Zm00001d002008	evolutionarily conserved C-terminal region 5	YT521-B, putative, expressed	-	-0.214868	0.43275	0.366175	-0.0665756	0.399214	0.0888996	-0.310315	-0.248404	-0.492143	0.549353	0.16484	0.248941	0.851792	0.245431	0.829184	0.373941	0.448075	0.137622	no	no	no	no	no	no	no	no	no	0	0	0
Zm00001d002011	Integrase-type DNA-binding superfamily protein	AP2 domain containing protein, expressed	-	-2.50499	1.58168	2.52187	0.940194	-100000	-100000	0	-100000	-100000	1	1	1	1	1	1	1	1	1	no	no	no	no	no	no	no	no	no	0	0	0
Zm00001d002012	0	expressed protein	-	-0.812221	0.116741	0.53212	0.415379	0.128708	0.668171	0.539463	-0.800254	-0.67617	0.000288628	0.653708	0.0185505	0.0855321	0.649414	0.00428448	0.0217231	0.000288628	0.00362109	no	no	no	no	no	no	no	no	no	0	0	0
Zm00001d002013	lectin protein kinase family protein	protein kinase domain containing protein, expressed	-	-0.958592	0.848489	0.517197	-0.331292	-0.436644	2.10924	2.54588	-2.24373	0.633447	1	0.0998379	0.340018	0.504401	1	0.00118624	0.00225935	0.00558422	0.148906	no	no	no	no	no	U	U	D	no	2	1	3
Zm00001d002014	Protein of unknown function, DUF538	DUF538 domain containing protein, putative, expressed	-	1.19288	0.418016	0.493422	0.0754052	-0.0349685	-1.31788	-1.28291	0.739891	-0.618429	0.225352	1	1	1	0.952887	0.174694	0.177737	0.411693	1	no	no	no	no	no	no	no	no	no	0	0	0
Zm00001d002015	Protein of unknown function, DUF538	DUF538 domain containing protein, putative, expressed	-	0	0	0	0	0	0	0	0	0	1	1	1	1	1	1	1	1	1	no	no	no	no	no	no	no	no	no	0	0	0
Zm00001d002016	Protein of unknown function, DUF538	DUF538 domain containing protein, putative, expressed	-	100000	0	0	0	0.737251	-0.370937	-1.10819	100000	100000	1	1	1	1	1	1	1	1	1	no	no	no	no	no	no	no	no	no	0	0	0
Zm00001d002017	Protein of unknown function, DUF538	DUF538 domain containing protein, putative, expressed	-	0	0	0	0	0	0	0	0	0	1	1	1	1	1	1	1	1	1	no	no	no	no	no	no	no	no	no	0	0	0
Zm00001d002018	Protein of unknown function, DUF538	DUF538 domain containing protein, putative, expressed	-	1.14703	-0.584408	-1.07287	-0.488457	-0.114669	-2.81099	-2.69632	1.61677	-0.591098	0.0290093	0.412665	0.153373	1	0.804062	0.00504714	0.00746949	0.014451	1	U	no	no	no	no	D	D	U	no	2	2	4
Zm00001d002019	S-domain-2 5	protein kinase, putative, expressed	-	4.73788	0.340553	1.31724	0.976682	-0.0472856	0.879378	0.926663	4.35004	4.30002	0.000149009	1	0.00417414	0.0133834	0.823195	0.000149009	0.000149009	0.000149009	0.000149009	U	no	U	no	no	no	no	U	U	4	0	4
Zm00001d002020	S-domain-2 5	protein kinase, putative, expressed	-	2.74859	-0.166105	0.595337	0.761442	-0.274215	0.79265	1.06687	2.64048	2.9459	0.000149009	0.633921	0.0417714	0.00694589	0.120816	0.000149009	0.000149009	0.000149009	0.000149009	U	no	no	no	no	no	U	U	U	4	0	4
Zm00001d002021	0	0	-	1.32053	-0.623762	2.19707	2.82084	0.0282009	0.522786	0.494585	1.97249	-0.35376	0.0302577	0.381239	0.00118624	0.000149009	0.953298	0.149819	0.165916	0.00428448	0.348897	U	no	U	U	no	no	no	U	no	4	0	4
Zm00001d002022	cation exchanger 2	sodium/calcium exchanger protein, putative, expressed	-	0.537387	-0.496998	-0.542671	-0.0456724	-0.151334	-0.576066	-0.424732	0.883051	0.503992	0.00808342	0.0151282	0.00620962	0.854011	0.517977	0.00504714	0.0440664	0.000149009	0.0116162	no	no	no	no	no	no	no	no	no	0	0	0
Zm00001d002023	GRAS family transcription factor	scarecrow, putative, expressed	-	-0.541909	1.65973	1.02945	-0.630276	0.818279	1.13848	0.3202	-1.38336	-0.432882	1	1	1	1	1	1	1	1	1	no	no	no	no	no	no	no	no	no	0	0	0
Zm00001d002024	P450 reductase 2	NADPH reductase, putative, expressed	-	0.0771347	-0.027975	0.244241	0.272216	0.0322378	0.199684	0.167446	0.137347	0.0325773	0.662161	0.880008	0.11351	0.0731871	0.862117	0.199005	0.294091	0.396798	0.858827	no	no	no	no	no	no	no	no	no	0	0	0
Zm00001d002025	AINTEGUMENTA-like 5	AP2-like ethylene-responsive transcription factor AINTEGUMENTA, putative, expressed	-	4.24037	0.258874	0.361865	0.102991	-0.0750789	-1.56304	-1.48796	3.90641	2.31547	0.000149009	1	1	1	0.756947	0.000149009	0.000149009	0.000149009	0.000149009	U	no	no	no	no	D	D	U	U	3	2	5
Zm00001d002026	Protein kinase superfamily protein	protein kinase domain containing protein, expressed	-	1.13752	-0.332505	-2.08506	-1.75256	-0.0555382	-1.39384	-1.3383	1.41449	1.82875	0.000149009	0.166951	0.000149009	0.000149009	0.795338	0.000149009	0.000149009	0.000149009	0.000149009	U	no	D	D	no	D	D	U	U	3	4	7
Zm00001d002027	COP9-signalosome 5B	COP9 signalosome complex subunit 5b, putative, expressed	-	1.09949	-0.360332	-0.6854	-0.325069	0.0346513	-0.044298	-0.0789493	1.49447	1.74059	0.000149009	0.155972	0.00694589	0.223546	0.900697	0.878696	0.768842	0.000149009	0.000149009	U	no	no	no	no	no	no	U	U	3	0	3
Zm00001d002028	Transmembrane proteins 14C	expressed protein	-	-1.60364	-0.0682733	-0.346779	-0.278506	0.0930052	-0.0164631	-0.109468	-1.44236	-1.27332	0.000149009	0.707489	0.0284716	0.0875206	0.62978	0.940855	0.572202	0.000149009	0.000149009	D	no	no	no	no	no	no	D	D	0	3	3
Zm00001d002029	jasmonate-zim-domain protein 12	zinc-finger protein, putative, expressed	-	-0.437733	-0.0792368	-0.098707	-0.0194703	0.0049373	0.172434	0.167496	-0.353559	-0.166592	0.00620962	0.679719	0.612097	0.931301	0.980148	0.337601	0.349594	0.0332697	0.368752	no	no	no	no	no	no	no	no	no	0	0	0
Zm00001d002031	Amino acid kinase family protein	amino acid kinase, putative, expressed	-	0	0	0	0	100000	0	-100000	100000	0	1	1	1	1	1	1	1	1	1	no	no	no	no	no	no	no	no	no	0	0	0
Zm00001d002032	VASCULAR-RELATED NAC-DOMAIN 6	zinc finger, C3HC4 type domain containing protein, expressed	-	-0.314957	0.514875	0.30258	-0.212295	-0.563016	-0.641646	-0.0786301	-1.39285	-1.25918	0.329898	0.0959266	0.334981	0.519263	0.0551964	0.0321217	0.83138	0.000149009	0.000149009	no	no	no	no	no	no	no	D	D	0	2	2
Zm00001d002033	0	expressed protein	-	-0.237958	-0.0180508	0.439207	0.457257	0.0254154	0.551783	0.526368	-0.194491	-0.125381	0.448835	0.956883	0.0850801	0.0763812	0.94621	0.0428768	0.0347626	0.531472	0.599073	no	no	no	no	no	no	no	no	no	0	0	0
Zm00001d002034	6,7-dimethyl-8-ribityllumazine synthase / DMRL synthase / lumazine synthase / riboflavin synthase	6,7-dimethyl-8-ribityllumazine synthase, chloroplast precursor, putative, expressed	-	-0.647164	-0.184424	-0.882045	-0.697621	0.0728329	-1.15648	-1.22931	-0.389907	-0.921596	0.00961176	0.386692	0.000149009	0.00260555	0.815379	0.000149009	0.000149009	0.0954094	0.000938672	no	no	no	no	no	D	D	no	no	0	2	2
Zm00001d002035	endonuclease 2	nuclease PA3, putative, expressed	-	5.11551	0.160555	-0.561017	-0.721572	0.0800923	-0.251482	-0.331574	5.03505	5.42505	0.000149009	0.632131	0.0917882	0.0290093	0.632956	0.0978795	0.026308	0.000149009	0.000149009	U	no	no	no	no	no	no	U	U	3	0	3
Zm00001d002036	golgin candidate 2	expressed protein	-	-0.115608	-0.178307	-0.149719	0.0285876	0.0291839	-0.104205	-0.133389	0.0918827	-0.0700941	0.614243	0.434755	0.51511	0.911067	0.905541	0.652048	0.558273	0.703465	0.777773	no	no	no	no	no	no	no	no	no	0	0	0
Zm00001d002037	0	OsFBDUF34 - F-box and DUF domain containing protein, expressed	-	-100000	2.09247	2.10597	0.0134961	0	100000	100000	-100000	-3.90493	1	1	1	1	1	1	1	1	1	no	no	no	no	no	no	no	no	no	0	0	0
Zm00001d002038	sulfate transporter 91	sulfate transporter, putative, expressed	-	-6.21913	0.70513	0.551871	-0.153259	0.521193	-0.596904	-1.1181	-6.40306	-7.3679	0.000149009	0.000149009	0.000149009	0.369306	0.109227	0.0938891	0.00143053	0.000149009	0.000149009	D	no	no	no	no	no	D	D	D	0	4	4
Zm00001d002039	Wall-associated kinase family protein	OsWAK55 - OsWAK receptor-like protein kinase, expressed	-	-2.56951	-0.411606	1.51875	1.93036	-0.0455989	3.48392	3.52952	-2.2035	-0.604334	0.000149009	0.176173	0.000149009	0.000149009	1	0.000149009	0.000149009	0.000149009	0.00879693	D	no	U	U	no	U	U	D	no	4	2	6
Zm00001d002040	0	retrotransposon protein, putative, unclassified, expressed	-	0	0	0	0	0	0	0	0	0	1	1	1	1	1	1	1	1	1	no	no	no	no	no	no	no	no	no	0	0	0
Zm00001d002042	Peroxidase superfamily protein	peroxidase precursor, putative, expressed	-	100000	0	100000	100000	-0.475393	0.996934	1.47233	100000	7.00102	0.000149009	1	1	1	0.210665	0.00190815	0.000149009	0.000149009	0.305127	U	no	no	no	no	no	U	U	no	3	0	3
Zm00001d002043	phloem protein 2-A11	OsFBX76 - F-box domain containing protein, expressed	-	0	0	0	0	100000	100000	1.03589	100000	100000	1	1	1	1	1	1	1	1	1	no	no	no	no	no	no	no	no	no	0	0	0
Zm00001d002044	0	expressed protein	-	1.37801	-0.111488	0.256076	0.367564	-0.0278078	0.41751	0.445318	1.46169	1.53945	0.0128958	1	1	1	0.961755	0.361766	0.33346	0.0126025	0.0053695	U	no	no	no	no	no	no	U	U	3	0	3
Zm00001d002046	alpha-N-acetylglucosaminidase family / NAGLU family	alpha-N-acetylglucosaminidase, putative, expressed	-	3.3789	-0.311707	-0.746359	-0.434652	-0.0145036	0.034359	0.0488626	3.6761	4.15962	0.000149009	0.301339	0.011517	0.167694	0.944655	0.865532	0.805541	0.000149009	0.000149009	U	no	no	no	no	no	no	U	U	3	0	3
Zm00001d002047	Protein phosphatase 2C family protein	protein phosphatase 2C, putative, expressed	-	0	0	0	0	0	0	0	0	0	1	1	1	1	1	1	1	1	1	no	no	no	no	no	no	no	no	no	0	0	0
Zm00001d002048	RNA-binding KH domain-containing protein	KH domain containing protein, putative, expressed	-	-0.647352	0.271454	1.37972	1.10827	0.672361	1.02267	0.350308	-0.246444	-1.00441	1	1	1	1	1	1	1	1	1	no	no	no	no	no	no	no	no	no	0	0	0
Zm00001d002049	0	0	-	0.929118	-100000	1.5341	100000	-1.60276	0.284943	1.88771	100000	-0.320037	1	1	1	1	1	1	1	1	1	no	no	no	no	no	no	no	no	no	0	0	0
Zm00001d002050	myosin-like protein XIF	Myosin head domain containing protein, expressed	-	0.733301	0.0956476	-0.643748	-0.739395	-0.299535	-0.618824	-0.319289	0.338119	0.758225	0.382842	0.936413	0.578757	0.535675	0.740698	0.475041	0.755889	0.725041	0.547921	no	no	no	no	no	no	no	no	no	0	0	0
Zm00001d002051	D-3-phosphoglycerate dehydrogenase	D-3-phosphoglycerate dehydrogenase, chloroplast precursor, putative, expressed	-	3.7671	-0.157556	-0.560948	-0.403392	-0.0671223	-0.662899	-0.595777	3.85754	3.66515	0.000149009	0.593868	0.0411787	0.162126	0.708334	0.000149009	0.000149009	0.000149009	0.000149009	U	no	no	no	no	no	no	U	U	3	0	3
Zm00001d002052	N-terminal nucleophile aminohydrolases (Ntn hydrolases) superfamily protein	transposon protein, putative, unclassified, expressed	-	-2.99976	0.836248	0.52623	-0.310017	-0.0716955	1.72437	1.79607	-3.9077	-1.80162	0.000149009	0.000149009	0.00406387	0.0956983	0.766142	0.000149009	0.000149009	0.000149009	0.000149009	D	no	no	no	no	U	U	D	D	2	3	5
Zm00001d002053	small RNA degrading nuclease 3	exonuclease, putative, expressed	-	1.08156	-0.135214	0.0853496	0.220564	-0.179048	0.0547511	0.233799	1.03773	1.05097	0.000149009	0.556865	0.720076	0.312147	0.341368	0.791588	0.205659	0.000149009	0.000149009	U	no	no	no	no	no	no	U	U	3	0	3
Zm00001d002054	cofactor assembly of complex C	CCB4, putative, expressed	-	-3.61839	-0.0545949	-0.66537	-0.610775	0.1367	0.177152	0.040452	-3.4271	-2.77587	0.000149009	0.77438	0.000149009	0.000149009	0.697505	0.608543	0.914952	0.000149009	0.000149009	D	no	no	no	no	no	no	D	D	0	3	3
Zm00001d002055	0	RIPER1 - Ripening-related family protein precursor, expressed	-	1.70811	2.74987	3.52684	0.776974	1.48236	3.42816	1.9458	0.440605	1.60943	1	1	1	1	1	0.0528076	0.00652556	1	0.0527245	no	no	no	no	no	no	U	no	no	1	0	1
Zm00001d002056	homolog of yeast CDT1 A	CDT1B - Putative DNA replication initiation protein, expressed	-	5.15971	0.420668	0.642894	0.222226	0.0954286	-1.86328	-1.95871	4.83447	2.65354	0.000684974	1	1	1	0.82692	0.0043942	0.00294805	0.00042358	0.0125044	U	no	no	no	no	D	D	U	U	3	2	5
Zm00001d002057	0	RIPER1 - Ripening-related family protein precursor, expressed	-	100000	0	100000	100000	1.69044	2.16578	0.475338	100000	2.0232	1	1	1	1	1	1	1	1	1	no	no	no	no	no	no	no	no	no	0	0	0
Zm00001d002058	0	expressed protein	-	-0.229127	0.0342734	0.591502	0.557229	0.0630307	0.335116	0.272086	-0.200369	-0.485512	0.387408	0.899549	0.00450321	0.00610369	0.85405	0.217088	0.335477	0.457635	0.0307035	no	no	no	no	no	no	no	no	no	0	0	0
Zm00001d002062	Cyclophilin-like peptidyl-prolyl cis-trans isomerase family protein	peptidyl-prolyl cis-trans isomerase CYP37, chloroplast precursor, putative, expressed	-	-7.57566	0.0269311	-0.253755	-0.280686	-0.451121	-100000	-100000	-8.05371	-100000	0.234786	0.921674	0.282905	0.234732	1	1	1	0.342675	0.000149009	no	no	no	no	no	no	no	no	D	0	1	1
Zm00001d002063	UDP-glucosyl transferase 89B1	indole-3-acetate beta-glucosyltransferase, putative, expressed	-	-2.55784	0.0482911	-0.00159212	-0.0498832	-0.0348347	0.771723	0.806558	-2.64097	-1.78453	0.000149009	0.810442	0.994634	0.801517	0.897622	0.000149009	0.000149009	0.000149009	0.000149009	D	no	no	no	no	no	no	D	D	0	3	3
Zm00001d002064	Nucleotide-diphospho-sugar transferases superfamily protein	glycosyltransferase family 43 protein, putative, expressed	-	-0.271527	-0.0345807	-1.58037	-1.54579	-0.0508576	-0.491984	-0.441126	-0.287804	0.816856	0.103679	0.864123	0.000149009	0.000149009	0.794266	0.00328629	0.00828765	0.082127	0.000149009	no	no	D	D	no	no	no	no	no	0	2	2
Zm00001d002065	0	0	-	-0.28483	-0.206868	-0.213487	-0.00661945	-0.233829	0.458543	0.692372	-0.311791	0.3872	0.114228	0.291063	0.250286	0.97722	0.192519	0.00726156	0.000149009	0.0862919	0.0268487	no	no	no	no	no	no	no	no	no	0	0	0
Zm00001d002066	Protein of unknown function (DUF579)	plant-specific domain TIGR01627 family protein, expressed	-	-0.179688	0.0729387	-0.695893	-0.768832	0.0088477	-0.269436	-0.278283	-0.243779	0.24677	0.543878	0.83044	0.0193016	0.0108214	0.976921	0.345475	0.313106	0.384349	0.453247	no	no	no	no	no	no	no	no	no	0	0	0
Zm00001d002067	Protein of unknown function (DUF579)	plant-specific domain TIGR01627 family protein, expressed	-	0	0	0	0	0	0	0	0	0	1	1	1	1	1	1	1	1	1	no	no	no	no	no	no	no	no	no	0	0	0
Zm00001d002068	Leucine-rich repeat protein kinase family protein	receptor kinase, putative, expressed	-	-0.132091	-0.352112	-1.86568	-1.51357	-0.0468843	-1.77189	-1.725	0.173137	-0.0382979	0.660652	0.203547	0.000149009	0.000288628	0.887158	0.000149009	0.000149009	0.559324	0.940793	no	no	D	D	no	D	D	no	no	0	4	4
Zm00001d002069	0	expressed protein	-	0.151625	-0.725726	-1.40932	-0.683597	-0.301943	-0.0117118	0.290231	0.575408	1.54924	0.655685	0.0347626	0.00118624	0.0969792	0.324682	0.971289	0.348385	0.0956271	0.000149009	no	no	D	no	no	no	no	no	U	1	1	2
Zm00001d002071	0	expressed protein	-	-1.46367	-0.447116	-0.529506	-0.0823895	-0.288361	0.578923	0.867284	-1.30492	-0.355244	0.000938672	0.260855	0.191527	0.865792	0.551963	0.179561	0.0425397	0.00214248	0.411267	D	no	no	no	no	no	no	D	no	0	2	2
Zm00001d002072	0	0	-	100000	100000	0	-100000	-100000	1.51781	100000	-100000	100000	1	1	1	1	1	1	1	1	1	no	no	no	no	no	no	no	no	no	0	0	0
Zm00001d002074	0	expressed protein	-	-2.7928	-0.811044	0.333764	1.14481	0.44654	1.426	0.979465	-1.53522	-1.70056	0.00869579	0.165568	0.55042	0.0586625	0.64676	0.105601	0.222263	0.045009	0.011418	D	no	no	no	no	no	no	D	D	0	3	3
Zm00001d002075	Integrase-type DNA-binding superfamily protein	AP2 domain containing protein, expressed	-	-0.699122	0.0990029	-0.180042	-0.279045	-0.321756	0.443867	0.765623	-1.11988	-0.075213	0.000149009	0.645061	0.386692	0.159093	0.132658	0.0249468	0.000149009	0.000149009	0.743264	no	no	no	no	no	no	no	D	no	0	1	1
Zm00001d002079	DREB and EAR motif protein 3	AP2 domain containing protein, expressed	-	-0.686047	-0.0812318	0.744197	0.825429	0.22997	1.16594	0.935966	-0.374845	-0.264308	0.000149009	0.744114	0.000149009	0.000149009	0.265407	0.000149009	0.000149009	0.0701856	0.157713	no	no	no	no	no	U	no	no	no	1	0	1
Zm00001d002080	RING/U-box superfamily protein	zinc finger, C3HC4 type domain containing protein, expressed	-	-0.0624343	0.0867403	-0.185957	-0.272698	0.0632245	0.482019	0.418794	-0.0859501	0.605542	0.719988	0.613105	0.242137	0.0710674	0.726917	0.00130888	0.00504714	0.620717	0.000149009	no	no	no	no	no	no	no	no	no	0	0	0
Zm00001d002081	0	expressed protein	-	0	0	0	0	0	0	0	0	0	1	1	1	1	1	1	1	1	1	no	no	no	no	no	no	no	no	no	0	0	0
Zm00001d002082	essential meiotic endonuclease 1A	expressed protein	-	3.62317	-0.744278	-0.134193	0.610084	0.175289	-1.28514	-1.46043	4.54274	2.47222	0.000149009	1	1	1	0.622522	0.000288628	0.000149009	0.000149009	0.10737	U	no	no	no	no	D	D	U	no	2	2	4
Zm00001d002083	0	expressed protein	-	100000	0	0	0	0.2152	-2.31764	-2.53283	100000	100000	1	1	1	1	1	1	1	1	1	no	no	no	no	no	no	no	no	no	0	0	0
Zm00001d002084	zinc finger (ubiquitin-hydrolase) domain-containing protein	BRCA1-associated protein, putative, expressed	-	0.571496	0.0170972	0.541991	0.524894	-0.211797	0.24877	0.460568	0.342601	0.278275	0.00202585	0.944511	0.00362109	0.00373153	0.285276	0.182303	0.0110209	0.074515	0.13532	no	no	no	no	no	no	no	no	no	0	0	0
Zm00001d002085	Actin-like ATPase superfamily protein	FGGY family of carbohydrate kinases, putative, expressed	-	0.198979	0.0535936	-0.381283	-0.434877	-0.0117256	0.249422	0.261147	0.13366	0.829684	0.225857	0.771692	0.0130898	0.00493897	0.949147	0.116573	0.0975061	0.424889	0.000149009	no	no	no	no	no	no	no	no	no	0	0	0
Zm00001d002086	ubiquitin-specific protease 22	ubiquitin carboxyl-terminal hydrolase domain containing protein, expressed	-	0.346365	0.140419	0.235431	0.0950118	-0.121742	0.121417	0.243159	0.0842045	0.232351	0.240882	0.666795	0.442708	0.77451	0.708252	0.704981	0.424356	0.804972	0.444739	no	no	no	no	no	no	no	no	no	0	0	0
Zm00001d002087	EamA-like transporter family	thiamine-repressible mitochondrial transport protein THI74, putative, expressed	-	-0.298438	-0.0400107	-0.301196	-0.261185	0.0620917	0.441958	0.379866	-0.196336	0.444715	0.0888981	0.838485	0.064737	0.117949	0.769414	0.00971431	0.0233918	0.267516	0.00504714	no	no	no	no	no	no	no	no	no	0	0	0
Zm00001d002088	VQ motif-containing protein	VQ domain containing protein, putative, expressed	-	0.866388	0.296955	-0.944884	-1.24184	0.256681	-1.12022	-1.3769	0.826114	0.691049	0.461361	1	1	1	0.700962	0.186685	0.106038	0.330549	1	no	no	no	no	no	no	no	no	no	0	0	0
Zm00001d002089	Tetratricopeptide repeat (TPR)-like superfamily protein	tetratricopeptide repeat domain containing protein, putative, expressed	-	-4.04196	0.142728	0.0552827	-0.0874454	0.0589978	0.959223	0.900225	-4.12569	-3.13802	0.000149009	0.488879	0.801341	0.684551	0.794193	0.000149009	0.000149009	0.000149009	0.000149009	D	no	no	no	no	no	no	D	D	0	3	3
Zm00001d002090	Calcium-dependent lipid-binding (CaLB domain) family protein	C2 domain containing protein, expressed	-	0.167533	0.119448	-0.241364	-0.360812	0.248799	-0.161863	-0.410662	0.296885	0.247035	0.455233	0.598192	0.26698	0.0835814	0.24145	0.476605	0.0420278	0.15268	0.263546	no	no	no	no	no	no	no	no	no	0	0	0
Zm00001d002091	Voltage-gated chloride channel family protein	chloride channel protein, putative, expressed	-	2.34492	0.0699571	0.0697195	-0.000237549	0.123519	-1.10028	-1.2238	2.39849	1.17493	0.000149009	0.850683	0.855287	0.998963	0.597909	0.000149009	0.000149009	0.000149009	0.000149009	U	no	no	no	no	D	D	U	U	3	2	5
Zm00001d002093	azelaic acid induced 1	LTPL126 - Protease inhibitor/seed storage/LTP family protein precursor, expressed	-	-9.91737	-1.49515	-100000	-100000	1.00451	-100000	-100000	-7.4177	0	0.187803	0.000149009	0.000149009	0.000149009	1	1	1	0.281838	1	no	D	D	D	no	no	no	no	no	0	3	3
Zm00001d002094	Bifunctional inhibitor/lipid-transfer protein/seed storage 2S albumin superfamily protein	LTPL128 - Protease inhibitor/seed storage/LTP family protein precursor, expressed	-	-9.16726	-0.490175	-2.04834	-1.55816	0.349996	-2.47871	-2.8287	-8.32709	-9.59763	0.000149009	0.000684974	0.000149009	0.000149009	0.490712	0.112704	0.0956983	0.000149009	0.0801321	D	no	D	D	no	no	no	D	no	0	4	4
Zm00001d002095	ubiquitin-associated (UBA)/TS-N domain-containing protein	UBA/TS-N domain containing protein, expressed	-	0.544035	0.035298	0.119778	0.0844802	-0.00191802	0.521272	0.52319	0.506819	0.945529	0.00350983	0.88634	0.583963	0.70891	0.991333	0.00260555	0.00260555	0.00694589	0.000149009	no	no	no	no	no	no	no	no	no	0	0	0
Zm00001d002096	Sterile alpha motif (SAM) domain-containing protein	jp18, putative, expressed	-	-3.03155	0.0153132	-1.95652	-1.97184	0.455528	-1.11435	-1.56988	-2.59134	-2.18937	0.05586	0.959556	0.159161	0.160408	1	1	1	0.0157951	1	no	no	no	no	no	no	no	D	no	0	1	1
Zm00001d002097	0	expressed protein	-	-100000	-1.43423	0.193481	1.62771	100000	0	-100000	0.386065	-100000	1	1	1	1	1	1	1	1	1	no	no	no	no	no	no	no	no	no	0	0	0
Zm00001d002098	Pentatricopeptide repeat (PPR) superfamily protein	PPR repeat domain containing protein, putative, expressed	-	-0.101846	-0.135872	-0.00235804	0.133514	-0.21426	0.0168535	0.231114	-0.180234	-0.0826349	0.821448	0.754264	0.981311	0.75908	0.623736	0.978256	0.593943	0.69038	0.855324	no	no	no	no	no	no	no	no	no	0	0	0
Zm00001d002099	cyclic nucleotide gated channel 8	cyclic nucleotide-gated ion channel, putative, expressed	-	0.208086	0.0257054	0.226567	0.200862	-0.00082816	0.127077	0.127906	0.181552	0.108595	0.199331	0.896398	0.149263	0.214903	0.996722	0.472539	0.473566	0.282957	0.537137	no	no	no	no	no	no	no	no	no	0	0	0
Zm00001d002100	flavanone 3-hydroxylase	gibberellin 20 oxidase 2, putative, expressed	-	100000	0	0	0	-100000	0.296141	100000	0	100000	1	1	1	1	1	1	1	1	1	no	no	no	no	no	no	no	no	no	0	0	0
Zm00001d002101	0	0	-	-0.233897	-0.855952	-0.18057	0.675381	-2.7873	0.440399	3.2277	-2.16525	0.387073	1	1	1	1	1	1	1	1	1	no	no	no	no	no	no	no	no	no	0	0	0
Zm00001d002103	3-ketoacyl-acyl carrier protein synthase III	3-oxoacyl-synthase III, chloroplast precursor, putative, expressed	-	-0.30227	0.0931837	-0.77489	-0.868074	0.259176	-0.693043	-0.952219	-0.136278	-0.220423	0.138617	0.670467	0.00042358	0.000149009	0.213372	0.00130888	0.000149009	0.517152	0.380678	no	no	no	no	no	no	no	no	no	0	0	0
Zm00001d002104	Amidase family protein	amidase, putative, expressed	-	-3.61139	-0.117835	-0.833925	-0.716089	-0.0312172	0.150128	0.181345	-3.52478	-2.62734	0.000149009	0.473095	0.000149009	0.000149009	0.893758	0.459981	0.368812	0.000149009	0.000149009	D	no	no	no	no	no	no	D	D	0	3	3
Zm00001d002105	vacuolar ATP synthase subunit D (VATD) / V-ATPase D subunit / vacuolar proton pump D subunit (VATPD)	vacuolar ATP synthase subunit D 1, putative, expressed	-	-0.863149	0.0290535	-0.4853	-0.514353	0.183388	-0.338933	-0.522321	-0.708814	-0.716782	0.000149009	0.88336	0.0015508	0.000684974	0.266922	0.0325673	0.000288628	0.000149009	0.000149009	no	no	no	no	no	no	no	no	no	0	0	0
Zm00001d002106	Protein kinase family protein	CK1_CaseinKinase_1a.4 - CK1 includes the casein kinase 1 kinases, expressed	-	0.738244	0.858295	0.4501	-0.408196	0.179377	-0.132522	-0.311899	0.059326	0.155622	0.147445	0.0858391	0.403274	0.389944	0.726234	0.803067	0.522932	0.915868	0.766828	no	no	no	no	no	no	no	no	no	0	0	0
Zm00001d002107	0	expressed protein	-	0	0	0	0	0	0	0	0	0	1	1	1	1	1	1	1	1	1	no	no	no	no	no	no	no	no	no	0	0	0
Zm00001d002108	golgin candidate 6	vesicle tethering family protein, putative, expressed	-	-4.69409	-0.294203	-0.943796	-0.649593	0.503999	0.694449	0.190449	-3.89588	-3.05584	0.222263	0.449689	0.0176977	0.110636	1	1	1	0.0619282	0.0909747	no	no	no	no	no	no	no	no	no	0	0	0
Zm00001d002109	0	0	-	100000	0	100000	100000	-0.141036	1.45117	1.5922	100000	-1.03406	1	1	1	1	1	1	1	1	1	no	no	no	no	no	no	no	no	no	0	0	0
Zm00001d002110	TBP-associated factor 7	TATA-binding protein-associated factor TAFII55 family protein, putative, expressed	-	0.307207	0.607325	1.01043	0.403103	0.391007	0.3148	-0.0762066	0.0908889	-0.388421	0.629026	0.280066	0.0515529	0.422629	0.490917	0.59025	0.900547	0.877341	0.449582	no	no	no	no	no	no	no	no	no	0	0	0
Zm00001d002111	zinc finger (MYND type) family protein / programmed cell death 2 C-terminal domain-containing protein	programmed cell death protein 2, putative, expressed	-	0.607557	0.147848	0.308712	0.160864	-0.397592	-0.162879	0.234713	0.062118	0.135966	0.0729539	0.699227	0.374778	0.662559	0.293399	0.676144	0.550806	0.882531	0.719001	no	no	no	no	no	no	no	no	no	0	0	0
Zm00001d002112	0	0	-	100000	100000	100000	0.719294	0.172706	0.66427	0.491564	-0.424989	-0.65272	1	1	1	1	1	1	1	1	1	no	no	no	no	no	no	no	no	no	0	0	0
Zm00001d002113	0	0	-	-0.201383	0.220825	-0.492466	-0.713291	-0.164478	-1.08035	-0.915869	-0.586687	-0.789265	0.588727	0.549985	1	0.0258546	0.642103	0.000555441	0.00569058	0.0629757	1	no	no	no	no	no	D	no	no	no	0	1	1
Zm00001d002115	microtubule end binding protein EB1A	ATEB1A-like microtubule associated protein, putative, expressed	-	4.0958	0.380496	-0.105221	-0.485716	0.267464	-1.78734	-2.05481	3.98277	2.41368	0.000149009	1	1	1	0.260194	0.000149009	0.000149009	0.000149009	0.000149009	U	no	no	no	no	D	D	U	U	3	2	5
Zm00001d002116	RNI-like superfamily protein	F-box/LRR-repeat protein 3, putative, expressed	-	-3.42967	-2.02968	-0.42962	1.60006	-100000	-100000	0	-100000	-100000	1	1	1	1	1	1	1	1	1	no	no	no	no	no	no	no	no	no	0	0	0
Zm00001d002117	0	0	-	0	0	0	0	0	0	0	0	0	1	1	1	1	1	1	1	1	1	no	no	no	no	no	no	no	no	no	0	0	0
Zm00001d002119	ATP binding cassette subfamily B19	multidrug resistance protein, putative, expressed	-	2.44107	0.0974631	-1.0772	-1.17466	0.00797433	-1.69648	-1.70446	2.35158	1.82178	0.000149009	1	1	1	0.977075	0.000149009	0.000149009	0.000149009	0.000149009	U	no	no	no	no	D	D	U	U	3	2	5
Zm00001d002120	DEAD box RNA helicase family protein	retrotransposon protein, putative, unclassified, expressed	-	0	0	0	0	0	0	0	0	0	1	1	1	1	1	1	1	1	1	no	no	no	no	no	no	no	no	no	0	0	0
Zm00001d002121	activation-tagged BRI1(brassinosteroid-insensitive 1)-suppressor 1	bHLH family protein, putative, expressed	-	2.8871	-0.245616	-1.44954	-1.20393	0.0569058	-2.76612	-2.82303	3.18962	1.57052	0.000149009	1	1	1	0.891657	0.000149009	0.000149009	0.000149009	1	U	no	no	no	no	D	D	U	no	2	2	4
Zm00001d002122	RNA-binding (RRM/RBD/RNP motifs) family protein	RNA recognition motif containing protein, putative, expressed	-	-0.703948	0.0117899	-0.187263	-0.199052	0.121408	-0.396247	-0.517655	-0.59433	-0.912933	0.000149009	0.953593	0.293219	0.270388	0.512775	0.0186456	0.0015508	0.000149009	0.000149009	no	no	no	no	no	no	no	no	no	0	0	0
Zm00001d002123	Glutaredoxin family protein	glutaredoxin, putative, expressed	-	0	0	0	0	100000	100000	-0.994062	100000	100000	1	1	1	1	1	1	1	1	1	no	no	no	no	no	no	no	no	no	0	0	0
Zm00001d002124	Plant invertase/pectin methylesterase inhibitor superfamily	pectinesterase, putative, expressed	-	0	0	0	0	0	0	0	0	0	1	1	1	1	1	1	1	1	1	no	no	no	no	no	no	no	no	no	0	0	0
Zm00001d002125	nuclear RNA polymerase D2A	DNA-directed RNA polymerase subunit, putative, expressed	-	1.73173	-0.268582	-0.48207	-0.213488	-0.158445	0.145459	0.303904	1.84187	2.35926	0.000149009	0.253899	0.044835	0.413049	0.442405	0.486614	0.10508	0.000149009	0.000149009	U	no	no	no	no	no	no	U	U	3	0	3
Zm00001d002126	loricrin-related	expressed protein	-	1.66279	0.0563321	-0.0870509	-0.143383	-0.0402303	-1.11135	-1.07111	1.56622	0.638491	0.000149009	0.790208	0.670239	0.468132	0.834891	0.000149009	0.000149009	0.000149009	0.000288628	U	no	no	no	no	D	D	U	no	2	2	4
Zm00001d002127	Tetratricopeptide repeat (TPR)-like superfamily protein	DNAJ heat shock N-terminal domain-containing protein, putative, expressed	-	2.3503	-0.4137	1.45377	1.86747	-1.75889	0.183796	1.94269	1.00511	1.08032	0.248677	1	1	1	0.113726	0.787775	0.0901249	1	0.141004	no	no	no	no	no	no	no	no	no	0	0	0
Zm00001d002128	shikimate kinase 1	shikimate kinase, putative, expressed	-	2.78999	0.260065	1.19657	0.936506	-0.21859	0.0409222	0.259512	2.31133	1.63434	0.000149009	0.327738	0.000149009	0.000149009	0.25041	0.849113	0.162749	0.000149009	0.000149009	U	no	U	no	no	no	no	U	U	4	0	4
Zm00001d002129	Protein kinase superfamily protein	ELMO/CED-12 family protein, putative, expressed	-	-5.30952	0.394545	0.582253	0.187708	-0.174358	-0.0968272	0.0775312	-5.87842	-5.9886	0.000149009	0.0122085	0.000149009	0.285459	0.576117	0.766945	0.814653	0.000149009	0.000149009	D	no	no	no	no	no	no	D	D	0	3	3
Zm00001d002130	0	peptidase, cysteine peptidase active site, putative, expressed	-	-9.05843	0.0841017	0.268646	0.184544	0.229042	0.725113	0.496071	-8.91349	-8.60196	0.000149009	0.641573	0.097955	0.270446	0.673598	0.124201	0.277291	0.000149009	0.000149009	D	no	no	no	no	no	no	D	D	0	3	3
Zm00001d002131	stress enhanced protein 2	expressed protein	-	-1.93989	1.77419	2.04021	0.266017	0.659495	1.57074	0.911246	-3.05458	-2.40935	0.000149009	0.000149009	0.000149009	0.316641	1	0.00225935	0.0290998	0.000149009	0.000149009	D	U	U	no	no	U	no	D	D	3	3	6
Zm00001d002132	0	expressed protein	-	2.11062	0.333416	-3.23063	-3.56405	0.512213	-2.5722	-3.08441	2.28942	2.76905	0.000149009	0.357126	0.000288628	0.000149009	0.0116162	0.000149009	0.000149009	0.000149009	0.00143053	U	no	D	D	no	D	D	U	U	3	4	7
Zm00001d002133	0	0	-	-2.30029	0.600742	-3.29419	-3.89493	0.521385	0.279541	-0.241844	-2.37965	1.27344	0.000149009	0.0273926	0.000149009	0.000149009	0.2187	0.554719	0.578896	0.000149009	0.0229294	D	no	D	D	no	no	no	D	U	1	4	5
Zm00001d002134	0	H-BTB9 - Bric-a-Brac, Tramtrack, Broad Complex BTB domain with H family conserved sequence, expressed	-	0	0	100000	100000	0	0	0	0	-100000	1	1	1	1	1	1	1	1	1	no	no	no	no	no	no	no	no	no	0	0	0
Zm00001d002135	FGGY family of carbohydrate kinase	FGGY family of carbohydrate kinases, putative, expressed	-	-0.333181	0.0409331	0.23955	0.198617	-0.0538192	0.41022	0.464039	-0.427933	-0.162511	0.0242212	0.819469	0.115616	0.200065	0.76897	0.00526265	0.00225935	0.00384303	0.303586	no	no	no	no	no	no	no	no	no	0	0	0
Zm00001d002136	Protein of unknown function, DUF617	DUF617 domain containing protein, expressed	-	-4.22803	0.184222	-0.636792	-0.821014	0.739188	-0.657483	-1.39667	-3.67306	-4.24872	0.0510611	0.721965	0.220492	0.105746	1	1	1	0.00350983	0.338181	no	no	no	no	no	no	no	D	no	0	1	1
Zm00001d002137	0	expressed protein	-	-7.58535	-0.360648	0.342564	0.703213	0.663575	-100000	-100000	-6.56113	-100000	0.303586	0.355821	0.349594	0.0553621	1	1	1	0.28636	0.000149009	no	no	no	no	no	no	no	no	D	0	1	1
Zm00001d002138	0	0	-	-100000	-100000	0.951294	100000	0	0	0	0	-100000	1	1	1	1	1	1	1	1	1	no	no	no	no	no	no	no	no	no	0	0	0
Zm00001d002139	anthocyanin 5-aromatic acyltransferase 1	transferase family protein, putative, expressed	-	-2.31593	0.464273	-0.589578	-1.05385	0.220174	-0.523655	-0.743829	-2.56003	-2.25001	0.000149009	0.00950925	0.00328629	0.000149009	0.392966	0.0545384	0.0043942	0.000149009	0.000149009	D	no	no	D	no	no	no	D	D	0	4	4
Zm00001d002140	ENTH/VHS family protein	protein of unknown function, DUF618 domain containing protein, expressed	-	0.659947	0.0185419	0.16305	0.144508	-0.00522458	-0.0364142	-0.0311896	0.63618	0.460482	0.000684974	0.943388	0.446472	0.505445	0.984343	0.873683	0.893424	0.00118624	0.0157001	no	no	no	no	no	no	no	no	no	0	0	0
Zm00001d002141	0	immediate-early protein RSP40, putative, expressed	-	0.860387	-0.138664	-0.0776191	0.0610452	-0.146574	0.113803	0.260377	0.852478	1.05181	0.000149009	0.438203	0.692598	0.758628	0.398734	0.527445	0.112778	0.000149009	0.000149009	no	no	no	no	no	no	no	no	U	1	0	1
Zm00001d002143	TGACG motif-binding factor 4	transcription factor, putative, expressed	-	1.29314	0.117486	0.101121	-0.0163651	-0.195924	1.71586	1.91179	0.979732	2.90789	0.000149009	0.560804	0.621589	0.943152	0.257894	0.000149009	0.000149009	0.000149009	0.000149009	U	no	no	no	no	U	U	no	U	4	0	4
Zm00001d002144	Putative membrane lipoprotein	expressed protein	-	0	0	100000	100000	0	0	0	0	-100000	1	1	1	1	1	1	1	1	1	no	no	no	no	no	no	no	no	no	0	0	0
Zm00001d002145	0	expressed protein	-	-0.0770622	-0.100275	-0.533526	-0.433251	-0.00257367	-0.835905	-0.833331	0.0206395	-0.379441	0.724642	0.639883	0.00569058	0.0249468	0.990205	0.000149009	0.000149009	0.931718	0.0784442	no	no	no	no	no	no	no	no	no	0	0	0
Zm00001d002146	Phototropic-responsive NPH3 family protein	BTBN12 - Bric-a-Brac, Tramtrack, Broad Complex BTB domain with non-phototropic hypocotyl 3 NPH3 and coiled-coil domains, expressed	-	2.68155	-100000	1.63596	100000	-0.474889	-1.20062	-0.725736	100000	-0.15503	1	1	1	1	1	1	1	1	1	no	no	no	no	no	no	no	no	no	0	0	0
Zm00001d002147	0	aluminum resistance protein, putative, expressed	-	-3.80681	-0.204252	-0.850942	-0.64669	0.112676	0.457762	0.345086	-3.48988	-2.49811	0.000149009	0.270388	0.000149009	0.000288628	0.778795	0.191927	0.333133	0.000149009	0.000149009	D	no	no	no	no	no	no	D	D	0	3	3
Zm00001d002148	syntaxin of plants 52	SNARE domain containing protein, putative, expressed	-	0.402072	-0.0991931	-0.217484	-0.118291	-0.0127109	-0.0627305	-0.0500196	0.488554	0.556826	0.00547669	0.562294	0.165916	0.474705	0.944822	0.726752	0.786831	0.000938672	0.000149009	no	no	no	no	no	no	no	no	no	0	0	0
Zm00001d002149	0	0	-	1.37016	-0.23558	-0.558166	-0.322585	0.084869	-0.495598	-0.580467	1.69061	1.43273	0.000149009	0.424628	0.0460117	0.300106	0.73412	0.0317673	0.0108214	0.000149009	0.000149009	U	no	no	no	no	no	no	U	U	3	0	3
Zm00001d002150	0	expressed protein	-	1.71498	-0.399516	-0.430029	-0.0305123	0.00787235	-0.893184	-0.901056	2.12236	1.25182	0.00673579	0.618851	0.583285	1	0.988738	0.0926776	0.0920126	0.00237502	0.0617682	U	no	no	no	no	no	no	U	no	2	0	2
Zm00001d002153	Lung seven transmembrane receptor family protein	SPRY-domain containing protein, putative, expressed	-	-0.508383	0.0105298	0.0502418	0.0397119	0.207115	0.3596	0.152485	-0.311798	-0.199024	0.0202346	0.968398	0.843266	0.880049	0.395657	0.120163	0.527184	0.161305	0.393514	no	no	no	no	no	no	no	no	no	0	0	0
Zm00001d002154	DNA repair and meiosis protein (Mre11)	double-strand break repair protein MRE11, putative, expressed	-	2.14591	-0.287756	0.622948	0.910704	-0.103947	0.433987	0.537934	2.32972	1.95695	0.000684974	0.729865	0.36925	0.193696	0.817402	0.222203	0.137414	0.00118624	0.000684974	U	no	no	no	no	no	no	U	U	3	0	3
Zm00001d002155	Small nuclear ribonucleoprotein family protein	LSM domain containing protein, expressed	-	-0.0439105	-0.0912543	-0.201956	-0.110702	0.100373	-0.0300233	-0.130397	0.147717	0.128022	0.829336	0.634635	0.245132	0.5494	0.617214	0.894854	0.511432	0.42316	0.507998	no	no	no	no	no	no	no	no	no	0	0	0
Zm00001d002156	Acyl-CoA N-acyltransferases (NAT) superfamily protein	acetyltransferase, GNAT family, putative, expressed	-	-0.429243	-0.105184	-0.329798	-0.224615	-0.0327779	-0.196886	-0.164108	-0.356837	-0.296331	0.00610369	0.563928	0.0461839	0.19415	0.874506	0.266922	0.357408	0.0287399	0.0848512	no	no	no	no	no	no	no	no	no	0	0	0
Zm00001d002157	Pentatricopeptide repeat (PPR-like) superfamily protein	pentatricopeptide repeat domain containing protein, putative, expressed	-	1.10849	0.0445431	0.281158	0.236615	0.0869057	-0.0455616	-0.132467	1.15085	0.781766	0.00214248	1	0.505445	0.583963	0.816872	0.907447	0.714119	0.00167056	0.0262186	U	no	no	no	no	no	no	U	no	2	0	2
Zm00001d002158	Wound-responsive family protein	wound induced protein, putative, expressed	-	0.62186	0.418449	0.465339	0.0468904	0.741278	-0.358603	-1.09988	0.94469	-0.202082	0.174554	0.415437	0.363577	0.924482	0.0460117	0.409948	0.00428448	0.0258546	0.682753	no	no	no	no	no	no	D	no	no	0	1	1
Zm00001d002159	Wound-responsive family protein	wound induced protein, putative, expressed	-	0.714099	0.701373	-0.000140947	-0.701514	1.0432	-0.708988	-1.75219	1.05593	0.00525227	0.227622	0.27217	0.952763	0.268606	0.0128958	0.177159	0.000938672	0.0290998	0.96027	no	no	no	no	U	no	D	U	no	2	1	3
Zm00001d002160	Wound-responsive family protein	wound induced protein, putative, expressed	-	100000	100000	0	-100000	0.717025	-1.12411	-1.84114	4.52838	100000	0.000149009	1	1	1	0.0344087	0.0105194	0.000149009	0.190025	0.000149009	U	no	no	no	no	D	D	no	U	2	2	4
Zm00001d002161	Wound-responsive family protein	wound induced protein, putative, expressed	-	2.44443	-0.102921	0.759116	0.862037	0.896984	0.696322	-0.200661	3.44433	2.38163	0.292526	1	1	1	0.183603	0.35276	0.765095	0.282723	0.31041	no	no	no	no	no	no	no	no	no	0	0	0
Zm00001d002163	diacylglycerol kinase 5	diacylglycerol kinase, putative, expressed	-	-1.23682	0.268052	0.0846016	-0.18345	0.0407947	-0.371305	-0.4121	-1.46408	-1.69272	0.000149009	0.41006	0.798732	0.578207	0.892774	0.169397	0.111449	0.000149009	0.000149009	D	no	no	no	no	no	no	D	D	0	3	3
Zm00001d002164	0	expressed protein	-	1.4148	0.468949	0.2506	-0.218349	-0.464508	0.442017	0.906525	0.481339	1.60621	0.000149009	0.112107	0.442557	0.500474	0.0513054	0.0493964	0.000149009	0.0725555	0.000149009	U	no	no	no	no	no	no	no	U	2	0	2
Zm00001d002166	eukaryotic translation initiation factor 3C	eukaryotic translation initiation factor 3 subunit C, putative, expressed	-	0.472184	0.110707	0.126047	0.0153395	0.0245777	-0.410822	-0.4354	0.386055	-0.0646847	0.00202585	0.515543	0.450407	0.937436	0.896724	0.00652556	0.00362109	0.00991461	0.725696	no	no	no	no	no	no	no	no	no	0	0	0
Zm00001d002167	S-locus lectin protein kinase family protein	cysteine-rich receptor-like protein kinase 8 precursor, putative, expressed	-	6.74329	-0.960004	-0.15311	0.806895	-0.389905	1.20074	1.59065	7.31339	8.09714	0.000288628	1	1	1	0.0379093	0.000149009	0.000149009	0.0290093	0.000149009	U	no	no	no	no	U	U	U	U	5	0	5
Zm00001d002168	receptor kinase 3	receptor-like kinase, putative, expressed	-	4.01998	-0.472262	0.242315	0.714577	-0.308849	0.92118	1.23003	4.18339	4.69884	0.000149009	1	1	1	0.217606	0.000149009	0.000149009	0.000149009	0.000149009	U	no	no	no	no	no	U	U	U	4	0	4
Zm00001d002169	eukaryotic translation initiation factor 3C	eukaryotic translation initiation factor 3 subunit C, putative, expressed	-	0.380285	-0.0961901	-0.201312	-0.105122	-0.0392389	-0.297968	-0.25873	0.437236	0.283629	0.011418	0.577919	0.21484	0.543704	0.832271	0.0531322	0.100133	0.00272001	0.0701856	no	no	no	no	no	no	no	no	no	0	0	0
Zm00001d002172	protein serine/threonine kinases;protein kinases;ATP binding;sugar binding;kinases;carbohydrate binding	carbohydrate binding protein, putative, expressed	-	-0.197424	0.101392	0.630731	0.529339	0.10327	1.56396	1.46069	-0.195546	0.735806	0.439093	0.696203	0.00167056	0.0130898	0.728752	0.000149009	0.000149009	0.449165	0.000149009	no	no	no	no	no	U	U	no	no	2	0	2
Zm00001d002173	receptor kinase 3	receptor-like kinase, putative, expressed	-	100000	0	0	0	0.708759	0.0412044	-0.667555	100000	100000	1	1	1	1	1	1	1	1	1	no	no	no	no	no	no	no	no	no	0	0	0
Zm00001d002174	S-locus lectin protein kinase family protein	kinase, putative, expressed	-	0.374347	0.213062	0.442401	0.229339	-0.0801079	0.581845	0.661953	0.0811772	0.513791	0.222009	0.518829	0.133805	0.460029	0.820365	0.0344962	0.0213533	0.819821	0.0606243	no	no	no	no	no	no	no	no	no	0	0	0
Zm00001d002175	Malectin/receptor-like protein kinase family protein	TKL_IRAK_CrRLK1L-1.3 - The CrRLK1L-1 subfamily has homology to the CrRLK1L homolog, expressed	-	-0.74979	-0.220543	-0.13876	0.0817826	-0.184847	1.33527	1.52011	-0.714094	0.724235	0.000149009	0.186352	0.423057	0.657308	0.31959	0.000149009	0.000149009	0.000149009	0.000149009	no	no	no	no	no	U	U	no	no	2	0	2
Zm00001d002176	lysine histidine transporter 2	amino acid transporter, putative, expressed	-	-0.362425	0.0720781	-0.474812	-0.54689	-0.497798	-100000	-100000	-0.9323	-100000	1	1	1	1	1	1	1	1	1	no	no	no	no	no	no	no	no	no	0	0	0
Zm00001d002178	S-locus lectin protein kinase family protein	kinase, putative, expressed	-	6.15228	0.92718	0.445583	-0.481597	-0.524532	1.40449	1.92902	4.70056	7.11118	0.000149009	1	1	1	0.196581	0.000149009	0.000149009	0.000149009	0.000149009	U	no	no	no	no	U	U	U	U	5	0	5
Zm00001d002179	F-box family protein with a domain of unknown function (DUF295)	OsFBDUF17 - F-box and DUF domain containing protein, expressed	-	0	0	0	0	0	0	0	0	0	1	1	1	1	1	1	1	1	1	no	no	no	no	no	no	no	no	no	0	0	0
Zm00001d002181	S-locus lectin protein kinase family protein	kinase, putative, expressed	-	1.67705	-100000	-100000	0	-2.01411	-0.28651	1.7276	100000	100000	1	1	1	1	1	1	1	1	1	no	no	no	no	no	no	no	no	no	0	0	0
Zm00001d002182	F-box and associated interaction domains-containing protein	OsFBDUF17 - F-box and DUF domain containing protein, expressed	-	0	0	0	0	0	0	0	0	0	1	1	1	1	1	1	1	1	1	no	no	no	no	no	no	no	no	no	0	0	0
Zm00001d002184	peroxin 22	expressed protein	-	0.634244	-0.400194	-0.654354	-0.25416	-0.117082	-0.355744	-0.238662	0.917356	0.932854	0.00118624	0.0616873	0.00190815	0.284041	0.617873	0.102073	0.29657	0.000149009	0.000149009	no	no	no	no	no	no	no	no	no	0	0	0
Zm00001d002185	histone-lysine N-methyltransferase ATXR2	zinc finger protein, putative, expressed	-	1.88542	-0.3795	-0.319997	0.0595029	-0.0112175	0.282412	0.29363	2.25371	2.48783	0.000149009	0.463683	0.54644	0.921078	0.975992	0.35747	0.336116	0.000149009	0.000149009	U	no	no	no	no	no	no	U	U	3	0	3
Zm00001d002186	kinesin 5	kinesin motor domain containing protein, putative, expressed	-	1.01634	-0.455728	-2.89472	-2.439	0.0648553	-1.51408	-1.57894	1.53692	2.39698	0.000149009	0.00272001	0.000149009	0.000149009	0.713133	0.000149009	0.000149009	0.000149009	0.000149009	U	no	D	D	no	D	D	U	U	3	4	7
Zm00001d002187	pentatricopeptide (PPR) repeat-containing protein	PPR repeat domain containing protein, putative, expressed	-	-4.19968	0.912191	-0.0615482	-0.973739	-1.20064	1.9002	3.10084	-6.31251	-2.23793	0.174277	0.0371215	0.909855	0.0343226	1	1	1	0.289788	0.0196733	no	no	no	no	no	no	no	no	D	0	1	1
Zm00001d002188	Eukaryotic aspartyl protease family protein	trehalose-6-phosphate synthase, putative, expressed	-	2.00194	-0.0158703	-0.333615	-0.317745	-0.364094	-0.728166	-0.364073	1.65372	1.60739	0.00167056	1	1	1	0.389417	0.0938891	0.435554	0.00684159	0.0257639	U	no	no	no	no	no	no	U	U	3	0	3
Zm00001d002189	trehalose phosphatase/synthase 11	trehalose-6-phosphate synthase, putative, expressed	-	-100000	-100000	-100000	0	0	0	0	0	0	1	1	1	1	1	1	1	1	1	no	no	no	no	no	no	no	no	no	0	0	0
Zm00001d002190	ARM repeat superfamily protein	SDA1, putative, expressed	-	1.45599	-0.373391	0.0709307	0.444322	-0.00195283	-0.23629	-0.234337	1.82743	1.14877	0.000149009	0.0766958	0.76774	0.0353737	0.99219	0.18282	0.185233	0.000149009	0.000149009	U	no	no	no	no	no	no	U	U	3	0	3
Zm00001d002191	organic cation/carnitine transporter4	organic cation transporter protein, putative, expressed	-	3.67367	1.56154	1.20044	-0.361101	-0.0850587	-0.888463	-0.803405	2.02707	1.58477	0.000684974	1	1	1	0.81252	0.00950925	0.0174153	0.000149009	0.00808342	U	no	no	no	no	no	no	U	U	3	0	3
Zm00001d002192	xyloglucan endotransglucosylase/hydrolase 9	glycosyl hydrolases family 16 protein, protein, expressed	-	0.624835	-17.179	-2.55926	14.6198	0.691166	-1.80069	-2.49186	18.495	1.38341	1	1	1	1	1	1	1	1	1	no	no	no	no	no	no	no	no	no	0	0	0
Zm00001d002193	xyloglucan endotransglucosylase/hydrolase 9	glycosyl hydrolases family 16 protein, protein, expressed	-	0.508669	-1.14475	-4.9819	-3.83714	0.149886	-2.31791	-2.4678	1.80331	3.17265	0.112997	0.0060071	0.00260555	0.00483078	0.642667	0.000149009	0.000149009	0.000149009	0.0121096	no	D	D	D	no	D	D	U	U	2	5	7
Zm00001d002194	receptor like protein 29	TOO MANY MOUTHS precursor, putative, expressed	-	0	0	0	0	0	0	0	0	0	1	1	1	1	1	1	1	1	1	no	no	no	no	no	no	no	no	no	0	0	0
Zm00001d002195	0	expressed protein	-	100000	100000	100000	-0.837402	0.0566516	0.285821	0.229169	1.35647	2.42304	1	1	1	1	1	1	1	1	1	no	no	no	no	no	no	no	no	no	0	0	0
Zm00001d002198	receptor kinase 3	TKL_IRAK_DUF26-ld.1 - DUF26 kinases have homology to DUF26 containing loci, expressed	-	0	0	0	0	100000	100000	2.30789	100000	100000	1	1	1	1	1	1	1	1	1	no	no	no	no	no	no	no	no	no	0	0	0
Zm00001d002199	receptor kinase 3	receptor-like kinase, putative, expressed	-	-100000	-100000	-0.232879	100000	100000	100000	0.324338	100000	-1.08602	1	1	1	1	1	1	1	1	1	no	no	no	no	no	no	no	no	no	0	0	0
Zm00001d002200	basic helix-loop-helix (bHLH) DNA-binding superfamily protein	ethylene-responsive protein related, putative, expressed	-	-0.12722	0.356418	0.510699	0.154281	0.110858	1.41786	1.307	-0.37278	0.779943	0.525432	0.0372965	0.00237502	0.401408	0.590975	0.000149009	0.000149009	0.0332697	0.000149009	no	no	no	no	no	U	U	no	no	2	0	2
Zm00001d002202	PAK-box/P21-Rho-binding family protein	P21-Rho-binding domain containing protein, putative, expressed	-	0	0	0	0	0	0	0	0	0	1	1	1	1	1	1	1	1	1	no	no	no	no	no	no	no	no	no	0	0	0
Zm00001d002203	0	expressed protein	-	100000	100000	100000	1.04642	-0.0828432	0.129583	0.212426	0.770609	-0.0633895	1	1	1	1	1	1	1	1	1	no	no	no	no	no	no	no	no	no	0	0	0
Zm00001d002204	non-intrinsic ABC protein 10	ABC transporter, ATP-binding protein, putative, expressed	-	0	0	0	0	0	0	0	0	0	1	1	1	1	1	1	1	1	1	no	no	no	no	no	no	no	no	no	0	0	0
Zm00001d002205	F-box family protein with a domain of unknown function (DUF295)	OsFBDUF17 - F-box and DUF domain containing protein, expressed	-	0	0	0	0	0	0	0	0	0	1	1	1	1	1	1	1	1	1	no	no	no	no	no	no	no	no	no	0	0	0
Zm00001d002206	0	expressed protein	-	0	0	0	0	100000	0	-100000	100000	0	1	1	1	1	1	1	1	1	1	no	no	no	no	no	no	no	no	no	0	0	0
Zm00001d002207	Late embryogenesis abundant (LEA) hydroxyproline-rich glycoprotein family	harpin-induced protein 1 domain containing protein, expressed	-	0	0	0	0	0	0	0	0	0	1	1	1	1	1	1	1	1	1	no	no	no	no	no	no	no	no	no	0	0	0
Zm00001d002208	PAK-box/P21-Rho-binding family protein	P21-Rho-binding domain containing protein, putative, expressed	-	-5.99159	1.0094	1.00876	-0.00064154	2.06325	3.17274	1.10949	-4.93774	-3.82761	1	0.0226524	0.0220942	0.979404	1	1	1	0.32396	0.051228	no	U	U	no	no	no	no	no	no	2	0	2
Zm00001d002209	0	expressed protein	-	0	100000	100000	0.253787	0	0	0	-100000	-100000	1	1	1	1	1	1	1	1	1	no	no	no	no	no	no	no	no	no	0	0	0
Zm00001d002211	F-box family protein with a domain of unknown function (DUF295)	OsFBDUF17 - F-box and DUF domain containing protein, expressed	-	0	100000	0	-100000	100000	0	-100000	-1.22867	0	1	1	1	1	1	1	1	1	1	no	no	no	no	no	no	no	no	no	0	0	0
Zm00001d002212	0	expressed protein	-	0	0	0	0	0	100000	100000	0	100000	1	1	1	1	1	1	1	1	1	no	no	no	no	no	no	no	no	no	0	0	0
Zm00001d002213	Late embryogenesis abundant (LEA) hydroxyproline-rich glycoprotein family	harpin-induced protein 1 domain containing protein, expressed	-	-5.81447	-0.0821972	0.197144	0.279341	1.18573	1.54237	0.356639	-4.54654	-4.46924	0.289699	0.862922	0.650947	0.514351	1	1	1	0.0786748	0.0294527	no	no	no	no	no	no	no	no	D	0	1	1
Zm00001d002214	PAK-box/P21-Rho-binding family protein	P21-Rho-binding domain containing protein, putative, expressed	-	0	0	0	0	0	0	0	0	0	1	1	1	1	1	1	1	1	1	no	no	no	no	no	no	no	no	no	0	0	0
Zm00001d002215	0	expressed protein	-	-2.23865	0.615946	1.02383	0.407886	2.08354	1.24467	-0.838867	-0.771063	-2.01782	1	1	1	1	1	1	1	1	1	no	no	no	no	no	no	no	no	no	0	0	0
Zm00001d002216	non-intrinsic ABC protein 10	ABC transporter, ATP-binding protein, putative, expressed	-	-1.89028	-0.054964	0.306416	0.36138	-0.07115	-0.0638556	0.00729436	-1.90647	-2.26055	0.00118624	0.924317	0.54456	0.398118	1	1	1	0.0015508	0.000555441	D	no	no	no	no	no	no	D	D	0	3	3
Zm00001d002217	F-box family protein with a domain of unknown function (DUF295)	OsFBDUF17 - F-box and DUF domain containing protein, expressed	-	-100000	-100000	-100000	0	0	0	0	0	0	1	1	1	1	1	1	1	1	1	no	no	no	no	no	no	no	no	no	0	0	0
Zm00001d002218	0	expressed protein	-	0	0	0	0	0	0	0	0	0	1	1	1	1	1	1	1	1	1	no	no	no	no	no	no	no	no	no	0	0	0
Zm00001d002220	Late embryogenesis abundant (LEA) hydroxyproline-rich glycoprotein family	harpin-induced protein 1 domain containing protein, expressed	-	0	0	0	0	0	0	0	0	0	1	1	1	1	1	1	1	1	1	no	no	no	no	no	no	no	no	no	0	0	0
Zm00001d002221	PAK-box/P21-Rho-binding family protein	P21-Rho-binding domain containing protein, putative, expressed	-	0	0	0	0	0	0	0	0	0	1	1	1	1	1	1	1	1	1	no	no	no	no	no	no	no	no	no	0	0	0
Zm00001d002223	0	expressed protein	-	100000	0	0	0	-1.2402	-1.0137	0.226503	100000	100000	1	1	1	1	1	1	1	1	1	no	no	no	no	no	no	no	no	no	0	0	0
Zm00001d002224	non-intrinsic ABC protein 10	ABC transporter, ATP-binding protein, putative, expressed	-	0	100000	0	-100000	0	0	0	-100000	0	1	1	1	1	1	1	1	1	1	no	no	no	no	no	no	no	no	no	0	0	0
Zm00001d002225	F-box family protein with a domain of unknown function (DUF295)	OsFBDUF17 - F-box and DUF domain containing protein, expressed	-	0	0	0	0	0	0	0	0	0	1	1	1	1	1	1	1	1	1	no	no	no	no	no	no	no	no	no	0	0	0
Zm00001d002226	0	expressed protein	-	0	0	0	0	0	0	0	0	0	1	1	1	1	1	1	1	1	1	no	no	no	no	no	no	no	no	no	0	0	0
Zm00001d002227	Late embryogenesis abundant (LEA) hydroxyproline-rich glycoprotein family	harpin-induced protein 1 domain containing protein, expressed	-	0	0	0	0	0	0	0	0	0	1	1	1	1	1	1	1	1	1	no	no	no	no	no	no	no	no	no	0	0	0
Zm00001d002228	PAK-box/P21-Rho-binding family protein	P21-Rho-binding domain containing protein, putative, expressed	-	0	0	0	0	0	0	0	0	0	1	1	1	1	1	1	1	1	1	no	no	no	no	no	no	no	no	no	0	0	0
Zm00001d002229	0	expressed protein	-	0	100000	0	-100000	100000	0	-100000	-2.07395	0	1	1	1	1	1	1	1	1	1	no	no	no	no	no	no	no	no	no	0	0	0
Zm00001d002230	non-intrinsic ABC protein 10	ABC transporter, ATP-binding protein, putative, expressed	-	0	0	0	0	0	0	0	0	0	1	1	1	1	1	1	1	1	1	no	no	no	no	no	no	no	no	no	0	0	0
Zm00001d002231	F-box family protein with a domain of unknown function (DUF295)	OsFBDUF17 - F-box and DUF domain containing protein, expressed	-	100000	0	0	0	-100000	-100000	0	0	0	1	1	1	1	1	1	1	1	1	no	no	no	no	no	no	no	no	no	0	0	0
Zm00001d002232	F-box family protein with a domain of unknown function (DUF295)	OsFBDUF17 - F-box and DUF domain containing protein, expressed	-	-100000	-100000	-100000	0	0	0	0	0	0	1	1	1	1	1	1	1	1	1	no	no	no	no	no	no	no	no	no	0	0	0
Zm00001d002234	protodermal factor 2	homeobox and START domains containing protein, putative, expressed	-	-10.3687	-0.576711	-0.514773	0.0619383	0.92257	2.56912	1.64655	-8.86943	-7.28483	0.0794453	0.000288628	0.000938672	0.760446	1	1	1	0.0736615	0.0673949	no	no	no	no	no	no	no	no	no	0	0	0
Zm00001d002235	0	expressed protein	-	-0.486111	0.0250141	0.295607	0.270593	-0.117638	0.381265	0.498903	-0.628763	-0.400453	0.0015508	0.896075	0.0552778	0.0832003	0.502449	0.0135805	0.000555441	0.000149009	0.00849284	no	no	no	no	no	no	no	no	no	0	0	0
Zm00001d002236	0	0	-	0	100000	0	-100000	100000	100000	1.36181	-2.85685	100000	1	1	1	1	1	1	1	1	1	no	no	no	no	no	no	no	no	no	0	0	0
Zm00001d002238	ubiquitin-specific protease 25	ubiquitin carboxyl-terminal hydrolase domain containing protein, expressed	-	-0.850942	-100000	0.081952	100000	0.67534	-100000	-100000	100000	-100000	1	1	1	1	1	1	1	1	1	no	no	no	no	no	no	no	no	no	0	0	0
Zm00001d002239	0	0	-	1.66315	0.136476	0.831057	0.69458	-0.242948	0.538282	0.78123	1.28373	1.37038	0.000149009	0.527184	0.00569058	0.0176977	0.287992	0.00736502	0.000149009	0.000149009	0.000149009	U	no	no	no	no	no	no	U	U	3	0	3
Zm00001d002240	chloroplastic lipocalin	OsCHL Chloroplastic lipocalin, expressed	-	-5.28277	0.00866134	0.0159005	0.00723915	-0.0237104	-0.104929	-0.0812183	-5.31514	-5.4036	0.000149009	0.965517	0.937092	0.971851	0.928274	0.66739	0.747486	0.000149009	0.000149009	D	no	no	no	no	no	no	D	D	0	3	3
Zm00001d002241	0	AT hook motif family protein, expressed	-	-0.449333	0.249411	0.951908	0.702496	0.00461001	0.581382	0.576772	-0.694135	-0.81986	0.0185505	0.166882	0.000149009	0.000149009	0.986669	0.00294805	0.00362109	0.000149009	0.000149009	no	no	no	no	no	no	no	no	no	0	0	0
Zm00001d002242	Cellulose synthase family protein	CESA2 - cellulose synthase, expressed	-	0	0	0	0	100000	0	-100000	100000	0	1	1	1	1	1	1	1	1	1	no	no	no	no	no	no	no	no	no	0	0	0
Zm00001d002243	0	expressed protein	-	1.35056	-0.0271342	-1.0376	-1.01046	0.131862	-0.6616	-0.793461	1.50955	1.72655	0.000149009	0.908424	0.000149009	0.000149009	0.48196	0.000149009	0.000149009	0.000149009	0.000149009	U	no	D	D	no	no	no	U	U	3	2	5
Zm00001d002244	RNA-binding (RRM/RBD/RNP motifs) family protein	RNA recognition motif containing protein, putative, expressed	-	0.170174	-0.122463	-0.117344	0.00511876	0.0570155	-0.342437	-0.399452	0.349653	-0.0549185	0.321526	0.487103	0.500367	0.979683	0.776064	0.0332697	0.011517	0.0311488	0.768082	no	no	no	no	no	no	no	no	no	0	0	0
Zm00001d002246	GroES-like zinc-binding alcohol dehydrogenase family protein	dehydrogenase, putative, expressed	-	0.566903	-0.0813393	-0.706456	-0.625116	0.0814861	-0.402744	-0.48423	0.729729	0.870615	0.000288628	0.65065	0.000149009	0.000149009	0.640138	0.00620962	0.000684974	0.000149009	0.000149009	no	no	no	no	no	no	no	no	no	0	0	0
Zm00001d002247	BTB-POZ and MATH domain 2	MBTB7 - Bric-a-Brac, Tramtrack, Broad Complex BTB domain with Meprin and TRAF Homology MATH domain, expressed	-	0	0	100000	100000	0	0	0	0	-100000	1	1	1	1	1	1	1	1	1	no	no	no	no	no	no	no	no	no	0	0	0
Zm00001d002249	homeobox gene 1	homeobox domain containing protein, expressed	-	-0.191602	0.625057	-1.58948	-2.21454	0.209424	-0.706731	-0.916155	-0.607235	0.691149	0.651036	0.0885125	0.00328629	0.000149009	0.590791	0.0792868	0.0169421	0.0735029	0.18455	no	no	D	D	no	no	no	no	no	0	2	2
Zm00001d002250	0	expressed protein	-	1.68433	0.0850268	0.431457	0.34643	-0.417189	2.34964	2.76683	1.18212	3.60252	0.000149009	0.672183	0.225732	0.30225	0.0727949	0.000149009	0.000149009	0.000149009	0.000149009	U	no	no	no	no	U	U	U	U	5	0	5
Zm00001d002251	0	0	-	0	0	0	0	0	0	0	0	0	1	1	1	1	1	1	1	1	1	no	no	no	no	no	no	no	no	no	0	0	0
Zm00001d002252	0	expressed protein	-	1.57301	0.615826	-0.457002	-1.07283	0.190504	-1.08498	-1.27549	1.14768	0.945027	0.000149009	0.0167479	0.114739	0.000149009	0.347823	0.000149009	0.000149009	0.000149009	0.000684974	U	no	no	D	no	D	D	U	no	2	3	5
Zm00001d002253	Ribosomal L27e protein family	60S ribosomal protein L27-3, putative, expressed	-	0.154279	0.0616802	-0.557646	-0.619326	0.0981374	-0.564724	-0.662861	0.190736	0.147201	0.599583	0.856158	0.0644149	0.0379976	0.722934	0.0308809	0.0110209	0.493812	0.66377	no	no	no	no	no	no	no	no	no	0	0	0
Zm00001d002254	0	expressed protein	-	0	0	100000	100000	100000	0	-100000	100000	-100000	1	1	1	1	1	1	1	1	1	no	no	no	no	no	no	no	no	no	0	0	0
Zm00001d002255	0	expressed protein	-	0.124063	1.1569	1.69328	0.536381	0.211692	1.05968	0.847987	-0.821141	-0.509536	0.834273	0.0255823	0.00118624	0.224582	0.659196	0.00971431	0.0283824	0.0523077	0.215871	no	U	U	no	no	U	no	no	no	3	0	3
Zm00001d002256	starch synthase 3	soluble starch synthase 3, chloroplast precursor, putative, expressed	-	-3.37442	0.308895	0.50695	0.198055	0.0509623	0.475345	0.424382	-3.63236	-3.40603	0.000149009	0.0465193	0.00106313	0.230052	0.819469	0.00705104	0.0185505	0.000149009	0.000149009	D	no	no	no	no	no	no	D	D	0	3	3
Zm00001d002257	Ubiquitin-like superfamily protein	autophagy-related protein, putative, expressed	-	0.118554	0.0359679	-0.154183	-0.19015	-0.082262	0.132986	0.215248	0.000324309	0.405723	0.509326	0.858757	0.378989	0.267638	0.654604	0.459024	0.196641	0.998113	0.0120126	no	no	no	no	no	no	no	no	no	0	0	0
Zm00001d002258	Glycine cleavage T-protein family	aminomethyltransferase, putative, expressed	-	-2.69149	0.257641	0.426063	0.168422	0.0981988	0.114697	0.0164979	-2.85094	-3.00286	0.000149009	0.119867	0.00788212	0.335951	0.566627	0.494496	0.934196	0.000149009	0.000149009	D	no	no	no	no	no	no	D	D	0	3	3
Zm00001d002259	Signal recognition particle, SRP9/SRP14 subunit	signal recognition particle 14 kDa protein, putative, expressed	-	0.34356	-0.0524718	-0.37159	-0.319118	0.173276	-0.402812	-0.576087	0.569308	0.312339	0.0624976	0.817745	0.106263	0.174694	0.359085	0.0275737	0.000938672	0.00167056	0.177804	no	no	no	no	no	no	no	no	no	0	0	0
Zm00001d002260	Aldolase-type TIM barrel family protein	hydroxyacid oxidase 1, putative, expressed	-	-5.43602	-0.515749	-3.8848	-3.36905	-1.14228	0.945131	2.08741	-6.06255	-0.606088	0.0743607	0.135758	0.0665883	0.0701856	1	1	1	0.292631	1	no	no	no	no	no	no	no	no	no	0	0	0
Zm00001d002261	Aldolase-type TIM barrel family protein	hydroxyacid oxidase 1, putative, expressed	-	2.06628	-0.192877	-0.539812	-0.346936	0.0941394	1.06908	0.974938	2.3533	3.67517	0.000149009	0.430253	0.0197661	0.169052	0.633507	0.000149009	0.000149009	0.000149009	0.000149009	U	no	no	no	no	U	no	U	U	4	0	4
Zm00001d002262	0	expressed protein	-	1.1021	0.621415	-100000	-100000	-0.778661	0.102621	0.881282	-0.297974	100000	1	1	1	1	1	1	1	1	1	no	no	no	no	no	no	no	no	no	0	0	0
Zm00001d002263	Peptidase M1 family protein	aminopeptidase, putative, expressed	-	-1.01591	-0.0110333	-0.423586	-0.412552	0.475712	-0.342137	-0.81785	-0.529167	-0.934464	0.000149009	0.968433	0.0574294	0.0642557	0.0841944	0.256781	0.00202585	0.0264855	0.000149009	D	no	no	no	no	no	no	no	no	0	1	1
Zm00001d002266	polyamine oxidase 2	expressed protein	-	-0.170538	0.00401632	-0.426076	-0.430092	0.169382	0.091821	-0.0775609	-0.00517224	0.347359	0.376675	0.985858	0.0420278	0.0478801	0.36947	0.652929	0.717005	0.981428	0.10227	no	no	no	no	no	no	no	no	no	0	0	0
Zm00001d002267	global transcription factor group E7	bromodomain containing protein, expressed	-	-0.259218	-0.289865	0.798788	1.08865	-0.130612	0.965303	1.09592	-0.099965	-0.0927021	0.165981	0.121034	0.000149009	0.000149009	0.526167	0.000149009	0.000149009	0.639721	0.620337	no	no	no	U	no	no	U	no	no	2	0	2
Zm00001d002268	Disease resistance protein (TIR-NBS-LRR class) family	NBS-LRR disease resistance protein, putative, expressed	-	-100000	-100000	-100000	0	0	0	0	0	0	1	1	1	1	1	1	1	1	1	no	no	no	no	no	no	no	no	no	0	0	0
Zm00001d002269	high affinity K+ transporter 5	potassium transporter, putative, expressed	-	0	0	0	0	0	0	0	0	0	1	1	1	1	1	1	1	1	1	no	no	no	no	no	no	no	no	no	0	0	0
Zm00001d002271	RPM1-interacting protein 4 (RIN4) family protein	nitrate-induced NOI protein, expressed	-	0.128815	0.115084	0.316339	0.201256	0.10869	0.0934141	-0.0152764	0.122422	-0.0941107	0.892711	0.908074	0.759207	0.843713	0.909518	0.916321	0.987516	0.900088	0.925693	no	no	no	no	no	no	no	no	no	0	0	0
Zm00001d002272	SIT4 phosphatase-associated family protein	SIT4 phosphatase-associated protein domain containing protein, expressed	-	0.147082	0.224851	0.417826	0.192976	-0.0834309	-0.0225832	0.0608477	-0.1612	-0.293328	0.468695	0.37629	0.0373836	0.373663	0.652091	0.911316	0.74591	0.464358	0.0683502	no	no	no	no	no	no	no	no	no	0	0	0
Zm00001d002274	Remorin family protein	remorin family protein, putative, expressed	-	-0.461354	-0.154333	-1.17556	-1.02123	-0.033602	-1.35259	-1.31899	-0.340624	-0.638381	0.0313275	0.490279	0.000149009	0.000149009	0.906405	0.000149009	0.000149009	0.12621	0.0201404	no	no	D	D	no	D	D	no	no	0	4	4
Zm00001d002275	multidrug resistance-associated protein 2	ABC transporter family protein, putative, expressed	-	1.59355	-0.376507	-0.253831	0.122676	-0.332573	-0.363896	-0.031323	1.63748	1.48348	0.000149009	0.0129925	0.103605	0.463431	0.0398934	0.0258546	0.878722	0.000149009	0.000149009	U	no	no	no	no	no	no	U	U	3	0	3
Zm00001d002276	Bifunctional inhibitor/lipid-transfer protein/seed storage 2S albumin superfamily protein	0	-	0	0	0	0	0	0	0	0	0	1	1	1	1	1	1	1	1	1	no	no	no	no	no	no	no	no	no	0	0	0
Zm00001d002277	BCL-2-associated athanogene 3	ATBAG1, putative, expressed	-	-2.17846	-0.368473	-0.991927	-0.623455	0.1708	-0.378645	-0.549445	-1.63919	-1.56518	0.000149009	0.134959	0.000149009	0.0178881	0.623736	0.287531	0.106928	0.000149009	0.000149009	D	no	no	no	no	no	no	D	D	0	3	3
Zm00001d002278	Subtilisin-like serine endopeptidase family protein	OsSub55 - Putative Subtilisin homologue, expressed	-	1.57382	-1.74322	-4.99637	-3.25315	0.468617	-1.39136	-1.85998	3.78565	5.17883	0.000149009	0.000288628	0.00798069	0.00798069	0.0201404	0.000149009	0.000149009	0.000149009	0.00610369	U	D	D	D	no	D	D	U	U	3	5	8
Zm00001d002279	F-box protein 2	OsFBW1 - F-box domain and WD40 repeat containing protein, expressed	-	0.301343	0.200149	0.125583	-0.074566	0.537374	-0.303337	-0.840711	0.638568	-0.127577	1	1	1	1	0.394737	1	0.177688	0.297311	1	no	no	no	no	no	no	no	no	no	0	0	0
Zm00001d002280	Leucine-rich repeat protein kinase family protein	expressed protein	-	1.84525	-3.34838	-0.781384	2.567	-0.154688	0.901548	1.05624	5.03895	3.52818	1	1	1	1	1	1	1	1	1	no	no	no	no	no	no	no	no	no	0	0	0
Zm00001d002281	DNA binding	transposon protein, putative, CACTA, En/Spm sub-class, expressed	-	0.384735	0.00741335	-100000	-100000	-100000	1.19238	100000	-100000	100000	1	1	1	1	1	1	1	1	1	no	no	no	no	no	no	no	no	no	0	0	0
Zm00001d002282	hercules receptor kinase 2	TKL_IRAK_CrRLK1L-1.9 - The CrRLK1L-1 subfamily has homology to the CrRLK1L homolog, expressed	-	0.628465	-0.10376	-0.0334622	0.0702982	0.0238901	-0.445199	-0.469089	0.756116	0.216729	0.00461229	0.711516	0.910612	0.811419	0.930489	0.0455043	0.037472	0.00118624	0.401016	no	no	no	no	no	no	no	no	no	0	0	0
Zm00001d002283	Protein kinase superfamily protein	tyrosine protein kinase domain containing protein, putative, expressed	-	1.8412	0.249657	0.913618	0.663961	-0.409376	0.257773	0.667148	1.18217	1.18535	0.000149009	0.352206	0.000149009	0.00283419	0.0379976	0.192584	0.00042358	0.000149009	0.000149009	U	no	no	no	no	no	no	U	U	3	0	3
Zm00001d002284	Galactose oxidase/kelch repeat superfamily protein	OsFBK15 - F-box domain and kelch repeat containing protein, expressed	-	-0.0192118	-1.05925	-2.74527	-1.68602	0.412562	-1.39254	-1.8051	1.4526	1.33352	0.939197	0.000149009	0.000149009	0.000149009	0.0319411	0.000149009	0.000149009	0.000149009	0.000149009	no	D	D	D	no	D	D	U	U	2	5	7
Zm00001d002285	NAC (No Apical Meristem) domain transcriptional regulator superfamily protein	no apical meristem protein, putative, expressed	-	-3.72244	-0.774167	-1.96575	-1.19158	0.91683	2.73276	1.81593	-2.03144	0.976065	0.00350983	0.0776102	0.00515469	0.0619282	1	0.0133834	0.0119143	0.00726156	0.116928	D	no	D	no	no	U	U	D	no	2	3	5
Zm00001d002286	0	expressed protein	-	0.672347	0.0803412	-100000	-100000	0.270475	-1.69767	-1.96815	0.862481	100000	0.391549	1	1	1	0.613659	0.05776	0.0375591	0.225088	1	no	no	no	no	no	no	D	no	no	0	1	1
Zm00001d002287	Leucine-rich receptor-like protein kinase family protein	leucine-rich repeat receptor protein kinase EXS precursor, putative, expressed	-	-2.47163	-2.15733	-2.75748	-0.600153	-0.00132037	-1.50769	-1.50637	-0.315622	-1.22184	0.00167056	0.00472184	0.0165582	1	1	1	1	1	1	D	D	D	no	no	no	no	no	no	0	3	3
Zm00001d002288	phytochrome interacting factor 3-like 5	helix-loop-helix DNA-binding domain containing protein, expressed	-	-1.4359	0.287163	0.956595	0.669433	-0.0506915	0.78051	0.831202	-1.77376	-1.61199	0.00350983	0.509326	0.033972	0.0205134	0.946172	0.0860544	0.168243	0.00869579	0.000149009	D	no	no	no	no	no	no	D	D	0	3	3
Zm00001d002290	0	0	-	100000	0	0	0	-2.50863	0.577261	3.08589	100000	100000	1	1	1	1	1	1	1	1	1	no	no	no	no	no	no	no	no	no	0	0	0
Zm00001d002292	NAD(P)-binding Rossmann-fold superfamily protein	NAD dependent epimerase/dehydratase family domain containing protein, expressed	-	1.78872	-0.195469	-0.167836	0.0276334	0.0546377	0.356432	0.301794	2.03883	2.31299	0.000149009	0.317096	0.390898	0.903876	0.775485	0.0244932	0.0607085	0.000149009	0.000149009	U	no	no	no	no	no	no	U	U	3	0	3
Zm00001d002295	germin-like protein 2	Cupin domain containing protein, expressed	-	4.2942	0.202924	1.72402	1.5211	0.328344	1.88314	1.5548	4.41962	4.45331	0.000149009	0.68024	0.000149009	0.000149009	0.0567723	0.000149009	0.000149009	0.000149009	0.000149009	U	no	U	U	no	U	U	U	U	7	0	7
Zm00001d002296	HISTIDINE BIOSYNTHESIS 5B	imidazoleglycerol-phosphate dehydratase, putative, expressed	-	-0.660509	-0.185863	-0.797867	-0.612003	-0.0486754	-0.140529	-0.0918537	-0.523321	-0.00317122	0.000149009	0.28435	0.000149009	0.000149009	0.816601	0.479879	0.654773	0.00272001	0.98758	no	no	no	no	no	no	no	no	no	0	0	0
Zm00001d002299	0	expressed protein	-	2.71442	-100000	-100000	0	-1.05675	-0.68325	0.373499	100000	100000	1	1	1	1	1	1	1	1	1	no	no	no	no	no	no	no	no	no	0	0	0
Zm00001d002301	0	expressed protein	-	-7.02425	-0.404129	-0.716292	-0.312162	0.328969	0.667909	0.338939	-6.29115	-5.64005	0.000149009	0.0217231	0.000149009	0.104496	1	0.286299	0.569405	0.000149009	0.000149009	D	no	no	no	no	no	no	D	D	0	3	3
Zm00001d002302	AAA-type ATPase family protein	AAA-type ATPase family protein, putative, expressed	-	-0.0595982	-0.235071	0.405564	0.640635	0.518369	0.967064	0.448695	0.693841	0.501902	1	1	1	1	1	1	1	1	1	no	no	no	no	no	no	no	no	no	0	0	0
Zm00001d002304	SAUR-like auxin-responsive protein family	OsSAUR15 - Auxin-responsive SAUR gene family member	-	-100000	2.64117	1.65897	-0.982203	0	0	0	-100000	-100000	1	0.275317	0.442868	0.483298	1	1	1	0.000149009	0.0432971	no	no	no	no	no	no	no	D	D	0	2	2
Zm00001d002305	Clathrin adaptor complexes medium subunit family protein	adaptor complexes medium subunit family domain containing protein, expressed	-	1.00139	-1.69075	0.300835	1.99159	-0.522909	-1.33191	-0.809005	2.16923	-0.631363	1	1	1	1	1	1	1	1	1	no	no	no	no	no	no	no	no	no	0	0	0
Zm00001d002307	0	transposon protein, putative, CACTA, En/Spm sub-class, expressed	-	-1.62298	0.189081	0.942556	0.753476	0.0192919	1.158	1.13871	-1.79277	-1.40754	0.000149009	0.524243	0.000288628	0.00339789	0.978988	0.00350983	0.00406387	0.000149009	0.000149009	D	no	no	no	no	U	U	D	D	2	3	5
Zm00001d002308	Y-family DNA polymerase H	DNA-directed polymerase, putative, expressed	-	-0.600185	-0.336456	0.0357412	0.372198	0.572265	1.14442	0.572159	0.308537	0.508498	1	1	1	1	1	1	1	1	1	no	no	no	no	no	no	no	no	no	0	0	0
Zm00001d002309	Leucine-rich repeat transmembrane protein kinase	SHR5-receptor-like kinase, putative, expressed	-	-4.34386	-0.0695877	0.351822	0.42141	0.22685	1.27138	1.04453	-4.04742	-3.4243	0.00225935	0.857135	0.284413	0.197875	1	0.139316	0.183078	0.000288628	0.000149009	D	no	no	no	no	no	no	D	D	0	3	3
Zm00001d002311	0	hAT dimerisation domain containing protein, expressed	-	100000	0	0	0	-100000	-0.305045	100000	0	100000	1	1	1	1	1	1	1	1	1	no	no	no	no	no	no	no	no	no	0	0	0
Zm00001d002312	Leucine-rich repeat transmembrane protein kinase	SHR5-receptor-like kinase, putative, expressed	-	-2.31946	0.0374467	0.3243	0.286854	-0.144381	0.849882	0.994263	-2.50128	-1.79387	0.000149009	0.858065	0.0568568	0.0930607	0.644964	0.000938672	0.000149009	0.000149009	0.000149009	D	no	no	no	no	no	no	D	D	0	3	3
Zm00001d002313	Leucine-rich repeat transmembrane protein kinase	SHR5-receptor-like kinase, putative, expressed	-	1.93597	0.161589	0.729439	0.56785	-0.352247	0.109205	0.461452	1.42213	1.31574	0.000149009	0.42242	0.000149009	0.000812596	0.0282039	0.525987	0.00260555	0.000149009	0.000149009	U	no	no	no	no	no	no	U	U	3	0	3
Zm00001d002314	Tetratricopeptide repeat (TPR)-like superfamily protein	tetratricopeptide repeat domain containing protein, expressed	-	0.0332387	0.0709546	0.36166	0.290705	-0.182091	0.654571	0.836662	-0.219807	0.32615	0.908679	0.791352	0.113656	0.20677	0.465123	0.00106313	0.000149009	0.365023	0.128494	no	no	no	no	no	no	no	no	no	0	0	0
Zm00001d002315	0	expressed protein	-	0.457273	0.207428	0.144924	-0.0625044	-0.0193578	0.374061	0.393419	0.230487	0.68641	0.085307	0.414059	0.588219	0.822419	0.95452	0.212534	0.187354	0.38783	0.0106193	no	no	no	no	no	no	no	no	no	0	0	0
Zm00001d002316	Argonaute family protein	retrotransposon protein, putative, unclassified, expressed	-	2.31657	0.173874	0.816336	0.642462	0.0246555	0.738594	0.713939	2.16735	2.23882	0.000149009	0.694513	0.0201404	0.047372	0.920503	0.000288628	0.000288628	0.000149009	0.000149009	U	no	no	no	no	no	no	U	U	3	0	3
Zm00001d002317	Arabidopsis thaliana protein of unknown function (DUF794)	APO, putative, expressed	-	-2.08891	-0.40923	0.5443	0.95353	-0.408573	0.859834	1.26841	-2.08826	-1.77338	0.000149009	0.0140665	0.00130888	0.000149009	0.0786748	0.000149009	0.000149009	0.000149009	0.000149009	D	no	no	no	no	no	U	D	D	1	3	4
Zm00001d002318	0	0	-	0.0200017	0.192003	-1.21242	-1.40443	-0.277765	0.643861	0.921626	-0.449766	1.87629	0.964505	0.634143	0.00879693	0.00362109	0.467402	0.0589893	0.0060071	0.227935	0.000149009	no	no	D	D	no	no	no	no	U	1	2	3
Zm00001d002319	alpha/beta-Hydrolases superfamily protein	lecithine cholesterol acyltransferase, putative, expressed	-	-0.467066	0.203702	0.443496	0.239793	0.0816832	1.18403	1.10234	-0.589085	0.273467	0.313557	0.64243	0.257709	0.561295	1	0.0111193	0.0209791	0.21934	0.509951	no	no	no	no	no	U	U	no	no	2	0	2
Zm00001d002320	GTP-binding protein-related	GTP-binding protein, putative, expressed	-	100000	100000	100000	-0.479142	-0.266035	0.344003	0.610038	1.43712	2.5263	1	1	1	1	1	1	1	1	1	no	no	no	no	no	no	no	no	no	0	0	0
Zm00001d002322	0	expressed protein	-	0	0	0	0	0	0	0	0	0	1	1	1	1	1	1	1	1	1	no	no	no	no	no	no	no	no	no	0	0	0
Zm00001d002323	Trypsin family protein	peptidase, trypsin-like serine and cysteine proteases, putative, expressed	-	-0.085997	0.388216	0.44107	0.0528536	0.108322	-0.0487758	-0.157097	-0.365892	-0.575843	0.677238	0.025038	0.0122085	0.805871	0.590045	0.832271	0.442026	0.0373836	0.00190815	no	no	no	no	no	no	no	no	no	0	0	0
Zm00001d002324	0	0	-	0.514335	1.09425	1.22102	0.126767	-0.0523313	0.791081	0.843412	-0.632251	0.084394	0.830779	0.607823	0.553618	0.950535	0.978988	0.700723	0.668158	0.761549	0.966116	no	no	no	no	no	no	no	no	no	0	0	0
Zm00001d002325	0	retrotransposon protein, putative, unclassified, expressed	-	-0.0828651	0.908098	0.90599	-0.00210754	0.230441	0.462268	0.231827	-0.760522	-0.526588	0.768628	0.000288628	0.000684974	0.995446	0.314146	0.051228	0.341423	0.000812596	0.0472866	no	no	no	no	no	no	no	no	no	0	0	0
Zm00001d002326	Pyridoxal phosphate (PLP)-dependent transferases superfamily protein	aminotransferase, putative, expressed	-	0.33393	0.114924	0.113015	-0.00190967	0.0138157	0.460832	0.447016	0.232822	0.681747	0.0378221	0.529261	0.550942	0.992029	0.943093	0.00283419	0.00384303	0.166046	0.000149009	no	no	no	no	no	no	no	no	no	0	0	0
Zm00001d002328	purple acid phosphatase 16	Ser/Thr protein phosphatase family protein, putative, expressed	-	-3.97558	-0.581673	-0.409364	0.17231	0.349339	-0.850855	-1.20019	-3.04456	-4.41707	0.0835814	0.224707	0.402221	1	1	1	1	1	1	no	no	no	no	no	no	no	no	no	0	0	0
Zm00001d002330	chromomethylase 3	expressed protein	-	3.45432	-0.14163	0.203533	0.345163	-0.0358917	-1.82105	-1.78516	3.56006	1.42973	0.000149009	0.642103	0.486852	0.21247	0.86645	0.000149009	0.000149009	0.000149009	0.000149009	U	no	no	no	no	D	D	U	U	3	2	5
Zm00001d002331	0	0	-	0	0	0	0	0	0	0	0	0	1	1	1	1	1	1	1	1	1	no	no	no	no	no	no	no	no	no	0	0	0
Zm00001d002332	short-chain dehydrogenase-reductase B	oxidoreductase, short chain dehydrogenase/reductase family protein, putative, expressed	-	0.234314	-0.085262	0.650126	0.735388	-0.0169836	0.182942	0.199926	0.302592	-0.23287	0.174416	0.662395	0.000149009	0.000149009	0.936447	0.291763	0.243642	0.0787529	0.160616	no	no	no	no	no	no	no	no	no	0	0	0
Zm00001d002333	K+ uptake permease 10	potassium transporter, putative, expressed	-	1.85693	0.474441	1.31509	0.840654	-0.0923229	-0.406901	-0.314578	1.29017	0.134936	0.000149009	0.0901249	0.000149009	0.00042358	0.706935	0.0640967	0.163783	0.000149009	0.592581	U	no	U	no	no	no	no	U	no	3	0	3
Zm00001d002334	AICARFT/IMPCHase bienzyme family protein	bifunctional purine biosynthesis protein purH, putative, expressed	-	0.521245	-0.0623661	-0.314001	-0.251635	-0.0522421	-0.0514252	0.000816837	0.531369	0.783821	0.00042358	0.730928	0.0457587	0.118391	0.772888	0.782858	0.99619	0.000149009	0.000149009	no	no	no	no	no	no	no	no	no	0	0	0
Zm00001d002336	3\'-5\'-exoribonuclease family protein	exosome complex exonuclease, putative, expressed	-	0.429844	-0.231305	0.440393	0.671698	-0.00444874	-0.53857	-0.534121	0.6567	-0.54912	0.530172	1	0.489648	0.291648	0.957208	0.447153	0.459387	0.337441	0.402383	no	no	no	no	no	no	no	no	no	0	0	0
Zm00001d002338	N-acetylglucosamine-1-phosphate uridylyltransferase 2	UTP--glucose-1-phosphate uridylyltransferase, putative, expressed	-	-0.0132712	-0.210607	0.179221	0.389828	0.0527469	-0.483271	-0.536018	0.250083	-0.675763	0.946618	0.202028	0.284096	0.0126985	0.779695	0.0015508	0.000555441	0.12292	0.000149009	no	no	no	no	no	no	no	no	no	0	0	0
Zm00001d002339	ribosomal protein S11-beta	ribosomal protein S17, putative, expressed	-	0.434446	-0.224445	-0.775114	-0.550668	0.123035	-0.685701	-0.808736	0.781926	0.523858	0.00472184	0.16702	0.000149009	0.000149009	0.48453	0.000149009	0.000149009	0.000149009	0.000684974	no	no	no	no	no	no	no	no	no	0	0	0
Zm00001d002340	Cell differentiation, Rcd1-like protein	expressed protein	-	0.657081	0.0227042	0.132623	0.109919	-0.00858249	-0.129211	-0.120628	0.625794	0.395247	0.00042358	0.918619	0.493969	0.580277	0.967007	0.516101	0.542753	0.00042358	0.0268487	no	no	no	no	no	no	no	no	no	0	0	0
Zm00001d002341	Uncharacterized conserved protein (DUF2358)	expressed protein	-	-3.43173	0.184076	0.58355	0.399474	0.230304	0.763596	0.533292	-3.3855	-3.25168	0.000149009	0.298144	0.000149009	0.0120126	0.484882	0.00736502	0.0556117	0.000149009	0.000149009	D	no	no	no	no	no	no	D	D	0	3	3
Zm00001d002342	Pectin lyase-like superfamily protein	QRT3, putative, expressed	-	0.296608	-0.187326	-2.42172	-2.2344	0.21831	-0.0866217	-0.304931	0.702243	2.63171	0.112034	0.386104	0.000149009	0.000149009	0.216951	0.671086	0.0848512	0.000149009	0.000149009	no	no	D	D	no	no	no	no	U	1	2	3
Zm00001d002343	zinc transporter 1 precursor	metal cation transporter, putative, expressed	-	3.48762	-0.155058	-0.886975	-0.731917	-0.514755	0.407143	0.921898	3.12792	4.78174	0.000149009	0.71181	0.0232989	0.0640151	0.00950925	0.0237632	0.000149009	0.000149009	0.000149009	U	no	no	no	no	no	no	U	U	3	0	3
Zm00001d002344	Vacuolar ATPase assembly integral membrane protein VMA21-like domain	expressed protein	-	0.390561	-0.0552931	-0.365054	-0.30976	0.114154	0.0522433	-0.0619102	0.560007	0.807857	0.0242212	0.79514	0.0463515	0.0929872	0.542066	0.798732	0.760371	0.000555441	0.000149009	no	no	no	no	no	no	no	no	no	0	0	0
Zm00001d002345	Pentatricopeptide repeat (PPR) superfamily protein	PPR repeat domain containing protein, putative, expressed	-	1.16583	0.304218	-0.596451	-0.900669	-0.0957071	-0.229646	-0.133939	0.765909	1.53264	0.000149009	0.330835	0.0701087	0.00579724	0.738792	0.394299	0.634684	0.0053695	0.000149009	U	no	no	no	no	no	no	no	U	2	0	2
Zm00001d002346	elicitor-activated gene 3-2	dehydrogenase, putative, expressed	-	-5.516	-0.131119	-1.46228	-1.33116	-0.441817	-0.261721	0.180096	-5.8267	-4.31544	0.000149009	0.645663	0.000149009	0.000149009	1	1	1	0.000149009	0.000288628	D	no	D	D	no	no	no	D	D	0	5	5
Zm00001d002347	Bifunctional inhibitor/lipid-transfer protein/seed storage 2S albumin superfamily protein	LTPL123 - Protease inhibitor/seed storage/LTP family protein precursor, expressed	-	-3.22135	-0.264519	-0.603793	-0.339273	-0.0183656	1.77154	1.7899	-2.9752	-0.846023	0.000149009	0.278508	0.0122085	0.207038	0.969351	0.000149009	0.000149009	0.000149009	0.00130888	D	no	no	no	no	U	U	D	no	2	2	4
Zm00001d002348	Carbohydrate-binding X8 domain superfamily protein	retrotransposon protein, putative, unclassified, expressed	-	0.300852	0.0440245	0.239307	0.195282	0.360393	-1.09895	-1.45935	0.61722	-1.03741	0.546524	0.960619	0.685427	0.744186	0.388818	0.0497361	0.0141625	0.180233	0.0846212	no	no	no	no	no	D	D	no	no	0	2	2
Zm00001d002349	Terpenoid cyclases/Protein prenyltransferases superfamily protein	ent-kaurene synthase, chloroplast precursor, putative, expressed	-	-0.0777893	0.196262	-0.532514	-0.728777	-0.295447	0.217316	0.512763	-0.569499	0.672041	0.746647	0.34425	0.0124054	0.000684974	0.206245	0.327942	0.0174153	0.00715661	0.0015508	no	no	no	no	no	no	no	no	no	0	0	0
Zm00001d002350	Terpenoid cyclases/Protein prenyltransferases superfamily protein	ent-kaurene synthase, chloroplast precursor, putative, expressed	-	-9.19227	0.637629	-1.87114	-2.50877	-1.27624	-3.06698	-1.79074	-11.1061	-10.3881	0.0801321	0.000149009	0.000149009	0.000149009	1	1	1	0.342756	0.1825	no	no	D	D	no	no	no	no	no	0	2	2
Zm00001d002351	Terpenoid cyclases/Protein prenyltransferases superfamily protein	terpene synthase, putative, expressed	-	-4.55364	0.480613	-1.20861	-1.68922	-100000	-2.15497	100000	-100000	-5.5	1	0.168636	1	0.000149009	1	1	1	0.000149009	1	no	no	no	D	no	no	no	D	no	0	2	2
Zm00001d002352	0	expressed protein	-	0.57198	-0.384345	0.020591	0.404936	0.0367811	-0.156687	-0.193468	0.993106	0.394702	0.0124054	0.141779	0.948687	0.126994	0.888987	0.525327	0.419329	0.000149009	0.103011	no	no	no	no	no	no	no	no	no	0	0	0
Zm00001d002353	HXXXD-type acyl-transferase family protein	transferase family protein, putative, expressed	-	-5.29824	-0.222493	-1.53003	-1.30753	0.200248	-1.05782	-1.25807	-4.8755	-4.82603	0.000149009	0.148147	0.000149009	0.000149009	0.374217	0.000149009	0.000149009	0.000149009	0.000149009	D	no	D	D	no	D	D	D	D	0	7	7
Zm00001d002356	S-adenosyl-L-methionine-dependent methyltransferases superfamily protein	tRNA methyltransferase complex GCD14 subunit, putative, expressed	-	0.967295	-0.328961	0.355454	0.684416	0.023014	-0.515372	-0.538386	1.31927	0.0964686	0.00042358	0.297967	0.232348	0.0196733	0.939596	0.0442383	0.0336232	0.000149009	0.762597	no	no	no	no	no	no	no	U	no	1	0	1
Zm00001d002357	Protein kinase superfamily protein	protein kinase domain containing protein, expressed	-	0.137694	-0.137486	0.172424	0.30991	-0.127265	0.50595	0.633215	0.147915	0.47122	0.500833	0.518124	0.398509	0.111887	0.529614	0.00373153	0.000288628	0.472378	0.0108214	no	no	no	no	no	no	no	no	no	0	0	0
Zm00001d002358	Coproporphyrinogen III oxidase	coproporphyrinogen III oxidase, chloroplast precursor, putative, expressed	-	-4.45906	-0.0908741	-0.10873	-0.0178561	0.140469	0.067095	-0.0733745	-4.22772	-4.28323	0.000149009	0.587333	0.516869	0.925486	0.532568	0.782769	0.757364	0.000149009	0.000149009	D	no	no	no	no	no	no	D	D	0	3	3
Zm00001d002359	K+ uptake permease 7	potassium transporter, putative, expressed	-	0.913841	-0.0111325	0.308154	0.319287	-0.0267443	0.0293182	0.0560625	0.898229	0.635005	0.000149009	0.956563	0.0650592	0.0494815	0.888785	0.880447	0.763762	0.000149009	0.000149009	no	no	no	no	no	no	no	no	no	0	0	0
Zm00001d002360	Late embryogenesis abundant protein (LEA) family protein	late embryogenesis abundant protein, group 3, putative, expressed	-	-0.761118	2.12123	-100000	-100000	-1.58363	2.10563	3.68926	-4.46598	100000	1	1	1	1	1	1	1	1	1	no	no	no	no	no	no	no	no	no	0	0	0
Zm00001d002361	YELLOW STRIPE like 7	transposon protein, putative, unclassified, expressed	-	0	0	0	0	0	0	0	0	0	1	1	1	1	1	1	1	1	1	no	no	no	no	no	no	no	no	no	0	0	0
Zm00001d002362	methionine aminopeptidase 1B	peptidase, M24 family protein, putative, expressed	-	-4.36484	-0.113391	-0.43935	-0.325959	0.0147207	0.463832	0.449112	-4.23673	-3.46166	0.000149009	0.503175	0.00350983	0.032032	0.965008	0.132585	0.149613	0.000149009	0.000149009	D	no	no	no	no	no	no	D	D	0	3	3
Zm00001d002364	ethylene response factor 7	AP2 domain containing protein, expressed	-	0.954987	3.16519	2.45659	-0.708599	0.9819	0.943836	-0.0380639	-1.2283	-0.557768	0.00350983	0.000149009	0.000149009	0.00118624	0.000149009	0.000149009	0.887711	0.000149009	0.0126985	no	U	U	no	no	no	no	D	no	2	1	3
Zm00001d002365	UDP-Glycosyltransferase superfamily protein	UDP-glucoronosyl and UDP-glucosyl transferase, putative, expressed	-	0	0	0	0	0	0	0	0	0	1	1	1	1	1	1	1	1	1	no	no	no	no	no	no	no	no	no	0	0	0
Zm00001d002366	Transcription initiation factor TFIIE, beta subunit	transcription initiation factor IIE subunit beta, putative, expressed	-	0.402438	-0.0199312	-0.0240292	-0.00409799	-0.0153158	0.12145	0.136765	0.407053	0.547917	0.00569058	0.918923	0.89837	0.982271	0.937524	0.465123	0.403274	0.00493897	0.000149009	no	no	no	no	no	no	no	no	no	0	0	0
Zm00001d002367	phosphatidylglycerolphosphate synthase 1	CDP-alcohol phosphatidyltransferase, putative, expressed	-	-100000	-100000	0.219394	100000	0	0	0	0	-100000	1	1	1	1	1	1	1	1	1	no	no	no	no	no	no	no	no	no	0	0	0
Zm00001d002369	Protein phosphatase 2C family protein	protein phosphatase 2C, putative, expressed	-	0.671079	-0.279061	0.0354653	0.314526	-0.118559	0.906885	1.02544	0.831581	1.5425	0.000684974	0.209684	0.895255	0.153097	0.60006	0.000149009	0.000149009	0.000149009	0.000149009	no	no	no	no	no	no	U	no	U	2	0	2
Zm00001d002370	HXXXD-type acyl-transferase family protein	transferase family domain containing protein, expressed	-	100000	100000	0	-100000	0.193164	-0.741528	-0.934692	6.90504	100000	0.000149009	1	1	1	0.318951	0.000684974	0.000149009	0.248761	0.000149009	U	no	no	no	no	no	no	no	U	2	0	2
Zm00001d002371	Protein kinase superfamily protein	serine/threonine-protein kinase HT1, putative, expressed	-	-0.0143093	0.0493406	0.227681	0.17834	-0.0482634	0.16421	0.212473	-0.111913	-0.0777799	0.94185	0.789132	0.144642	0.265221	0.796522	0.317151	0.183669	0.509684	0.658659	no	no	no	no	no	no	no	no	no	0	0	0
Zm00001d002372	evolutionarily conserved C-terminal region 5	YT521-B, putative, expressed	-	-2.6976	0.322598	-0.398155	-0.720753	-0.0309362	1.72857	1.7595	-3.05113	-0.570876	0.000149009	0.0496521	0.0180778	0.000149009	0.93217	0.000149009	0.000149009	0.000149009	0.00214248	D	no	no	no	no	U	U	D	no	2	2	4
Zm00001d002373	26S proteasome regulatory complex, non-ATPase subcomplex, Rpn2/Psmd1 subunit	proteasome/cyclosome repeat containing protein, expressed	-	0.827821	-0.0775984	-0.0667239	0.0108745	-0.0166229	0.0188098	0.0354327	0.888797	0.913355	0.000149009	0.686317	0.742428	0.959847	0.932685	0.925084	0.856542	0.000149009	0.000149009	no	no	no	no	no	no	no	no	no	0	0	0
Zm00001d002374	SAUR-like auxin-responsive protein family	OsSAUR20 - Auxin-responsive SAUR gene family member, expressed	-	3.95279	0.239853	2.03111	1.79126	0.0188638	0.595745	0.576881	3.7318	2.51742	0.270965	1	1	1	0.970707	0.205466	0.21581	0.282723	0.0311488	no	no	no	no	no	no	no	no	U	1	0	1
Zm00001d002375	0	0	-	0	0	0	0	100000	0	-100000	100000	0	1	1	1	1	1	1	1	1	1	no	no	no	no	no	no	no	no	no	0	0	0
Zm00001d002377	galacturonic acid kinase	GHMP kinases ATP-binding protein, putative, expressed	-	0.61378	-0.052241	0.77295	0.825191	0.199939	-0.170334	-0.370273	0.865959	-0.329505	0.00130888	0.829927	0.000149009	0.000149009	0.303348	0.400971	0.047372	0.000149009	0.0751477	no	no	no	no	no	no	no	no	no	0	0	0
Zm00001d002378	high-affinity K+ transporter 1	OsHKT1;4 - Na+ transporter, expressed	-	100000	100000	0	-100000	0.354987	0.0841722	-0.270815	3.90061	100000	1	1	1	1	0.418672	1	0.555598	0.248761	1	no	no	no	no	no	no	no	no	no	0	0	0
Zm00001d002379	P-loop containing nucleoside triphosphate hydrolases superfamily protein	DEAD-box ATP-dependent RNA helicase, putative, expressed	-	100000	0	100000	100000	-100000	2.70543	100000	0	-0.0299626	1	1	1	1	1	1	1	1	1	no	no	no	no	no	no	no	no	no	0	0	0
Zm00001d002380	0	coiled-coil domain-containing protein 25, putative, expressed	-	0.0512302	0.18312	0.342393	0.159273	-0.0194794	0.218218	0.237697	-0.151369	-0.0729445	0.893688	0.596327	0.284218	0.639883	0.960515	0.520167	0.485116	0.670284	0.838259	no	no	no	no	no	no	no	no	no	0	0	0
Zm00001d002381	0	arabinogalactan protein, putative, expressed	-	0.411068	0.19252	-0.0602625	-0.252782	0.0896141	0.302624	0.21301	0.308162	0.773954	0.167157	0.546983	0.862398	0.411534	0.785037	0.296865	0.486758	0.299762	0.00493897	no	no	no	no	no	no	no	no	no	0	0	0
Zm00001d002382	Core-2/I-branching beta-1,6-N-acetylglucosaminyltransferase family protein	DNA binding protein, putative, expressed	-	0.703384	-0.298237	0.0349583	0.333195	-0.0103836	0.0192428	0.0296265	0.991238	0.687669	0.000149009	0.159788	0.887711	0.110861	0.964583	0.934167	0.897777	0.000149009	0.000149009	no	no	no	no	no	no	no	no	no	0	0	0
Zm00001d002383	CCCH-type zinc finger protein with ARM repeat domain	zinc finger family protein, putative, expressed	-	0	0	0	0	0	0	0	0	0	1	1	1	1	1	1	1	1	1	no	no	no	no	no	no	no	no	no	0	0	0
Zm00001d002384	Plastid-lipid associated protein PAP / fibrillin family protein	PAP fibrillin family domain containing protein, expressed	-	-4.98482	0.154476	0.221279	0.0668028	0.0745738	0.506875	0.432301	-5.06472	-4.69922	0.000149009	0.348213	0.175755	0.720194	0.833251	0.0535501	0.119272	0.000149009	0.000149009	D	no	no	no	no	no	no	D	D	0	3	3
Zm00001d002385	methyltransferases	containing DUF163, putative, expressed	-	-1.01734	0.148128	-0.28984	-0.437968	0.135185	0.280878	0.145694	-1.03028	-0.446621	0.000149009	0.592956	0.290836	0.0832003	0.701327	0.383279	0.67878	0.000149009	0.116501	D	no	no	no	no	no	no	D	no	0	2	2
Zm00001d002386	0	expressed protein	-	0.0924783	-0.0796896	-0.228962	-0.149273	0.104758	-0.284308	-0.389066	0.276926	0.0371322	0.732853	0.797125	0.442083	0.67989	0.690964	0.209105	0.0643367	0.306327	0.906336	no	no	no	no	no	no	no	no	no	0	0	0
Zm00001d002387	0	expressed protein	-	-1.50353	0.0824272	-0.120742	-0.203169	0.0444824	0.100472	0.0559892	-1.54147	-1.28232	0.000149009	0.704487	0.571873	0.311849	0.874365	0.716243	0.838552	0.000149009	0.000149009	D	no	no	no	no	no	no	D	D	0	3	3
Zm00001d002388	alpha-mannosidase 1	glycosyl hydrolase family 47 domain contain protein, expressed	-	0.418576	-0.215134	-0.0544094	0.160724	0.0242364	0.105953	0.081717	0.657947	0.578939	0.00663112	0.19521	0.776063	0.339117	0.900126	0.54456	0.646988	0.000149009	0.000149009	no	no	no	no	no	no	no	no	no	0	0	0
Zm00001d002390	DNA ligase IV	DNA ligase I, ATP-dependent family protein, expressed	-	0.113958	0.306462	0.880338	0.573876	-0.0893808	0.295238	0.384619	-0.281885	-0.471142	0.515063	0.0499048	0.000149009	0.000149009	0.628604	0.0649002	0.0128958	0.0777533	0.00118624	no	no	no	no	no	no	no	no	no	0	0	0
Zm00001d002391	Ubiquitin-specific protease family C19-related protein	expressed protein	-	0.454234	0.0227836	0.263163	0.24038	0.134365	-0.154401	-0.288766	0.565815	0.0366693	0.0232067	0.944973	0.290749	0.424303	0.483546	0.438558	0.129857	0.0352858	0.895293	no	no	no	no	no	no	no	no	no	0	0	0
Zm00001d002392	Nucleic acid-binding, OB-fold-like protein	retrotransposon protein, putative, unclassified, expressed	-	-2.63486	0.195806	0.836292	0.640485	0.0301992	1.2093	1.1791	-2.80047	-2.26185	0.000149009	0.483009	0.000149009	0.00715661	0.971346	0.0296333	0.0932915	0.000149009	0.000149009	D	no	no	no	no	U	no	D	D	1	3	4
Zm00001d002393	0	expressed protein	-	100000	100000	0	-100000	1.91631	3.70481	1.7885	1.31724	100000	1	1	1	1	0.448448	0.289699	0.191792	0.562713	0.000149009	no	no	no	no	no	no	no	no	U	1	0	1
Zm00001d002394	0	expressed protein	-	0.195681	-0.250483	-100000	-100000	0.514309	0.727871	0.213562	0.960473	100000	0.670094	1	1	1	0.631331	0.467257	0.834171	0.56796	0.000149009	no	no	no	no	no	no	no	no	U	1	0	1
Zm00001d002395	Ribosomal protein L30/L7 family protein	60S ribosomal protein L7, putative, expressed	-	0.809028	-0.275092	-1.19524	-0.920143	0.132189	-0.761869	-0.894058	1.21631	1.24239	0.000149009	0.0744391	0.000149009	0.000149009	0.419598	0.000149009	0.000149009	0.000149009	0.000149009	no	no	D	no	no	no	no	U	U	2	1	3
Zm00001d002396	autoinhibited Ca2+ -ATPase, isoform 8	calcium-transporting ATPase, plasma membrane-type, putative, expressed	-	-1.26365	0.0127862	-0.079078	-0.0918642	0.529074	-0.339319	-0.868392	-0.747359	-1.52389	0.000149009	0.971289	0.829927	0.797309	0.0922219	0.328656	0.00328629	0.00406387	0.000149009	D	no	no	no	no	no	no	no	D	0	2	2
Zm00001d002397	0	expressed protein	-	0	0	0	0	0	0	0	0	0	1	1	1	1	1	1	1	1	1	no	no	no	no	no	no	no	no	no	0	0	0
Zm00001d002398	0	0	-	0	0	0	0	0	0	0	0	0	1	1	1	1	1	1	1	1	1	no	no	no	no	no	no	no	no	no	0	0	0
Zm00001d002399	plant intracellular ras group-related LRR 6	leucine rich repeat containing protein, expressed	-	-4.66572	0.0364035	0.32011	0.283707	-100000	-100000	0	-100000	-100000	1	1	0.535423	0.591347	1	1	1	1	0.000149009	no	no	no	no	no	no	no	no	D	0	1	1
Zm00001d002400	0	expressed protein	-	0	0	0	0	0	0	0	0	0	1	1	1	1	1	1	1	1	1	no	no	no	no	no	no	no	no	no	0	0	0
Zm00001d002401	0	0	-	0	0	0	0	0	0	0	0	0	1	1	1	1	1	1	1	1	1	no	no	no	no	no	no	no	no	no	0	0	0
Zm00001d002402	plant intracellular ras group-related LRR 8	leucine rich repeat containing protein, expressed	-	-6.231	0.294933	0.704009	0.409076	1.84738	1.19676	-0.650618	-4.67856	-5.73825	0.245371	0.273343	0.00328629	0.0929872	1	1	1	0.000149009	0.00106313	no	no	no	no	no	no	no	D	D	0	2	2
Zm00001d002403	Peptidyl-tRNA hydrolase II (PTH2) family protein	tyrosine phosphatase, putative, expressed	-	-0.708243	0.29658	0.037239	-0.259341	0.181433	-0.0564931	-0.237926	-0.823391	-0.801975	0.0269387	0.364853	0.924285	0.432395	0.623966	0.895293	0.522293	0.00620962	0.0163687	no	no	no	no	no	no	no	no	no	0	0	0
Zm00001d002405	WRKY DNA-binding protein 11	WRKY68, expressed	-	0.462459	1.28252	1.16429	-0.118226	0.262336	1.2187	0.956366	-0.557727	0.516865	0.0342355	0.000149009	0.000149009	0.592435	0.177559	0.000149009	0.000149009	0.00237502	0.0043942	no	U	U	no	no	U	no	no	no	3	0	3
Zm00001d002406	Plant protein of unknown function (DUF247)	plant protein of unknown function domain containing protein, expressed	-	0.758504	0.582195	-0.0826703	-0.664866	0.262913	0.259803	-0.00311031	0.439222	1.10098	0.0202346	0.0923723	0.853005	0.0605442	0.373838	0.389655	0.991015	0.148074	0.00225935	no	no	no	no	no	no	no	no	U	1	0	1
Zm00001d002407	YELLOW STRIPE like 5	transposon protein, putative, unclassified, expressed	-	1.30389	0.125943	1.66243	1.53649	-0.0261619	0.680546	0.706708	1.15179	0.322008	1	1	1	1	1	1	1	1	1	no	no	no	no	no	no	no	no	no	0	0	0
Zm00001d002408	GroES-like family protein	chaperonin, putative, expressed	-	-3.29234	-0.102865	-0.638703	-0.535838	0.368146	0.0147203	-0.353426	-2.82133	-2.63892	0.000149009	0.564072	0.000149009	0.000555441	0.185688	0.96755	0.211819	0.000149009	0.000149009	D	no	no	no	no	no	no	D	D	0	3	3
Zm00001d002409	xyloglucan endotransglucosylase/hydrolase 16	glycosyl hydrolases family 16, putative, expressed	-	100000	100000	0	-100000	0.00170143	-2.43264	-2.43434	6.00127	100000	0.000149009	1	1	1	0.992092	0.000149009	0.000149009	0.260556	1	U	no	no	no	no	D	D	no	no	1	2	3
Zm00001d002410	xyloglucan endotransglucosylase/hydrolase 24	glycosyl hydrolases family 16, putative, expressed	-	-1.93044	-0.344349	-1.13745	-0.793105	0.205834	-1.27278	-1.47861	-1.38026	-2.06576	0.000149009	0.12118	0.000149009	0.00167056	0.479314	0.000288628	0.000149009	0.000149009	0.000149009	D	no	D	no	no	D	D	D	D	0	6	6
Zm00001d002411	mevalonate diphosphate decarboxylase 1	diphosphomevalonate decarboxylase family protein, expressed	-	0.053985	-0.18579	0.080472	0.266262	0.183042	0.0450027	-0.138039	0.422817	0.0185157	0.948403	0.800194	0.901522	0.695327	0.755471	0.960197	0.818324	0.489139	0.961616	no	no	no	no	no	no	no	no	no	0	0	0
Zm00001d002412	xyloglucan endotransglucosylase/hydrolase 25	glycosyl hydrolases family 16, putative, expressed	-	100000	100000	100000	-0.80555	-0.340922	-2.52907	-2.18815	4.97802	3.59541	0.000149009	1	1	1	0.267704	0.000149009	0.000149009	0.0776102	0.312421	U	no	no	no	no	D	D	no	no	1	2	3
Zm00001d002413	villin 4	villin protein, putative, expressed	-	0	0	0	0	0	0	0	0	0	1	1	1	1	1	1	1	1	1	no	no	no	no	no	no	no	no	no	0	0	0
Zm00001d002414	Pathogenesis-related thaumatin superfamily protein	thaumatin, putative, expressed	-	-0.975743	-100000	-100000	0	-2.09305	-0.364917	1.72813	100000	100000	1	1	1	1	1	1	1	1	1	no	no	no	no	no	no	no	no	no	0	0	0
Zm00001d002415	0	expressed protein	-	0.055764	0.238503	-0.0944929	-0.332996	-0.237519	1.27679	1.51431	-0.420258	1.42705	0.843225	0.355306	0.748334	0.190282	0.321415	0.000149009	0.000149009	0.0708202	0.000149009	no	no	no	no	no	U	U	no	U	3	0	3
Zm00001d002416	RING/U-box superfamily protein	zinc finger, C3HC4 type domain containing protein, expressed	-	-0.706488	0.877413	1.66827	0.790858	0.280805	1.0156	0.734793	-1.3031	-1.35916	0.000149009	0.000149009	0.000149009	0.000149009	0.0943477	0.000149009	0.000149009	0.000149009	0.000149009	no	no	U	no	no	U	no	D	D	2	2	4
Zm00001d002418	yeast YAK1-related gene 1	protein kinase, putative, expressed	-	0.165694	0.0773467	0.0848006	0.00745398	-0.0211703	0.0392254	0.0603957	0.0671768	0.120119	0.338342	0.67356	0.647642	0.970677	0.91802	0.844742	0.74944	0.717404	0.508253	no	no	no	no	no	no	no	no	no	0	0	0
Zm00001d002419	Arabidopsis thaliana protein of unknown function (DUF794)	APO, putative, expressed	-	-0.279385	0.0487829	0.425673	0.37689	0.0320367	0.00938774	-0.022649	-0.296131	-0.69567	0.19382	0.833947	0.0241323	0.0463515	0.903833	0.970647	0.935992	0.164465	0.000288628	no	no	no	no	no	no	no	no	no	0	0	0
Zm00001d002420	RNA-binding (RRM/RBD/RNP motifs) family protein	oxidoreductase, 2OG-Fe oxygenase family protein, putative, expressed	-	1.7016	-0.855426	-1.37584	-0.520415	0.0910833	-0.36277	-0.453853	2.64811	2.71467	0.000149009	1	1	1	0.820244	0.323841	0.199397	0.000288628	0.000149009	U	no	no	no	no	no	no	U	U	3	0	3
Zm00001d002421	Tetratricopeptide repeat (TPR)-like superfamily protein	pentatricopeptide, putative, expressed	-	-3.91101	-0.162192	-0.2133	-0.0511075	0.266634	0.215906	-0.0507279	-3.48219	-3.48181	0.000149009	0.442607	0.305412	0.833818	1	1	1	0.000149009	0.000149009	D	no	no	no	no	no	no	D	D	0	3	3
Zm00001d002422	Pectinacetylesterase family protein	pectinacetylesterase domain containing protein, expressed	-	-2.40093	-0.3148	-3.07581	-2.76101	0.397985	-2.79751	-3.19549	-1.68814	-2.12263	0.000149009	0.0493964	0.000149009	0.000149009	0.0544581	0.000149009	0.000149009	0.000149009	0.000149009	D	no	D	D	no	D	D	D	D	0	7	7
Zm00001d002423	root cap 1 (RCP1)	maltose excess protein 1-like, chloroplast precursor, putative, expressed	-	-2.35657	0.273759	-0.0661402	-0.3399	-0.106867	0.196664	0.303531	-2.73719	-2.09376	0.000149009	0.0707375	0.706657	0.0234843	0.641659	0.344688	0.136121	0.000149009	0.000149009	D	no	no	no	no	no	no	D	D	0	3	3
Zm00001d002424	Homeodomain-like superfamily protein	transcription factor TF2, putative, expressed	-	-0.462033	0.427713	0.476033	0.0483193	0.541425	0.842125	0.300701	-0.348321	-0.0959402	0.236324	0.247493	0.199268	0.90671	0.136624	0.0150308	0.384298	0.322104	0.810138	no	no	no	no	no	no	no	no	no	0	0	0
Zm00001d002425	putrescine-binding periplasmic protein-related	putrescine-binding periplasmic protein-related, putative, expressed	-	-6.71022	0.178741	0.414816	0.236074	1.70233	0.562216	-1.14012	-5.18663	-6.56282	0.34094	0.586399	0.164905	0.447615	1	1	1	0.0205134	0.284155	no	no	no	no	no	no	no	D	no	0	1	1
Zm00001d002426	differentiation and greening-like 1	DAG protein, chloroplast precursor, putative, expressed	-	-8.22541	0.0126705	-0.312377	-0.325047	-0.321011	0.0419235	0.362935	-8.55909	-7.87111	0.000149009	0.960093	0.0981051	0.0835814	0.250097	0.898662	0.214967	0.000149009	0.000149009	D	no	no	no	no	no	no	D	D	0	3	3
Zm00001d002427	kokopelli	expressed protein	-	-100000	1.56778	0.293548	-1.27423	0	0	0	-100000	-100000	1	1	1	1	1	1	1	1	1	no	no	no	no	no	no	no	no	no	0	0	0
Zm00001d002428	Calcium-binding EF hand family protein	EF hand family protein, putative, expressed	-	-1.27866	0.129124	0.411061	0.281937	0.342629	0.839522	0.496893	-1.06516	-0.850202	0.000149009	0.479771	0.014451	0.0923723	0.0794453	0.000149009	0.00406387	0.000149009	0.000149009	D	no	no	no	no	no	no	D	no	0	2	2
Zm00001d002429	0	0	-	-2.77294	-0.254119	0.333961	0.58808	-0.1841	-0.533662	-0.349563	-2.70292	-3.64057	0.000149009	0.411634	0.231114	0.0348511	0.708553	0.268859	0.493249	0.000149009	0.000149009	D	no	no	no	no	no	no	D	D	0	3	3
Zm00001d002430	GPCR-type G protein 1	GPR89A, putative, expressed	-	100000	0	0	0	-100000	-100000	0	0	0	1	1	1	1	1	1	1	1	1	no	no	no	no	no	no	no	no	no	0	0	0
Zm00001d002431	GPCR-type G protein 1	GPR89A, putative, expressed	-	100000	0	100000	100000	-0.283565	1.04469	1.32826	100000	2.10891	1	1	1	1	1	1	1	1	1	no	no	no	no	no	no	no	no	no	0	0	0
Zm00001d002432	BREVIS RADIX-like 1	Disease resistance/zinc finger/chromosome condensation-like region protein, putative, expressed	-	0.646768	-0.0383075	-0.539744	-0.501437	-0.369521	-1.31333	-0.94381	0.315554	-0.12682	1	1	1	1	1	1	1	1	1	no	no	no	no	no	no	no	no	no	0	0	0
Zm00001d002433	0	expressed protein	-	0.274739	-0.417763	-0.299713	0.11805	-0.0506978	-0.365397	-0.314699	0.641804	0.209056	0.224898	0.0382583	0.144782	0.564659	0.8304	0.0900518	0.124342	0.000149009	0.324513	no	no	no	no	no	no	no	no	no	0	0	0
Zm00001d002434	alternative oxidase 1A	transposon protein, putative, unclassified, expressed	-	2.64891	-0.430176	0.526257	0.956434	-0.107932	0.688912	0.796844	2.97116	2.81157	0.000149009	1	0.220695	0.0192069	0.688604	0.00130888	0.000149009	0.000149009	0.000149009	U	no	no	no	no	no	no	U	U	3	0	3
Zm00001d002435	alternative oxidase 1A	transposon protein, putative, unclassified, expressed	-	5.64788	0.128177	-100000	-100000	-0.249079	1.36368	1.61275	5.27062	100000	0.000149009	1	1	1	0.243704	0.000149009	0.000149009	0.000938672	0.000149009	U	no	no	no	no	U	U	U	U	5	0	5
Zm00001d002436	alternative oxidase 1A	transposon protein, putative, unclassified, expressed	-	2.70749	0.113021	0.12991	0.0168893	0.00270553	0.712856	0.71015	2.59717	3.29043	0.000149009	0.79379	0.76415	0.976505	0.988322	0.000149009	0.000149009	0.000149009	0.000149009	U	no	no	no	no	no	no	U	U	3	0	3
Zm00001d002437	0	E2F-related protein, putative, expressed	-	0	0	100000	100000	0	100000	100000	0	0.598484	1	1	1	1	1	1	1	1	1	no	no	no	no	no	no	no	no	no	0	0	0
Zm00001d002439	Homeodomain-like superfamily protein	MYB family transcription factor, putative, expressed	-	1.536	1.34401	0.371432	-0.972581	-0.0123573	-1.09303	-1.08068	0.179631	0.0715345	0.0271196	0.0652207	0.717825	0.237289	0.98111	0.0313275	0.0326562	0.757585	0.935536	U	no	no	no	no	D	D	no	no	1	2	3
Zm00001d002440	ENTH/VHS family protein	ENTH domain containing protein, expressed	-	0.59562	-0.134738	-0.449645	-0.314907	-0.0384189	-0.41007	-0.371651	0.691939	0.635195	0.000149009	0.416114	0.00167056	0.0387763	0.831955	0.00652556	0.0124054	0.000149009	0.000149009	no	no	no	no	no	no	no	no	no	0	0	0
Zm00001d002441	P-loop containing nucleoside triphosphate hydrolases superfamily protein	tRNA-splicing endonuclease positive effector-related, putative, expressed	-	0.311448	0.109573	-0.614366	-0.723939	-0.0599162	1.13356	1.19347	0.141959	2.05937	0.296513	0.722389	0.0382583	0.0130898	0.871264	0.000149009	0.000149009	0.655504	0.000149009	no	no	no	no	no	U	U	no	U	3	0	3
Zm00001d002444	scramblase-related	scramblase, putative, expressed	-	-0.141003	0.491347	0.568606	0.077259	0.405209	0.103538	-0.301671	-0.227141	-0.606071	0.75789	0.184758	0.104797	0.849458	0.335731	0.828565	0.467617	0.571826	0.103376	no	no	no	no	no	no	no	no	no	0	0	0
Zm00001d002446	wall-associated kinase 2	OsWAK53b - OsWAK receptor-like protein kinase, expressed	-	-0.879707	0.0486379	0.112295	0.0636567	-0.170881	-0.0477832	0.123097	-1.09923	-1.03978	0.000149009	0.785768	0.508054	0.723059	0.352538	0.81703	0.517104	0.000149009	0.000149009	no	no	no	no	no	no	no	D	D	0	2	2
Zm00001d002447	cell wall-associated kinase	wall-associated kinase 1, putative, expressed	-	-0.339286	0.421281	1.24285	0.821572	-0.421826	2.07259	2.49442	-1.18239	0.490453	0.243325	0.1039	0.000149009	0.000288628	0.166524	0.000149009	0.000149009	0.000149009	0.0140665	no	no	U	no	no	U	U	D	no	3	1	4
Zm00001d002448	ATP binding cassette subfamily B19	multidrug resistance protein, putative, expressed	-	0	0	0	0	0	0	0	0	0	1	1	1	1	1	1	1	1	1	no	no	no	no	no	no	no	no	no	0	0	0
Zm00001d002449	floral meristem identity control protein LEAFY (LFY)	transcription factor FL, putative, expressed	-	-3.70224	-100000	-1.44705	100000	2.51621	-100000	-100000	100000	-100000	1	1	1	1	1	1	1	1	1	no	no	no	no	no	no	no	no	no	0	0	0
Zm00001d002450	Ribosomal protein L11 family protein	L11 domain containing ribosomal protein, putative, expressed	-	0.723564	-0.0694859	-0.624004	-0.554518	0.0909449	-0.589928	-0.680873	0.883995	0.757641	0.000149009	0.76774	0.00294805	0.00684159	0.627366	0.000149009	0.000149009	0.000149009	0.000288628	no	no	no	no	no	no	no	no	no	0	0	0
Zm00001d002451	0	seed specific protein Bn15D1B, putative, expressed	-	-1.5807	0.0407271	-0.449114	-0.489841	-0.0145365	1.02769	1.04223	-1.63596	-0.103893	0.000149009	0.829927	0.00225935	0.000555441	0.93733	0.000149009	0.000149009	0.000149009	0.544804	D	no	no	no	no	U	U	D	no	2	2	4
Zm00001d002452	WRKY DNA-binding protein 14	WRKY37, expressed	-	100000	100000	0	-100000	-0.20431	-1.12993	-0.925621	5.98884	100000	0.000149009	1	1	1	0.47336	0.000288628	0.00249082	0.190025	0.000149009	U	no	no	no	no	D	no	no	U	2	1	3
Zm00001d002454	phosphoribulokinase	phosphoribulokinase/Uridine kinase family protein, expressed	-	-8.0319	0.12292	0.290819	0.167899	-0.105645	0.22908	0.334725	-8.26047	-8.09364	0.000149009	0.468645	0.0604638	0.31053	1	1	1	0.000812596	0.000149009	D	no	no	no	no	no	no	D	D	0	3	3
Zm00001d002455	Proteasome component (PCI) domain protein	proteasome subunit, putative, expressed	-	-0.441477	-0.212746	0.193155	0.405901	-0.187323	-0.117936	0.069387	-0.416053	-0.752568	0.572107	0.888871	0.895564	0.798534	0.731383	0.827876	0.899397	0.617968	0.36131	no	no	no	no	no	no	no	no	no	0	0	0
Zm00001d002456	Protein of unknown function (DUF59)	expressed protein	-	-0.387453	-0.0565947	0.349189	0.405784	0.0658494	0.562936	0.497087	-0.265009	-0.173706	0.0713013	0.814739	0.0770939	0.0359912	0.805039	0.00726156	0.0168449	0.227867	0.417267	no	no	no	no	no	no	no	no	no	0	0	0
Zm00001d002457	Protein of unknown function (DUF674)	0	-	0.346113	-0.469458	-0.527683	-0.0582248	-0.310171	0.535635	0.845806	0.5054	1.40943	1	1	1	1	1	0.270574	0.0856048	1	0.0102165	no	no	no	no	no	no	no	no	U	1	0	1
Zm00001d002458	gamma-soluble NSF attachment protein	gamma-soluble NSF attachment protein, putative, expressed	-	0.301299	-0.0966442	-0.199681	-0.103037	0.223268	0.0111103	-0.212158	0.621212	0.512091	0.122565	0.66093	0.324682	0.6436	0.265221	0.963181	0.295255	0.000938672	0.00726156	no	no	no	no	no	no	no	no	no	0	0	0
Zm00001d002461	0	0	-	100000	0	0	0	-0.274495	0.239721	0.514215	100000	100000	1	1	1	1	1	0.89372	0.727178	1	0.0451656	no	no	no	no	no	no	no	no	U	1	0	1
Zm00001d002462	peroxin 6	AAA family ATPase, putative, expressed	-	-0.182079	0.0169646	0.285772	0.268807	-0.111193	0.227129	0.338322	-0.310237	-0.240722	0.279822	0.934565	0.0731077	0.105381	0.536209	0.177997	0.0396398	0.0607923	0.147934	no	no	no	no	no	no	no	no	no	0	0	0
Zm00001d002463	ribosomal protein 1	ribosomal protein L3, putative, expressed	-	0	0	0	0	0	0	0	0	0	1	1	1	1	1	1	1	1	1	no	no	no	no	no	no	no	no	no	0	0	0
Zm00001d002465	ARM repeat superfamily protein	importin-7, putative, expressed	-	0.876451	0.505987	0.525238	0.0192516	0.213873	0.167453	-0.0464199	0.584337	0.518666	0.0110209	0.152612	0.127065	0.962732	0.566019	0.655593	0.910656	0.076775	0.10589	no	no	no	no	no	no	no	no	no	0	0	0
Zm00001d002467	TTF-type zinc finger protein with HAT dimerisation domain	hAT dimerisation domain-containing protein, putative, expressed	-	3.44707	-0.048388	-100000	-100000	0.154478	-0.970397	-1.12488	3.64994	100000	1	1	1	1	1	1	1	1	1	no	no	no	no	no	no	no	no	no	0	0	0
Zm00001d002468	SAUR-like auxin-responsive protein family	expressed protein	-	100000	100000	0	-100000	-100000	-100000	0	-100000	0	1	1	1	1	1	1	1	1	1	no	no	no	no	no	no	no	no	no	0	0	0
Zm00001d002469	0	0	-	0	0	0	0	0	0	0	0	0	1	1	1	1	1	1	1	1	1	no	no	no	no	no	no	no	no	no	0	0	0
Zm00001d002470	0	0	-	-1.97814	0.489375	0.913224	0.423849	0.233857	0.978331	0.744474	-2.23366	-1.91303	0.000149009	0.167343	0.0053695	0.192325	1	0.0460987	0.112704	0.000149009	0.000149009	D	no	no	no	no	no	no	D	D	0	3	3
Zm00001d002471	SUPPRESSOR OF AUXIN RESISTANCE 3	OsNucAP1 - Putative Nucleoporin Autopeptidase homologue, expressed	-	100000	0	100000	100000	1.13368	0.0757171	-1.05796	100000	1.00479	1	1	1	1	1	1	1	1	1	no	no	no	no	no	no	no	no	no	0	0	0
Zm00001d002472	D-arabinono-1,4-lactone oxidase family protein	FAD-binding and arabino-lactone oxidase domains containing protein, putative, expressed	-	0	0	0	0	0	0	0	0	0	1	1	1	1	1	1	1	1	1	no	no	no	no	no	no	no	no	no	0	0	0
Zm00001d002473	Protein of unknown function (DUF674)	expressed protein	-	100000	0	0	0	-100000	-0.852732	100000	0	100000	1	1	1	1	1	1	1	1	1	no	no	no	no	no	no	no	no	no	0	0	0
Zm00001d002474	Protein of unknown function (DUF674)	expressed protein	-	100000	0	0	0	-0.285558	-100000	-100000	100000	0	1	1	1	1	1	1	1	1	1	no	no	no	no	no	no	no	no	no	0	0	0
Zm00001d002475	RNA-binding (RRM/RBD/RNP motifs) family protein	RNA recognition motif, putative, expressed	-	2.60909	-0.113754	0.844724	0.958478	-0.021701	-0.132919	-0.111218	2.70114	1.63145	0.000149009	0.752275	0.00225935	0.000555441	0.926923	0.523408	0.609985	0.000149009	0.000149009	U	no	no	no	no	no	no	U	U	3	0	3
Zm00001d002476	myb domain protein 63	MYB family transcription factor, putative, expressed	-	1.32816	-0.183041	-1.52344	-1.3404	0.261248	0.478701	0.217452	1.77245	3.3303	0.00042358	0.69728	0.0128958	0.0234843	0.358794	0.0786748	0.444572	0.000149009	0.000149009	U	no	D	D	no	no	no	U	U	3	2	5
Zm00001d002477	0	expressed protein	-	100000	0	0	0	-100000	-100000	0	0	0	1	1	1	1	1	1	1	1	1	no	no	no	no	no	no	no	no	no	0	0	0
Zm00001d002478	NDR1/HIN1-like 8	ara54-like RING finger protein, putative, expressed	-	0.410118	-0.217198	0.165473	0.382671	-0.0114875	0.193009	0.204496	0.615829	0.437653	0.0424549	0.334145	0.452272	0.0720831	0.963812	0.347031	0.317791	0.00202585	0.0251296	no	no	no	no	no	no	no	no	no	0	0	0
Zm00001d002479	PYR1-like 11	pathogenesis-related Bet v I family protein, putative, expressed	-	6.06282	0.813331	0.298328	-0.515004	-0.335807	1.47954	1.81535	4.91368	7.24403	0.277922	1	1	1	0.392327	0.000149009	0.000149009	0.17676	0.305127	no	no	no	no	no	U	U	no	no	2	0	2
Zm00001d002480	regulatory particle triple-A ATPase 3	26S protease regulatory subunit 6B, putative, expressed	-	1.38636	0.107053	0.455862	0.34881	-0.285328	0.25685	0.542178	0.993977	1.18735	0.000149009	0.719406	0.0607923	0.154855	0.186285	0.214204	0.00746949	0.000149009	0.000149009	U	no	no	no	no	no	no	no	U	2	0	2
Zm00001d002481	0	0	-	1.08673	0.510623	0.510991	0.000367813	-0.519292	0.327849	0.847142	0.0568151	0.903589	0.0387763	1	1	1	0.331214	0.500056	0.089586	1	0.0487266	U	no	no	no	no	no	no	no	no	1	0	1
Zm00001d002482	myb domain protein 93	MYB family transcription factor, putative, expressed	-	100000	0	0	0	0.68081	-0.971124	-1.65193	100000	100000	1	1	1	1	1	1	1	1	1	no	no	no	no	no	no	no	no	no	0	0	0
Zm00001d002483	Transducin family protein / WD-40 repeat family protein	WD domain, G-beta repeat domain containing protein, expressed	-	2.61952	-0.512253	0.111688	0.623941	-0.150187	-0.164292	-0.0141055	2.98158	2.34354	0.000149009	1	1	1	0.513281	0.464358	0.955242	0.000149009	0.000149009	U	no	no	no	no	no	no	U	U	3	0	3
Zm00001d002485	Plant protein of unknown function (DUF827)	protein transport protein-related, putative, expressed	-	-0.629978	0.159397	-0.566718	-0.726116	0.252969	-0.716159	-0.969128	-0.536406	-0.779418	0.000149009	0.354619	0.000812596	0.000149009	0.154855	0.000149009	0.000149009	0.000684974	0.000149009	no	no	no	no	no	no	no	no	no	0	0	0
Zm00001d002488	0	expressed protein	-	-1.23953	0.686815	1.55017	0.863356	0.765099	0.677525	-0.0875739	-1.16124	-2.11217	0.0919355	0.286973	0.00828765	0.105457	0.274889	0.390898	0.911623	0.0523077	0.00384303	no	no	U	no	no	no	no	no	D	1	1	2
Zm00001d002489	PLATZ transcription factor family protein	zinc-binding protein, putative, expressed	-	-0.460704	-0.180405	0.437005	0.61741	0.06376	0.965178	0.901418	-0.216539	0.067469	0.0043942	0.295081	0.00417414	0.000149009	0.743017	0.000149009	0.000149009	0.203357	0.71113	no	no	no	no	no	no	no	no	no	0	0	0
Zm00001d002490	RNA-binding (RRM/RBD/RNP motifs) family protein	RNA recognition motif containing protein, putative, expressed	-	-6.88536	0.0215485	0.102596	0.0810471	0.177122	0.860931	0.68381	-6.72979	-6.12703	0.000149009	0.910532	0.539658	0.63337	0.689098	0.0186456	0.0542091	0.000149009	0.000149009	D	no	no	no	no	no	no	D	D	0	3	3
Zm00001d002491	RING/U-box superfamily protein	RING-H2 finger protein ATL5G, putative, expressed	-	-0.967912	0.167497	-0.330166	-0.497663	0.197923	-0.344476	-0.542399	-0.937485	-0.982222	0.000149009	0.456196	0.135829	0.0171315	0.397407	0.165981	0.0205134	0.000149009	0.000149009	no	no	no	no	no	no	no	no	no	0	0	0
Zm00001d002492	basic helix-loop-helix (bHLH) DNA-binding superfamily protein	helix-loop-helix DNA-binding protein, putative, expressed	-	-100000	-100000	-100000	0	0	0	0	0	0	1	1	1	1	1	1	1	1	1	no	no	no	no	no	no	no	no	no	0	0	0
Zm00001d002494	C2H2 and C2HC zinc fingers superfamily protein	ZOS4-13 - C2H2 zinc finger protein, expressed	-	0	0	0	0	0	100000	100000	0	100000	1	1	1	1	1	1	1	1	1	no	no	no	no	no	no	no	no	no	0	0	0
Zm00001d002495	Predicted AT-hook DNA-binding family protein	DNA binding protein, putative, expressed	-	6.80141	-2.22648	-2.18605	0.040429	-0.0963708	0.131606	0.227977	8.93152	9.11907	0.0416874	1	1	1	0.620894	0.488212	0.208974	0.297311	0.305127	U	no	no	no	no	no	no	no	no	1	0	1
Zm00001d002496	Heavy metal transport/detoxification superfamily protein	heavy-metal-associated domain-containing protein, putative, expressed	-	-3.71652	-0.315363	-4.31333	-3.99796	0.873233	-0.306264	-1.1795	-2.52792	0.290547	0.000149009	0.044578	0.000149009	0.000149009	0.000149009	0.271996	0.000149009	0.000149009	0.364457	D	no	D	D	no	no	D	D	no	0	5	5
Zm00001d002497	S-adenosyl-L-methionine-dependent methyltransferases superfamily protein	Cyclopropane-fatty-acyl-phospholipid synthase, putative, expressed	-	0	0	0	0	0	0	0	0	0	1	1	1	1	1	1	1	1	1	no	no	no	no	no	no	no	no	no	0	0	0
Zm00001d002498	plant U-box 23	U-box, putative, expressed	-	100000	0	0	0	0.185771	1.27785	1.09208	100000	100000	0.000149009	1	1	1	0.69561	0.00178994	0.0053695	0.000149009	0.000149009	U	no	no	no	no	U	U	U	U	5	0	5
Zm00001d002499	UDP-Glycosyltransferase superfamily protein	glycosyl transferase, group 1 domain containing protein, expressed	-	0.516451	-0.0962292	0.0501132	0.146342	-0.0763894	-0.189394	-0.113005	0.536291	0.276943	0.00106313	0.625448	0.806515	0.438819	0.700187	0.287531	0.54724	0.000938672	0.112556	no	no	no	no	no	no	no	no	no	0	0	0
Zm00001d002500	0	expressed protein	-	-1.16057	-0.27407	-0.207593	0.0664777	-0.223827	-0.465218	-0.241391	-1.11033	-1.4182	0.00808342	0.567622	0.676369	0.909451	0.681457	0.387941	0.682669	0.0182701	0.00569058	D	no	no	no	no	no	no	D	D	0	3	3
Zm00001d002501	DnaJ/Hsp40 cysteine-rich domain superfamily protein	expressed protein	-	-3.35472	-0.0675596	-0.062938	0.00462155	0.20853	0.425931	0.217401	-3.07863	-2.86585	0.000149009	0.727983	0.743429	0.982033	0.49787	0.131794	0.466783	0.000149009	0.000149009	D	no	no	no	no	no	no	D	D	0	3	3
Zm00001d002503	multidrug resistance-associated protein 9	multidrug resistance-associated protein, putative, expressed	-	0.298595	0.159242	0.215545	0.0563029	0.093842	1.24236	1.14852	0.233195	1.32541	0.0602215	0.353432	0.203221	0.770021	0.604762	0.000149009	0.000149009	0.156112	0.000149009	no	no	no	no	no	U	U	no	U	3	0	3
Zm00001d002504	Transducin/WD40 repeat-like superfamily protein	WD domain, G-beta repeat domain containing protein, expressed	-	-0.0643617	-0.0540907	-0.0715079	-0.0174171	-0.0730755	0.0236165	0.096692	-0.0833464	0.0307627	0.744186	0.783379	0.710675	0.934061	0.712162	0.909243	0.612193	0.668671	0.88336	no	no	no	no	no	no	no	no	no	0	0	0
Zm00001d002505	poly(A) polymerase 2	expressed protein	-	1.23552	-0.321282	-1.59242	-1.27114	-0.420586	-0.753029	-0.332442	1.13621	2.07491	1	1	1	1	1	1	1	1	1	no	no	no	no	no	no	no	no	no	0	0	0
Zm00001d002506	0	0	-	1.56719	0.0181051	0.237895	0.21979	-0.103097	0.120809	0.223906	1.44599	1.45011	0.000555441	0.973973	0.641698	0.673412	0.822172	0.772888	0.601854	0.00178994	0.000288628	U	no	no	no	no	no	no	U	U	3	0	3
Zm00001d002507	cysteine-rich RLK (RECEPTOR-like protein kinase) 15	serine/threonine-protein kinase receptor precursor, putative, expressed	-	-0.5065	0.146909	0.48493	0.338021	-0.426096	0.639518	1.06561	-1.0795	-0.351912	0.243704	0.739407	0.205986	0.378989	0.405693	0.143789	0.0217231	0.0176977	0.373444	no	no	no	no	no	no	U	D	no	1	1	2
Zm00001d002508	0	0	-	-100000	0.124127	3.33427	3.21014	0	0	0	-100000	-100000	1	1	0.237289	0.195473	1	1	1	1	0.149956	no	no	no	no	no	no	no	no	no	0	0	0
Zm00001d002509	alpha dioxygenase	alpha-DOX2, putative, expressed	-	0	100000	100000	1.25384	0	0	0	-100000	-100000	1	1	1	1	1	1	1	1	1	no	no	no	no	no	no	no	no	no	0	0	0
Zm00001d002510	DNA replication helicase, putative	DNA2 - Putative DNA replication helicase 2 protein, expressed	-	5.51182	-0.392138	-0.854427	-0.462288	-0.0573863	-2.69653	-2.63915	5.84658	3.66972	0.000149009	1	1	1	0.830318	0.000149009	0.000149009	0.000149009	0.000149009	U	no	no	no	no	D	D	U	U	3	2	5
Zm00001d002511	sirohydrochlorin ferrochelatase B	sirohydrochlorin ferrochelatase, putative, expressed	-	-0.756991	-0.072134	0.133162	0.205296	-0.0558233	0.339271	0.395095	-0.740681	-0.550882	0.000149009	0.726791	0.472481	0.264167	0.80998	0.06683	0.0309709	0.000149009	0.000684974	no	no	no	no	no	no	no	no	no	0	0	0
Zm00001d002512	0	transposon protein, putative, unclassified, expressed	-	-1.965	1.07387	1.05426	-0.0196076	0.233432	-0.758481	-0.991913	-2.80544	-3.77774	0.000149009	0.000149009	0.000149009	0.9453	0.522348	0.0528076	0.0110209	0.000149009	0.000149009	D	U	U	no	no	no	no	D	D	2	3	5
Zm00001d002514	purine permease 11	purine permease, putative, expressed	-	-2.43592	0.0818503	0.546154	0.464304	-0.182111	1.48808	1.67019	-2.69988	-1.494	0.000149009	0.793429	0.0279332	0.0602215	0.698552	0.000288628	0.000149009	0.000149009	0.000149009	D	no	no	no	no	U	U	D	D	2	3	5
Zm00001d002515	purine permease 10	purine permease, putative, expressed	-	0	0	0	0	0	0	0	0	0	1	1	1	1	1	1	1	1	1	no	no	no	no	no	no	no	no	no	0	0	0
Zm00001d002517	Plant invertase/pectin methylesterase inhibitor superfamily protein	invertase/pectin methylesterase inhibitor family protein, putative, expressed	-	100000	0	0	0	0.177811	-100000	-100000	100000	0	1	1	1	1	1	1	1	1	1	no	no	no	no	no	no	no	no	no	0	0	0
Zm00001d002519	TOXICOS EN LEVADURA 4	zinc finger, C3HC4 type domain containing protein, expressed	-	0.738124	-0.0343003	-1.06894	-1.03464	0.242391	-0.644008	-0.8864	1.01482	1.16305	0.142427	1	1	1	0.559045	0.161305	0.0433834	0.0682713	0.123139	no	no	no	no	no	no	no	no	no	0	0	0
Zm00001d002520	Protein of unknown function (DUF581)	DUF581 domain containing protein, expressed	-	-1.15818	0.147806	1.25904	1.11123	0.0902944	1.04922	0.958928	-1.21569	-1.36799	0.000149009	0.478428	0.000149009	0.000149009	0.703902	0.000149009	0.000149009	0.000149009	0.000149009	D	no	U	U	no	U	no	D	D	3	3	6
Zm00001d002521	Protein of unknown function (DUF581)	DUF581 domain containing protein, expressed	-	-0.179098	0.742046	1.21834	0.476294	0.12679	0.205924	0.0791333	-0.794354	-1.19151	0.599399	0.011418	0.000149009	0.0755387	0.699964	0.522549	0.81695	0.00328629	0.000149009	no	no	U	no	no	no	no	no	D	1	1	2
Zm00001d002522	Protein of unknown function (DUF581)	DUF581 domain containing protein, expressed	-	1.08971	1.25972	0.125919	-1.1338	0.463562	0.657588	0.194026	0.293552	1.62138	0.000555441	0.000149009	0.758463	0.000149009	0.0736615	0.011517	0.480564	0.28636	0.000149009	U	U	no	D	no	no	no	no	U	3	1	4
Zm00001d002523	Protein of unknown function (DUF581)	DUF581 domain containing protein, expressed	-	1.51336	-0.501207	-1.11838	-0.617169	-0.0709776	0.737542	0.80852	1.94359	3.36928	0.000149009	0.0737387	0.000555441	0.0494815	0.753844	0.000149009	0.000149009	0.000149009	0.000149009	U	no	D	no	no	no	no	U	U	3	1	4
Zm00001d002524	0	0	-	3.51069	-1.58612	-100000	-100000	-0.188145	0.898658	1.0868	4.90867	100000	0.0422851	1	1	1	0.69329	0.0226524	0.00526265	0.297772	0.000149009	U	no	no	no	no	no	U	no	U	3	0	3
Zm00001d002530	Protein of unknown function (DUF581)	DUF581 domain containing protein, expressed	-	1.19071	-0.0828267	-0.897041	-0.814214	0.0749651	0.998146	0.923181	1.34851	3.0859	0.000288628	0.838963	0.0172261	0.0328312	0.801164	0.000149009	0.000149009	0.000149009	0.000149009	U	no	no	no	no	no	no	U	U	3	0	3
Zm00001d002531	Nucleotide-diphospho-sugar transferase family protein	regulatory protein, putative, expressed	-	0.864094	-0.160611	-0.0363474	0.124263	0.0228464	0.311398	0.288552	1.04755	1.21184	0.0282039	1	1	1	0.954141	0.405221	0.441971	0.00715661	0.0015508	no	no	no	no	no	no	no	U	U	2	0	2
Zm00001d002532	glutamate receptor 3.3	glutamate receptor, putative, expressed	-	-0.930217	0.402651	0.330074	-0.0725766	0.0190305	0.79175	0.772719	-1.31384	-0.468541	0.000149009	0.00788212	0.0326562	0.689717	0.930175	0.000149009	0.000149009	0.000149009	0.00294805	no	no	no	no	no	no	no	D	no	0	1	1
Zm00001d002533	PYR1-like 10	CAPIP1, putative, expressed	-	-1.1698	-0.259621	-0.0509111	0.20871	-0.0823917	0.868834	0.951226	-0.992573	-0.250057	0.028651	0.646798	0.922867	0.728083	0.893361	0.0926001	0.0666692	0.0811988	0.636403	D	no	no	no	no	no	no	no	no	0	1	1
Zm00001d002534	DHHC-type zinc finger family protein	zinc finger family protein, putative, expressed	-	1.52091	-0.398501	-2.03813	-1.63963	0.210078	-2.18415	-2.39423	2.12949	1.3749	0.000149009	0.195539	0.000149009	0.000288628	0.348555	0.000149009	0.000149009	0.000149009	0.000938672	U	no	D	D	no	D	D	U	U	3	4	7
Zm00001d002535	RING/U-box superfamily protein	RING-H2 finger protein ATL2A, putative, expressed	-	-1.44162	0.258003	0.532112	0.274109	0.503298	0.803051	0.299752	-1.19632	-1.17068	0.00339789	0.579753	0.201369	0.518966	0.304673	0.0929106	0.510404	0.00339789	0.00504714	D	no	no	no	no	no	no	D	D	0	3	3
Zm00001d002536	Concanavalin A-like lectin protein kinase family protein	protein kinase domain containing protein, expressed	-	3.59983	-100000	-0.17893	100000	0.297395	0.429967	0.132572	100000	4.20872	1	1	1	1	1	1	1	1	1	no	no	no	no	no	no	no	no	no	0	0	0
Zm00001d002537	multiple chloroplast division site 1	expressed protein	-	-0.762378	-0.225923	0.108873	0.334797	-0.128944	0.0669464	0.19589	-0.665398	-0.804305	0.000812596	0.288405	0.6229	0.100358	0.636888	0.810735	0.441803	0.00249082	0.000149009	no	no	no	no	no	no	no	no	no	0	0	0
Zm00001d002538	GTP binding	expressed protein	-	0.6582	-0.50425	0.313043	0.817293	0.0611439	0.394473	0.33333	1.22359	0.73963	0.000684974	0.0159865	0.124907	0.000149009	0.793552	0.035725	0.0815015	0.000149009	0.000149009	no	no	no	no	no	no	no	U	no	1	0	1
Zm00001d002539	pentatricopeptide (PPR) repeat-containing protein	pentatricopeptide repeat protein PPR868-14, putative, expressed	-	0.498422	-0.602037	-0.223342	0.378695	0.157941	-1.19496	-1.3529	1.2584	-0.473194	0.137836	1	1	1	0.66437	0.00106313	0.00042358	0.00042358	1	no	no	no	no	no	D	D	U	no	1	2	3
Zm00001d002540	calmodulin-domain protein kinase 5	CAMK_CAMK_like.27 - CAMK includes calcium/calmodulin depedent protein kinases, expressed	-	0.911967	-0.250398	-0.00516666	0.245231	-0.11969	-0.0128641	0.106826	1.04268	0.904269	0.000149009	0.142702	0.980177	0.153865	0.479049	0.947699	0.530612	0.000149009	0.000149009	no	no	no	no	no	no	no	U	no	1	0	1
Zm00001d002541	Transducin/WD40 repeat-like superfamily protein	U-box domain-containing protein, putative, expressed	-	-1.81486	-1.38762	0.143196	1.53082	0.445058	2.60744	2.16239	0.0178183	0.649387	1	1	1	1	1	1	1	1	1	no	no	no	no	no	no	no	no	no	0	0	0
Zm00001d002542	Protein phosphatase 2C family protein	protein phosphatase 2C, putative, expressed	-	-1.57885	-0.109717	-0.259315	-0.149597	0.244464	-0.803634	-1.0481	-1.22467	-2.12317	0.000149009	0.539324	0.110934	0.386051	0.213372	0.000149009	0.000149009	0.000149009	0.000149009	D	no	no	no	no	no	D	D	D	0	4	4
Zm00001d002543	Histone superfamily protein	Core histone H2A/H2B/H3/H4 domain containing protein, putative, expressed	-	5.05804	-1.13794	-100000	-100000	0.0684521	-1.84295	-1.91141	6.26444	100000	0.000149009	0.137905	0.000149009	0.000149009	0.740872	0.000149009	0.000149009	0.00042358	0.000149009	U	no	D	D	no	D	D	U	U	3	4	7
Zm00001d002544	Regulator of chromosome condensation (RCC1) family with FYVE zinc finger domain	ZR1 protein, putative, expressed	-	1.83644	0.247139	-0.867984	-1.11512	0.208305	-0.764992	-0.973297	1.7976	1.93943	0.000149009	1	1	1	0.41559	0.00249082	0.000149009	0.000149009	0.000149009	U	no	no	no	no	no	no	U	U	3	0	3
Zm00001d002545	0	MYB family transcription factor, putative, expressed	-	-0.186016	-0.0519247	-0.380386	-0.328461	0.0605384	0.767287	0.706749	-0.073553	0.961657	0.650216	0.901522	0.325964	0.404419	0.893424	0.0264855	0.0429615	0.864043	0.00839177	no	no	no	no	no	no	no	no	no	0	0	0
Zm00001d002546	Histone superfamily protein	Core histone H2A/H2B/H3/H4 domain containing protein, putative, expressed	-	5.65414	-0.836134	-2.09727	-1.26114	0.0772806	-2.16558	-2.24286	6.56755	5.58583	0.000149009	0.0376476	0.000555441	0.0181728	0.660742	0.000149009	0.000149009	0.000149009	0.000149009	U	no	D	D	no	D	D	U	U	3	4	7
Zm00001d002547	transferases;folic acid binding	oral cancer overexpressed protein 1, putative, expressed	-	0.907232	0.162319	1.43046	1.26814	0.0611235	-0.188472	-0.249595	0.806036	-0.711697	0.331003	1	0.113442	0.102406	0.945513	0.832835	0.773246	0.35086	0.327617	no	no	no	no	no	no	no	no	no	0	0	0
Zm00001d002548	expansin A13	expansin precursor, putative, expressed	-	1.92028	-0.141108	-0.570168	-0.42906	0.104808	-1.58208	-1.68689	2.1662	0.908375	0.000149009	0.550183	0.0103179	0.0601389	0.555172	0.000149009	0.000149009	0.000149009	0.000149009	U	no	no	no	no	D	D	U	no	2	2	4
Zm00001d002549	oxidative stress 3	expressed protein	-	-5.39868	-0.884966	0.644187	1.52915	0.518849	1.45401	0.935163	-3.99486	-4.58885	0.000149009	0.000149009	0.000149009	0.000149009	0.203547	0.00042358	0.00798069	0.000149009	0.000149009	D	no	no	U	no	U	no	D	D	2	3	5
Zm00001d002550	Pentatricopeptide repeat (PPR-like) superfamily protein	PPR repeat domain containing protein, putative, expressed	-	-3.2285	0.156773	0.660159	0.503386	0.0407631	0.780706	0.739942	-3.34451	-3.10795	0.000149009	0.325568	0.000149009	0.00042358	0.860803	0.000149009	0.000149009	0.000149009	0.000149009	D	no	no	no	no	no	no	D	D	0	3	3
Zm00001d002551	P-loop containing nucleoside triphosphate hydrolases superfamily protein	tRNA-splicing endonuclease positive effector-related, putative, expressed	-	0.00605639	-100000	1.06281	100000	-0.0423541	-1.17275	-1.13039	100000	-2.2295	1	1	1	1	1	1	1	1	1	no	no	no	no	no	no	no	no	no	0	0	0
Zm00001d002553	P-loop containing nucleoside triphosphate hydrolases superfamily protein	tRNA-splicing endonuclease positive effector-related, putative, expressed	-	0.441548	0.0293687	-0.620792	-0.650161	-0.034045	-0.14853	-0.114485	0.378135	0.913811	0.200982	1	1	1	0.932867	0.68663	0.766224	0.289558	0.0162738	no	no	no	no	no	no	no	no	no	0	0	0
Zm00001d002554	serine hydroxymethyltransferase 4	expressed protein	-	0.413493	0.0752689	-0.681961	-0.75723	-0.374714	0.000747969	0.375462	-0.0364897	1.0962	0.309899	0.885297	0.152402	0.109593	0.34569	0.983632	0.344688	0.938966	0.0202346	no	no	no	no	no	no	no	no	U	1	0	1
Zm00001d002555	NSP (nuclear shuttle protein)-interacting GTPase	GTPase-activating protein, putative, expressed	-	100000	0	100000	100000	-0.739403	1.33756	2.07696	100000	3.4098	1	1	1	1	1	1	1	1	1	no	no	no	no	no	no	no	no	no	0	0	0
Zm00001d002556	0	0	-	-100000	-100000	-100000	0	0	0	0	0	0	1	1	1	1	1	1	1	1	1	no	no	no	no	no	no	no	no	no	0	0	0
Zm00001d002557	0	0	-	-100000	0.973691	2.88616	1.91247	0	100000	100000	-100000	-3.70571	1	1	1	1	1	1	1	1	1	no	no	no	no	no	no	no	no	no	0	0	0
Zm00001d002558	Heavy metal transport/detoxification superfamily protein	heavy metal-associated domain containing protein, expressed	-	-3.09648	-0.43596	-0.868053	-0.432093	0.450454	-1.0529	-1.50335	-2.21006	-3.28132	0.000149009	0.116641	0.00294805	0.15958	0.328817	0.0800709	0.0156049	0.000149009	0.000149009	D	no	no	no	no	no	D	D	D	0	4	4
Zm00001d002560	varicose-related	WD domain, G-beta repeat domain containing protein, expressed	-	0.231473	-0.504878	0.361273	0.866151	-0.151592	-0.0595964	0.0919956	0.584759	-0.189396	0.618056	1	0.405748	0.0361663	0.748298	0.901719	0.850236	0.186958	0.675959	no	no	no	no	no	no	no	no	no	0	0	0
Zm00001d002562	AP2/B3-like transcriptional factor family protein	B3 DNA binding domain containing protein, expressed	-	-0.716806	-0.319854	0.0963669	0.416221	0.0153626	0.525662	0.510299	-0.38159	-0.287511	0.0185505	0.351463	0.786482	0.207911	0.96979	0.0792089	0.0838857	0.24743	0.356387	no	no	no	no	no	no	no	no	no	0	0	0
Zm00001d002564	2-oxoglutarate (2OG) and Fe(II)-dependent oxygenase superfamily protein	naringenin,2-oxoglutarate 3-dioxygenase, putative, expressed	-	-3.62803	-2.0617	0.0269268	2.08863	1.38853	1.25289	-0.135644	-0.177794	-2.40207	0.000149009	0.000149009	0.945176	0.000149009	1	1	1	1	0.000149009	D	D	no	U	no	no	no	no	D	1	3	4
Zm00001d002565	RING/U-box superfamily protein	zinc finger, C3HC4 type domain containing protein, expressed	-	-5.77235	0.291857	-0.444478	-0.736335	0.0335678	-0.773376	-0.806944	-6.03063	-6.10124	0.000149009	0.0987895	0.0141625	0.000288628	0.964815	0.25533	0.231305	0.000149009	0.000149009	D	no	no	no	no	no	no	D	D	0	3	3
Zm00001d002566	DNA binding	transposon protein, putative, CACTA, En/Spm sub-class, expressed	-	-0.476824	-0.0704795	0.571537	0.642017	-100000	-100000	0	-100000	-100000	1	1	1	1	1	1	1	1	1	no	no	no	no	no	no	no	no	no	0	0	0
Zm00001d002567	DEAD box RNA helicase family protein	retrotransposon protein, putative, unclassified, expressed	-	100000	0	0	0	-100000	1.12905	100000	0	100000	1	1	1	1	1	1	1	1	1	no	no	no	no	no	no	no	no	no	0	0	0
Zm00001d002568	brassinosteroid-responsive RING-H2	zinc finger, C3HC4 type domain containing protein, expressed	-	-0.336542	0.155633	-0.909988	-1.06562	-0.0625974	-0.884582	-0.821984	-0.554772	-0.311135	0.246315	0.617296	0.00777847	0.00225935	0.850546	0.00384303	0.00889878	0.0392943	0.41023	no	no	no	D	no	no	no	no	no	0	1	1
Zm00001d002569	Protein of unknown function (DUF1191)	expressed protein	-	100000	100000	0	-100000	0.0103188	-0.898042	-0.908361	4.46897	100000	1	1	1	1	1	1	1	1	1	no	no	no	no	no	no	no	no	no	0	0	0
Zm00001d002570	sumo conjugation enzyme 1	ubiquitin-conjugating enzyme, putative, expressed	-	100000	0	0	0	-0.202309	1.55067	1.75298	100000	100000	1	1	1	1	1	1	1	1	1	no	no	no	no	no	no	no	no	no	0	0	0
Zm00001d002571	0	ulp1 protease family protein, putative, expressed	-	0	0	0	0	0	0	0	0	0	1	1	1	1	1	1	1	1	1	no	no	no	no	no	no	no	no	no	0	0	0
Zm00001d002572	sumo conjugation enzyme 1	ubiquitin-conjugating enzyme, putative, expressed	-	-1.07707	-0.0209918	0.0623003	0.0832922	0.0597541	0.264376	0.204622	-0.996324	-0.874994	0.0163687	0.972858	0.905541	0.885971	0.910095	0.582121	0.675128	0.0438109	0.0362541	D	no	no	no	no	no	no	no	no	0	1	1
Zm00001d002573	SCARECROW-like 8	GRAS family transcription factor domain containing protein, expressed	-	-0.0658556	0.480418	-0.0223553	-0.502774	0.0406872	0.654029	0.613342	-0.505587	0.610529	0.765861	0.0119143	0.930861	0.00849284	0.853855	0.000288628	0.000288628	0.00461229	0.00130888	no	no	no	no	no	no	no	no	no	0	0	0
Zm00001d002576	brassinosteroid-responsive RING-H2	zinc finger, C3HC4 type domain containing protein, expressed	-	-2.45156	0.990444	0.0624594	-0.927984	0.355757	-0.791697	-1.14745	-3.08625	-3.30572	0.000149009	0.000149009	0.835933	0.000149009	0.297772	0.0485571	0.0043942	0.000149009	0.000149009	D	no	no	no	no	no	D	D	D	0	4	4
Zm00001d002577	polypyrimidine tract-binding protein 1	polypyrimidine tract-binding protein, putative, expressed	-	1.37053	-0.0171341	0.353495	0.370629	-0.46009	-0.382445	0.0776451	0.927578	0.634595	1	1	1	1	1	1	1	1	1	no	no	no	no	no	no	no	no	no	0	0	0
Zm00001d002579	Protein of unknown function (DUF604)	fringe-related protein, putative, expressed	-	-1.05917	-0.191209	-0.848205	-0.656996	-0.0643083	-0.381769	-0.317461	-0.932269	-0.592734	0.000812596	0.558948	0.00705104	0.0387763	0.865988	0.276819	0.372113	0.00167056	0.0886634	D	no	no	no	no	no	no	no	no	0	1	1
Zm00001d002580	Mechanosensitive ion channel protein	uncharacterized mscS family protein, putative, expressed	-	1.04053	-0.0489639	0.231358	0.280322	0.00140281	0.108448	0.107045	1.0909	0.917622	0.000149009	0.814485	0.186818	0.102563	0.993807	0.548849	0.553377	0.000149009	0.000149009	U	no	no	no	no	no	no	U	no	2	0	2
Zm00001d002582	ACD1-like	pheophorbide a oxygenase, chloroplast precursor, putative, expressed	-	-100000	-100000	0.0971335	100000	0	0	0	0	-100000	1	1	1	1	1	1	1	1	1	no	no	no	no	no	no	no	no	no	0	0	0
Zm00001d002583	0	0	-	0	0	0	0	0	0	0	0	0	1	1	1	1	1	1	1	1	1	no	no	no	no	no	no	no	no	no	0	0	0
Zm00001d002584	0	0	-	-0.0773232	0.671553	1.38841	0.71686	0.193624	1.05034	0.856711	-0.555252	-0.415401	0.864408	0.0675553	0.000149009	0.0212602	0.640099	0.00417414	0.00971431	0.116783	0.185757	no	no	U	no	no	U	no	no	no	2	0	2
Zm00001d002585	Class II aaRS and biotin synthetases superfamily protein	bifunctional aminoacyl-tRNA synthetase, putative, expressed	-	-0.229235	-0.127256	-0.491827	-0.36457	0.0252816	-0.122467	-0.147749	-0.0766972	0.140124	0.241327	0.525935	0.00579724	0.0490632	0.912442	0.552343	0.448448	0.709253	0.481853	no	no	no	no	no	no	no	no	no	0	0	0
Zm00001d002587	heat stable protein 1	stress responsive A/B Barrel domain containing protein, expressed	-	0	0	0	0	0	0	0	0	0	1	1	1	1	1	1	1	1	1	no	no	no	no	no	no	no	no	no	0	0	0
Zm00001d002589	beta-hydroxylase 1	fatty acid hydroxylase, putative, expressed	-	-4.02575	0.398623	0.38433	-0.0142934	0.294066	1.16755	0.873484	-4.13031	-3.24253	0.000149009	0.00558422	0.00828765	0.940223	0.243891	0.000149009	0.000149009	0.000149009	0.000149009	D	no	no	no	no	U	no	D	D	1	3	4
Zm00001d002590	SPIRAL1-like2	nitrilase-associated protein, putative, expressed	-	-0.911371	-0.474747	-1.71107	-1.23632	-0.61808	-0.505218	0.112862	-1.0547	0.294478	0.000288628	0.04881	0.000149009	0.000149009	0.0268487	0.0753839	0.747486	0.000149009	0.373129	no	no	D	D	no	no	no	D	no	0	3	3
Zm00001d002591	Nuclear transport factor 2 (NTF2) family protein	expressed protein	-	-4.23864	0.0736453	0.592654	0.519008	0.201064	0.827074	0.62601	-4.11122	-4.00422	0.000149009	0.750017	0.00178994	0.00515469	0.676999	0.0446644	0.114446	0.000149009	0.000149009	D	no	no	no	no	no	no	D	D	0	3	3
Zm00001d002592	1-aminocyclopropane-1-carboxylic acid (acc) synthase 6	aminotransferase, classes I and II, domain containing protein, expressed	ACSa	-0.436575	1.1428	0.523335	-0.61947	-1.24165	-1.04105	0.200604	-2.82103	-2.00096	0.183078	0.000149009	0.0784442	0.0195812	0.000684974	0.00272001	0.633966	0.000149009	0.000149009	no	U	no	no	D	D	no	D	D	1	4	5
Zm00001d002593	Transmembrane proteins 14C	expressed protein	-	-3.16931	0.0140394	-0.332352	-0.346391	0.0589755	-0.0876818	-0.146657	-3.12437	-2.92464	0.000149009	0.951373	0.0775694	0.0656998	0.872381	0.810914	0.674566	0.000149009	0.000149009	D	no	no	no	no	no	no	D	D	0	3	3
Zm00001d002594	Ovate family protein	DUF623 domain containing protein, expressed	-	-3.85198	-0.31708	-0.120862	0.196218	0.497916	-0.0153649	-0.513281	-3.03699	-3.74649	0.000149009	0.239131	0.676673	0.49995	0.268859	1	0.272054	0.000149009	0.000149009	D	no	no	no	no	no	no	D	D	0	3	3
Zm00001d002595	TatD related DNase	deoxyribonuclease tatD, putative, expressed	-	-0.703542	0.0964382	0.0709893	-0.0254489	-0.143246	0.315644	0.45889	-0.943226	-0.458887	0.00106313	0.673329	0.763647	0.916358	0.594652	0.179492	0.0431331	0.000149009	0.0257639	no	no	no	no	no	no	no	no	no	0	0	0
Zm00001d002596	0	expressed protein	-	4.40426	2.38243	3.99409	1.61166	-1.15587	1.78676	2.94264	0.865955	2.19693	0.270965	0.287595	0.270965	0.0705829	0.0213533	0.000149009	0.000149009	0.269673	0.000812596	no	no	no	no	D	U	U	no	U	3	1	4
Zm00001d002597	Rho GTPase activating protein with PAK-box/P21-Rho-binding domain	rhoGAP domain containing protein, expressed	-	1.23882	-0.0436137	0.0623901	0.106004	0.0196376	0.761417	0.741779	1.30207	1.93785	0.000149009	0.840634	0.763048	0.600563	0.919381	0.000149009	0.000149009	0.000149009	0.000149009	U	no	no	no	no	no	no	U	U	3	0	3
Zm00001d002598	ubiquitin fusion degradation 1	ubiquitin fusion degradation protein, putative, expressed	-	0.362178	0.220685	-0.289081	-0.509766	-0.104152	0.0467614	0.150913	0.0373412	0.69802	0.0165582	0.161917	0.0649779	0.000149009	0.539574	0.794515	0.351802	0.838222	0.000149009	no	no	no	no	no	no	no	no	no	0	0	0
Zm00001d002599	Leucine-rich receptor-like protein kinase family protein	leucine-rich repeat family protein, putative, expressed	-	7.28036	0.462293	-0.188544	-0.650837	0.0363724	-1.81267	-1.84904	6.85444	5.65624	0.223025	1	1	1	0.884669	0.000149009	0.000149009	0.21536	0.245249	no	no	no	no	no	D	D	no	no	0	2	2
Zm00001d002600	3-oxo-5-alpha-steroid 4-dehydrogenase family protein	3-oxo-5-alpha-steroid 4-dehydrogenase, putative, expressed	-	0.844364	0.105398	0.42068	0.315283	0.00591243	0.185965	0.180053	0.744879	0.609649	0.000555441	0.718186	0.0867566	0.227743	0.985462	0.518124	0.511774	0.00237502	0.0123068	no	no	no	no	no	no	no	no	no	0	0	0
Zm00001d002601	histone H1-3	histone H1, putative, expressed	-	-0.190002	-0.23962	0.793929	1.03355	-0.035319	0.546625	0.581944	0.0142993	-0.437305	0.233996	0.125558	0.000149009	0.000149009	0.846849	0.000149009	0.000149009	0.940685	0.00373153	no	no	no	U	no	no	no	no	no	1	0	1
Zm00001d002602	dihydrodipicolinate synthase	dihydrodipicolinate synthase, chloroplast precursor, putative, expressed	-	-0.62371	-0.0378076	-0.686579	-0.648771	-0.0405892	0.370643	0.411233	-0.626492	0.433512	0.184617	0.949114	0.206309	0.271212	0.944655	0.463048	0.377149	0.19494	0.437069	no	no	no	no	no	no	no	no	no	0	0	0
Zm00001d002603	C4-dicarboxylate transporter/malic acid transport protein	C4-dicarboxylate transporter/malic acid transport protein domain containing protein, expressed	-	-0.829648	0.267853	0.567637	0.299784	-0.132199	0.341114	0.473314	-1.2297	-1.05617	0.000149009	0.137697	0.000938672	0.0778281	0.560416	0.0858391	0.0139714	0.000149009	0.000149009	no	no	no	no	no	no	no	D	D	0	2	2
Zm00001d002606	DNA/RNA polymerases superfamily protein	DNA-directed polymerase, putative, expressed	-	-0.235866	-0.83971	1.56536	2.40507	0.437691	0.18871	-0.248982	1.04153	-1.61252	1	1	1	1	1	1	1	1	1	no	no	no	no	no	no	no	no	no	0	0	0
Zm00001d002607	FASCICLIN-like arabinogalactan-protein 10	fasciclin-like arabinogalactan protein, putative, expressed	-	1.76193	-1.67009	-4.12559	-2.4555	0.137395	-2.03993	-2.17732	3.56942	3.8476	0.000149009	0.00461229	0.308085	1	0.619381	0.000149009	0.000149009	0.000149009	0.312421	U	D	no	no	no	D	D	U	no	2	3	5
Zm00001d002608	sucrose synthase 6	sucrose synthase, putative, expressed	-	0	0	0	0	0	100000	100000	0	100000	1	1	1	1	1	1	1	1	1	no	no	no	no	no	no	no	no	no	0	0	0
Zm00001d002609	glycosyltransferase 18	exostosin family domain containing protein, expressed	-	0.095185	0.475741	0.33597	-0.13977	0.336823	-0.900619	-1.23744	-0.0437324	-1.1414	0.839148	0.249813	0.446255	0.751367	0.33933	0.028651	0.00493897	0.916643	0.00869579	no	no	no	no	no	no	D	no	D	0	2	2
Zm00001d002610	cytochrome P450, family 704, subfamily A, polypeptide 2	cytochrome P450, putative, expressed	-	-1.35583	0.529201	1.07684	0.547637	0.144633	1.58549	1.44086	-1.7404	-0.847178	0.000149009	0.00167056	0.000149009	0.000938672	0.556474	0.000149009	0.000149009	0.000149009	0.000149009	D	no	U	no	no	U	U	D	no	3	2	5
Zm00001d002611	copper chaperone for SOD1	copper chaperone for superoxide dismutase, putative, expressed	-	-1.42331	-0.039592	0.230513	0.270105	0.046193	0.206349	0.160156	-1.33753	-1.44748	0.000149009	0.836163	0.166524	0.103085	0.824981	0.265852	0.393241	0.000149009	0.000149009	D	no	no	no	no	no	no	D	D	0	3	3
Zm00001d002612	LisH and RanBPM domains containing protein	expressed protein	-	0	0	0	0	0	0	0	0	0	1	1	1	1	1	1	1	1	1	no	no	no	no	no	no	no	no	no	0	0	0
Zm00001d002613	Glucose-methanol-choline (GMC) oxidoreductase family protein	HOTHEAD precursor, putative, expressed	-	1.62185	-0.782979	-0.507677	0.275302	1.17413	-0.474601	-1.64873	3.57896	1.65492	1	1	1	1	1	1	1	1	1	no	no	no	no	no	no	no	no	no	0	0	0
Zm00001d002614	Major Facilitator Superfamily with SPX (SYG1/Pho81/XPR1) domain-containing protein	uncharacterized membrane protein, putative, expressed	-	0.523929	0.0523744	-0.0233952	-0.0757696	0.0760699	0.0795233	0.00345343	0.547624	0.626847	0.00294805	0.806897	0.918169	0.715051	0.712114	0.69561	0.986897	0.00118624	0.000555441	no	no	no	no	no	no	no	no	no	0	0	0
Zm00001d002615	Pleckstrin homology (PH) domain superfamily protein	ranBP1 domain containing protein, expressed	-	0.358769	-0.0479016	0.287587	0.335489	0.0848654	-0.0734594	-0.158325	0.491536	-0.00227807	0.0513054	0.828399	0.128934	0.0761522	0.690829	0.752781	0.454733	0.00631455	0.992375	no	no	no	no	no	no	no	no	no	0	0	0
Zm00001d002616	0	expressed protein	-	0.176453	0.536161	-1.29425	-1.83042	0.689413	-0.228882	-0.918295	0.329705	1.24183	1	0.221968	1	0.00631455	0.0742077	1	0.0200476	0.415962	1	no	no	no	D	no	no	no	no	no	0	1	1
Zm00001d002617	binding	tetratricopeptide repeat domain containing protein, expressed	-	0.601613	-0.0102374	-0.195526	-0.185289	0.0711169	-0.21928	-0.290397	0.682967	0.57786	0.000288628	0.961403	0.26191	0.279763	0.705945	0.186022	0.0786748	0.000149009	0.000149009	no	no	no	no	no	no	no	no	no	0	0	0
Zm00001d002618	C-repeat/DRE binding factor 2	dehydration-responsive element-binding protein, putative, expressed	-	-0.648453	3.41131	1.85829	-1.55303	-2.12793	-2.57947	-0.451539	-6.18769	-5.0862	0.218138	0.000149009	0.000149009	0.000149009	0.00406387	0.0337059	1	0.000149009	0.0101159	no	U	U	D	D	D	no	D	D	2	5	7
Zm00001d002620	Integrase-type DNA-binding superfamily protein	AP2 domain containing protein, expressed	-	-1.62733	-0.386719	-100000	-100000	-100000	-100000	0	-100000	0	1	1	1	1	1	1	1	1	1	no	no	no	no	no	no	no	no	no	0	0	0
Zm00001d002621	RING/U-box superfamily protein	RING-H2 finger protein, putative, expressed	-	0.0753321	0.0187198	0.36084	0.34212	-0.0306668	0.546885	0.577552	0.0259455	0.261377	0.817158	0.960725	0.223161	0.266922	0.923113	0.0282948	0.0216303	0.940654	0.353603	no	no	no	no	no	no	no	no	no	0	0	0
Zm00001d002623	MATE efflux family protein	MATE efflux family protein, putative, expressed	-	0.438226	0.796825	-0.368514	-1.16534	-0.724046	-0.126807	0.597238	-1.08264	0.679933	0.269901	0.0279332	0.388274	0.00362109	0.0483028	0.755344	0.0953355	0.00178994	0.0867566	no	no	no	D	no	no	no	D	no	0	2	2
Zm00001d002624	phloem protein 2-A13	OsFBX148 - F-box domain containing protein, expressed	-	2.0861	-0.231594	0.359665	0.59126	-0.259755	-0.925571	-0.665817	2.05794	0.800864	0.000149009	0.628604	0.487418	0.159717	0.569305	0.02404	0.11751	0.000149009	0.0753839	U	no	no	no	no	no	no	U	no	2	0	2
Zm00001d002625	S-adenosyl-L-methionine-dependent methyltransferases superfamily protein	dehydration response related protein, putative, expressed	-	-0.447518	-0.2179	-0.335945	-0.118045	-0.259044	0.430798	0.689842	-0.488663	0.319224	0.108708	0.466643	0.27108	0.735215	0.408107	0.127423	0.0151282	0.105155	0.298888	no	no	no	no	no	no	no	no	no	0	0	0
Zm00001d002626	cytochrome P450, family 87, subfamily A, polypeptide 2	cytochrome P450, putative, expressed	-	0	0	0	0	0	100000	100000	0	100000	1	1	1	1	1	1	1	1	1	no	no	no	no	no	no	no	no	no	0	0	0
Zm00001d002628	Ribosomal protein L23/L15e family protein	RNA recognition motif containing protein, putative, expressed	-	0.0738639	1.06713	1.4909	0.423764	0.571292	1.40842	0.837125	-0.421976	-0.00861537	1	1	1	1	1	1	1	1	1	no	no	no	no	no	no	no	no	no	0	0	0
Zm00001d002629	cytochrome P450, family 87, subfamily A, polypeptide 2	cytochrome P450, putative, expressed	-	100000	100000	100000	-1.42906	-0.200075	-0.975833	-0.775758	5.43516	6.08846	0.000149009	1	1	1	0.512721	0.00237502	0.0117157	0.0738913	0.289699	U	no	no	no	no	no	no	no	no	1	0	1
Zm00001d002630	IQ-domain 22	IQ calmodulin-binding motif family protein, putative, expressed	-	-1.87504	0.122605	-0.643568	-0.766173	0.135078	-0.737652	-0.87273	-1.86257	-1.96912	0.000149009	0.609534	0.00673579	0.000938672	0.671351	0.0256725	0.00828765	0.000149009	0.000149009	D	no	no	no	no	no	no	D	D	0	3	3
Zm00001d002631	S-adenosyl-L-methionine-dependent methyltransferases superfamily protein	methyltransferase, putative, expressed	-	0.209955	0.0646327	-0.458894	-0.523527	0.118968	-0.74588	-0.864848	0.264291	-0.0770302	0.306622	0.783427	0.0237632	0.00981442	0.585064	0.000149009	0.000149009	0.185621	0.76589	no	no	no	no	no	no	no	no	no	0	0	0
Zm00001d002632	RHOMBOID-like 1	OsRhmbd11 - Putative Rhomboid homologue, expressed	-	1.85233	-0.156574	-0.621096	-0.464522	-0.265921	-0.370721	-0.104801	1.74298	2.1027	0.000149009	0.498808	0.00526265	0.0383424	0.10234	0.022373	0.564072	0.000149009	0.000149009	U	no	no	no	no	no	no	U	U	3	0	3
Zm00001d002634	Enhancer of polycomb-like transcription factor protein	expressed protein	-	-1.43364	-0.748362	-0.433537	0.314825	1.49457	1.59134	0.0967703	0.80929	0.591235	1	1	1	1	1	1	1	1	1	no	no	no	no	no	no	no	no	no	0	0	0
Zm00001d002635	Cysteine proteinases superfamily protein	ulp1 protease family, C-terminal catalytic domain containing protein, expressed	-	0	0	0	0	0	0	0	0	0	1	1	1	1	1	1	1	1	1	no	no	no	no	no	no	no	no	no	0	0	0
Zm00001d002636	0	expressed protein	-	0	0	0	0	0	0	0	0	0	1	1	1	1	1	1	1	1	1	no	no	no	no	no	no	no	no	no	0	0	0
Zm00001d002637	PIF1 helicase	expressed protein	-	0	0	0	0	0	0	0	0	0	1	1	1	1	1	1	1	1	1	no	no	no	no	no	no	no	no	no	0	0	0
Zm00001d002638	Replication factor-A protein 1-related	expressed protein	-	0	0	0	0	0	0	0	0	0	1	1	1	1	1	1	1	1	1	no	no	no	no	no	no	no	no	no	0	0	0
Zm00001d002639	Zinc finger, C3HC4 type (RING finger) family protein	zinc finger family protein, putative, expressed	-	0.185104	-0.0571895	0.196975	0.254165	0.012935	0.444864	0.431929	0.255228	0.432993	0.31012	0.782769	0.277402	0.152124	0.952293	0.00788212	0.00839177	0.15024	0.00910193	no	no	no	no	no	no	no	no	no	0	0	0
Zm00001d002640	Protein of unknown function (DUF810)	expressed protein	-	1.40998	-0.190472	0.638953	0.829424	-0.0416541	0.95766	0.999314	1.55879	1.72868	0.000149009	0.508972	0.0108214	0.000555441	0.874128	0.000149009	0.000149009	0.000149009	0.000149009	U	no	no	no	no	no	no	U	U	3	0	3
Zm00001d002641	Transducin/WD40 repeat-like superfamily protein	WD-40 repeat family protein, putative, expressed	-	-0.0859792	0.0672447	0.142287	0.0750426	0.00892971	-0.531906	-0.540836	-0.144294	-0.760173	0.708009	0.768752	0.504159	0.740657	0.972537	0.0121096	0.0106193	0.508253	0.000288628	no	no	no	no	no	no	no	no	no	0	0	0
Zm00001d002642	Dof-type zinc finger DNA-binding family protein	dof zinc finger domain containing protein, putative, expressed	-	1.37415	-0.365606	-1.10473	-0.739124	-0.169463	0.234644	0.404107	1.57029	2.71352	0.000149009	0.200718	0.000555441	0.0173205	0.421627	0.248179	0.0294527	0.000149009	0.000149009	U	no	D	no	no	no	no	U	U	3	1	4
Zm00001d002644	Spc97 / Spc98 family of spindle pole body (SBP) component	gamma-tubulin complex component 6, putative, expressed	-	0.958841	-0.120521	-0.0450644	0.0754563	0.25642	-0.336907	-0.593328	1.33578	0.666999	0.000288628	0.716374	0.908612	0.848717	0.421952	0.347357	0.0684309	0.000149009	0.0656998	no	no	no	no	no	no	no	U	no	1	0	1
Zm00001d002645	Protein kinase superfamily protein	protein kinase family protein, putative, expressed	-	-100000	-100000	-100000	0	0	0	0	0	0	1	1	1	1	1	1	1	1	1	no	no	no	no	no	no	no	no	no	0	0	0
Zm00001d002647	Endonuclease/exonuclease/phosphatase family protein	endonuclease/exonuclease/phosphatase family domain containing protein, expressed	-	-2.96934	0.738469	0.0692618	-0.669207	0.698422	0.455751	-0.24267	-3.00939	-2.58285	1	1	1	1	1	1	1	1	1	no	no	no	no	no	no	no	no	no	0	0	0
Zm00001d002649	Homeodomain-like superfamily protein	MYB family transcription factor, putative, expressed	-	-5.2865	0.176472	0.108884	-0.0675886	0.219948	0.0653143	-0.154634	-5.24302	-5.33006	0.0186456	0.599539	0.761275	0.849944	1	1	1	0.0231148	0.0107206	D	no	no	no	no	no	no	D	D	0	3	3
Zm00001d002650	Stabilizer of iron transporter SufD / Polynucleotidyl transferase	PINHEAD, putative, expressed	-	-0.806576	0.0408137	-0.0871774	-0.127991	-0.0847975	-0.364327	-0.279529	-0.932187	-1.08373	0.000149009	0.833213	0.630178	0.459543	0.632131	0.0175088	0.0716158	0.000149009	0.000149009	no	no	no	no	no	no	no	no	D	0	1	1
Zm00001d002652	Thioesterase superfamily protein	thioesterase family protein, putative, expressed	-	0	0	0	0	0	0	0	0	0	1	1	1	1	1	1	1	1	1	no	no	no	no	no	no	no	no	no	0	0	0
Zm00001d002654	indeterminate(ID)-domain 4	ZOS4-11 - C2H2 zinc finger protein, expressed	-	-1.52394	0.397761	0.567499	0.169738	-0.0127726	-0.337041	-0.324268	-1.93447	-2.42847	0.000149009	0.0123068	0.000149009	0.313853	0.957073	0.0848512	0.103529	0.000149009	0.000149009	D	no	no	no	no	no	no	D	D	0	3	3
Zm00001d002655	sucrose synthase 5	sucrose synthase, putative, expressed	-	0	0	0	0	0	0	0	0	0	1	1	1	1	1	1	1	1	1	no	no	no	no	no	no	no	no	no	0	0	0
Zm00001d002656	SNF2 domain-containing protein / helicase domain-containing protein	SNF2 family N-terminal domain containing protein, expressed	-	0.759243	0.0540659	-0.266963	-0.321029	0.109555	0.0312785	-0.0782763	0.814732	1.05748	0.0158901	0.8942	0.464414	0.332334	0.762377	0.934798	0.823513	0.00526265	0.000149009	no	no	no	no	no	no	no	no	U	1	0	1
Zm00001d002658	Transducin/WD40 repeat-like superfamily protein	expressed protein	-	-0.575824	0.0350416	-0.535298	-0.570339	0.18856	1.01156	0.823001	-0.422306	0.971035	0.000288628	0.864157	0.000812596	0.000149009	0.306622	0.000149009	0.000149009	0.012798	0.000149009	no	no	no	no	no	U	no	no	no	1	0	1
Zm00001d002659	high mobility group B3	HMG1/2, putative, expressed	-	-0.518496	0.131243	0.208638	0.077395	0.0852307	0.21456	0.12933	-0.564509	-0.512574	0.000555441	0.433866	0.194474	0.661428	0.634011	0.190406	0.448124	0.000684974	0.000938672	no	no	no	no	no	no	no	no	no	0	0	0
Zm00001d002661	RWP-RK domain-containing protein	RWP-RK domain-containing protein, putative, expressed	-	-0.729335	-0.614697	-0.603275	0.0114214	-0.0181412	-0.0687395	-0.0505983	-0.13278	-0.194799	0.000149009	0.00167056	0.00167056	0.964649	0.94903	0.785768	0.840879	0.576545	0.392641	no	no	no	no	no	no	no	no	no	0	0	0
Zm00001d002662	Cyclin B2;3	cyclin, putative, expressed	-	100000	100000	100000	-1.45825	0.157761	-2.54248	-2.70024	7.09901	5.85701	0.000149009	1	1	1	0.53071	0.000149009	0.000149009	0.298551	0.29866	U	no	no	no	no	D	D	no	no	1	2	3
Zm00001d002663	Protein of unknown function (DUF300)	transmembrane protein, putative, expressed	-	0.649687	0.041107	0.254713	0.213606	-0.0610391	0.280435	0.341475	0.547541	0.67541	0.000149009	0.830779	0.127842	0.211123	0.751784	0.0825913	0.0353737	0.000288628	0.000149009	no	no	no	no	no	no	no	no	no	0	0	0
Zm00001d002665	Abscisic acid-responsive (TB2/DP1, HVA22) family protein	HVA22, putative, expressed	-	0	0	0	0	0	0	0	0	0	1	1	1	1	1	1	1	1	1	no	no	no	no	no	no	no	no	no	0	0	0
Zm00001d002666	PIF1 helicase	expressed protein	-	-0.116394	1.13898	1.74642	0.607439	-0.821273	0.282792	1.10406	-2.07665	-1.58002	1	1	1	1	1	1	1	1	1	no	no	no	no	no	no	no	no	no	0	0	0
Zm00001d002668	O-fucosyltransferase family protein	growth regulator related protein, putative, expressed	-	0.66466	-0.374731	-2.10426	-1.72953	-0.190542	-0.0564873	0.134055	0.84885	2.71243	0.000149009	0.0149338	0.000149009	0.000149009	0.233604	0.753723	0.417486	0.000149009	0.000149009	no	no	D	D	no	no	no	no	U	1	2	3
Zm00001d002669	Protein of unknown function (DUF630 and DUF632)	DUF630/DUF632 domains containing protein, putative, expressed	-	1.43183	0.041714	-1.31224	-1.35395	-0.0613456	-0.449367	-0.388022	1.32877	2.2947	0.000149009	0.894674	0.000149009	0.000149009	0.789382	0.0264855	0.055528	0.000149009	0.000149009	U	no	D	D	no	no	no	U	U	3	2	5
Zm00001d002670	glucose-inhibited division family A protein	tRNA uridine 5-carboxymethylaminomethyl modification enzyme gidA, putative, expressed	-	-2.48938	-0.42283	-1.01319	-0.590365	0.279554	0.405804	0.12625	-1.787	-1.07039	0.000938672	0.252785	0.00839177	0.13431	1	1	1	0.00504714	0.0477945	D	no	D	no	no	no	no	D	D	0	4	4
Zm00001d002671	Arabidopsis protein of unknown function (DUF241)	expressed protein	-	0.222869	0.117419	-3.91634	-4.03376	0.193355	-0.37787	-0.571226	0.298805	3.76134	0.728493	1	1	1	0.703862	0.513545	0.286923	0.6436	0.289699	no	no	no	no	no	no	no	no	no	0	0	0
Zm00001d002673	Transmembrane amino acid transporter family protein	transmembrane amino acid transporter protein, putative, expressed	-	1.27198	-0.239661	1.17809	1.41775	-0.00516392	2.08052	2.08569	1.50648	2.17441	0.000149009	0.52874	0.000288628	0.000149009	0.984026	0.000149009	0.000149009	0.000149009	0.000149009	U	no	U	U	no	U	U	U	U	7	0	7
Zm00001d002674	S-adenosylmethionine carrier 1	mitochondrial carrier protein, putative, expressed	-	0.989199	-0.0298883	1.7163	1.74619	0.727781	0.346378	-0.381403	1.74687	-0.380726	1	1	1	1	1	1	1	1	1	no	no	no	no	no	no	no	no	no	0	0	0
Zm00001d002675	GDSL-like Lipase/Acylhydrolase superfamily protein	GDSL-like lipase/acylhydrolase, putative, expressed	-	100000	0	0	0	-0.517541	0.39971	0.917251	100000	100000	1	1	1	1	1	1	1	1	1	no	no	no	no	no	no	no	no	no	0	0	0
Zm00001d002676	Pseudouridine synthase family protein	coiled-coil domain-containing protein 139, putative, expressed	-	1.09863	-0.00476779	-0.342523	-0.337755	-0.0598154	-0.520035	-0.46022	1.04358	0.921119	0.000149009	0.985712	0.138755	0.146607	0.793552	0.00757326	0.0186456	0.000149009	0.000149009	U	no	no	no	no	no	no	U	no	2	0	2
Zm00001d002677	0	coiled-coil domain-containing protein 124, putative, expressed	-	-1.53505	0.101523	0.435998	0.334475	-0.0982669	0.37779	0.476056	-1.73484	-1.59325	0.000149009	0.601937	0.00849284	0.0523904	0.647932	0.0487266	0.0108214	0.000149009	0.000149009	D	no	no	no	no	no	no	D	D	0	3	3
Zm00001d002678	0	uncharacterized Cys-rich domain containing protein, putative, expressed	-	1.11131	-0.199443	0.18113	0.380573	0.177881	1.58247	1.40459	1.48863	2.51265	0.00118624	0.681539	0.678275	0.379534	0.626173	0.000149009	0.000149009	0.000288628	0.000149009	U	no	no	no	no	U	U	U	U	5	0	5
Zm00001d002679	mechanosensitive channel of small conductance-like 5	uncharacterized mscS family protein, putative, expressed	-	-6.58349	-0.182303	0.253401	0.435704	-2.2557	-100000	-100000	-8.65688	-100000	0.271996	0.543785	0.373079	0.114446	1	1	1	0.175134	0.000149009	no	no	no	no	no	no	no	no	D	0	1	1
Zm00001d002680	phytoene desaturase 3	amine oxidase, putative, expressed	-	-0.64299	-0.0775086	0.471785	0.549294	-0.0802807	1.02348	1.10376	-0.645762	-0.0912942	0.00225935	0.741865	0.0122085	0.00306165	0.772602	0.000149009	0.000149009	0.00190815	0.666664	no	no	no	no	no	U	U	no	no	2	0	2
Zm00001d002681	ethylene induced calmodulin binding protein	calmodulin-binding transcription activator, putative, expressed	-	0.0248711	0.665284	0.459528	-0.205756	0.289972	0.482748	0.192776	-0.350441	0.0480907	0.971884	0.135463	0.320665	0.655906	0.563837	0.300467	0.693771	0.43646	0.931057	no	no	no	no	no	no	no	no	no	0	0	0
Zm00001d002682	alpha-L-fucosidase 1	ATFUC1, putative, expressed	-	0.876902	0.0941437	0.498447	0.404304	-0.0927286	-0.0282593	0.0644693	0.690029	0.350195	0.000149009	0.666795	0.0053695	0.0253093	0.640393	0.896303	0.757547	0.000149009	0.0483895	no	no	no	no	no	no	no	no	no	0	0	0
Zm00001d002683	0	expressed protein	-	100000	100000	100000	0.13191	-0.342319	-0.618184	-0.275866	0.915617	0.507841	1	1	1	1	1	1	1	1	1	no	no	no	no	no	no	no	no	no	0	0	0
Zm00001d002684	Flavin containing amine oxidoreductase family protein	amine oxidase, putative, expressed	-	-0.158244	-0.0385648	0.195383	0.233948	-0.0259607	-0.0154024	0.0105583	-0.14564	-0.369029	0.532529	0.886308	0.396901	0.303054	0.928827	0.959399	0.972766	0.574014	0.112107	no	no	no	no	no	no	no	no	no	0	0	0
Zm00001d002685	Thioredoxin superfamily protein	expressed protein	-	-0.817946	0.310014	0.366186	0.0561718	0.0289835	0.318676	0.289693	-1.09898	-0.865455	0.000149009	0.0961551	0.0487266	0.790675	0.911576	0.141779	0.175276	0.000149009	0.000149009	no	no	no	no	no	no	no	D	no	0	1	1
Zm00001d002687	cytochrome P450, family 86, subfamily A, polypeptide 4	cytochrome P450, putative, expressed	-	-1.4072	-0.292511	-4.06817	-3.77566	0.398678	-0.593195	-0.991874	-0.716008	2.06778	0.000149009	0.132585	0.000149009	0.000149009	0.0381701	0.00746949	0.000149009	0.000149009	0.000149009	D	no	D	D	no	no	no	no	U	1	3	4
Zm00001d002688	Protein kinase superfamily protein	STE_MEKK_ste11_MAP3K.17 - STE kinases include homologs to sterile 7, sterile 11 and sterile 20 from yeast, expressed	-	0.143244	0.301354	0.00401047	-0.297344	-0.179631	-0.824442	-0.644811	-0.337741	-0.685208	0.542269	0.136907	0.986111	0.142564	0.447911	0.000149009	0.00515469	0.107593	0.00283419	no	no	no	no	no	no	no	no	no	0	0	0
Zm00001d002690	plasma membrane intrinsic protein 1;4	aquaporin protein, putative, expressed	-	-0.466459	0.223455	0.557634	0.334179	0.310193	0.26082	-0.0493727	-0.379721	-0.763273	0.0243135	0.343694	0.00879693	0.162471	0.17375	0.246628	0.862444	0.10589	0.000149009	no	no	no	no	no	no	no	no	no	0	0	0
Zm00001d002691	0	expressed protein	-	100000	0	100000	100000	-1.83772	-1.21478	0.622939	100000	-1.283	1	1	1	1	1	1	1	1	1	no	no	no	no	no	no	no	no	no	0	0	0
Zm00001d002693	U-box domain-containing protein kinase family protein	protein kinase, putative, expressed	-	-0.490928	0.0411615	0.320461	0.279299	0.175869	0.0610007	-0.114869	-0.356221	-0.750389	0.0328312	0.869809	0.122279	0.181211	0.511181	0.83997	0.683411	0.119867	0.000684974	no	no	no	no	no	no	no	no	no	0	0	0
Zm00001d002694	branched-chain amino acid aminotransferase 5 / branched-chain amino acid transaminase 5 (BCAT5)	aminotransferase domain containing protein, putative, expressed	-	1.2501	-0.060738	0.144003	0.204741	-0.185203	0.104269	0.289472	1.12563	1.21036	0.000149009	0.792027	0.491439	0.309208	0.314258	0.584634	0.0938891	0.000149009	0.000149009	U	no	no	no	no	no	no	U	U	3	0	3
Zm00001d002695	Phosphatidylinositol N-acetyglucosaminlytransferase subunit P-related	expressed protein	-	0.795703	0.085665	0.252664	0.166999	0.0440506	-1.14706	-1.19111	0.754088	-0.604026	0.000149009	0.6237	0.101998	0.296688	0.811954	0.000149009	0.000149009	0.000149009	0.00042358	no	no	no	no	no	D	D	no	no	0	2	2
Zm00001d002696	RHO guanyl-nucleotide exchange factor 3	ATROPGEF7/ROPGEF7, putative, expressed	-	1.13613	-0.4084	-0.515405	-0.107005	0.121231	-0.611142	-0.732373	1.66576	1.04039	0.000149009	0.177804	0.0912006	0.762824	0.635998	0.00757326	0.00106313	0.000149009	0.000149009	U	no	no	no	no	no	no	U	U	3	0	3
Zm00001d002698	Subtilase family protein	OsSub44 - Putative Subtilisin homologue, expressed	-	2.57406	-100000	-100000	0	-0.370147	1.98065	2.3508	100000	100000	1	1	1	1	1	1	1	1	1	no	no	no	no	no	no	no	no	no	0	0	0
Zm00001d002699	Subtilase family protein	OsSub44 - Putative Subtilisin homologue, expressed	-	0	0	0	0	0	0	0	0	0	1	1	1	1	1	1	1	1	1	no	no	no	no	no	no	no	no	no	0	0	0
Zm00001d002700	0	expressed protein	-	-5.21998	-2.20618	-1.70422	0.501962	0.558313	-1.79407	-2.35238	-2.45549	-5.30984	0.271996	0.00143053	0.00889878	0.497166	1	1	1	0.126711	0.180811	no	D	D	no	no	no	no	no	no	0	2	2
Zm00001d002701	0	expressed protein	-	0	0	0	0	0	0	0	0	0	1	1	1	1	1	1	1	1	1	no	no	no	no	no	no	no	no	no	0	0	0
Zm00001d002703	SPT2 chromatin protein	expressed protein	-	-0.231152	0.0571259	0.0260266	-0.0310993	0.14411	0.316631	0.172521	-0.144168	0.0594523	0.177997	0.769167	0.894548	0.874071	0.422949	0.0538731	0.325393	0.418031	0.749235	no	no	no	no	no	no	no	no	no	0	0	0
Zm00001d002704	glutathione peroxidase 6	glutathione peroxidase domain containing protein, expressed	-	0.175208	-0.0289854	-0.173926	-0.14494	-0.0594829	0.561238	0.620721	0.14471	0.910371	0.27596	0.875047	0.277467	0.369644	0.738218	0.000149009	0.000149009	0.37146	0.000149009	no	no	no	no	no	no	no	no	no	0	0	0
Zm00001d002705	heavy metal atpase 5	copper-transporting ATPase 3, putative, expressed	-	1.65358	0.0210052	-1.18594	-1.20695	-0.457702	0.347126	0.804828	1.17487	3.18665	0.000149009	0.918658	0.000149009	0.000149009	0.00178994	0.0209791	0.000149009	0.000149009	0.000149009	U	no	D	D	no	no	no	U	U	3	2	5
Zm00001d002706	0	retrotransposon protein, putative, unclassified, expressed	-	100000	100000	0	-100000	-0.0387302	0.54526	0.58399	0.0199721	100000	1	1	1	1	1	1	1	1	1	no	no	no	no	no	no	no	no	no	0	0	0
Zm00001d002707	UDP-Glycosyltransferase superfamily protein	cis-zeatin O-glucosyltransferase, putative, expressed	-	1.6939	-0.683943	0.577442	1.26139	-0.281012	1.43841	1.71943	2.09683	2.55487	1	1	1	1	1	0.000149009	0.000149009	1	0.000812596	no	no	no	no	no	U	U	no	U	3	0	3
Zm00001d002708	heavy metal atpase 5	copper-transporting ATPase 3, putative, expressed	-	-0.328125	0.242538	-0.0935145	-0.336053	-0.154944	0.699897	0.854841	-0.725607	0.465287	0.0371215	0.122065	0.596419	0.0271196	0.366133	0.000149009	0.000149009	0.000149009	0.00178994	no	no	no	no	no	no	no	no	no	0	0	0
Zm00001d002710	Protein of unknown function (DUF594)	expressed protein	-	0	0	0	0	0	0	0	0	0	1	1	1	1	1	1	1	1	1	no	no	no	no	no	no	no	no	no	0	0	0
Zm00001d002711	serine racemase	serine racemase, putative, expressed	-	-0.100888	0.132841	0.12225	-0.0105903	-0.236475	0.116623	0.353098	-0.470204	-0.106516	0.702913	0.592956	0.635798	0.9666	0.302847	0.634188	0.0992448	0.0206985	0.662473	no	no	no	no	no	no	no	no	no	0	0	0
Zm00001d002712	Leucine-rich repeat receptor-like protein kinase family protein	receptor-like protein kinase 5 precursor, putative, expressed	-	-0.300412	0.16938	-0.0395484	-0.208928	-0.0998463	0.676998	0.776844	-0.569638	0.416134	1	0.670918	1	0.601813	1	0.0756168	0.0421998	0.141143	0.258711	no	no	no	no	no	no	no	no	no	0	0	0
Zm00001d002713	VASCULAR-RELATED NAC-DOMAIN 6	zinc knuckle domain containing protein, expressed	-	-0.486464	-0.355226	-0.995691	-0.640465	-0.0528405	-0.421592	-0.368751	-0.184079	0.0876341	0.0356389	0.128866	0.000149009	0.0112193	0.863343	0.111229	0.177804	0.493759	0.783211	no	no	no	no	no	no	no	no	no	0	0	0
Zm00001d002714	actin depolymerizing factor 11	actin-depolymerizing factor, putative, expressed	-	3.62435	-1.48648	-0.183341	1.30314	-0.275588	-1.33205	-1.05646	4.83524	2.47564	0.185233	1	1	1	0.625494	0.0421136	0.0946577	0.339847	1	no	no	no	no	no	D	no	no	no	0	1	1
Zm00001d002715	WD-40 repeat family protein / beige-related	beige/BEACH domain containing protein, expressed	-	1.20565	-0.0875462	-0.397411	-0.309865	0.0413602	-0.293762	-0.335122	1.33455	1.3093	0.000149009	0.678599	0.0429615	0.090896	0.839464	0.0964554	0.0492339	0.000149009	0.000149009	U	no	no	no	no	no	no	U	U	3	0	3
Zm00001d002716	pre-mRNA processing ribonucleoprotein binding region-containing protein	pre-mRNA-processing factor 31, putative, expressed	-	-0.100207	-0.0240291	0.305784	0.329813	0.106508	0.155772	0.0492641	0.0303301	-0.250219	0.56201	0.896611	0.0462683	0.0297224	0.536015	0.347357	0.792027	0.872501	0.110188	no	no	no	no	no	no	no	no	no	0	0	0
Zm00001d002717	cell division cycle 48C	AAA family ATPase, putative, expressed	-	100000	0	0	0	-100000	0.108867	100000	0	100000	1	1	1	1	1	1	1	1	1	no	no	no	no	no	no	no	no	no	0	0	0
Zm00001d002718	GRAS family transcription factor	scarecrow, putative, expressed	-	-1.53517	0.00482074	-0.373087	-0.377908	-0.0425886	-0.865223	-0.822634	-1.58257	-2.0273	0.000149009	0.980906	0.0281138	0.029277	0.858386	0.000149009	0.00042358	0.000149009	0.000149009	D	no	no	no	no	no	no	D	D	0	3	3
Zm00001d002719	0	0	-	0	0	0	0	100000	0	-100000	100000	0	1	1	1	1	1	1	1	1	1	no	no	no	no	no	no	no	no	no	0	0	0
Zm00001d002720	0	expressed protein	-	0	0	0	0	100000	0	-100000	100000	0	1	1	1	1	1	1	1	1	1	no	no	no	no	no	no	no	no	no	0	0	0
Zm00001d002721	Bifunctional inhibitor/lipid-transfer protein/seed storage 2S albumin superfamily protein	LTPL122 - Protease inhibitor/seed storage/LTP family protein precursor, expressed	-	-5.29375	-0.654856	-2.18266	-1.52781	-0.231338	-4.71271	-4.48137	-4.87023	-7.8238	0.000149009	0.000149009	0.000149009	0.000149009	0.494122	0.0801321	0.0801321	0.000149009	0.0801321	D	no	D	D	no	no	no	D	no	0	4	4
Zm00001d002722	Ankyrin repeat family protein	ankyrin repeat-containing protein, putative, expressed	-	0	0	0	0	0	0	0	0	0	1	1	1	1	1	1	1	1	1	no	no	no	no	no	no	no	no	no	0	0	0
Zm00001d002723	0	expressed protein	-	0	0	0	0	100000	0	-100000	100000	0	1	1	1	1	1	1	1	1	1	no	no	no	no	no	no	no	no	no	0	0	0
Zm00001d002724	beta-amylase 3	beta-amylase, putative, expressed	-	-5.65915	0.7368	1.89832	1.16152	0.9732	2.19315	1.21995	-5.42275	-5.36432	0.00610369	0.0241323	0.000149009	0.000149009	1	0.0361663	0.172487	0.00260555	0.000149009	D	no	U	U	no	U	no	D	D	3	3	6
Zm00001d002725	Nucleotide-diphospho-sugar transferases superfamily protein	glycosyl transferase 8 domain containing protein, putative, expressed	-	1.79887	-0.420443	-0.948475	-0.528032	-0.0207861	0.0161552	0.0369413	2.19853	2.7635	0.000149009	0.0693108	0.000149009	0.0444929	0.927355	0.945785	0.865867	0.000149009	0.000149009	U	no	no	no	no	no	no	U	U	3	0	3
Zm00001d002726	Pectin lyase-like superfamily protein	pectinesterase, putative, expressed	-	1.015	-0.815199	-3.83258	-3.01738	-0.0101746	-2.26891	-2.25874	1.82002	2.57867	0.00620962	0.0609603	0.000149009	0.000149009	0.974038	0.000149009	0.000149009	0.000149009	0.000288628	U	no	D	D	no	D	D	U	U	3	4	7
Zm00001d002727	Thioesterase superfamily protein	thioesterase family protein, putative, expressed	-	-1.26521	0.0117327	-1.15605	-1.16778	0.254226	-0.307166	-0.561392	-1.02272	-0.416327	0.000149009	0.962315	0.000149009	0.000149009	0.353488	0.288343	0.0369488	0.000149009	0.127772	D	no	D	D	no	no	no	D	no	0	4	4
Zm00001d002728	Thioesterase superfamily protein	thioesterase family protein, putative, expressed	-	-1.3266	-0.0523272	-0.96905	-0.916723	0.238508	-0.355977	-0.594485	-1.03576	-0.713527	0.035904	0.931744	0.0715346	0.0811988	1	1	1	0.077489	0.312372	D	no	no	no	no	no	no	no	no	0	1	1
Zm00001d002729	Thioesterase superfamily protein	thioesterase family protein, putative, expressed	-	-1.14051	0.542245	0.575969	0.0337243	-0.0260375	1.22111	1.24714	-1.7088	-0.495376	1	1	1	1	1	1	1	1	1	no	no	no	no	no	no	no	no	no	0	0	0
Zm00001d002730	trigalactosyldiacylglycerol 1	ABC family transporter: toluene tolerance, putative, expressed	-	-1.77449	0.354786	0.480261	0.125475	-0.00339771	0.671836	0.675234	-2.13267	-1.58291	0.000149009	0.173225	0.0544581	0.648504	0.987846	0.0298109	0.0269387	0.000149009	0.000149009	D	no	no	no	no	no	no	D	D	0	3	3
Zm00001d002731	C2H2-like zinc finger protein	ZOS4-10 - C2H2 zinc finger protein, expressed	-	1.14903	-0.280774	0.431654	0.712429	0.0403366	0.0202824	-0.0200542	1.47014	0.737658	0.0607923	1	0.550664	0.336009	0.933095	0.974165	0.974485	0.0386934	0.184957	no	no	no	no	no	no	no	U	no	1	0	1
Zm00001d002732	C2H2-type zinc finger family protein	ZOS4-09 - C2H2 zinc finger protein, expressed	-	100000	100000	0	-100000	-100000	-100000	0	-100000	0	1	1	1	1	1	1	1	1	1	no	no	no	no	no	no	no	no	no	0	0	0
Zm00001d002733	cyclin p3;1	cyclin, putative, expressed	-	-1.88985	0.302374	-1.55183	-1.85421	0.947979	-0.938943	-1.88692	-1.24425	-1.27696	0.000149009	0.203482	0.000149009	0.000149009	0.00178994	0.0121096	0.000149009	0.000149009	0.00042358	D	no	D	D	no	no	D	D	D	0	6	6
Zm00001d002734	N-acetyl-l-glutamate kinase	amino acid kinase, putative, expressed	-	-0.898416	0.134705	-0.793626	-0.928331	0.204177	-0.801923	-1.0061	-0.828944	-0.906713	0.000149009	0.496068	0.000149009	0.000149009	0.323617	0.000149009	0.000149009	0.000149009	0.000149009	no	no	no	no	no	no	D	no	no	0	1	1
Zm00001d002735	0	nucleotide pyrophosphatase/phosphodiesterase, putative, expressed	-	0.803096	-0.687333	-0.801448	-0.114115	-0.124437	-0.55008	-0.425643	1.36599	1.05446	0.00225935	0.0285614	0.00900046	0.774552	0.658194	0.0351982	0.109375	0.000149009	0.00042358	no	no	no	no	no	no	no	U	U	2	0	2
Zm00001d002736	carotenoid cleavage dioxygenase 7	carotenoid cleavage dioxygenase 7, chloroplast precursor, putative, expressed	-	9.2821	1.43124	3.80149	2.37025	-0.338005	1.46869	1.80669	7.51285	6.9493	0.277922	1	1	1	0.0839624	0.000149009	0.000149009	0.0914767	0.000149009	no	no	no	no	no	U	U	no	U	3	0	3
Zm00001d002737	eukaryotic translation initiation factor 3C	eukaryotic translation initiation factor 3 subunit C, putative, expressed	-	0.0124342	-0.166193	-0.337918	-0.171725	0.0530605	-0.530947	-0.584007	0.231688	-0.180595	0.949804	0.326461	0.0309709	0.310004	0.78054	0.00106313	0.000149009	0.163919	0.299069	no	no	no	no	no	no	no	no	no	0	0	0
Zm00001d002738	tonoplast intrinsic protein 2;3	aquaporin protein, putative, expressed	-	6.62677	0.660127	0.58791	-0.0722164	-0.0583241	0.906667	0.964992	5.90832	6.94553	0.277922	1	1	1	0.880544	0.00417414	0.00130888	0.297311	0.305127	no	no	no	no	no	no	no	no	no	0	0	0
Zm00001d002739	Polyketide cyclase/dehydrase and lipid transport superfamily protein	START domain containing protein, putative, expressed	-	0.397092	-0.080592	-0.603397	-0.522805	0.019306	-0.285641	-0.304947	0.49699	0.714847	0.0663467	0.757511	0.00950925	0.0353737	0.945877	0.223546	0.178078	0.0306138	0.00167056	no	no	no	no	no	no	no	no	no	0	0	0
Zm00001d002740	NAD(P)H dehydrogenase (quinone)s	electron carrier/ protein disulfide oxidoreductase, putative, expressed	-	-2.54236	0.247594	-0.746185	-0.993779	-0.125278	-0.950752	-0.825473	-2.91523	-2.74692	1	0.824981	1	0.468848	1	1	1	0.285161	1	no	no	no	no	no	no	no	no	no	0	0	0
Zm00001d002741	Lactate/malate dehydrogenase family protein	lactate/malate dehydrogenase, putative, expressed	-	0	0	0	0	0	0	0	0	0	1	1	1	1	1	1	1	1	1	no	no	no	no	no	no	no	no	no	0	0	0
Zm00001d002742	O-fucosyltransferase family protein	growth regulator related protein, putative, expressed	-	0.659527	0.128389	0.463996	0.335607	-0.117856	0.383886	0.501742	0.413282	0.579417	0.000555441	0.569885	0.0153215	0.0888981	0.603965	0.0643367	0.0146423	0.0430471	0.00237502	no	no	no	no	no	no	no	no	no	0	0	0
Zm00001d002743	0	zinc finger protein, putative, expressed	-	0.616295	-100000	0.236118	100000	0.191275	-100000	-100000	100000	-100000	1	1	1	1	1	1	1	1	1	no	no	no	no	no	no	no	no	no	0	0	0
Zm00001d002744	Integrase-type DNA-binding superfamily protein	AP2 domain containing protein, expressed	-	0.512964	1.21914	0.303008	-0.916128	0.366929	0.782832	0.415903	-0.339243	0.992788	0.38101	0.0467753	0.682823	0.123715	0.414337	0.06851	0.320785	0.472857	0.0858391	no	U	no	no	no	no	no	no	no	1	0	1
Zm00001d002745	zinc-finger protein 1	ZOS7-10 - C2H2 zinc finger protein, expressed	-	0	0	0	0	0	0	0	0	0	1	1	1	1	1	1	1	1	1	no	no	no	no	no	no	no	no	no	0	0	0
Zm00001d002746	high chlorophyll fluorescent 109	peptide chain release factor protein, putative, expressed	-	-3.37441	-0.0894706	-1.54937	-1.4599	-100000	-100000	0	-100000	-100000	1	1	1	1	1	1	1	1	1	no	no	no	no	no	no	no	no	no	0	0	0
Zm00001d002747	Integrase-type DNA-binding superfamily protein	AP2 domain containing protein, expressed	-	100000	0	0	0	-0.923763	-3.19829	-2.27453	100000	100000	0.000149009	1	1	1	0.108183	0.166614	1	1	1	U	no	no	no	no	no	no	no	no	1	0	1
Zm00001d002748	ERF family protein 38	AP2 domain containing protein, expressed	-	-1.41194	0.473899	0.200978	-0.272921	0.377562	-0.0194484	-0.39701	-1.50828	-1.63237	0.000149009	0.150654	0.571679	0.421036	0.295081	0.972831	0.285922	0.000149009	0.000149009	D	no	no	no	no	no	no	D	D	0	3	3
Zm00001d002750	myb-like HTH transcriptional regulator family protein	MYB family transcription factor, putative, expressed	-	-100000	-100000	-100000	0	0	0	0	0	0	1	1	1	1	1	1	1	1	1	no	no	no	no	no	no	no	no	no	0	0	0
Zm00001d002751	N-terminal nucleophile aminohydrolases (Ntn hydrolases) superfamily protein	L-asparaginase precursor protein, putative, expressed	-	0.644368	0.153062	0.219569	0.0665071	-0.0160234	0.222057	0.23808	0.475283	0.646856	0.000555441	0.451631	0.256656	0.765733	0.94203	0.219212	0.18904	0.00663112	0.000555441	no	no	no	no	no	no	no	no	no	0	0	0
Zm00001d002753	UDP-glucosyl transferase 76C1	cytokinin-N-glucosyltransferase 1, putative, expressed	-	100000	100000	100000	-0.710123	-1.26915	-100000	-100000	-1.71493	-100000	1	1	1	1	1	1	1	1	1	no	no	no	no	no	no	no	no	no	0	0	0
Zm00001d002754	homeobox-leucine zipper protein 3	homeobox associated leucine zipper, putative, expressed	-	-1.17656	-0.16454	1.5876	1.75214	0.0457128	0.00269306	-0.0430198	-0.966306	-2.76147	0.000938672	0.676673	0.000149009	0.000149009	0.931262	0.977663	0.934292	0.00920512	0.000149009	D	no	U	U	no	no	no	no	D	2	2	4
Zm00001d002755	co-factor for nitrate, reductase and xanthine dehydrogenase 5	ThiF family domain containing protein, putative, expressed	-	0.000247279	-0.253479	-100000	-100000	-0.554759	2.44901	3.00377	-0.301033	100000	1	1	1	1	1	1	1	1	1	no	no	no	no	no	no	no	no	no	0	0	0
Zm00001d002756	hydroxyproline-rich glycoprotein family protein	expressed protein	-	-1.27047	0.075006	0.748155	0.673149	-0.0429679	-1.19038	-1.14741	-1.38844	-3.209	0.000288628	0.84277	0.013286	0.0237632	0.928436	0.0212602	0.0249468	0.000149009	0.000149009	D	no	no	no	no	D	D	D	D	0	5	5
Zm00001d002757	Protein kinase superfamily protein	inactive receptor kinase At2g26730 precursor, putative, expressed	-	0.00436164	0.168183	0.33148	0.163297	0.0472701	-1.23156	-1.27883	-0.116552	-1.55868	0.990636	0.572349	0.226412	0.568285	0.888369	0.000149009	0.000149009	0.698339	0.000149009	no	no	no	no	no	D	D	no	D	0	3	3
Zm00001d002758	PPPDE putative thiol peptidase family protein	ethylene-responsive element-binding protein, putative, expressed	-	-0.418535	-1.07059	-0.235387	0.835205	-0.642607	-0.516733	0.125874	0.00945064	-0.69988	0.199597	0.000149009	0.469012	0.00483078	0.0538731	0.119129	0.759647	0.981223	0.02404	no	D	no	no	no	no	no	no	no	0	1	1
Zm00001d002759	nudix hydrolase homolog 8	hydrolase, NUDIX family, domain containing protein, expressed	-	-1.65303	0.0228608	0.658759	0.635899	-0.00588376	0.306496	0.312379	-1.68178	-2.0053	0.000149009	0.907625	0.000149009	0.000149009	0.978876	0.089586	0.0850034	0.000149009	0.000149009	D	no	no	no	no	no	no	D	D	0	3	3
Zm00001d002760	ethylene responsive element binding factor 5	AP2 domain containing protein, expressed	-	100000	0	0	0	-0.165533	-1.57442	-1.40889	100000	100000	1	1	1	1	1	1	1	1	1	no	no	no	no	no	no	no	no	no	0	0	0
Zm00001d002761	ethylene responsive element binding factor 5	AP2 domain containing protein, expressed	-	-1.84945	-3.07415	-0.984999	2.08915	0.312607	-0.748565	-1.06117	1.53731	-1.61302	1	1	1	1	1	1	1	1	1	no	no	no	no	no	no	no	no	no	0	0	0
Zm00001d002762	ethylene responsive element binding factor 1	ethylene-responsive transcription factor, putative, expressed	-	0.0659838	0.337933	0.716854	0.378921	-0.19255	1.58813	1.78068	-0.4645	0.937262	0.829104	0.236895	0.00504714	0.144991	0.438658	0.000149009	0.000149009	0.0656998	0.000149009	no	no	no	no	no	U	U	no	no	2	0	2
Zm00001d002768	oleosin 1	oleosin, putative, expressed	-	0	100000	100000	-0.820633	100000	0	-100000	-2.34955	-100000	1	1	1	1	1	1	1	1	1	no	no	no	no	no	no	no	no	no	0	0	0
Zm00001d002769	cytochrome P450, family 709, subfamily B, polypeptide 2	cytochrome P450 72A1, putative, expressed	-	100000	0	0	0	-100000	0.738917	100000	0	100000	1	1	1	1	1	1	1	1	1	no	no	no	no	no	no	no	no	no	0	0	0
Zm00001d002770	ARM repeat superfamily protein	armadillo/beta-catenin-like repeat family protein, expressed	-	-2.17692	0.00467085	-0.369838	-0.374508	0.00680423	0.373878	0.367074	-2.17478	-1.4332	0.000149009	0.981008	0.0222809	0.0224667	0.976236	0.0406632	0.045009	0.000149009	0.000149009	D	no	no	no	no	no	no	D	D	0	3	3
Zm00001d002771	Pentatricopeptide repeat (PPR) superfamily protein	tetratricopeptide-like helical, putative, expressed	-	0.998899	-0.522949	-2.15733	-1.63438	0.35047	0.0206668	-0.329803	1.87232	3.1769	1	1	1	1	1	1	1	1	1	no	no	no	no	no	no	no	no	no	0	0	0
Zm00001d002772	Cupredoxin superfamily protein	plastocyanin-like domain containing protein, putative, expressed	-	-0.399446	0.320569	-1.42391	-1.74448	-0.0677792	-1.28704	-1.21926	-0.787794	-0.262575	0.0531322	0.128563	0.000149009	0.000149009	0.779542	0.000149009	0.000149009	0.000288628	0.415437	no	no	D	D	no	D	D	no	no	0	4	4
Zm00001d002773	Cupredoxin superfamily protein	plastocyanin-like domain containing protein, putative, expressed	-	-0.688436	-0.535582	-4.59823	-4.06265	0.845034	-0.401111	-1.24615	0.692179	3.50868	0.00610369	0.0337059	0.000149009	0.000149009	0.000149009	0.173494	0.000149009	0.00406387	0.000149009	no	no	D	D	no	no	D	no	U	1	3	4
Zm00001d002774	0	0	-	-4.77886	-0.526422	-3.15976	-2.63334	0.716841	-1.20056	-1.9174	-3.53559	-2.81965	0.000149009	0.00483078	0.000149009	0.000149009	0.0576778	0.0294527	0.000812596	0.000149009	0.000149009	D	no	D	D	no	D	D	D	D	0	7	7
Zm00001d002775	0	placental protein 11 precursor, putative, expressed	-	-1.91945	0.11349	-0.0297948	-0.143285	0.234422	-0.122952	-0.357374	-1.79852	-2.01261	0.000149009	0.48726	0.870355	0.370937	0.157148	0.491544	0.0282039	0.000149009	0.000149009	D	no	no	no	no	no	no	D	D	0	3	3
Zm00001d002776	Protein kinase superfamily protein	protein kinase domain containing protein, expressed	-	-0.745115	-0.501301	0.777336	1.27864	-1.06813	1.95335	3.02148	-1.31195	0.430894	1	1	0.120669	0.0255823	1	0.000149009	0.000684974	1	0.296925	no	no	no	U	no	U	U	no	no	3	0	3
Zm00001d002777	0	0	-	0	0	0	0	0	0	0	0	0	1	1	1	1	1	1	1	1	1	no	no	no	no	no	no	no	no	no	0	0	0
Zm00001d002778	casein kinase II beta chain 1	casein kinase II subunit beta-4, putative, expressed	-	0.892182	-0.0547559	0.101037	0.155793	-0.0151655	0.309241	0.324406	0.931772	1.10038	0.000149009	0.799168	0.612963	0.416944	0.940411	0.059073	0.0456759	0.000149009	0.000149009	no	no	no	no	no	no	no	no	U	1	0	1
Zm00001d002781	RNA-binding (RRM/RBD/RNP motifs) family protein	RNA recognition motif containing protein, expressed	-	0.206628	0.164128	0.317662	0.153534	0.0393961	0.117293	0.0778966	0.0818961	0.00625863	0.392211	0.494752	0.194544	0.556171	0.88634	0.666614	0.773053	0.742852	0.983312	no	no	no	no	no	no	no	no	no	0	0	0
Zm00001d002782	Homeodomain-like superfamily protein	transcription factor like protein, putative, expressed	-	0.793062	0.978812	1.11	0.131189	0.0394757	0.0834619	0.0439862	-0.146275	-0.233478	0.302195	0.217155	0.121917	0.87325	0.960619	0.914639	0.949855	0.848037	0.743129	no	no	no	no	no	no	no	no	no	0	0	0
Zm00001d002783	subtilisin-like serine protease 3	OsSub42 - Putative Subtilisin homologue, expressed	-	100000	100000	100000	-0.429157	-0.804233	-0.89152	-0.0872877	-1.21483	-0.872963	1	1	1	1	1	1	1	1	1	no	no	no	no	no	no	no	no	no	0	0	0
Zm00001d002784	winged-helix DNA-binding transcription factor family protein	histone H1, putative, expressed	-	-1.10827	-1.90769	-0.254091	1.6536	0.486384	2.28206	1.79568	1.2858	1.42788	1	1	1	1	1	1	1	1	1	no	no	no	no	no	no	no	no	no	0	0	0
Zm00001d002787	YDG/SRA domain-containing protein	histone-lysine N-methyltransferase, putative, expressed	-	-0.759782	0.027779	0.307803	0.280024	-0.193009	-0.180117	0.0128927	-0.980571	-1.2477	0.0015508	0.9192	0.171687	0.221278	0.509018	0.547814	0.972669	0.000149009	0.000149009	no	no	no	no	no	no	no	no	D	0	1	1
Zm00001d002788	cyclin p4;3	cyclin, putative, expressed	-	-1.42898	-0.041102	0.41151	0.452612	-0.396995	0.408795	0.805791	-1.78488	-1.4317	0.000149009	0.860425	0.0290093	0.0149338	0.146958	0.110561	0.0015508	0.000149009	0.000149009	D	no	no	no	no	no	no	D	D	0	3	3
Zm00001d002789	Tetratricopeptide repeat (TPR)-like superfamily protein	PPR repeat domain containing protein, putative, expressed	-	-6.81937	-0.189712	-0.685778	-0.496066	-0.223853	-0.910531	-0.686678	-6.85351	-7.04412	0.000149009	0.229417	0.000149009	0.00118624	1	1	1	0.000149009	0.000149009	D	no	no	no	no	no	no	D	D	0	3	3
Zm00001d002790	GATA transcription factor 26	GATA zinc finger domain containing protein, expressed	-	-0.270884	0.165242	0.476683	0.311441	-0.0903099	0.157213	0.247523	-0.526436	-0.590353	0.419771	0.626225	0.132012	0.335534	0.807492	0.643937	0.443037	0.0837348	0.0481289	no	no	no	no	no	no	no	no	no	0	0	0
Zm00001d002791	homolog of asparagine-linked glycosylation 12	Alg9-like mannosyltransferase protein, putative, expressed	-	0.709635	0.195748	0.327232	0.131484	-0.0715486	0.117289	0.188837	0.442338	0.499691	0.000149009	0.330019	0.113726	0.562811	0.735929	0.57971	0.342958	0.0172261	0.0135805	no	no	no	no	no	no	no	no	no	0	0	0
Zm00001d002793	0	0	-	0	0	0	0	0	0	0	0	0	1	1	1	1	1	1	1	1	1	no	no	no	no	no	no	no	no	no	0	0	0
Zm00001d002794	WRKY family transcription factor	WRKY36, expressed	-	-3.44038	0.32508	-0.085511	-0.410591	-0.316995	0.162544	0.479539	-4.08245	-3.19232	0.00373153	0.393621	0.848559	0.284096	1	1	1	0.00828765	0.00610369	D	no	no	no	no	no	no	D	D	0	3	3
Zm00001d002796	ELMO/CED-12 family protein	ELMO/CED-12 family protein, putative, expressed	-	0.860548	-0.512042	-0.614547	-0.102504	0.0672672	-1.28505	-1.35232	1.43986	0.190044	0.000812596	0.0714574	0.0507343	0.785697	0.793584	0.000149009	0.000149009	0.000149009	0.57645	no	no	no	no	no	D	D	U	no	1	2	3
Zm00001d002797	YELLOW STRIPE like 2	transposon protein, putative, unclassified, expressed	-	1.85681	0.153541	-0.0117912	-0.165332	-0.0719762	0.122636	0.194612	1.6313	1.99124	0.000149009	0.455871	0.961578	0.410648	0.705458	0.488105	0.253843	0.000149009	0.000149009	U	no	no	no	no	no	no	U	U	3	0	3
Zm00001d002798	Protein of unknown function, DUF584	DUF584 domain containing protein, putative, expressed	-	-0.838067	0.757638	1.07331	0.31567	-0.180144	0.358293	0.538437	-1.77585	-1.55308	0.000149009	0.000149009	0.000149009	0.0934389	0.420646	0.0885871	0.00746949	0.000149009	0.000149009	no	no	U	no	no	no	no	D	D	1	2	3
Zm00001d002799	homeobox 7	homeobox associated leucine zipper, putative, expressed	-	-2.52405	1.38853	2.54198	1.15345	1.12889	2.56995	1.44106	-2.78369	-2.49608	0.000149009	0.000149009	0.000149009	0.000149009	0.000149009	0.000149009	0.000149009	0.000149009	0.000149009	D	U	U	U	U	U	U	D	D	6	3	9
Zm00001d002801	Duplicated homeodomain-like superfamily protein	expressed protein	-	-2.77403	-0.0242529	-0.00556458	0.0186883	0.0635783	-0.53355	-0.597128	-2.6862	-3.30202	0.000149009	0.916141	0.981816	0.94062	0.810023	0.0295446	0.0156049	0.000149009	0.000149009	D	no	no	no	no	no	no	D	D	0	3	3
Zm00001d002802	Protein kinase superfamily protein	protein kinase domain containing protein, expressed	-	-3.51147	0.369824	-0.352843	-0.722667	0.309827	-0.503256	-0.813083	-3.57146	-3.66188	0.000149009	0.0606243	0.115256	0.000938672	0.388387	0.204654	0.0267582	0.000149009	0.000149009	D	no	no	no	no	no	no	D	D	0	3	3
Zm00001d002803	COBRA-like protein 1 precursor	COBRA, putative, expressed	-	-2.43984	0.415226	-0.246145	-0.661371	-0.240781	-100000	-100000	-3.09585	-100000	1	1	1	1	1	1	1	1	1	no	no	no	no	no	no	no	no	no	0	0	0
Zm00001d002804	UB-like protease 1B	ulp1 protease family, C-terminal catalytic domain containing protein, expressed	-	-0.0102311	-0.059794	0.0482409	0.108035	0.0825385	-0.626592	-0.709131	0.132101	-0.685064	1	1	1	1	1	1	1	1	1	no	no	no	no	no	no	no	no	no	0	0	0
Zm00001d002805	PIF1 helicase	retrotransposon protein, putative, unclassified, expressed	-	0	0	0	0	0	0	0	0	0	1	1	1	1	1	1	1	1	1	no	no	no	no	no	no	no	no	no	0	0	0
Zm00001d002806	salt tolerance homolog2	B-box zinc finger family protein, putative, expressed	-	-2.51072	-0.805356	-0.779702	0.0256544	-0.223417	0.905718	1.12914	-1.92879	-0.825304	0.000149009	0.000812596	0.00249082	0.941056	0.575804	0.00663112	0.000812596	0.000149009	0.00428448	D	no	no	no	no	no	U	D	no	1	2	3
Zm00001d002809	mitogen-activated protein kinase 16	CGMC_MAPKCMGC_2.11 - CGMC includes CDA, MAPK, GSK3, and CLKC kinases, expressed	-	0.156929	0.0428389	-1.24373	-1.28657	-0.509619	1.19462	1.70424	-0.395529	2.59528	1	1	1	1	1	1	1	1	1	no	no	no	no	no	no	no	no	no	0	0	0
Zm00001d002810	SH3 domain-containing protein	src homology-3 domain protein 3, putative, expressed	-	-0.767532	-0.181133	0.173248	0.35438	0.0100961	0.550458	0.540362	-0.576303	-0.390322	0.000149009	0.280243	0.298494	0.0225591	0.960751	0.000555441	0.00106313	0.000149009	0.0123068	no	no	no	no	no	no	no	no	no	0	0	0
Zm00001d002811	GATA transcription factor 5	expressed protein	-	-1.07419	0.29426	0.461333	0.167074	-0.0155063	0.821615	0.837122	-1.38395	-0.713907	0.000149009	0.100204	0.00757326	0.353374	0.944855	0.000149009	0.000149009	0.000149009	0.000149009	D	no	no	no	no	no	no	D	no	0	2	2
Zm00001d002812	0	expressed protein	-	0.425595	0.0230378	0.112041	0.0890027	0.211057	0.43974	0.228684	0.613614	0.753295	0.0416053	0.932617	0.654901	0.722856	0.302308	0.0187379	0.242459	0.00214248	0.000149009	no	no	no	no	no	no	no	no	no	0	0	0
Zm00001d002813	0	expressed protein	-	0	0	0	0	0	0	0	0	0	1	1	1	1	1	1	1	1	1	no	no	no	no	no	no	no	no	no	0	0	0
Zm00001d002814	0	expressed protein	-	-3.50605	-0.0965973	-0.335053	-0.238456	0.236272	0.524643	0.288372	-3.17318	-2.64635	0.147586	0.976124	0.911091	0.944334	0.740261	0.405693	0.689717	0.218768	0.180623	no	no	no	no	no	no	no	no	no	0	0	0
Zm00001d002815	subunit NDH-M of NAD(P)H:plastoquinone dehydrogenase complex	NDH-M H PLASTOQUINONE DEHY, putative, expressed	-	-8.78079	0.0863035	0.0196823	-0.0666213	0.0136227	0.8736	0.859978	-8.85347	-7.92687	0.000149009	0.643937	0.923543	0.732342	0.98611	0.0597335	0.0496521	0.000149009	0.000149009	D	no	no	no	no	no	no	D	D	0	3	3
Zm00001d002816	Lactoylglutathione lyase / glyoxalase I family protein	glyoxalase family protein, putative, expressed	-	2.03484	0.651562	-100000	-100000	-0.532312	0.139996	0.672307	0.85097	100000	1	1	1	1	1	1	1	1	1	no	no	no	no	no	no	no	no	no	0	0	0
Zm00001d002817	ATP binding microtubule motor family protein	kinesin motor domain containing protein, expressed	-	-1.95444	0.285538	0.473643	0.188104	-0.0484257	0.0237808	0.0722065	-2.28841	-2.40431	0.000149009	0.118463	0.00558422	0.304976	0.879268	0.942267	0.818286	0.000149009	0.000149009	D	no	no	no	no	no	no	D	D	0	3	3
Zm00001d002818	TCP family transcription factor	TCP family transcription factor, putative, expressed	-	-100000	-100000	-100000	0	0	0	0	0	0	1	1	1	1	1	1	1	1	1	no	no	no	no	no	no	no	no	no	0	0	0
Zm00001d002819	Autophagy-related protein 13	expressed protein	-	-0.362657	0.0541784	0.221048	0.166869	-0.0405044	0.317531	0.358035	-0.45734	-0.266174	0.029992	0.786758	0.201308	0.342756	0.848682	0.0652207	0.0344087	0.00673579	0.115329	no	no	no	no	no	no	no	no	no	0	0	0
Zm00001d002820	Vacuolar iron transporter (VIT) family protein	integral membrane protein, putative, expressed	-	2.43704	-0.428946	0.481778	0.910723	-0.508237	0.750584	1.25882	2.35775	2.70584	0.000149009	0.0780598	0.0366007	0.000149009	0.000555441	0.000149009	0.000149009	0.000149009	0.000149009	U	no	no	no	no	no	U	U	U	4	0	4
Zm00001d002821	0	expressed protein	-	100000	0	0	0	-0.0271264	-100000	-100000	100000	0	1	1	1	1	1	1	1	1	1	no	no	no	no	no	no	no	no	no	0	0	0
Zm00001d002822	Translation elongation factor EFG/EF2 protein	elongation factor, putative, expressed	-	-6.2106	0.104024	0.337746	0.233722	-0.166505	0.741292	0.907797	-6.48113	-5.80706	0.000149009	0.616175	0.0678816	0.231182	0.484882	0.00042358	0.000149009	0.000149009	0.000149009	D	no	no	no	no	no	no	D	D	0	3	3
Zm00001d002823	stress-inducible protein, putative	heat shock protein STI, putative, expressed	-	0.39623	0.355148	0.539052	0.183904	0.274999	0.383514	0.108515	0.316081	0.240692	0.0333582	0.0557778	0.00373153	0.341251	0.128866	0.0296333	0.572254	0.0776774	0.192916	no	no	no	no	no	no	no	no	no	0	0	0
Zm00001d002824	beta vacuolar processing enzyme	vacuolar-processing enzyme precursor, putative, expressed	-	0.0101383	-0.340346	0.569031	0.909377	-0.0444383	0.230222	0.274661	0.306046	-0.32867	0.96111	0.0413523	0.000288628	0.000149009	0.825024	0.171483	0.107442	0.0699461	0.0424549	no	no	no	no	no	no	no	no	no	0	0	0
Zm00001d002825	plasmodesmata-located protein 8	cysteine-rich repeat secretory protein precursor, putative, expressed	-	-0.334353	0.429761	0.914637	0.484876	-0.433182	0.197606	0.630787	-1.1973	-1.05138	0.614197	0.475699	0.113222	0.375003	0.505542	0.784814	0.363243	0.0432195	0.0793677	no	no	no	no	no	no	no	D	no	0	1	1
Zm00001d002826	SAUR-like auxin-responsive protein family	OsSAUR11 - Auxin-responsive SAUR gene family member, expressed	-	-4.2856	-0.708672	0.387722	1.09639	-0.0497317	1.77683	1.82656	-3.62666	-2.89649	0.00167056	0.0698681	0.292346	0.00373153	1	0.0488934	0.0422851	0.00190815	0.000149009	D	no	no	U	no	U	U	D	D	3	3	6
Zm00001d002827	geminivirus rep interacting kinase 2	CAMK_KIN1/SNF1/Nim1_like.18 - CAMK includes calcium/calmodulin depedent protein kinases, expressed	-	0.529631	0.0407336	0.725194	0.68446	-0.0210544	0.453354	0.474408	0.467843	0.257791	0.00950925	0.869881	0.000149009	0.00042358	0.937879	0.0218151	0.0166534	0.02404	0.177688	no	no	no	no	no	no	no	no	no	0	0	0
Zm00001d002828	NAC 007	NAC domain containing protein, putative, expressed	-	-1.29052	-0.0310404	-2.34304	-2.312	0.0294374	0.251799	0.222361	-1.23005	1.30431	0.000149009	0.890286	0.000149009	0.000149009	0.916815	0.287992	0.354116	0.000149009	0.000149009	D	no	D	D	no	no	no	D	U	1	4	5
Zm00001d002829	Plant-specific transcription factor YABBY family protein	YABBY domain containing protein, putative, expressed	-	-0.422212	-1.19798	-1.12985	0.0681345	-0.494414	-1.69535	-1.20094	0.281358	-0.987713	1	1	1	1	1	1	1	1	1	no	no	no	no	no	no	no	no	no	0	0	0
Zm00001d002830	Glycosyl hydrolases family 32 protein	glycosyl hydrolases, putative, expressed	-	-1.22352	0.237398	-0.213396	-0.450794	-0.3293	0.812056	1.14136	-1.79022	-0.198072	0.000149009	0.138686	0.196517	0.00167056	0.0622537	0.000149009	0.000149009	0.000149009	0.234786	D	no	no	no	no	no	U	D	no	1	2	3
Zm00001d002833	Eukaryotic aspartyl protease family protein	aspartyl protease family protein, putative, expressed	-	-1.12457	-1.40249	0.420085	1.82258	0.457183	1.54662	1.08944	0.735106	0.00196891	0.0185505	0.017604	0.337336	0.00339789	0.346581	0.00106313	0.00652556	0.194348	0.981242	D	D	no	U	no	U	U	no	no	3	2	5
Zm00001d002834	peroxin 11B	peroxisomal biogenesis factor 11, putative, expressed	-	-7.3931	0.22439	0.572152	0.347762	0.604002	3.87539	3.27139	-7.01349	-4.08986	0.00202585	0.260976	0.00143053	0.0620108	1	0.00214248	0.000684974	0.000149009	0.000149009	D	no	no	no	no	U	U	D	D	2	3	5
Zm00001d002835	Leucine-rich repeat protein kinase family protein	leucine-rich repeat family protein, putative, expressed	-	2.40505	-0.39079	-1.32496	-0.93417	0.0657526	0.313982	0.248229	2.86159	4.04399	0.000149009	0.15764	0.000149009	0.0015508	0.752103	0.0710674	0.161032	0.000149009	0.000149009	U	no	D	no	no	no	no	U	U	3	1	4
Zm00001d002836	Arabidopsis thaliana protein of unknown function (DUF821)	DTA2, putative, expressed	-	-0.308201	0.168613	0.988171	0.819558	-0.437023	1.05732	1.49434	-0.913837	-0.239051	0.259627	0.590556	0.000149009	0.00214248	0.0922219	0.000149009	0.000149009	0.000684974	0.297311	no	no	no	no	no	U	U	no	no	2	0	2
Zm00001d002837	Cytochrome b561/ferric reductase transmembrane protein family	cytochrome b561, putative, expressed	-	1.84099	-0.0923624	-0.694384	-0.602021	0.0058115	0.34752	0.341708	1.93917	2.8829	0.000149009	0.734206	0.0060071	0.0187379	0.976841	0.0293651	0.0343226	0.000149009	0.000149009	U	no	no	no	no	no	no	U	U	3	0	3
Zm00001d002838	D-arabinono-1,4-lactone oxidase family protein	FAD-binding and arabino-lactone oxidase domains containing protein, putative, expressed	-	0	0	0	0	0	0	0	0	0	1	1	1	1	1	1	1	1	1	no	no	no	no	no	no	no	no	no	0	0	0
Zm00001d002839	SUPPRESSOR OF AUXIN RESISTANCE 3	OsNucAP1 - Putative Nucleoporin Autopeptidase homologue, expressed	-	100000	0	0	0	-0.493096	0.034629	0.527725	100000	100000	1	1	1	1	1	1	1	1	1	no	no	no	no	no	no	no	no	no	0	0	0
Zm00001d002841	0	0	-	100000	0	0	0	-100000	-100000	0	0	0	1	1	1	1	1	1	1	1	1	no	no	no	no	no	no	no	no	no	0	0	0
Zm00001d002842	Remorin family protein	remorin, putative, expressed	-	-0.952255	-0.200064	0.237108	0.437172	0.0276177	0.784556	0.756939	-0.724573	-0.404806	0.000149009	0.253962	0.179079	0.00869579	0.889455	0.000149009	0.000149009	0.000149009	0.0147397	no	no	no	no	no	no	no	no	no	0	0	0
Zm00001d002843	myb domain protein 17	MYB family transcription factor, putative, expressed	-	-100000	-1.84416	-100000	-100000	0	0	0	-100000	0	1	1	1	1	1	1	1	1	1	no	no	no	no	no	no	no	no	no	0	0	0
Zm00001d002844	GATA type zinc finger transcription factor family protein	OsPLIM2b - LIM domain protein, putative actin-binding protein and transcription factor, expressed	-	2.27697	-100000	-100000	0	0.163571	2.76662	2.60305	100000	100000	1	1	1	1	1	0.000149009	0.000149009	1	0.000149009	no	no	no	no	no	U	U	no	U	3	0	3
Zm00001d002845	NAD(P)-binding Rossmann-fold superfamily protein	oxidoreductase, short chain dehydrogenase/reductase family domain containing protein, expressed	-	100000	100000	100000	0.104918	-0.20113	2.29422	2.49535	4.0075	6.39794	0.000149009	1	1	1	0.714263	0.000149009	0.000149009	0.297311	0.305127	U	no	no	no	no	U	U	no	no	3	0	3
Zm00001d002846	0	harpin-induced protein 1 domain containing protein, expressed	-	0	0	0	0	0	0	0	0	0	1	1	1	1	1	1	1	1	1	no	no	no	no	no	no	no	no	no	0	0	0
Zm00001d002847	NAD(P)-binding Rossmann-fold superfamily protein	short-chain dehydrogenase/reductase, putative, expressed	-	-6.16064	-1.06355	-0.651809	0.411743	-0.00808386	2.68359	2.69168	-5.10517	-2.82524	0.000149009	0.000149009	0.000288628	0.0297224	1	0.000149009	0.000149009	0.000149009	0.000149009	D	D	no	no	no	U	U	D	D	2	4	6
Zm00001d002848	NAD(P)-binding Rossmann-fold superfamily protein	short-chain dehydrogenase/reductase, putative, expressed	-	1.64455	0.420681	0.672901	0.25222	-0.15397	0.393216	0.547186	1.0699	1.36486	0.000149009	0.0176977	0.000288628	0.158128	0.367195	0.008186	0.00042358	0.000149009	0.000149009	U	no	no	no	no	no	no	U	U	3	0	3
Zm00001d002849	0	expressed protein	-	-4.36134	-0.121517	0.000274357	0.121791	-100000	-100000	0	-100000	-100000	0.287992	0.863717	0.959257	0.864333	1	1	1	0.000149009	0.000149009	no	no	no	no	no	no	no	D	D	0	2	2
Zm00001d002850	Calcium-dependent lipid-binding (CaLB domain) family protein	C2 domain containing protein, putative, expressed	-	1.52698	-0.619381	-0.60471	0.0146717	-0.00483665	-1.30868	-1.30384	2.14153	0.823015	0.000149009	0.0137764	0.014451	0.963526	0.983488	0.000149009	0.000149009	0.000149009	0.000555441	U	no	no	no	no	D	D	U	no	2	2	4
Zm00001d002851	galacturonosyltransferase-like 4	glycosyl transferase 8 domain containing protein, putative, expressed	-	-1.80431	-0.193838	-0.638181	-0.444343	-0.0206168	-0.434508	-0.413891	-1.63109	-1.60064	0.000149009	0.431522	0.0102165	0.076775	0.953084	0.169195	0.184687	0.000149009	0.000149009	D	no	no	no	no	no	no	D	D	0	3	3
Zm00001d002852	sucrose synthase 5	sucrose synthase, putative, expressed	-	0	0	0	0	0	0	0	0	0	1	1	1	1	1	1	1	1	1	no	no	no	no	no	no	no	no	no	0	0	0
Zm00001d002853	Glycosyl hydrolase family protein	glycosyl hydrolase family 3 protein, putative, expressed	-	1.0999	0.0190643	-0.382301	-0.401366	-0.0336431	-0.711205	-0.677562	1.04719	0.770996	0.000149009	0.923914	0.0190198	0.0113203	0.854766	0.000149009	0.000149009	0.000149009	0.000149009	U	no	no	no	no	no	no	U	no	2	0	2
Zm00001d002854	thioredoxin M-type 4	thioredoxin, putative, expressed	-	-2.10018	0.0910052	-0.284535	-0.37554	0.176614	-0.0835007	-0.260115	-2.01457	-1.89914	0.000149009	0.591394	0.0637766	0.0118168	0.345071	0.693253	0.154003	0.000149009	0.000149009	D	no	no	no	no	no	no	D	D	0	3	3
Zm00001d002856	RING membrane-anchor 1	zinc finger, C3HC4 type domain containing protein, expressed	-	-2.07177	-0.118211	0.720123	0.838334	0.361448	0.369533	0.00808584	-1.59212	-2.42236	0.000149009	0.490712	0.000149009	0.000149009	0.0523904	0.0480455	0.971884	0.000149009	0.000149009	D	no	no	no	no	no	no	D	D	0	3	3
Zm00001d002857	0	expressed protein	-	0.0453616	0.164811	0.252232	0.0874213	0.174933	0.174196	-0.000736854	0.0554838	-0.0326744	0.8656	0.456939	0.239247	0.712277	0.505704	0.467979	0.997173	0.838895	0.897662	no	no	no	no	no	no	no	no	no	0	0	0
Zm00001d002859	fatty acid desaturase family protein	sphingolipid delta desaturase, putative, expressed	-	-0.286177	0.00439223	0.0111363	0.00674411	0.0946178	-0.816993	-0.911611	-0.195952	-1.11431	0.117878	0.982959	0.96155	0.975331	0.637033	0.000149009	0.000149009	0.295716	0.000149009	no	no	no	no	no	no	no	no	D	0	1	1
Zm00001d002860	expansin B3	expansin precursor, putative, expressed	-	0.603885	0.588557	0.703436	0.11488	0.0587609	-2.06016	-2.11892	0.0740891	-2.15971	0.0815015	0.0999143	0.0459281	0.772346	0.875363	0.000149009	0.000149009	0.845776	0.000149009	no	no	no	no	no	D	D	no	D	0	3	3
Zm00001d002862	casein kinase I-like 3	CK1_CaseinKinase_1.8 - CK1 includes the casein kinase 1 kinases, expressed	-	0.698883	0.309079	0.530649	0.22157	-0.137403	0.0167562	0.154159	0.252401	0.18499	0.0131874	0.315397	0.0649779	0.466265	0.679542	0.959457	0.635054	0.41705	0.548156	no	no	no	no	no	no	no	no	no	0	0	0
Zm00001d002863	Single-stranded nucleic acid binding R3H protein	nucleic acid binding protein, putative, expressed	-	-0.824979	0.243661	0.243601	-5.9687e-05	-0.451691	0.162225	0.613917	-1.52033	-0.906354	0.0900518	0.605411	0.609332	0.976669	0.450575	0.791622	0.285125	0.00610369	0.0581667	no	no	no	no	no	no	no	D	no	0	1	1
Zm00001d002864	Major facilitator superfamily protein	transporter family protein, putative, expressed	-	0.76065	-0.220633	-0.864647	-0.644014	0.0246937	-0.598438	-0.623132	1.00598	1.02686	0.000149009	0.219468	0.000149009	0.000288628	0.901448	0.000288628	0.000149009	0.000149009	0.000149009	no	no	no	no	no	no	no	U	U	2	0	2
Zm00001d002865	Transducin/WD40 repeat-like superfamily protein	WD-40 repeat family protein, putative, expressed	-	-0.613973	-0.240139	0.057306	0.297445	0.0480633	0.102017	0.0539539	-0.32577	-0.569261	0.0101159	0.292578	0.852961	0.280066	0.890734	0.70793	0.864989	0.250784	0.0392076	no	no	no	no	no	no	no	no	no	0	0	0
Zm00001d002866	zinc knuckle (CCHC-type) family protein	zinc knuckle domain containing protein, expressed	-	0	0	0	0	0	0	0	0	0	1	1	1	1	1	1	1	1	1	no	no	no	no	no	no	no	no	no	0	0	0
Zm00001d002867	Integrase-type DNA-binding superfamily protein	AP2 domain containing protein, expressed	-	100000	100000	0	-100000	0.132683	-0.492051	-0.624733	2.5321	100000	1	1	1	1	1	1	1	1	1	no	no	no	no	no	no	no	no	no	0	0	0
Zm00001d002868	ferredoxin/thioredoxin reductase subunit A (variable subunit) 2	ferredoxin-thioredoxin reductase, variable chain, putative, expressed	-	-0.342182	0.150371	0.146526	-0.00384473	0.0603942	-0.268461	-0.328855	-0.432159	-0.757169	0.297858	0.667108	0.68825	0.98795	0.866648	0.438558	0.321019	0.151154	0.0166534	no	no	no	no	no	no	no	no	no	0	0	0
Zm00001d002869	0	ulp1 protease family, C-terminal catalytic domain containing protein, expressed	-	1.40013	-0.891562	-2.1706	-1.27904	0.296762	-2.0751	-2.37186	2.58845	1.49563	0.00590398	1	1	1	0.375058	0.00042358	0.000149009	0.000938672	1	U	no	no	no	no	D	D	U	no	2	2	4
Zm00001d002870	Protein of unknown function (DUF 3339)	expressed protein	-	0	100000	0	-100000	0	0	0	-100000	0	1	1	1	1	1	1	1	1	1	no	no	no	no	no	no	no	no	no	0	0	0
Zm00001d002871	white-brown complex homolog protein 11	white-brown complex homolog protein 11, putative, expressed	-	-11.6955	0.307232	-0.573721	-0.880953	-2.5039	0.0106548	2.51455	-14.5067	-11.1112	0.000149009	0.087289	0.000288628	0.000149009	1	1	1	0.340062	0.000149009	D	no	no	no	no	no	no	no	D	0	2	2
Zm00001d002872	0	CRP1 - Cysteine-rich family protein precursor, expressed	-	-100000	0.287506	0.0264883	-0.261017	0	0	0	-100000	-100000	0.000149009	0.584634	0.967492	0.632457	1	1	1	0.000149009	0.000149009	D	no	no	no	no	no	no	D	D	0	3	3
Zm00001d002873	0	expressed protein	-	-3.38395	-0.0135273	-0.534835	-0.521308	0.221558	0.25757	0.0360124	-3.14886	-2.59154	0.000149009	0.946095	0.000555441	0.000555441	0.389367	0.304493	0.901797	0.000149009	0.000149009	D	no	no	no	no	no	no	D	D	0	3	3
Zm00001d002874	Protein of unknown function (DUF789)	expressed protein	-	0	0	0	0	0	0	0	0	0	1	1	1	1	1	1	1	1	1	no	no	no	no	no	no	no	no	no	0	0	0
Zm00001d002875	0	IF, putative, expressed	-	0.960613	0.157742	0.00248631	-0.155256	-0.369515	0.290013	0.659529	0.433355	1.24814	0.000149009	0.683073	0.993575	0.67926	0.131508	0.263857	0.00472184	0.197681	0.000149009	no	no	no	no	no	no	no	no	U	1	0	1
Zm00001d002876	Regulator of chromosome condensation (RCC1) family with FYVE zinc finger domain	regulator of chromosome condensation, putative, expressed	-	3.37183	-0.5872	-0.475343	0.111857	-0.0430736	-0.337589	-0.294515	3.91596	3.50958	0.000149009	1	1	1	0.853405	0.0829698	0.139177	0.000149009	0.000149009	U	no	no	no	no	no	no	U	U	3	0	3
Zm00001d002878	Protein of unknown function (DUF167)	uncharacterized ACR, YggU family COG1872 containing protein, expressed	-	-0.52055	0.0345171	0.0209506	-0.0135665	-0.0234694	0.343738	0.367208	-0.578537	-0.197762	0.00889878	0.889607	0.935536	0.958154	0.928851	0.0998379	0.0735029	0.00350983	0.360011	no	no	no	no	no	no	no	no	no	0	0	0
Zm00001d002879	0	0	-	0.38094	0.476353	-0.483089	-0.959442	-0.0892654	0.148551	0.237816	-0.184679	1.01258	0.503903	0.437831	0.458104	0.126785	0.876914	0.791261	0.638484	0.754135	0.0784442	no	no	no	no	no	no	no	no	no	0	0	0
Zm00001d002880	isopropylmalate dehydrogenase 2	dehydrogenase, putative, expressed	-	-1.94611	-0.143394	-1.20004	-1.05665	-0.079745	-0.877648	-0.797903	-1.88246	-1.62372	0.000149009	0.3648	0.000149009	0.000149009	0.68337	0.000149009	0.000149009	0.000149009	0.000149009	D	no	D	D	no	no	no	D	D	0	5	5
Zm00001d002881	Tetratricopeptide repeat (TPR)-like superfamily protein	pentatricopeptide, putative, expressed	-	2.84226	-1.75332	0.782742	2.53606	0.118512	-1.02129	-1.1398	4.71409	1.03823	1	1	1	1	1	1	1	1	1	no	no	no	no	no	no	no	no	no	0	0	0
Zm00001d002882	F-box family protein	F-box domain containing protein, expressed	-	0.015067	-0.00683974	0.246262	0.253102	-0.032027	-0.0887429	-0.0567158	-0.0101203	-0.319938	0.962982	0.97938	0.378935	0.362208	0.913638	0.760413	0.848927	0.974892	0.228773	no	no	no	no	no	no	no	no	no	0	0	0
Zm00001d002884	Vacuolar iron transporter (VIT) family protein	integral membrane protein, putative, expressed	-	-1.34819	-0.350919	0.0969842	0.447903	-0.35488	0.473541	0.828421	-1.35215	-0.971631	0.000149009	0.245309	0.775105	0.128203	0.288105	0.132874	0.00620962	0.000149009	0.000555441	D	no	no	no	no	no	no	D	no	0	2	2
Zm00001d002885	Polynucleotidyl transferase, ribonuclease H-like superfamily protein	CAF1 family ribonuclease containing protein, putative, expressed	-	-100000	-1.21685	-0.32262	0.894235	0	0	0	-100000	-100000	1	1	1	1	1	1	1	1	1	no	no	no	no	no	no	no	no	no	0	0	0
Zm00001d002886	P-loop containing nucleoside triphosphate hydrolases superfamily protein	myosin-Ie, putative, expressed	-	100000	0	0	0	-100000	-100000	0	0	0	1	1	1	1	1	1	1	1	1	no	no	no	no	no	no	no	no	no	0	0	0
Zm00001d002887	P-loop containing nucleoside triphosphate hydrolases superfamily protein	myosin-Ie, putative, expressed	-	100000	100000	0	-100000	0.835641	-0.411639	-1.24728	0.389654	100000	1	1	1	1	1	1	1	1	1	no	no	no	no	no	no	no	no	no	0	0	0
Zm00001d002888	nodulin MtN21 /EamA-like transporter family protein	auxin-induced protein 5NG4, putative, expressed	-	-0.930935	-100000	-100000	0	-100000	-100000	0	0	0	1	1	1	1	1	1	1	1	1	no	no	no	no	no	no	no	no	no	0	0	0
Zm00001d002889	pyrophosphorylase 3	soluble inorganic pyrophosphatase, putative, expressed	-	1.13151	0.00456232	-0.949492	-0.954055	0.158486	-0.393788	-0.552274	1.28544	1.68722	0.000149009	0.983341	0.000149009	0.000149009	0.375807	0.0164632	0.000684974	0.000149009	0.000149009	U	no	no	no	no	no	no	U	U	3	0	3
Zm00001d002890	0	expressed protein	-	-1.76803	0.525533	0.501904	-0.023629	-0.153562	0.302238	0.455801	-2.44713	-1.9677	0.000149009	0.0543777	0.0753839	0.943365	0.710828	0.441748	0.222633	0.000149009	0.000149009	D	no	no	no	no	no	no	D	D	0	3	3
Zm00001d002891	Chaperone DnaJ-domain superfamily protein	heat shock protein DnaJ, putative, expressed	-	-2.0729	0.0367768	-0.284653	-0.321429	-0.128811	-0.175964	-0.0471532	-2.23849	-1.96422	0.000149009	0.850576	0.087214	0.0529743	0.647031	0.526731	0.881281	0.000149009	0.000149009	D	no	no	no	no	no	no	D	D	0	3	3
Zm00001d002893	nodulin MtN21 /EamA-like transporter family protein	auxin-induced protein 5NG4, putative, expressed	-	-0.706683	-0.226103	-0.387734	-0.161631	0.303493	-1.02072	-1.32422	-0.177087	-1.33967	0.0213533	0.512033	0.227311	0.654225	0.352486	0.00472184	0.000149009	0.609105	0.000149009	no	no	no	no	no	D	D	no	D	0	3	3
Zm00001d002896	tubby like protein 10	OsFBT6 - F-box and tubby domain containing protein, expressed	-	-1.09905	0.0670705	0.0198104	-0.0472601	-0.163626	0.426327	0.589953	-1.32974	-0.692529	0.000149009	0.695801	0.914341	0.790057	0.341091	0.00569058	0.000149009	0.000149009	0.000149009	D	no	no	no	no	no	no	D	no	0	2	2
Zm00001d002897	Peroxidase superfamily protein	peroxidase precursor, putative, expressed	-	7.59268	-1.57583	-100000	-100000	0.00548862	-1.0364	-1.04189	9.17399	100000	0.000149009	1	1	1	0.978643	0.000149009	0.000149009	0.0337059	0.000149009	U	no	no	no	no	D	D	U	U	3	2	5
Zm00001d002898	Peroxidase superfamily protein	peroxidase precursor, putative, expressed	-	6.55929	-1.40031	-1.59329	-0.192981	0.244037	-0.201294	-0.445331	8.20363	7.95128	0.000149009	1	1	1	0.143429	0.258393	0.00652556	0.0776102	0.0060071	U	no	no	no	no	no	no	no	U	2	0	2
Zm00001d002899	Peroxidase superfamily protein	peroxidase precursor, putative, expressed	-	6.25973	-1.96043	-2.53193	-0.571505	0.346645	-1.96522	-2.31186	8.56681	6.82645	0.000149009	1	1	1	0.0296333	0.000149009	0.000149009	0.0337059	0.0060071	U	no	no	no	no	D	D	U	U	3	2	5
Zm00001d002900	0	0	-	0.036171	-0.739013	-0.420847	0.318166	-0.566536	-1.25196	-0.685425	0.208647	-0.794943	1	1	1	1	1	1	1	1	1	no	no	no	no	no	no	no	no	no	0	0	0
Zm00001d002901	Peroxidase superfamily protein	peroxidase precursor, putative, expressed	-	2.88874	0.233489	1.22171	0.988222	-0.0712029	0.217478	0.28868	2.58405	1.8845	0.000149009	0.709476	0.0101159	0.0635382	0.799759	0.401682	0.243262	0.000288628	0.000149009	U	no	U	no	no	no	no	U	U	4	0	4
Zm00001d002902	Peroxidase superfamily protein	peroxidase precursor, putative, expressed	-	100000	0	0	0	0.200153	0.704076	0.503923	100000	100000	1	1	1	1	1	1	1	1	1	no	no	no	no	no	no	no	no	no	0	0	0
Zm00001d002904	PLC-like phosphodiesterases superfamily protein	phospholipase C, putative, expressed	-	0.370669	0.235215	-4.25706	-4.49228	0.113395	-2.7306	-2.844	0.248849	1.89713	1	1	1	1	1	1	1	1	1	no	no	no	no	no	no	no	no	no	0	0	0
Zm00001d002905	Protein kinase superfamily protein	protein kinase domain containing protein, expressed	-	-1.04491	-0.943105	-2.39937	-1.45626	0.374398	-1.86799	-2.24239	0.272588	-0.513538	0.000149009	0.000149009	0.000149009	0.000149009	0.0421136	0.000149009	0.000149009	0.16484	0.147094	D	no	D	D	no	D	D	no	no	0	5	5
Zm00001d002906	0	expressed protein	-	-0.442339	-0.333119	-1.37797	-1.04485	-0.271914	-1.74926	-1.47735	-0.381133	-0.813628	0.262215	0.430567	0.0180778	0.0652207	0.519313	0.0060071	0.0145466	0.36429	0.220826	no	no	D	no	no	D	D	no	no	0	3	3
Zm00001d002907	RNA polymerase II, Rpb4, core protein	DNA-directed RNA polymerase III subunit RPC9, putative, expressed	-	0.250594	0.453629	0.694555	0.240926	0.503703	0.882763	0.37906	0.300668	0.438801	0.652601	0.349247	0.137201	0.614941	0.292229	0.0433834	0.382118	0.528058	0.305127	no	no	no	no	no	no	no	no	no	0	0	0
Zm00001d002912	glyoxal oxidase-related protein	glyoxal oxidase-related, putative, expressed	-	0	0	0	0	0	0	0	0	0	1	1	1	1	1	1	1	1	1	no	no	no	no	no	no	no	no	no	0	0	0
Zm00001d002915	RNA polymerase II, Rpb4, core protein	DNA-directed RNA polymerase III subunit RPC9, putative, expressed	-	0.290209	-1.10685	0.396839	1.50369	-0.0258896	0.153072	0.178962	1.37117	0.0464419	0.479002	0.00910193	0.300633	0.000684974	0.948441	0.713872	0.67444	0.00118624	0.914821	no	D	no	U	no	no	no	U	no	2	1	3
Zm00001d002916	glyoxal oxidase-related protein	glyoxal oxidase-related, putative, expressed	-	0	0	0	0	0	0	0	0	0	1	1	1	1	1	1	1	1	1	no	no	no	no	no	no	no	no	no	0	0	0
Zm00001d002917	RNA-binding (RRM/RBD/RNP motifs) family protein	RNA-binding region RNP-1, putative, expressed	-	1.02453	0.45912	0.696484	0.237364	-0.372283	-0.649623	-0.27734	0.193127	-0.321577	0.0351982	1	0.152335	0.636278	0.439194	0.178797	0.606826	0.710635	0.531093	U	no	no	no	no	no	no	no	no	1	0	1
Zm00001d002919	Tetratricopeptide repeat (TPR)-like superfamily protein	expressed protein	-	0.454455	0.0957295	0.122348	0.0266184	-0.0101749	0.0584544	0.0686293	0.34855	0.390561	0.00569058	0.615462	0.504452	0.895481	0.961649	0.770063	0.728207	0.0382583	0.0169421	no	no	no	no	no	no	no	no	no	0	0	0
Zm00001d002922	inositol polyphosphate kinase 2 beta	inositol hexaphosphate kinase, putative, expressed	-	0.833368	1.22418	1.36453	0.140348	-1.17138	-0.328787	0.842589	-1.56219	-0.859946	1	1	1	1	1	1	1	1	1	no	no	no	no	no	no	no	no	no	0	0	0
Zm00001d002925	0	expressed protein	-	0.422646	-0.0665183	-0.715322	-0.648804	0.0848621	-0.458626	-0.543488	0.574026	0.679342	0.00406387	0.705458	0.000149009	0.000149009	0.620858	0.00167056	0.000288628	0.000149009	0.000149009	no	no	no	no	no	no	no	no	no	0	0	0
Zm00001d002928	0	expressed protein	-	-1.45273	0.238438	-0.3632	-0.601637	0.118192	-0.195869	-0.314061	-1.57297	-1.2854	0.000149009	0.222768	0.0744391	0.00190815	0.655436	0.462567	0.20852	0.000149009	0.000149009	D	no	no	no	no	no	no	D	D	0	3	3
Zm00001d002929	auxin response factor 17	auxin response factor, putative, expressed	-	-0.309611	-0.502301	-0.921706	-0.419405	-0.313996	-0.724434	-0.410438	-0.121305	-0.112338	1	1	1	1	1	1	1	1	1	no	no	no	no	no	no	no	no	no	0	0	0
Zm00001d002930	0	0	-	0	0	0	0	0	0	0	0	0	1	1	1	1	1	1	1	1	1	no	no	no	no	no	no	no	no	no	0	0	0
Zm00001d002933	DDB1-CUL4 associated factor 1	expressed protein	-	1.25206	0.172117	0.821531	0.649414	-0.170925	0.650611	0.821535	0.909018	1.08114	0.000149009	0.431634	0.000149009	0.000288628	0.382169	0.000555441	0.000149009	0.000149009	0.000149009	U	no	no	no	no	no	no	no	U	2	0	2
Zm00001d002934	vascular related NAC-domain protein 7	no apical meristem protein, putative, expressed	-	-0.148646	0.0361041	-0.43797	-0.474074	-0.0940802	0.224796	0.318876	-0.27883	0.514119	0.720522	0.932479	0.265787	0.222263	0.82359	0.569985	0.395657	0.463784	0.181145	no	no	no	no	no	no	no	no	no	0	0	0
Zm00001d002936	transportin 1	transportin-2, putative, expressed	-	0.797622	-0.126749	-0.296886	-0.170137	0.0787292	-0.134658	-0.213387	1.0031	0.95985	0.000149009	0.542753	0.099466	0.408972	0.701157	0.507434	0.271701	0.000149009	0.000149009	no	no	no	no	no	no	no	U	no	1	0	1
Zm00001d002937	cytochrome P450, family 72, subfamily A, polypeptide 15	cytochrome P450 72A1, putative, expressed	-	5.78936	0.356776	0.107001	-0.249775	-2.76171	-2.02702	0.734688	2.67087	3.65534	1	1	1	1	1	1	1	1	1	no	no	no	no	no	no	no	no	no	0	0	0
Zm00001d002938	SET-domain containing protein lysine methyltransferase family protein	SET domain containing protein, expressed	-	-0.648264	0.0422971	-0.156508	-0.198805	0.0500222	0.0725499	0.0225277	-0.640539	-0.419206	0.00260555	0.865638	0.553239	0.414113	0.855518	0.785083	0.933134	0.00178994	0.0835814	no	no	no	no	no	no	no	no	no	0	0	0
Zm00001d002939	C2 calcium/lipid-binding plant phosphoribosyltransferase family protein	anthranilate phosphoribosyltransferase, putative, expressed	-	-1.75048	0.268853	-0.482938	-0.751791	-0.00131956	0.0539405	0.0552601	-2.02065	-1.2136	0.000149009	0.083047	0.00106313	0.000149009	0.994724	0.768707	0.760795	0.000149009	0.000149009	D	no	no	no	no	no	no	D	D	0	3	3
Zm00001d002940	phosphatidylinositol-4-phosphate 5-kinase family protein	phosphatidylinositol-4-phosphate 5-Kinase, putative, expressed	-	2.13233	0.347532	0.294923	-0.0526096	0.570681	0.998172	0.427491	2.35548	2.83558	0.000149009	0.349825	0.356952	0.889607	0.00579724	0.000149009	0.0275737	0.000149009	0.000149009	U	no	no	no	no	no	no	U	U	3	0	3
Zm00001d002941	EamA-like transporter family protein	phosphate/phosphate translocator, putative, expressed	-	0.475931	-0.042393	-0.340122	-0.297729	0.17875	0.203787	0.0250362	0.697075	1.01984	0.0456759	0.870083	0.106038	0.173021	0.519853	0.497417	0.939491	0.00202585	0.000149009	no	no	no	no	no	no	no	no	U	1	0	1
Zm00001d002942	tubulin folding cofactor B	tubulin folding cofactor B, putative, expressed	-	0.259876	-0.137414	-0.285265	-0.147851	-0.0558224	0.0910694	0.146892	0.341467	0.63621	0.0967577	0.419219	0.0684309	0.377039	0.759687	0.599909	0.370649	0.0267582	0.000149009	no	no	no	no	no	no	no	no	no	0	0	0
Zm00001d002943	S-adenosyl-L-methionine-dependent methyltransferases superfamily protein	methyltransferase, putative, expressed	-	-0.336835	-0.0772655	-0.412592	-0.335326	0.345075	-0.714288	-1.05936	0.0855053	-0.638532	0.0738913	0.726589	0.0213533	0.0628964	0.0575114	0.000149009	0.000149009	0.69072	0.000938672	no	no	no	no	no	no	D	no	no	0	1	1
Zm00001d002944	Ribophorin I	dolichyl-diphosphooligosaccharide--protein glycosyltransferase 67 kDasubunit precursor, putative, expressed	-	1.2751	-0.198759	-0.122321	0.0764386	-0.0406715	-0.388476	-0.347804	1.43318	1.00894	0.000149009	0.250913	0.488355	0.689959	0.825926	0.00798069	0.0194883	0.000149009	0.000149009	U	no	no	no	no	no	no	U	U	3	0	3
Zm00001d002945	NAC domain containing protein 82	no apical meristem protein, putative, expressed	-	0.325577	0.0182238	0.0313066	0.0130829	-0.0130804	0.0758943	0.0889747	0.294273	0.370165	0.0603848	0.935697	0.890138	0.953548	0.954098	0.701373	0.658284	0.0885125	0.0347626	no	no	no	no	no	no	no	no	no	0	0	0
Zm00001d002946	Protein of unknown function (DUF803)	DUF803 domain containing, putative, expressed	-	-0.166959	0.0967587	0.353473	0.256714	0.0457757	0.159485	0.113709	-0.217942	-0.360947	0.336719	0.589006	0.022373	0.106263	0.814369	0.355418	0.529715	0.189944	0.0198593	no	no	no	no	no	no	no	no	no	0	0	0
Zm00001d002949	Leucine-rich repeat protein kinase family protein	inactive receptor kinase At2g26730 precursor, putative, expressed	-	0	0	0	0	0	0	0	0	0	1	1	1	1	1	1	1	1	1	no	no	no	no	no	no	no	no	no	0	0	0
Zm00001d002950	chromatin remodeling 24	SNF2 family N-terminal domain containing protein, expressed	-	1.05805	-0.0369138	0.240543	0.277457	0.0712491	-0.44652	-0.517769	1.16622	0.370991	0.0603848	0.963045	0.757219	0.723672	0.771661	0.0218151	0.0224667	0.0410935	0.382012	no	no	no	no	no	no	no	U	no	1	0	1
Zm00001d002951	0	expressed protein	-	-4.88926	0.32448	0.376839	0.0523595	0.0166189	0.109028	0.092409	-5.19712	-5.15708	0.000149009	0.0399716	0.0156049	0.781018	0.973698	0.818845	0.838963	0.000149009	0.000149009	D	no	no	no	no	no	no	D	D	0	3	3
Zm00001d002952	beta-tonoplast intrinsic protein	aquaporin protein, putative, expressed	-	0.0538431	-100000	0.422841	100000	-100000	-0.554617	100000	0	-0.923615	1	1	1	1	1	1	1	1	1	no	no	no	no	no	no	no	no	no	0	0	0
Zm00001d002953	0	expressed protein	-	-2.21801	-0.271494	-0.786868	-0.515373	0.0612292	-0.140504	-0.201734	-1.88528	-1.57164	0.000149009	0.0825913	0.000149009	0.000555441	0.795978	0.534469	0.346038	0.000149009	0.000149009	D	no	no	no	no	no	no	D	D	0	3	3
Zm00001d002954	Cox19-like CHCH family protein	CHCH domain containing protein, expressed	-	0.863022	-0.258447	0.345596	0.604043	-0.132999	0.372653	0.505652	0.98847	0.890079	0.00869579	0.503435	0.313215	0.0881333	0.728165	0.258774	0.111743	0.00450321	0.00384303	no	no	no	no	no	no	no	no	no	0	0	0
Zm00001d002955	Mitochondrial substrate carrier family protein	mitochondrial carrier protein, putative, expressed	-	100000	100000	100000	-0.710952	-1.92828	0.764638	2.69292	-1.64167	1.7622	1	1	1	1	1	1	1	1	1	no	no	no	no	no	no	no	no	no	0	0	0
Zm00001d002956	Endosomal targeting BRO1-like domain-containing protein	expressed protein	-	-2.05883	0.165126	0.82257	0.657444	-0.0419869	0.194873	0.23686	-2.26594	-2.68652	0.000149009	0.30202	0.000149009	0.000149009	0.828192	0.233671	0.14079	0.000149009	0.000149009	D	no	no	no	no	no	no	D	D	0	3	3
Zm00001d002958	GRAM domain-containing protein / ABA-responsive protein-related	GEM, putative, expressed	-	-0.0342681	-0.111062	-0.499706	-0.388644	0.48137	-0.184891	-0.66626	0.558164	0.280548	0.924285	0.763529	0.145909	0.278805	0.0796787	0.575804	0.0213533	0.0604638	0.433189	no	no	no	no	no	no	no	no	no	0	0	0
Zm00001d002959	GRAM domain-containing protein / ABA-responsive protein-related	GEM, putative, expressed	-	0.512544	0.175449	-1.11629	-1.29174	0.166328	0.861912	0.695584	0.503423	2.49074	0.241509	0.745394	0.0764607	0.0441522	0.702991	0.0172261	0.0459281	0.244576	0.0015508	no	no	no	D	no	no	no	no	U	1	1	2
Zm00001d002960	Kunitz family trypsin and protease inhibitor protein	KUN1 - Kunitz-type trypsin inhibitor precursor, expressed	-	2.06563	-0.464104	-0.00239273	0.461711	-0.234571	-1.13695	-0.902382	2.29516	0.931071	0.00283419	0.550664	0.952038	0.55114	0.524692	0.00504714	0.0235773	0.00306165	0.117805	U	no	no	no	no	D	no	U	no	2	1	3
Zm00001d002961	S-adenosyl-L-methionine-dependent methyltransferases superfamily protein	mRNA cap guanine-N7 methyltransferase 2, putative, expressed	-	-0.582344	0.0702469	-0.131012	-0.201259	0.087732	-0.0986565	-0.186388	-0.564858	-0.549988	0.00294805	0.745439	0.520753	0.302952	0.716746	0.693176	0.417812	0.00306165	0.0043942	no	no	no	no	no	no	no	no	no	0	0	0
Zm00001d002962	Major facilitator superfamily protein	transporter, major facilitator family, putative, expressed	-	0.151471	-0.235452	-1.09841	-0.862962	0.0241185	-0.366426	-0.390544	0.411041	0.883458	0.362553	0.142071	0.000149009	0.000149009	0.899516	0.0203289	0.0134824	0.00642022	0.000149009	no	no	D	no	no	no	no	no	no	0	1	1
Zm00001d002964	Major facilitator superfamily protein	transporter, major facilitator family, putative, expressed	-	-0.491549	-0.186622	-1.00581	-0.819184	-0.160263	-0.341699	-0.181436	-0.46519	0.172558	0.0112193	0.386744	0.000149009	0.000149009	0.483845	0.129642	0.451415	0.0242212	0.510773	no	no	D	no	no	no	no	no	no	0	1	1
Zm00001d002965	nicotinamidase 2	isochorismatase family protein, putative, expressed	-	-1.38151	-0.123436	-0.236281	-0.112845	0.494622	0.655921	0.161298	-0.763446	-0.489303	0.000149009	0.666404	0.387187	0.705032	0.0612027	0.0137764	0.570031	0.00214248	0.0636146	D	no	no	no	no	no	no	no	no	0	1	1
Zm00001d002966	serine carboxypeptidase-like 35	OsSCP25 - Putative Serine Carboxypeptidase homologue, expressed	-	1.20428	-0.304516	-0.308602	-0.00408611	-0.148936	-0.828612	-0.679676	1.35986	0.684269	0.000288628	0.426421	0.425578	0.982797	0.587007	0.00237502	0.0133834	0.000149009	0.0454195	U	no	no	no	no	no	no	U	no	2	0	2
Zm00001d002967	AFG1-like ATPase family protein	ATPase, AFG1 family domain containing protein, expressed	-	0.190662	0.00837507	0.016693	0.00831794	-0.0424748	-0.146926	-0.104451	0.139812	0.027043	0.347357	0.970358	0.943388	0.971576	0.846775	0.45977	0.610965	0.486101	0.905002	no	no	no	no	no	no	no	no	no	0	0	0
Zm00001d002968	mitochondrial editing factor 21	pentatricopeptide, putative, expressed	-	2.93319	-0.812034	0.741446	1.55348	0.508314	-0.694384	-1.2027	4.25354	1.49736	1	1	1	1	1	1	1	1	1	no	no	no	no	no	no	no	no	no	0	0	0
Zm00001d002969	nuclear-encoded CLP protease P7	OsClp7 - Putative Clp protease homologue, expressed	-	-0.0305057	-0.0359297	-0.177761	-0.141831	-0.173277	-0.249353	-0.0760768	-0.167853	-0.102098	0.911539	0.906236	0.520356	0.623467	0.4612	0.302363	0.77532	0.512924	0.72663	no	no	no	no	no	no	no	no	no	0	0	0
Zm00001d002970	UDP-Glycosyltransferase superfamily protein	UDP-glucoronosyl and UDP-glucosyl transferase domain containing protein, expressed	-	-0.491146	-0.0973811	-0.34827	-0.250889	-0.102698	-1.48885	-1.38615	-0.496463	-1.63173	0.253782	0.849306	0.48695	1	0.833038	0.0179833	1	1	1	no	no	no	no	no	D	no	no	no	0	1	1
Zm00001d002971	Protein of unknown function (DUF177)	expressed protein	-	-8.0678	-0.0146046	0.248732	0.263336	0.173744	2.42614	2.25239	-7.87945	-5.8904	0.000149009	0.93763	0.104346	0.0841175	1	0.000555441	0.00042358	0.000149009	0.000149009	D	no	no	no	no	U	U	D	D	2	3	5
Zm00001d002972	YELLOW STRIPE like 7	transposon protein, putative, unclassified, expressed	-	-100000	0.0199974	0.24923	0.229232	100000	100000	-0.152249	-2.79033	-3.17181	1	1	1	1	1	1	1	1	1	no	no	no	no	no	no	no	no	no	0	0	0
Zm00001d002973	0	steroid nuclear receptor, ligand-binding, putative, expressed	-	0.00808822	-0.526363	-0.529287	-0.00292484	0.056331	0.772824	0.716493	0.590782	1.3102	0.983277	0.156385	0.159299	0.980861	0.906435	0.0253093	0.0421998	0.127702	0.00042358	no	no	no	no	no	no	no	no	U	1	0	1
Zm00001d002974	YELLOW STRIPE like 7	transposon protein, putative, unclassified, expressed	-	0.459781	-0.475444	1.98288	2.45832	-0.490386	1.29722	1.7876	0.444839	-0.225881	0.0471151	0.0619282	0.000149009	0.000149009	0.0341472	0.000149009	0.000149009	0.083811	0.227371	no	no	U	U	no	U	U	no	no	4	0	4
Zm00001d002975	0	0	-	-0.116815	-0.218431	0.578827	0.797257	-0.629102	0.544884	1.17399	-0.527487	-0.150758	0.83044	0.72828	0.257894	0.130351	0.202158	0.223415	0.0119143	0.361138	0.765445	no	no	no	no	no	no	U	no	no	1	0	1
Zm00001d002976	ATPase, F0/V0 complex, subunit C protein	vacuolar ATP synthase, putative, expressed	-	0	0	0	0	0	0	0	0	0	1	1	1	1	1	1	1	1	1	no	no	no	no	no	no	no	no	no	0	0	0
Zm00001d002977	0	0	-	0.620361	0.157603	-0.139842	-0.297445	0.146232	-0.120325	-0.266557	0.60899	0.639878	0.460324	0.900241	0.914075	0.807809	0.844343	0.879863	0.720695	0.462297	0.502286	no	no	no	no	no	no	no	no	no	0	0	0
Zm00001d002978	RNA-binding (RRM/RBD/RNP motifs) family protein	RNA-binding region RNP-1, putative, expressed	-	-0.178212	-0.182255	-0.139065	0.0431908	-0.080106	0.0293524	0.109458	-0.0760625	-0.00979472	0.379755	0.386152	0.511726	0.860202	0.721537	0.903679	0.623091	0.747333	0.967575	no	no	no	no	no	no	no	no	no	0	0	0
Zm00001d002979	cell wall-associated kinase	OsWAK111 - OsWAK receptor-like protein kinase, expressed	-	-1.20198	-0.824873	-0.174665	0.650208	-0.0646813	1.36508	1.42977	-0.441792	0.337767	0.00306165	0.043725	0.673159	0.117734	1	0.000812596	0.00042358	1	0.373782	D	no	no	no	no	U	U	no	no	2	1	3
Zm00001d002980	reticulata-related 1	expressed protein	-	0.0587412	0.0697735	-0.0516557	-0.121429	-0.0112487	-0.142186	-0.130937	-0.0222811	-0.0317892	0.79477	0.755619	0.822959	0.575804	0.964127	0.504159	0.541085	0.926338	0.893153	no	no	no	no	no	no	no	no	no	0	0	0
Zm00001d002982	response regulator 3	OsRR5 type-A response regulator, expressed	-	0	0	0	0	0	0	0	0	0	1	1	1	1	1	1	1	1	1	no	no	no	no	no	no	no	no	no	0	0	0
Zm00001d002984	UDP-glucosyl transferase 73C6	cytokinin-O-glucosyltransferase 3, putative, expressed	-	-2.04567	-0.315275	1.54855	1.86382	0.368151	7.45505	7.08689	-1.36224	3.86083	1	1	1	1	1	0.269716	0.338839	1	0.000149009	no	no	no	no	no	no	no	no	U	1	0	1
Zm00001d002987	0	retrotransposon protein, putative, unclassified, expressed	-	0	0	0	0	0	0	0	0	0	1	1	1	1	1	1	1	1	1	no	no	no	no	no	no	no	no	no	0	0	0
Zm00001d002988	Domain of unknown function (DUF298)	DCN1, putative, expressed	-	0.566274	0.0535361	0.145721	0.0921853	-0.012867	-0.114705	-0.101838	0.499871	0.305847	0.263546	1	1	1	0.972059	0.836948	0.855221	0.299824	0.551763	no	no	no	no	no	no	no	no	no	0	0	0
Zm00001d002989	cytokinin oxidase/dehydrogenase 1	cytokinin dehydrogenase precursor, putative, expressed	-	2.10287	0.593524	0.626843	0.0333187	-0.195	-1.20405	-1.00905	1.31434	0.271975	1	1	1	1	1	1	1	1	1	no	no	no	no	no	no	no	no	no	0	0	0
Zm00001d002990	0	0	-	100000	0	0	0	-0.917583	-2.64821	-1.73063	100000	100000	0.0451656	1	1	1	0.564803	0.280123	1	1	1	U	no	no	no	no	no	no	no	no	1	0	1
Zm00001d002991	0	transposon protein, putative, CACTA, En/Spm sub-class, expressed	-	100000	100000	0	-100000	-1.04654	-100000	-100000	0.799865	0	1	1	1	1	1	1	1	1	1	no	no	no	no	no	no	no	no	no	0	0	0
Zm00001d002992	Protein of unknown function (DUF3755)	expressed protein	-	-0.86533	0.113856	0.016595	-0.0972608	-0.254495	0.999207	1.2537	-1.23368	0.117282	0.000149009	0.64022	0.953206	0.697783	0.16484	0.000149009	0.000149009	0.000149009	0.580807	no	no	no	no	no	no	U	D	no	1	1	2
Zm00001d002993	PsbQ-like 3	oxygen-evolving enhancer protein 3, chloroplast precursor, putative, expressed	-	-5.84679	0.183141	0.303774	0.120632	-0.309725	1.23773	1.54746	-6.33966	-4.91283	0.000149009	0.452423	0.194677	0.632985	0.796602	0.235677	0.0963814	0.000149009	0.000149009	D	no	no	no	no	no	no	D	D	0	3	3
Zm00001d002994	0	kelch motif family protein, putative, expressed	-	100000	100000	0	-100000	-0.430949	-1.94387	-1.51292	-0.864726	100000	1	1	1	1	1	1	1	1	1	no	no	no	no	no	no	no	no	no	0	0	0
Zm00001d002996	ER-type Ca2+-ATPase 1	calcium-transporting ATPase, endoplasmic reticulum-type, putative, expressed	-	0.356128	-2.38049	-0.884677	1.49581	-1.73394	2.04043	3.77437	1.00268	3.28123	1	1	1	1	1	1	1	1	1	no	no	no	no	no	no	no	no	no	0	0	0
Zm00001d002997	fucosyltransferase 1	xyloglucan fucosyltransferase, putative, expressed	-	-100000	-100000	-100000	0	0	0	0	0	0	1	1	1	1	1	1	1	1	1	no	no	no	no	no	no	no	no	no	0	0	0
Zm00001d002998	0	0	-	0	0	0	0	100000	0	-100000	100000	0	1	1	1	1	1	1	1	1	1	no	no	no	no	no	no	no	no	no	0	0	0
Zm00001d002999	gibberellin 2-oxidase 8	gibberellin 2-beta-dioxygenase 7, putative, expressed	-	1.27861	0.12578	-2.15101	-2.27679	-0.079917	-1.82891	-1.749	1.07291	1.6007	0.0151282	1	1	1	0.864512	0.00798069	0.00991461	0.0398934	1	U	no	no	no	no	D	D	U	no	2	2	4
Zm00001d003000	Protein of unknown function (DUF1639)	expressed protein	-	0	0	0	0	0	0	0	0	0	1	1	1	1	1	1	1	1	1	no	no	no	no	no	no	no	no	no	0	0	0
Zm00001d003001	0	0	-	0	0	0	0	0	0	0	0	0	1	1	1	1	1	1	1	1	1	no	no	no	no	no	no	no	no	no	0	0	0
Zm00001d003002	IAA-leucine-resistant (ILR1)-like 3	hydrolase, putative, expressed	-	0.305126	0.0821202	0.319574	0.237454	-0.0544727	0.114982	0.169454	0.168534	0.100534	0.186352	0.757136	0.15563	0.302675	0.838373	0.643169	0.474705	0.496636	0.681494	no	no	no	no	no	no	no	no	no	0	0	0
Zm00001d003003	0	expressed protein	-	-0.152035	1.12795	0.822446	-0.305507	-0.0945942	0.763588	0.858182	-1.37458	-0.210893	0.791711	0.0124054	0.0758412	0.47676	0.872982	0.101333	0.0652998	0.00350983	0.6453	no	U	no	no	no	no	no	D	no	1	1	2
Zm00001d003004	0	expressed protein	-	2.29631	0.64125	-0.96784	-1.60909	-0.364938	0.466384	0.831322	1.29012	3.73053	1	1	1	1	1	1	1	1	1	no	no	no	no	no	no	no	no	no	0	0	0
Zm00001d003005	Expressed protein	expressed protein	-	-0.570337	-0.306975	0.30148	0.608455	-0.281005	0.585017	0.866022	-0.544368	-0.2868	0.154438	0.484184	0.460849	0.126066	0.515645	0.126355	0.0244035	0.189238	0.462992	no	no	no	no	no	no	no	no	no	0	0	0
Zm00001d003006	plasma membrane intrinsic protein 2	aquaporin protein, putative, expressed	-	8.57876	1.7515	-0.627387	-2.37889	0.33087	0.139929	-0.190941	7.15813	9.34608	0.000149009	0.000149009	0.19573	0.000149009	0.047623	0.421036	0.276758	0.000149009	0.000149009	U	U	no	D	no	no	no	U	U	4	1	5
Zm00001d003007	Tetratricopeptide repeat (TPR)-like superfamily protein	PPR repeat domain containing protein, putative, expressed	-	-0.193783	-0.235555	-0.166517	0.0690381	0.227457	-0.23497	-0.462427	0.269229	-0.262236	0.649984	0.577089	0.70616	0.884196	0.570885	0.589386	0.251484	0.505145	0.559552	no	no	no	no	no	no	no	no	no	0	0	0
Zm00001d003009	Protein of unknown function, DUF584	DUF584 domain containing protein, putative, expressed	-	-2.07166	-0.664614	1.0355	1.70011	0.13258	1.62466	1.49208	-1.27447	-1.4825	0.000149009	0.00483078	0.000149009	0.000149009	0.674847	0.000149009	0.000149009	0.000149009	0.000149009	D	no	U	U	no	U	U	D	D	4	3	7
Zm00001d003011	auxin response factor 16	auxin response factor, putative, expressed	-	0	0	0	0	0	0	0	0	0	1	1	1	1	1	1	1	1	1	no	no	no	no	no	no	no	no	no	0	0	0
Zm00001d003012	Nucleotide/sugar transporter family protein	transporter-related, putative, expressed	-	0.150082	-0.291492	-2.57554	-2.28405	0.188113	-1.54397	-1.73208	0.629687	1.18166	0.42316	0.0970562	0.000149009	0.000149009	0.315683	0.000149009	0.000149009	0.000149009	0.000149009	no	no	D	D	no	D	D	no	U	1	4	5
Zm00001d003013	Putative lysine decarboxylase family protein	possible lysine decarboxylase domain containing protein, expressed	-	1.21345	0.0768541	1.08633	1.00947	-0.119139	-0.629477	-0.510338	1.01745	-0.502357	0.00214248	1	0.00504714	0.0121096	0.770147	0.0914767	0.181548	0.0130898	0.190664	U	no	U	U	no	no	no	U	no	4	0	4
Zm00001d003014	Small nuclear ribonucleoprotein family protein	LSM domain containing protein, expressed	-	1.24248	-0.295555	-0.0419795	0.253575	0.124927	-0.869364	-0.994291	1.66296	0.415091	0.000149009	0.232921	0.882041	0.323897	0.526688	0.000149009	0.000149009	0.000149009	0.0699461	U	no	no	no	no	no	no	U	no	2	0	2
Zm00001d003015	PHE ammonia lyase 1	phenylalanine ammonia-lyase, putative, expressed	ATPAL1,PAL1	0.67265	0.505821	0.751441	0.24562	0.801228	0.451268	-0.349959	0.968057	0.372477	0.00294805	0.0280216	0.00118624	0.284639	0.000149009	0.0153215	0.0533005	0.000149009	0.0659429	no	no	no	no	no	no	no	no	no	0	0	0
Zm00001d003016	phenylalanine ammonia-lyase 2	phenylalanine ammonia-lyase, putative, expressed	ATPAL2,PAL2	1.34904	0.162889	-1.26161	-1.4245	0.15128	-0.580539	-0.731819	1.33743	2.03011	0.000149009	0.340586	0.000149009	0.000149009	0.358153	0.000149009	0.000149009	0.000149009	0.000149009	U	no	D	D	no	no	no	U	U	3	2	5
Zm00001d003017	adenosine kinase 2	kinase, pfkB family, putative, expressed	-	1.60586	0.58048	0.0511923	-0.529287	-0.104763	0.783915	0.888677	0.920619	2.33858	0.000149009	0.00694589	0.856943	0.0171315	0.601575	0.000149009	0.000149009	0.000149009	0.000149009	U	no	no	no	no	no	no	no	U	2	0	2
Zm00001d003018	SAUR-like auxin-responsive protein family	OsSAUR18 - Auxin-responsive SAUR gene family member, expressed	-	-2.72757	-1.55757	-100000	-100000	-0.00872047	1.16554	1.17426	-1.17873	100000	1	1	1	1	1	1	1	1	1	no	no	no	no	no	no	no	no	no	0	0	0
Zm00001d003019	wall associated kinase 5	OsWAK51 - OsWAK receptor-like protein kinase, expressed	-	1.86841	0.982067	2.01055	1.02848	-1.84554	0.921133	2.76667	-0.959196	0.778989	1	1	1	1	1	1	1	1	1	no	no	no	no	no	no	no	no	no	0	0	0
Zm00001d003020	RmlC-like cupins superfamily protein	enzyme of the cupin superfamily protein, putative, expressed	-	-0.258345	0.222475	0.833936	0.611461	-0.299066	0.995382	1.29445	-0.779886	-0.0968991	0.702389	0.740345	0.129857	0.265221	0.769779	0.0686701	0.299762	0.470189	0.859909	no	no	no	no	no	no	no	no	no	0	0	0
Zm00001d003021	wall associated kinase 5	OsWAK5 - OsWAK receptor-like protein kinase, expressed	-	0.00918282	-0.362753	1.66554	2.02829	-0.55475	2.05063	2.60538	-0.182814	0.394276	1	1	1	1	1	1	1	1	1	no	no	no	no	no	no	no	no	no	0	0	0
Zm00001d003022	RmlC-like cupins superfamily protein	enzyme of the cupin superfamily protein, putative, expressed	-	1.26315	1.24727	1.72975	0.482484	-0.580047	1.29597	1.87602	-0.564169	0.829362	0.392696	0.404308	0.326582	0.447666	0.374493	0.0152248	0.00590398	0.417267	0.103085	no	no	no	no	no	U	U	no	no	2	0	2
Zm00001d003023	wall associated kinase 5	OsWAK5 - OsWAK receptor-like protein kinase, expressed	-	1.17842	0.15289	2.71212	2.55923	-0.161786	1.64186	1.80365	0.863745	0.108165	0.00373153	1	0.000149009	0.000149009	0.707835	0.000149009	0.000149009	1	0.738254	U	no	U	U	no	U	U	no	no	5	0	5
Zm00001d003024	RmlC-like cupins superfamily protein	enzyme of the cupin superfamily protein, putative, expressed	-	-0.44238	-0.0229627	1.0634	1.08636	0.0764923	1.47806	1.40157	-0.342925	-0.0277194	0.195601	0.956012	0.000555441	0.000149009	0.842095	0.000149009	0.000149009	0.32313	0.931335	no	no	U	U	no	U	U	no	no	4	0	4
Zm00001d003025	ammonium transporter 1;1	ammonium transporter protein, putative, expressed	-	-1.88186	0.73696	1.34085	0.603893	0.609385	0.771219	0.161834	-2.00943	-2.45149	0.000812596	0.0525551	0.000149009	0.0710674	1	1	1	0.000149009	0.000149009	D	no	U	no	no	no	no	D	D	1	3	4
Zm00001d003027	agenet domain-containing protein / bromo-adjacent homology (BAH) domain-containing protein	agenet domain containing protein, expressed	-	0.749558	0.0970293	-0.111211	-0.20824	-0.84914	0.126746	0.975885	-0.196611	0.987515	1	1	1	1	1	1	1	1	1	no	no	no	no	no	no	no	no	no	0	0	0
Zm00001d003028	cell division control 2	cyclin-dependent kinase A-1, putative, expressed	-	0.566294	-0.978716	-1.06279	-0.0840737	-1.32125	-1.64662	-0.325368	0.223762	-0.0175327	0.4108	1	1	1	0.147163	0.1825	1	1	1	no	no	no	no	no	no	no	no	no	0	0	0
Zm00001d003031	P-loop containing nucleoside triphosphate hydrolases superfamily protein	DEAD-box ATP-dependent RNA helicase, putative, expressed	-	1.19083	-0.284153	-0.714334	-0.430181	-0.0570116	-0.380933	-0.323921	1.41797	1.52423	0.000149009	0.125342	0.000149009	0.0235773	0.762644	0.0171315	0.0475403	0.000149009	0.000149009	U	no	no	no	no	no	no	U	U	3	0	3
Zm00001d003033	Nuclear transport factor 2 (NTF2) family protein with RNA binding (RRM-RBD-RNP motifs) domain	nuclear transport factor 2, putative, expressed	-	2.54567	-0.531436	-0.156612	0.374824	-0.167654	-0.29238	-0.124726	2.90945	2.4099	0.000149009	0.0996889	0.646798	0.270212	0.418468	0.138755	0.562433	0.000149009	0.000149009	U	no	no	no	no	no	no	U	U	3	0	3
Zm00001d003034	S-adenosyl-L-methionine-dependent methyltransferases superfamily protein	expressed protein	-	1.12008	0.560957	0.424172	-0.136785	0.172736	0.224249	0.0515121	0.731859	0.920157	0.000149009	0.0521406	0.157148	0.667784	0.494234	0.37082	0.853748	0.00373153	0.000288628	U	no	no	no	no	no	no	no	no	1	0	1
Zm00001d003035	Tetratricopeptide repeat (TPR)-like superfamily protein	expressed protein	-	0.0202687	-0.147186	-0.19553	-0.0483439	-0.214413	-0.0697852	0.144628	-0.0469577	0.146014	0.94512	0.60438	0.479567	0.874465	0.351355	0.791464	0.56276	0.867409	0.589205	no	no	no	no	no	no	no	no	no	0	0	0
Zm00001d003037	Homeodomain-like superfamily protein	myb-like DNA-binding domain containing protein, expressed	-	4.13467	0.190659	0.0937356	-0.0969238	-0.233909	0.0521155	0.286025	3.7101	4.09305	0.154577	1	1	1	0.564422	0.905156	0.465279	0.167343	0.00106313	no	no	no	no	no	no	no	no	U	1	0	1
Zm00001d003038	0	expressed protein	-	5.07486	-3.67882	-1.04889	2.62994	0.283553	-2.24353	-2.52708	9.03724	3.88022	0.00178994	1	1	1	0.287888	0.000149009	0.000149009	0.282723	1	U	no	no	no	no	D	D	no	no	1	2	3
Zm00001d003039	actin-related protein C2B	ARPC2B, putative, expressed	-	1.49188	-0.420904	-3.17445	-2.75354	-0.222317	-0.468675	-0.246358	1.69046	4.19765	0.000149009	0.107221	0.000149009	0.000149009	0.246119	0.0106193	0.220175	0.000149009	0.000149009	U	no	D	D	no	no	no	U	U	3	2	5
Zm00001d003040	breast cancer associated RING 1	BRCA1 C Terminus domain containing protein, expressed	-	4.0755	-0.113277	0.466355	0.579632	0.00523571	-2.27515	-2.28038	4.19401	1.334	0.000149009	1	0.179009	0.0952577	0.981645	0.000149009	0.000149009	0.000149009	0.000149009	U	no	no	no	no	D	D	U	U	3	2	5
Zm00001d003041	0	expressed protein	-	-1.68161	0.457043	1.09834	0.641297	0.0425114	0.483546	0.441035	-2.09614	-2.2964	0.000149009	0.0673949	0.000149009	0.00350983	0.911067	0.118686	0.147094	0.000149009	0.000149009	D	no	U	no	no	no	no	D	D	1	3	4
Zm00001d003043	KH domain-containing protein	KH domain-containing protein, putative, expressed	-	1.31096	1.07682	1.28017	0.203343	-0.679588	0.149563	0.82915	-0.445456	0.180351	0.166614	0.251352	0.166181	0.806254	0.419941	0.858192	0.327794	0.620527	0.833417	no	no	no	no	no	no	no	no	no	0	0	0
Zm00001d003044	beta glucosidase 46	Os4bglu14 - monolignol beta-glucoside homologue without catalytic acid/base, expressed	-	-1.35612	0.223945	-0.151624	-0.375569	0.0349763	0.652589	0.617613	-1.54509	-0.55191	0.000149009	0.339652	0.549093	0.0932158	0.930019	0.0298109	0.0381701	0.000149009	0.0295446	D	no	no	no	no	no	no	D	no	0	2	2
Zm00001d003045	beta glucosidase 46	Os4bglu14 - monolignol beta-glucoside homologue without catalytic acid/base, expressed	-	1.63447	2.30966	2.23784	-0.0718205	-0.298449	-0.179273	0.119176	-0.973639	-0.782642	1	1	1	1	1	1	1	1	1	no	no	no	no	no	no	no	no	no	0	0	0
Zm00001d003046	beta glucosidase 46	Os4bglu14 - monolignol beta-glucoside homologue without catalytic acid/base, expressed	-	-0.415629	-100000	0.821925	100000	-0.770465	-100000	-100000	100000	-100000	1	1	1	1	1	1	1	1	1	no	no	no	no	no	no	no	no	no	0	0	0
Zm00001d003047	Pentatricopeptide repeat (PPR) superfamily protein	pentatricopeptide, putative, expressed	-	2.66834	0.922637	0.0588717	-0.863766	0.0650158	-0.862574	-0.92759	1.81072	1.7469	0.000149009	1	1	1	0.851577	0.00652556	0.00294805	0.000149009	0.00042358	U	no	no	no	no	no	no	U	U	3	0	3
Zm00001d003048	NB-ARC domain-containing disease resistance protein	NB-ARC/LRR disease resistance protein, putative, expressed	-	1.24174	2.0117	-0.100336	-2.11203	-0.824597	-1.59755	-0.772958	-1.59455	-0.255478	0.000149009	0.000149009	0.752658	0.000149009	0.000149009	0.000149009	0.00294805	0.000149009	0.393831	U	U	no	D	no	D	no	D	no	2	3	5
Zm00001d003049	casein kinase I	CK1_CaseinKinase_1.7 - CK1 includes the casein kinase 1 kinases, expressed	-	-0.0881983	-0.111814	-1.1325	-1.02068	0.248141	-0.792243	-1.04038	0.271757	0.252056	0.611063	0.514756	0.000149009	0.000149009	0.113442	0.000149009	0.000149009	0.082127	0.148074	no	no	D	D	no	no	D	no	no	0	3	3
Zm00001d003050	Tetratricopeptide repeat (TPR)-like superfamily protein	pentatricopeptide repeat domain containing protein, putative, expressed	-	0.203268	0.0149719	-0.593298	-0.60827	-0.138493	-0.187869	-0.0493762	0.0498036	0.608697	0.618481	0.978956	1	0.105231	0.747166	0.648504	0.91222	0.909211	0.117734	no	no	no	no	no	no	no	no	no	0	0	0
Zm00001d003051	0	MazG nucleotide pyrophosphohydrolase domain containing protein, expressed	-	100000	0	0	0	0.466081	-1.17681	-1.64289	100000	100000	1	1	1	1	1	1	1	1	1	no	no	no	no	no	no	no	no	no	0	0	0
Zm00001d003052	NAC domain containing protein 74	no apical meristem protein, putative, expressed	-	5.05274	1.03317	1.04221	0.00904395	-0.0838631	0.269204	0.353067	3.93572	4.27974	0.000149009	0.0458427	0.044409	0.974547	0.705631	0.161786	0.0618491	0.000149009	0.000149009	U	U	U	no	no	no	no	U	U	5	0	5
Zm00001d003053	threonine aldolase 1	L-allo-threonine aldolase, putative, expressed	-	100000	0	0	0	-100000	-100000	0	0	0	1	1	1	1	1	1	1	1	1	no	no	no	no	no	no	no	no	no	0	0	0
Zm00001d003057	Protein of unknown function (DUF640)	DUF640 domain containing protein, putative, expressed	-	0	0	0	0	0	0	0	0	0	1	1	1	1	1	1	1	1	1	no	no	no	no	no	no	no	no	no	0	0	0
Zm00001d003058	threonine aldolase 1	L-allo-threonine aldolase, putative, expressed	-	0.220332	0.0359086	0.438743	0.402835	0.0959165	-0.526236	-0.622153	0.28034	-0.744647	0.373393	0.904714	0.0480455	0.0798355	0.711516	0.0282948	0.00849284	0.245071	0.00118624	no	no	no	no	no	no	no	no	no	0	0	0
Zm00001d003059	threonine aldolase 1	L-allo-threonine aldolase, putative, expressed	-	-3.48078	0.0691869	0.833382	0.764195	-0.276183	0.88183	1.15801	-3.82615	-3.43233	0.000149009	0.704706	0.000149009	0.000149009	0.139671	0.000149009	0.000149009	0.000149009	0.000149009	D	no	no	no	no	no	U	D	D	1	3	4
Zm00001d003060	0	expressed protein	-	0	0	0	0	0	0	0	0	0	1	1	1	1	1	1	1	1	1	no	no	no	no	no	no	no	no	no	0	0	0
Zm00001d003061	SAC3/GANP/Nin1/mts3/eIF-3 p25 family	SAC3/GANP family protein, putative, expressed	-	0.646843	0.319994	0.857202	0.537207	-0.501126	-0.13866	0.362467	-0.174277	-0.349018	0.453031	1	0.242946	0.456896	0.615697	0.887194	0.732937	0.867936	0.655504	no	no	no	no	no	no	no	no	no	0	0	0
Zm00001d003062	0	expressed protein	-	2.42949	-0.680587	0.0703033	0.750891	0.0859602	-0.861904	-0.947864	3.19604	1.49729	0.000149009	0.0783668	0.875619	0.0528922	0.716331	0.000288628	0.000149009	0.000149009	0.000149009	U	no	no	no	no	no	no	U	U	3	0	3
Zm00001d003064	myb domain protein 15	MYB family transcription factor, putative, expressed	-	1.56951	0.122173	0.162653	0.0404794	-0.154571	0.406074	0.560645	1.29277	1.81293	0.000149009	0.713089	0.615876	0.905931	0.466426	0.0362541	0.00260555	0.000149009	0.000149009	U	no	no	no	no	no	no	U	U	3	0	3
Zm00001d003066	Protein of unknown function, DUF647	DUF647 domain containing protein, putative, expressed	-	-1.29207	-0.144641	0.135354	0.279994	0.0954692	0.406928	0.311459	-1.05196	-1.02049	0.000149009	0.423875	0.451059	0.0956983	0.683777	0.0368613	0.110861	0.000149009	0.000149009	D	no	no	no	no	no	no	D	D	0	3	3
Zm00001d003067	Protein of unknown function, DUF647	DUF647 domain containing protein, putative, expressed	-	-2.25557	-0.45333	0.361138	0.814468	-0.105622	0.605118	0.71074	-1.90786	-2.01159	0.000149009	0.124342	0.190025	0.00294805	0.836832	0.143211	0.084349	0.000149009	0.000149009	D	no	no	no	no	no	no	D	D	0	3	3
Zm00001d003068	phosphoenolpyruvate carboxylase kinase 1	CAMK_CAMK_like.14 - CAMK includes calcium/calmodulin depedent protein kinases, expressed	-	-5.53251	1.02144	2.46855	1.44711	1.15684	2.0724	0.915553	-5.3971	-5.92866	0.00306165	0.000149009	0.000149009	0.000149009	1	1	1	0.000149009	0.000149009	D	U	U	U	no	no	no	D	D	3	3	6
Zm00001d003069	wall-associated kinase 2	OsWAK51 - OsWAK receptor-like protein kinase, expressed	-	100000	0	0	0	-0.982627	-1.85889	-0.876267	100000	100000	1	1	1	1	1	1	1	1	1	no	no	no	no	no	no	no	no	no	0	0	0
Zm00001d003070	wall associated kinase 5	OsWAK51 - OsWAK receptor-like protein kinase, expressed	-	100000	100000	0	-100000	-1.395	1.72545	3.12045	-0.395592	100000	1	1	1	1	1	1	1	1	1	no	no	no	no	no	no	no	no	no	0	0	0
Zm00001d003071	0	expressed protein	-	0.374708	-0.0777306	0.174774	0.252504	0.168336	0.118989	-0.0493473	0.620774	0.318923	0.205589	0.835709	0.622805	0.437729	0.544375	0.67066	0.869619	0.0243135	0.25783	no	no	no	no	no	no	no	no	no	0	0	0
Zm00001d003072	Protein kinase superfamily protein	protein kinase, putative, expressed	-	-0.216305	-0.186268	-1.24613	-1.05986	0.0473629	-1.35483	-1.40219	0.0173261	-0.325006	0.369526	0.426269	0.000149009	0.000555441	0.868475	0.000684974	0.00042358	0.950425	0.402901	no	no	D	D	no	D	D	no	no	0	4	4
Zm00001d003074	homology to ABI1	protein phosphatase 2C, putative, expressed	-	0	0	0	0	0	0	0	0	0	1	1	1	1	1	1	1	1	1	no	no	no	no	no	no	no	no	no	0	0	0
Zm00001d003075	0	0	-	-100000	-1.36659	-100000	-100000	0	100000	100000	-100000	100000	1	1	1	1	1	1	1	1	1	no	no	no	no	no	no	no	no	no	0	0	0
Zm00001d003076	general transcription factor II H2	suppressor of stem-loop protein 1, putative, expressed	-	1.37868	-0.00951982	0.154635	0.164155	0.08047	-0.0982143	-0.178684	1.46867	1.12583	0.000149009	0.972164	0.49712	0.466739	0.690473	0.622669	0.340394	0.000149009	0.000149009	U	no	no	no	no	no	no	U	U	3	0	3
Zm00001d003079	Lung seven transmembrane receptor family protein	Lung seven transmembrane receptor domain containing protein, putative, expressed	-	0	0	0	0	100000	0	-100000	100000	0	1	1	1	1	1	1	1	1	1	no	no	no	no	no	no	no	no	no	0	0	0
Zm00001d003080	0	expressed protein	-	0	0	0	0	0	0	0	0	0	1	1	1	1	1	1	1	1	1	no	no	no	no	no	no	no	no	no	0	0	0
Zm00001d003081	Glutaredoxin family protein	OsGrx_C2.2 - glutaredoxin subgroup I, expressed	-	0.976385	-0.0773632	-0.376648	-0.299284	0.0045031	-0.43569	-0.440193	1.05825	0.917343	0.000149009	0.678498	0.0139714	0.0633791	0.982058	0.00450321	0.00461229	0.000149009	0.000149009	no	no	no	no	no	no	no	U	no	1	0	1
Zm00001d003082	TTF-type zinc finger protein with HAT dimerisation domain	hAT dimerisation domain-containing protein, putative, expressed	-	100000	0	0	0	-1.61561	0.581007	2.19662	100000	100000	1	1	1	1	1	1	1	1	1	no	no	no	no	no	no	no	no	no	0	0	0
Zm00001d003083	Isocitrate/isopropylmalate dehydrogenase family protein	dehydrogenase, putative, expressed	-	-1.57884	-0.27193	-1.07135	-0.799416	-0.0593281	-0.0450309	0.0142972	-1.36624	-0.552523	0.000149009	0.0724001	0.000149009	0.000149009	0.759478	0.819209	0.943453	0.000149009	0.000288628	D	no	D	no	no	no	no	D	no	0	3	3
Zm00001d003084	0	expressed protein	-	0.0755807	-0.0785073	-0.078292	0.000215385	-0.00189948	0.256203	0.258102	0.152189	0.410075	0.693641	0.685249	0.685126	0.997492	0.990551	0.133666	0.124483	0.391284	0.0112193	no	no	no	no	no	no	no	no	no	0	0	0
[truncated: 37,912 more rows]
