# Supplementary material for: Co-Transcriptomic Analysis of the Maize–Western Corn Rootworm Interaction
Source: Plants (Basel). 2022 Sep 7;11(18):2335. doi: 10.3390/plants11182335 (PMC9505089; doi:10.3390/plants11182335)
Supplement: Supplementary file 1 [file plants-11-02335-s001.zip › plants-1741276-supplementary/Supplemental Table S2.xlsx]

## Sheet: 0L_0R_D
Supplemental Table S2: Gene function enrichment output from Venn Diagram.
Gene function enrichement for each comparison are presented in individual sheet.
0L: leaves control, 0R: roots control, 1DL: leaves 1 dpi, 5DL: leaves 5 dpi, 1DR: roots 1 dpi, 5DR: roots 5 dpi.
D: Downregulated, U: Upregulated
C: Cellular component, F: Molecular function, B: Biological process
Term Name	GOID	Term Type	Depth	cnt(reference)	cnt(mp708_0L_0R_down)	fsh(mp708_0L_0R_down)		Term Name	GOID	Term Type	Depth	cnt(reference)	cnt(mp708_0L_0R_down)	fsh(mp708_0L_0R_down)		Term Name	GOID	Term Type	Depth	cnt(reference)	cnt(mp708_0L_0R_down)	fsh(mp708_0L_0R_down)
thylakoid	GO:0009579	C	3	65	45	1.43348e-22		oxidoreductase activity	GO:0016491	F	3	1744	416	1.88055e-23		photosynthesis	GO:0015979	P	4	118	75	7.18266e-33
photosynthetic membrane	GO:0034357	C	4	63	44	2.42098e-22		catalytic activity	GO:0003824	F	2	9147	1567	1.43525e-12		small molecule metabolic process	GO:0044281	P	3	842	220	3.93463e-17
photosystem	GO:0009521	C	4	61	42	5.19819e-21		oxidoreductase activity, acting on a sulfur group of donors	GO:0016667	F	4	126	51	5.70221e-12		oxidation-reduction process	GO:0055114	P	3	1480	336	1.5144e-15
photosystem II	GO:0009523	C	5	38	27	1.62322e-14		protein disulfide oxidoreductase activity	GO:0015035	F	6	109	46	1.09351e-11		photosynthesis, light harvesting	GO:0009765	P	5	33	25	1.31888e-14
thylakoid membrane	GO:0042651	C	5	35	25	1.27472e-13		disulfide oxidoreductase activity	GO:0015036	F	5	113	46	4.87429e-11		photosynthesis, light reaction	GO:0019684	P	5	48	30	1.12043e-13
photosystem II oxygen evolving complex	GO:0009654	C	4	30	21	2.24472e-11		cation binding	GO:0043169	F	4	1928	372	1.97784e-07		metabolic process	GO:0008152	P	2	9899	1665	1.21599e-10
photosystem I	GO:0009522	C	5	18	15	2.72413e-10		beta-amylase activity	GO:0016161	F	7	17	12	4.4197e-07		organic acid metabolic process	GO:0006082	P	4	543	139	1.3949e-10
oxidoreductase complex	GO:1990204	C	4	43	23	6.17322e-09		cofactor binding	GO:0048037	F	3	1064	220	5.81322e-07		oxoacid metabolic process	GO:0043436	P	5	541	138	2.10642e-10
photosystem I reaction center	GO:0009538	C	4	10	10	6.58423e-09		metal ion binding	GO:0046872	F	5	1906	364	7.94574e-07		glycerol ether metabolic process	GO:0006662	P	5	44	25	2.39275e-10
extracellular region	GO:0005576	C	3	56	25	1.45659e-07		hydrolase activity, acting on glycosyl bonds	GO:0016798	F	4	440	105	1.02424e-06		ether metabolic process	GO:0018904	P	4	44	25	2.39275e-10
chloroplast	GO:0009507	C	5	8	7	1.30444e-05		amylase activity	GO:0016160	F	6	24	14	1.49543e-06		carboxylic acid metabolic process	GO:0019752	P	6	532	135	4.80603e-10
plastid	GO:0009536	C	4	8	7	1.30444e-05		iron-sulfur cluster binding	GO:0051536	F	4	92	32	2.68479e-06		small molecule biosynthetic process	GO:0044283	P	4	289	84	1.22267e-09
extrinsic component of membrane	GO:0019898	C	3	43	18	2.38654e-05		metal cluster binding	GO:0051540	F	3	92	32	2.68479e-06		cellular amino acid metabolic process	GO:0006520	P	4	254	74	1.04232e-08
apoplast	GO:0048046	C	4	35	15	8.18302e-05		hydrolase activity, hydrolyzing O-glycosyl compounds	GO:0004553	F	5	405	95	7.07251e-06		tetrapyrrole metabolic process	GO:0033013	P	5	45	23	1.93839e-08
external encapsulating structure	GO:0030312	C	3	83	21	0.0113291		flavin adenine dinucleotide binding	GO:0050660	F	5	106	33	2.7285e-05		cell redox homeostasis	GO:0045454	P	4	159	50	1.90255e-07
cell wall	GO:0005618	C	4	83	21	0.0113291		2 iron, 2 sulfur cluster binding	GO:0051537	F	5	14	9	4.17612e-05		cellular homeostasis	GO:0019725	P	3	183	55	2.55737e-07
transmembrane transporter complex	GO:1902495	C	4	1	1	0.1522		FAD binding	GO:0071949	F	6	17	10	4.54994e-05		isoprenoid metabolic process	GO:0006720	P	5	44	21	3.60219e-07
ATPase dependent transmembrane transport complex	GO:0098533	C	5	1	1	0.1522		iron ion binding	GO:0005506	F	7	372	85	5.73179e-05		isoprenoid biosynthetic process	GO:0008299	P	5	44	21	3.60219e-07
ATP-binding cassette (ABC) transporter complex	GO:0043190	C	5	1	1	0.1522		oxidoreductase activity, acting on paired donors, with incorporation or reduction of molecular oxygen	GO:0016705	F	4	385	87	7.17665e-05		polysaccharide catabolic process	GO:0000272	P	6	17	12	4.4197e-07
signal recognition particle, chloroplast targeting	GO:0080085	C	5	1	1	0.1522		glycogen debranching enzyme activity	GO:0004133	F	3	5	5	8.14364e-05		alpha-amino acid metabolic process	GO:1901605	P	5	103	36	5.71916e-07
transporter complex	GO:1990351	C	3	1	1	0.1522		4-alpha-glucanotransferase activity	GO:0004134	F	4	5	5	8.14364e-05		carbohydrate metabolic process	GO:0005975	P	4	696	153	9.09252e-07
glycerol-3-phosphate dehydrogenase complex	GO:0009331	C	4	5	2	0.168838		chlorophyllide a oxygenase [overall] activity	GO:0010277	F	6	5	5	8.14364e-05		tetrapyrrole biosynthetic process	GO:0033014	P	6	35	17	3.46593e-06
cytochrome b6f complex	GO:0009512	C	4	2	1	0.281241		xyloglucan:xyloglucosyl transferase activity	GO:0016762	F	7	35	15	8.18302e-05		lipid biosynthetic process	GO:0008610	P	5	259	67	5.51695e-06
transcription factor TFIIF complex	GO:0005674	C	5	2	1	0.281241		coenzyme binding	GO:0050662	F	4	457	100	8.19911e-05		organic hydroxy compound biosynthetic process	GO:1901617	P	5	21	12	1.1531e-05
membrane	GO:0016020	C	3	2454	382	0.313763		inositol-3-phosphate synthase activity	GO:0004512	F	5	8	6	0.000262284		carboxylic acid biosynthetic process	GO:0046394	P	6	226	59	1.44939e-05
membrane protein complex	GO:0098796	C	3	295	48	0.330056		catalytic activity, acting on a tRNA	GO:0140101	F	4	123	34	0.000282527		organic acid biosynthetic process	GO:0016053	P	5	227	59	1.67208e-05
extracellular matrix	GO:0031012	C	3	3	1	0.390648		intramolecular lyase activity	GO:0016872	F	4	17	9	0.000327894		cellular lipid metabolic process	GO:0044255	P	4	299	73	1.91528e-05
BLOC complex	GO:0031082	C	3	3	1	0.390648		transferase activity, transferring alkyl or aryl (other than methyl) groups	GO:0016765	F	4	64	21	0.000339587		inositol metabolic process	GO:0006020	P	5	9	7	5.0917e-05
BLOC-1 complex	GO:0031083	C	4	3	1	0.390648		fructose 1,6-bisphosphate 1-phosphatase activity	GO:0042132	F	9	6	5	0.000426735		lipid metabolic process	GO:0006629	P	4	548	116	0.00010166
signal recognition particle	GO:0048500	C	4	16	3	0.448685		oxidoreductase activity, acting on single donors with incorporation of molecular oxygen, incorporation of one atom of oxygen (internal monooxygenases or internal mixed function oxidases)	GO:0016703	F	5	6	5	0.000426735		drug metabolic process	GO:0017144	P	4	124	35	0.000148456
integral component of peroxisomal membrane	GO:0005779	C	6	10	2	0.463802		lyase activity	GO:0016829	F	3	248	58	0.000433635		aromatic amino acid family metabolic process	GO:0009072	P	5	61	21	0.000159193
intrinsic component of peroxisomal membrane	GO:0031231	C	5	10	2	0.463802		monooxygenase activity	GO:0004497	F	4	36	14	0.000475617		porphyrin-containing compound metabolic process	GO:0006778	P	5	33	14	0.000160789
mRNA cleavage factor complex	GO:0005849	C	3	4	1	0.483405		transition metal ion binding	GO:0046914	F	6	1322	244	0.000517799		metallo-sulfur cluster assembly	GO:0031163	P	5	16	9	0.000178391
RNA polymerase III complex	GO:0005666	C	6	4	1	0.483405		prephenate dehydrogenase (NADP+) activity	GO:0004665	F	6	4	4	0.00053568		iron-sulfur cluster assembly	GO:0016226	P	5	16	9	0.000178391
cell periphery	GO:0071944	C	3	195	30	0.50518		prephenate dehydrogenase (NAD+) activity	GO:0008977	F	6	4	4	0.00053568		aromatic amino acid family biosynthetic process, prephenate pathway	GO:0009095	P	7	13	8	0.000178586
peroxisome	GO:0005777	C	5	31	5	0.519812		hydro-lyase activity	GO:0016836	F	5	45	16	0.00062397		vitamin metabolic process	GO:0006766	P	4	30	13	0.000212832
microbody	GO:0042579	C	4	31	5	0.519812		carbohydrate phosphatase activity	GO:0019203	F	7	9	6	0.000685018		water-soluble vitamin metabolic process	GO:0006767	P	5	30	13	0.000212832
mitochondrion	GO:0005739	C	4	107	15	0.676259		sugar-phosphatase activity	GO:0050308	F	8	9	6	0.000685018		water-soluble vitamin biosynthetic process	GO:0042364	P	6	30	13	0.000212832
proton-transporting ATP synthase complex, coupling factor F(o)	GO:0045263	C	4	7	1	0.685247		ligase activity, forming carbon-oxygen bonds	GO:0016875	F	4	86	25	0.000775114		vitamin biosynthetic process	GO:0009110	P	5	30	13	0.000212832
transcription factor TFIIA complex	GO:0005672	C	5	7	1	0.685247		aminoacyl-tRNA ligase activity	GO:0004812	F	5	86	25	0.000775114		organic hydroxy compound metabolic process	GO:1901615	P	4	46	17	0.000250651
peroxisomal membrane	GO:0005778	C	6	16	2	0.72427		oxidoreductase activity, acting on single donors with incorporation of molecular oxygen	GO:0016701	F	4	42	15	0.000867569		terpenoid metabolic process	GO:0006721	P	6	8	6	0.000262284
microbody membrane	GO:0031903	C	5	16	2	0.72427		oxidoreductase activity, acting on the CH-CH group of donors, NAD or NADP as acceptor	GO:0016628	F	5	7	5	0.00130519		terpenoid biosynthetic process	GO:0016114	P	6	8	6	0.000262284
cytochrome complex	GO:0070069	C	3	9	1	0.773798		double-stranded DNA binding	GO:0003690	F	6	44	15	0.00149851		inositol biosynthetic process	GO:0006021	P	6	8	6	0.000262284
mitochondrial matrix	GO:0005759	C	5	10	1	0.808242		metalloendopeptidase activity	GO:0004222	F	7	46	15	0.00247419		generation of precursor metabolites and energy	GO:0006091	P	4	163	42	0.000315223
spindle pole	GO:0000922	C	3	10	1	0.808242		ligase activity	GO:0016874	F	3	202	46	0.00280703		fatty acid metabolic process	GO:0006631	P	5	124	34	0.000333176
beta-galactosidase complex	GO:0009341	C	4	10	1	0.808242		oxidoreductase activity, acting on the CH-CH group of donors	GO:0016627	F	4	38	13	0.00293392		alpha-amino acid biosynthetic process	GO:1901607	P	6	69	22	0.000391037
integral component of membrane	GO:0016021	C	4	1039	148	0.827247		sigma factor activity	GO:0016987	F	3	8	5	0.00304335		tyrosine biosynthetic process	GO:0006571	P	7	4	4	0.00053568
signal peptidase complex	GO:0005787	C	4	11	1	0.837442		arsenite transmembrane transporter activity	GO:0015105	F	6	3	3	0.00352263		fatty acid biosynthetic process	GO:0006633	P	6	99	28	0.000629439
intrinsic component of organelle membrane	GO:0031300	C	4	22	2	0.869223		carbon-carbon lyase activity	GO:0016830	F	4	91	24	0.00407385		polysaccharide metabolic process	GO:0005976	P	5	138	36	0.000636227
integral component of organelle membrane	GO:0031301	C	5	22	2	0.869223		transferase activity, transferring one-carbon groups	GO:0016741	F	4	336	69	0.00508224		response to light stimulus	GO:0009416	P	5	12	7	0.00073275
intrinsic component of membrane	GO:0031224	C	3	1054	148	0.87331		heme oxygenase (decyclizing) activity	GO:0004392	F	5	9	5	0.00599127		alcohol biosynthetic process	GO:0046165	P	5	12	7	0.00073275
spliceosomal complex	GO:0005681	C	4	24	2	0.899213		carbonate dehydratase activity	GO:0004089	F	6	6	4	0.00620449		polyol biosynthetic process	GO:0046173	P	6	12	7	0.00073275
DNA-directed RNA polymerase complex	GO:0000428	C	4	34	3	0.908339		starch binding	GO:2001070	F	5	6	4	0.00620449		tRNA aminoacylation	GO:0043039	P	6	86	25	0.000775114
RNA polymerase complex	GO:0030880	C	3	34	3	0.908339		RNA methyltransferase activity	GO:0008173	F	4	37	12	0.00682247		amino acid activation	GO:0043038	P	5	86	25	0.000775114
nuclear DNA-directed RNA polymerase complex	GO:0055029	C	5	34	3	0.908339		transferase activity, transferring acyl groups	GO:0016746	F	4	346	70	0.0068892		cellular carbohydrate metabolic process	GO:0044262	P	4	198	47	0.00103224
proton-transporting ATP synthase complex	GO:0045259	C	3	25	2	0.911678		ATP-dependent peptidase activity	GO:0004176	F	6	17	7	0.00894278		monocarboxylic acid biosynthetic process	GO:0072330	P	7	112	30	0.0010954
microtubule organizing center	GO:0005815	C	3	15	1	0.916058		hydrolase activity, acting on acid phosphorus-nitrogen bonds	GO:0016825	F	4	215	46	0.00940442		cofactor metabolic process	GO:0051186	P	4	147	37	0.00110738
RNA polymerase II transcription factor complex	GO:0090575	C	5	26	2	0.922685		serine-type peptidase activity	GO:0008236	F	6	215	46	0.00940442		cellular amino acid biosynthetic process	GO:0008652	P	5	98	27	0.0012041
cytosol	GO:0005829	C	3	17	1	0.939683		serine hydrolase activity	GO:0017171	F	5	215	46	0.00940442		tRNA aminoacylation for protein translation	GO:0006418	P	7	79	23	0.00120725
plasma membrane	GO:0005886	C	4	56	5	0.94212		transferase activity, transferring acyl groups other than amino-acyl groups	GO:0016747	F	5	288	59	0.00948712		glutamine family amino acid metabolic process	GO:0009064	P	6	31	12	0.00125397
proton-transporting ATP synthase complex, catalytic core F(1)	GO:0045261	C	4	18	1	0.948871		chitin binding	GO:0008061	F	4	10	5	0.0104909		response to radiation	GO:0009314	P	4	13	7	0.00137927
RNA polymerase II, holoenzyme	GO:0016591	C	4	30	2	0.955032		phosphorylase activity	GO:0004645	F	6	4	3	0.0124835		biological_process	GO:0008150	P	1	12766	2014	0.00138258
outer membrane	GO:0019867	C	4	31	2	0.960813		ferric iron binding	GO:0008199	F	8	4	3	0.0124835		cofactor catabolic process	GO:0051187	P	5	10	6	0.00149163
nuclear transcription factor complex	GO:0044798	C	4	31	2	0.960813		3,4-dihydroxy-2-butanone-4-phosphate synthase activity	GO:0008686	F	5	4	3	0.0124835		porphyrin-containing compound catabolic process	GO:0006787	P	6	10	6	0.00149163
mediator complex	GO:0016592	C	3	20	1	0.963263		methyltransferase activity	GO:0008168	F	5	316	63	0.0135474		tetrapyrrole catabolic process	GO:0033015	P	6	10	6	0.00149163
spindle	GO:0005819	C	5	20	1	0.963263		carboxylic acid binding	GO:0031406	F	5	45	13	0.0141458		cofactor biosynthetic process	GO:0051188	P	5	119	31	0.00149436
nuclear outer membrane-endoplasmic reticulum membrane network	GO:0042175	C	4	79	7	0.966423		organic acid binding	GO:0043177	F	4	45	13	0.0141458		monocarboxylic acid metabolic process	GO:0032787	P	7	218	50	0.00161752
endoplasmic reticulum membrane	GO:0005789	C	5	79	7	0.966423		calcium ion binding	GO:0005509	F	6	144	32	0.0159957		ncRNA metabolic process	GO:0034660	P	7	197	46	0.0016583
vacuolar membrane	GO:0005774	C	5	21	1	0.96886		carbon-oxygen lyase activity	GO:0016835	F	4	96	23	0.0160786		tyrosine metabolic process	GO:0006570	P	6	5	4	0.00235265
vacuole	GO:0005773	C	4	21	1	0.96886		pseudouridine synthase activity	GO:0009982	F	5	23	8	0.0164747		DNA-templated transcription, termination	GO:0006353	P	7	5	4	0.00235265
acetyltransferase complex	GO:1902493	C	5	22	1	0.973605		molybdenum ion binding	GO:0030151	F	7	11	5	0.0168503		pyridine-containing compound biosynthetic process	GO:0072525	P	6	18	8	0.00297406
protein serine/threonine phosphatase complex	GO:0008287	C	5	22	1	0.973605		O-acyltransferase activity	GO:0008374	F	6	32	10	0.0171345		pyridine-containing compound metabolic process	GO:0072524	P	5	18	8	0.00297406
protein phosphatase type 2A complex	GO:0000159	C	3	22	1	0.973605		serine-type endopeptidase activity	GO:0004252	F	7	103	24	0.0196947		vitamin B6 metabolic process	GO:0042816	P	5	8	5	0.00304335
phosphatase complex	GO:1903293	C	4	22	1	0.973605		oxidoreductase activity, acting on paired donors, with oxidation of a pair of donors resulting in the reduction of molecular oxygen to two molecules of water	GO:0016717	F	5	24	8	0.0214905		vitamin B6 biosynthetic process	GO:0042819	P	6	8	5	0.00304335
protein acetyltransferase complex	GO:0031248	C	3	22	1	0.973605		racemase and epimerase activity	GO:0016854	F	4	8	4	0.0224304		pigment metabolic process	GO:0042440	P	3	26	10	0.00334275
histone acetyltransferase complex	GO:0000123	C	4	22	1	0.973605		tryptophan synthase activity	GO:0004834	F	6	8	4	0.0224304		proline metabolic process	GO:0006560	P	5	3	3	0.00352263
cell cortex	GO:0005938	C	4	56	4	0.978806		electron transfer activity	GO:0009055	F	4	198	41	0.0228217		arsenite transport	GO:0015700	P	8	3	3	0.00352263
exocyst	GO:0000145	C	4	56	4	0.978806		asparagine-tRNA ligase activity	GO:0004816	F	6	2	2	0.0231581		heterocycle catabolic process	GO:0046700	P	5	44	14	0.00437867
large ribosomal subunit	GO:0015934	C	5	24	1	0.981036		cysteine-tRNA ligase activity	GO:0004817	F	6	2	2	0.0231581		response to abiotic stimulus	GO:0009628	P	3	27	10	0.00459461
1,3-beta-D-glucan synthase complex	GO:0000148	C	5	25	1	0.983926		glycine-tRNA ligase activity	GO:0004820	F	6	2	2	0.0231581		riboflavin metabolic process	GO:0006771	P	5	12	6	0.00498665
proton-transporting two-sector ATPase complex, catalytic domain	GO:0033178	C	4	38	2	0.985328		phosphorus-oxygen lyase activity	GO:0016849	F	4	2	2	0.0231581		flavin-containing compound metabolic process	GO:0042726	P	5	12	6	0.00498665
plasma membrane protein complex	GO:0098797	C	4	39	2	0.987279		uroporphyrinogen-III synthase activity	GO:0004852	F	6	2	2	0.0231581		flavin-containing compound biosynthetic process	GO:0042727	P	6	12	6	0.00498665
proton-transporting two-sector ATPase complex, proton-transporting domain	GO:0033177	C	4	27	1	0.988452		UDP-galactosyltransferase activity	GO:0035250	F	6	2	2	0.0231581		riboflavin biosynthetic process	GO:0009231	P	6	12	6	0.00498665
microtubule	GO:0005874	C	7	52	3	0.990159		coproporphyrinogen oxidase activity	GO:0004109	F	6	2	2	0.0231581		aromatic amino acid family biosynthetic process	GO:0009073	P	6	45	14	0.00548191
transferase complex, transferring phosphorus-containing groups	GO:0061695	C	5	52	3	0.990159		inositol 3-alpha-galactosyltransferase activity	GO:0047216	F	7	2	2	0.0231581		organic cyclic compound catabolic process	GO:1901361	P	5	45	14	0.00548191
nuclear chromosome	GO:0000228	C	6	28	1	0.990212		NADPH binding	GO:0070402	F	5	2	2	0.0231581		heme oxidation	GO:0006788	P	4	9	5	0.00599127
vesicle tethering complex	GO:0099023	C	3	65	4	0.992813		proline dehydrogenase activity	GO:0004657	F	5	2	2	0.0231581		iron ion transport	GO:0006826	P	9	9	5	0.00599127
supramolecular polymer	GO:0099081	C	4	55	3	0.993371		2-C-methyl-D-erythritol 4-phosphate cytidylyltransferase activity	GO:0050518	F	7	2	2	0.0231581		reactive oxygen species metabolic process	GO:0072593	P	4	16	7	0.00604464
transcription factor complex	GO:0005667	C	3	55	3	0.993371		plastoquinol--plastocyanin reductase activity	GO:0009496	F	6	2	2	0.0231581		superoxide metabolic process	GO:0006801	P	5	16	7	0.00604464
supramolecular fiber	GO:0099512	C	5	55	3	0.993371		phosphotransferase activity, paired acceptors	GO:0016781	F	5	2	2	0.0231581		polyol metabolic process	GO:0019751	P	5	25	9	0.00872992
polymeric cytoskeletal fiber	GO:0099513	C	6	55	3	0.993371		riboflavin synthase activity	GO:0004746	F	5	2	2	0.0231581		alcohol metabolic process	GO:0006066	P	4	34	11	0.00961394
cytoplasm	GO:0005737	C	3	665	79	0.994841		hydroxymethylbilane synthase activity	GO:0004418	F	5	2	2	0.0231581		aromatic compound catabolic process	GO:0019439	P	5	44	13	0.0116429
ribosomal subunit	GO:0044391	C	4	32	1	0.994949		jasmonate-amino synthetase activity	GO:0080123	F	6	2	2	0.0231581		response to external stimulus	GO:0009605	P	3	35	11	0.0121329
supramolecular complex	GO:0099080	C	3	58	3	0.995556		squalene monooxygenase activity	GO:0004506	F	6	2	2	0.0231581		indole-containing compound metabolic process	GO:0042430	P	5	14	6	0.0123396
nucleoplasm	GO:0005654	C	3	80	5	0.995955		cytidylyltransferase activity	GO:0070567	F	6	2	2	0.0231581		tryptophan metabolic process	GO:0006568	P	6	14	6	0.0123396
proton-transporting two-sector ATPase complex	GO:0016469	C	4	65	3	0.998282		uridylate kinase activity	GO:0009041	F	7	2	2	0.0231581		indolalkylamine metabolic process	GO:0006586	P	6	14	6	0.0123396
catalytic complex	GO:1902494	C	3	330	31	0.999375		oxidoreductase activity, acting on diphenols and related substances as donors, with copper protein as acceptor	GO:0052880	F	5	2	2	0.0231581		heme metabolic process	GO:0042168	P	4	14	6	0.0123396
ribonucleoprotein complex	GO:1990904	C	3	111	6	0.999663		GDP-D-glucose phosphorylase activity	GO:0080048	F	7	2	2	0.0231581		cellular aldehyde metabolic process	GO:0006081	P	4	14	6	0.0123396
actin cytoskeleton	GO:0015629	C	6	65	2	0.999728		glycerol-3-phosphate O-acyltransferase activity	GO:0004366	F	7	2	2	0.0231581		drug catabolic process	GO:0042737	P	5	22	8	0.0123602
nuclear lumen	GO:0031981	C	5	117	6	0.99984		pyruvate, phosphate dikinase activity	GO:0050242	F	6	2	2	0.0231581		inorganic ion homeostasis	GO:0098771	P	7	4	3	0.0124835
intracellular organelle lumen	GO:0070013	C	4	131	7	0.999892		2-C-methyl-D-erythritol 2,4-cyclodiphosphate synthase activity	GO:0008685	F	5	2	2	0.0231581		tropism	GO:0009606	P	4	4	3	0.0124835
organelle lumen	GO:0043233	C	4	131	7	0.999892		peptide deformylase activity	GO:0042586	F	6	2	2	0.0231581		regulation of response to stress	GO:0080134	P	4	4	3	0.0124835
membrane-enclosed lumen	GO:0031974	C	3	131	7	0.999892		hydrolase activity, acting on ester bonds	GO:0016788	F	4	640	116	0.0232736		glutamine family amino acid catabolic process	GO:0009065	P	7	4	3	0.0124835
microtubule associated complex	GO:0005875	C	3	113	5	0.999937		chitinase activity	GO:0004568	F	6	20	7	0.0235608		metal ion homeostasis	GO:0055065	P	8	4	3	0.0124835
Golgi apparatus	GO:0005794	C	4	59	1	0.999942		amino acid binding	GO:0016597	F	6	43	12	0.0236244		cation homeostasis	GO:0055080	P	7	4	3	0.0124835
whole membrane	GO:0098805	C	4	92	3	0.999963		oxidoreductase activity, acting on diphenols and related substances as donors, oxygen as acceptor	GO:0016682	F	5	12	5	0.0253243		pyridoxal phosphate metabolic process	GO:0042822	P	5	7	4	0.0127369
peptidase complex	GO:1905368	C	4	70	1	0.999991		secondary active transmembrane transporter activity	GO:0015291	F	5	138	30	0.0255103		pyridoxal phosphate biosynthetic process	GO:0042823	P	6	7	4	0.0127369
microtubule cytoskeleton	GO:0015630	C	6	175	9	0.999993		catalytic activity, acting on RNA	GO:0140098	F	3	280	55	0.0260274		aldehyde biosynthetic process	GO:0046184	P	5	7	4	0.0127369
kinesin complex	GO:0005871	C	4	95	2	0.999997		antiporter activity	GO:0015297	F	6	106	24	0.0272908		glutamine metabolic process	GO:0006541	P	7	18	7	0.012741
transferase complex	GO:1990234	C	4	137	5	0.999998		iron ion transmembrane transporter activity	GO:0005381	F	8	5	3	0.0276797		tRNA metabolic process	GO:0006399	P	8	158	35	0.0127958
bounding membrane of organelle	GO:0098588	C	5	116	3	0.999999		GTP cyclohydrolase II activity	GO:0003935	F	8	5	3	0.0276797		developmental process	GO:0032502	P	2	105	25	0.013483
ribosome	GO:0005840	C	5	524	44	0.999999		ribonuclease T2 activity	GO:0033897	F	7	5	3	0.0276797		cell wall macromolecule metabolic process	GO:0044036	P	4	23	8	0.0164747
cellular anatomical entity	GO:0110165	C	2	4713	608	1		1-deoxy-D-xylulose-5-phosphate reductoisomerase activity	GO:0030604	F	6	5	3	0.0276797		porphyrin-containing compound biosynthetic process	GO:0006779	P	6	23	8	0.0164747
organelle membrane	GO:0031090	C	4	223	10	1		xenobiotic transmembrane transporter activity	GO:0042910	F	4	59	15	0.0281983		alpha-amino acid catabolic process	GO:1901606	P	6	11	5	0.0168503
cytoskeleton	GO:0005856	C	5	249	12	1		sequence-specific DNA binding	GO:0043565	F	6	399	75	0.0286593		biosynthetic process	GO:0009058	P	3	3235	532	0.0185149
endomembrane system	GO:0012505	C	3	229	8	1		oxidoreductase activity, acting on paired donors, with incorporation or reduction of molecular oxygen, NAD(P)H as one donor, and incorporation of one atom of oxygen	GO:0016709	F	5	30	9	0.0301388		organic cyclic compound biosynthetic process	GO:1901362	P	5	1790	303	0.0198889
chromosome	GO:0005694	C	5	124	1	1		carboxy-lyase activity	GO:0016831	F	5	65	16	0.031832		cellular amine metabolic process	GO:0044106	P	5	33	10	0.0213159
cellular_component	GO:0005575	C	1	5019	634	1		O-methyltransferase activity	GO:0008171	F	6	45	12	0.0331981		cellular biogenic amine metabolic process	GO:0006576	P	6	33	10	0.0213159
nucleus	GO:0005634	C	5	925	66	1		vitamin B6 binding	GO:0070279	F	4	119	26	0.0336876		immune effector process	GO:0002252	P	3	2	2	0.0231581
membrane-bounded organelle	GO:0043227	C	4	1296	103	1		pyridoxal phosphate binding	GO:0030170	F	5	119	26	0.0336876		activation of immune response	GO:0002253	P	3	2	2	0.0231581
intracellular membrane-bounded organelle	GO:0043231	C	4	1219	96	1		hydrolase activity, acting on carbon-nitrogen (but not peptide) bonds, in cyclic amidines	GO:0016814	F	5	17	6	0.0339276		activation of innate immune response	GO:0002218	P	4	2	2	0.0231581
endoribonuclease complex	GO:1902555	C	4	3	0	1		thiolester hydrolase activity	GO:0016790	F	5	17	6	0.0339276		positive regulation of immune response	GO:0050778	P	4	2	2	0.0231581
H4 histone acetyltransferase complex	GO:1902562	C	5	9	0	1		prephenate dehydratase activity	GO:0004664	F	6	9	4	0.0355818		regulation of immune response	GO:0050776	P	4	2	2	0.0231581
TOR complex	GO:0038201	C	3	4	0	1		transferase activity, transferring glycosyl groups	GO:0016757	F	4	679	120	0.0414025		response to jasmonic acid	GO:0009753	P	5	2	2	0.0231581
coated membrane	GO:0048475	C	4	73	0	1		metallopeptidase activity	GO:0008237	F	6	62	15	0.042418		induced systemic resistance	GO:0009682	P	5	2	2	0.0231581
SUMO ligase complex	GO:0106068	C	5	10	0	1		isomerase activity	GO:0016853	F	3	214	42	0.0471998		jasmonic acid metabolic process	GO:0009694	P	4	2	2	0.0231581
outer mitochondrial membrane protein complex	GO:0098799	C	4	4	0	1		catechol oxidase activity	GO:0004097	F	6	6	3	0.0491549		induced systemic resistance, jasmonic acid mediated signaling pathway	GO:0009864	P	4	2	2	0.0231581
mitochondrial protein complex	GO:0098798	C	3	29	0	1		signaling receptor binding	GO:0005102	F	4	6	3	0.0491549		jasmonic acid mediated signaling pathway	GO:0009867	P	5	2	2	0.0231581
methylosome	GO:0034709	C	4	2	0	1		phosphoglycerate kinase activity	GO:0004618	F	6	6	3	0.0491549		positive regulation of response to external stimulus	GO:0032103	P	4	2	2	0.0231581
methyltransferase complex	GO:0034708	C	3	4	0	1		phosphotransferase activity, carboxyl group as acceptor	GO:0016774	F	5	6	3	0.0491549		regulation of response to external stimulus	GO:0032101	P	4	2	2	0.0231581
Golgi subcompartment	GO:0098791	C	4	1	0	1		receptor ligand activity	GO:0048018	F	5	6	3	0.0491549		asparaginyl-tRNA aminoacylation	GO:0006421	P	8	2	2	0.0231581
protein-DNA complex	GO:0032993	C	3	55	0	1		protein homodimerization activity	GO:0042803	F	5	6	3	0.0491549		cysteinyl-tRNA aminoacylation	GO:0006423	P	8	2	2	0.0231581
protein-containing complex	GO:0032991	C	2	1102	76	1		growth factor activity	GO:0008083	F	6	6	3	0.0491549		glycyl-tRNA aminoacylation	GO:0006426	P	8	2	2	0.0231581
zeta DNA polymerase complex	GO:0016035	C	4	2	0	1		signaling receptor activator activity	GO:0030546	F	4	6	3	0.0491549		positive regulation of defense response	GO:0031349	P	4	2	2	0.0231581
molybdopterin synthase complex	GO:0019008	C	3	1	0	1		receptor regulator activity	GO:0030545	F	3	6	3	0.0491549		regulation of defense response	GO:0031347	P	5	2	2	0.0231581
katanin complex	GO:0008352	C	4	2	0	1		adenyl-nucleotide exchange factor activity	GO:0000774	F	6	6	3	0.0491549		cellular cation homeostasis	GO:0030003	P	6	2	2	0.0231581
proteasome accessory complex	GO:0022624	C	3	8	0	1		oxidoreductase activity, acting on diphenols and related substances as donors	GO:0016679	F	4	23	7	0.0494692		regulation of response to biotic stimulus	GO:0002831	P	4	2	2	0.0231581
Ku70:Ku80 complex	GO:0043564	C	3	1	0	1		endonuclease activity	GO:0004519	F	6	48	12	0.0522944		positive regulation of response to biotic stimulus	GO:0002833	P	4	2	2	0.0231581
small-subunit processome	GO:0032040	C	5	16	0	1		magnesium chelatase activity	GO:0016851	F	6	10	4	0.052309		proline catabolic process	GO:0006562	P	6	2	2	0.0231581
integrator complex	GO:0032039	C	3	1	0	1		ligase activity, forming nitrogen-metal bonds	GO:0051002	F	4	10	4	0.052309		response to blue light	GO:0009637	P	6	2	2	0.0231581
transcription factor TFIIH core complex	GO:0000439	C	6	6	0	1		ligase activity, forming nitrogen-metal bonds, forming coordination complexes	GO:0051003	F	5	10	4	0.052309		phototropism	GO:0009638	P	5	2	2	0.0231581
THO complex part of transcription export complex	GO:0000445	C	4	2	0	1		superoxide dismutase activity	GO:0004784	F	3	10	4	0.052309		regulation of generation of precursor metabolites and energy	GO:0043467	P	5	2	2	0.0231581
anchored component of plasma membrane	GO:0046658	C	5	5	0	1		oxidoreductase activity, acting on superoxide radicals as acceptor	GO:0016721	F	4	10	4	0.052309		cellular response to acid chemical	GO:0071229	P	5	2	2	0.0231581
spliceosomal tri-snRNP complex	GO:0097526	C	6	3	0	1		cyclohydrolase activity	GO:0019238	F	6	10	4	0.052309		regulation of immune system process	GO:0002682	P	3	2	2	0.0231581
spliceosomal snRNP complex	GO:0097525	C	5	9	0	1		dioxygenase activity	GO:0051213	F	4	38	10	0.0536282		positive regulation of immune system process	GO:0002684	P	3	2	2	0.0231581
NuA4 histone acetyltransferase complex	GO:0035267	C	7	8	0	1		transferase activity, transferring hexosyl groups	GO:0016758	F	5	553	98	0.0567444		cellular response to jasmonic acid stimulus	GO:0071395	P	6	2	2	0.0231581
inner mitochondrial membrane protein complex	GO:0098800	C	4	25	0	1		ligase activity, forming carbon-carbon bonds	GO:0016885	F	4	3	2	0.062429		positive regulation of innate immune response	GO:0045089	P	4	2	2	0.0231581
respiratory chain complex	GO:0098803	C	4	9	0	1		racemase and epimerase activity, acting on carbohydrates and derivatives	GO:0016857	F	5	3	2	0.062429		regulation of innate immune response	GO:0045088	P	4	2	2	0.0231581
proteasome regulatory particle, base subcomplex	GO:0008540	C	3	4	0	1		phenylalanine-tRNA ligase activity	GO:0004826	F	6	3	2	0.062429		cellular iron ion homeostasis	GO:0006879	P	9	2	2	0.0231581
proteasome complex	GO:0000502	C	3	58	0	1		peroxiredoxin activity	GO:0051920	F	3	3	2	0.062429		cellular metal ion homeostasis	GO:0006875	P	7	2	2	0.0231581
pICln-Sm protein complex	GO:0034715	C	4	2	0	1		indole-3-glycerol-phosphate synthase activity	GO:0004425	F	6	3	2	0.062429		regulation of photosynthesis, light reaction	GO:0042548	P	6	2	2	0.0231581
monolayer-surrounded lipid storage body	GO:0012511	C	6	7	0	1		CoA carboxylase activity	GO:0016421	F	5	3	2	0.062429		photosystem II stabilization	GO:0042549	P	7	2	2	0.0231581
trans-Golgi network transport vesicle membrane	GO:0012510	C	6	8	0	1		glutamyl-tRNA reductase activity	GO:0008883	F	5	3	2	0.062429		cellular transition metal ion homeostasis	GO:0046916	P	8	2	2	0.0231581
vesicle membrane	GO:0012506	C	5	33	0	1		fucosidase activity	GO:0015928	F	6	3	2	0.062429		regulation of multi-organism process	GO:0043900	P	3	2	2	0.0231581
ER to Golgi transport vesicle membrane	GO:0012507	C	6	14	0	1		acetyl-CoA carboxylase activity	GO:0003989	F	6	3	2	0.062429		positive regulation of multi-organism process	GO:0043902	P	3	2	2	0.0231581
SAGA-type complex	GO:0070461	C	5	10	0	1		alpha-L-fucosidase activity	GO:0004560	F	7	3	2	0.062429		regulation of photosynthesis	GO:0010109	P	5	2	2	0.0231581
respirasome	GO:0070469	C	3	9	0	1		molecular_function	GO:0003674	F	1	16795	2582	0.0662594		iron ion homeostasis	GO:0055072	P	10	2	2	0.0231581
protein farnesyltransferase complex	GO:0005965	C	4	1	0	1		enzyme inhibitor activity	GO:0004857	F	4	144	29	0.0664606		transition metal ion homeostasis	GO:0055076	P	9	2	2	0.0231581
Smc5-Smc6 complex	GO:0030915	C	6	10	0	1		vitamin binding	GO:0019842	F	4	144	29	0.0664606		glucosamine-containing compound catabolic process	GO:1901072	P	7	20	7	0.0235608
NADH dehydrogenase complex	GO:0030964	C	4	2	0	1		secondary active sulfate transmembrane transporter activity	GO:0008271	F	6	11	4	0.0725711		glucosamine-containing compound metabolic process	GO:1901071	P	6	20	7	0.0235608
ATPase complex	GO:1904949	C	4	13	0	1		sulfate transmembrane transporter activity	GO:0015116	F	5	11	4	0.0725711		amino sugar catabolic process	GO:0046348	P	6	20	7	0.0235608
Sm-like protein family complex	GO:0120114	C	3	14	0	1		sulfur compound transmembrane transporter activity	GO:1901682	F	4	11	4	0.0725711		amino sugar metabolic process	GO:0006040	P	5	20	7	0.0235608
side of membrane	GO:0098552	C	3	5	0	1		transition metal ion transmembrane transporter activity	GO:0046915	F	7	11	4	0.0725711		aminoglycan catabolic process	GO:0006026	P	6	20	7	0.0235608
cytoplasmic side of membrane	GO:0098562	C	4	5	0	1		hydrolase activity, hydrolyzing N-glycosyl compounds	GO:0016799	F	5	25	7	0.0740155		chitin catabolic process	GO:0006032	P	6	20	7	0.0235608
box H/ACA snoRNP complex	GO:0031429	C	4	3	0	1		heat shock protein binding	GO:0031072	F	4	25	7	0.0740155		chitin metabolic process	GO:0006030	P	5	20	7	0.0235608
Golgi transport complex	GO:0017119	C	4	9	0	1		oxidoreductase activity, acting on single donors with incorporation of molecular oxygen, incorporation of two atoms of oxygen	GO:0016702	F	5	35	9	0.0740478		cellular nitrogen compound catabolic process	GO:0044270	P	5	43	12	0.0236244
cell projection	GO:0042995	C	3	2	0	1		endoribonuclease activity, producing 3'-phosphomonoesters	GO:0016892	F	6	7	3	0.0764684		guanosine tetraphosphate metabolic process	GO:0015969	P	8	12	5	0.0253243
cytoplasmic vesicle	GO:0031410	C	4	33	0	1		endonuclease activity, active with either ribo- or deoxyribonucleic acids and producing 3'-phosphomonoesters	GO:0016894	F	7	7	3	0.0764684		purine ribonucleoside bisphosphate metabolic process	GO:0034035	P	7	12	5	0.0253243
proteasome core complex, alpha-subunit complex	GO:0019773	C	3	19	0	1		glutathione peroxidase activity	GO:0004602	F	4	7	3	0.0764684		cellular amino acid catabolic process	GO:0009063	P	5	12	5	0.0253243
RNA polymerase III transcription factor complex	GO:0090576	C	5	5	0	1		GTP cyclohydrolase activity	GO:0003933	F	7	7	3	0.0764684		disaccharide biosynthetic process	GO:0046351	P	6	39	11	0.0274154
transcriptional repressor complex	GO:0017053	C	3	6	0	1		identical protein binding	GO:0042802	F	4	7	3	0.0764684		ribonucleoside metabolic process	GO:0009119	P	6	25	8	0.0274954
CCR4-NOT complex	GO:0030014	C	3	4	0	1		heme binding	GO:0020037	F	4	507	89	0.0796605		immune system process	GO:0002376	P	2	5	3	0.0276797
nuclear transcriptional repressor complex	GO:0090568	C	4	1	0	1		catalytic activity, acting on a glycoprotein	GO:0140103	F	4	16	5	0.0830982		iron ion transmembrane transport	GO:0034755	P	9	5	3	0.0276797
endonuclease complex	GO:1905348	C	3	3	0	1		acetyltransferase activity	GO:0016407	F	6	68	15	0.084684		innate immune response	GO:0045087	P	4	5	3	0.0276797
exoribonuclease complex	GO:1905354	C	4	8	0	1		endoribonuclease activity	GO:0004521	F	5	21	6	0.0874546		immune response	GO:0006955	P	3	5	3	0.0276797
CHD-type complex	GO:0090545	C	6	1	0	1		serine-type carboxypeptidase activity	GO:0004185	F	8	63	14	0.0890673		metal ion transport	GO:0030001	P	7	195	40	0.027935
endopeptidase complex	GO:1905369	C	5	58	0	1		hydrolase activity, acting on carbon-nitrogen (but not peptide) bonds	GO:0016810	F	4	47	11	0.0915556		drug transmembrane transport	GO:0006855	P	6	59	15	0.0281983
GTPase complex	GO:1905360	C	4	5	0	1		tetrapyrrole binding	GO:0046906	F	4	512	89	0.0952198		response to drug	GO:0042493	P	4	59	15	0.0281983
vacuolar proton-transporting V-type ATPase, V1 domain	GO:0000221	C	6	3	0	1		carboxyl- or carbamoyltransferase activity	GO:0016743	F	5	12	4	0.0961946		drug transport	GO:0015893	P	5	59	15	0.0281983
clathrin-coated pit	GO:0005905	C	3	8	0	1		NADP binding	GO:0050661	F	5	48	11	0.103228		anatomical structure development	GO:0048856	P	3	80	19	0.0293282
BBSome	GO:0034464	C	3	2	0	1		carbon-nitrogen ligase activity, with glutamine as amido-N-donor	GO:0016884	F	5	22	6	0.105465		carbohydrate derivative catabolic process	GO:1901136	P	5	30	9	0.0301388
Mpp10 complex	GO:0034457	C	3	1	0	1		selenium binding	GO:0008430	F	3	8	3	0.108891		purine nucleoside metabolic process	GO:0042278	P	6	21	7	0.0308151
proton-transporting V-type ATPase, V1 domain	GO:0033180	C	5	8	0	1		aminoacyl-tRNA hydrolase activity	GO:0004045	F	5	8	3	0.108891		guanosine-containing compound metabolic process	GO:1901068	P	8	21	7	0.0308151
phosphatidylinositol 3-kinase complex	GO:0005942	C	4	15	0	1		protein serine/threonine kinase inhibitor activity	GO:0030291	F	7	8	3	0.108891		purine ribonucleoside metabolic process	GO:0046128	P	7	21	7	0.0308151
retromer complex	GO:0030904	C	4	2	0	1		cyclin-dependent protein serine/threonine kinase inhibitor activity	GO:0004861	F	7	8	3	0.108891		protein folding	GO:0006457	P	3	157	33	0.0312931
proton-transporting V-type ATPase, V0 domain	GO:0033179	C	5	10	0	1		protein kinase inhibitor activity	GO:0004860	F	6	8	3	0.108891		transition metal ion transport	GO:0000041	P	8	17	6	0.0339276
proton-transporting V-type ATPase complex	GO:0033176	C	5	19	0	1		uroporphyrinogen decarboxylase activity	GO:0004853	F	6	8	3	0.108891		response to chemical	GO:0042221	P	3	215	43	0.0343589
mitochondrial proton-transporting ATP synthase complex, coupling factor F(o)	GO:0000276	C	5	5	0	1		oxidoreductase activity, acting on the CH-CH group of donors, oxygen as acceptor	GO:0016634	F	5	8	3	0.108891		erythrose 4-phosphate/phosphoenolpyruvate family amino acid biosynthetic process	GO:1902223	P	7	9	4	0.0355818
mitochondrial proton-transporting ATP synthase complex, catalytic core F(1)	GO:0000275	C	5	5	0	1		kinase inhibitor activity	GO:0019210	F	5	8	3	0.108891		L-phenylalanine biosynthetic process	GO:0009094	P	6	9	4	0.0355818
protein kinase CK2 complex	GO:0005956	C	3	5	0	1		glucosyltransferase activity	GO:0046527	F	6	128	25	0.109956		trehalose biosynthetic process	GO:0005992	P	7	36	10	0.0382349
cilium	GO:0005929	C	4	2	0	1		catalase activity	GO:0004096	F	4	4	2	0.112375		cell wall macromolecule catabolic process	GO:0016998	P	5	22	7	0.0394274
phosphatidylinositol 3-kinase complex, class III	GO:0035032	C	5	15	0	1		oxidoreductase activity, acting on CH or CH2 groups	GO:0016725	F	4	4	2	0.112375		organic acid catabolic process	GO:0016054	P	5	18	6	0.0445209
tRNA (m1A) methyltransferase complex	GO:0031515	C	5	2	0	1		pyridoxamine-phosphate oxidase activity	GO:0004733	F	6	4	2	0.112375		carboxylic acid catabolic process	GO:0046395	P	6	18	6	0.0445209
tRNA methyltransferase complex	GO:0043527	C	4	2	0	1		ribose-5-phosphate isomerase activity	GO:0004751	F	6	4	2	0.112375		trehalose metabolic process	GO:0005991	P	6	37	10	0.0454938
INO80-type complex	GO:0097346	C	6	12	0	1		diaminopimelate epimerase activity	GO:0008837	F	8	4	2	0.112375		aromatic compound biosynthetic process	GO:0019438	P	5	1713	285	0.0480597
organelle inner membrane	GO:0019866	C	5	34	0	1		peptide-methionine (R)-S-oxide reductase activity	GO:0033743	F	6	4	2	0.112375		multicellular organism development	GO:0007275	P	3	79	18	0.0481964
chromosomal region	GO:0098687	C	3	13	0	1		amino-acid racemase activity	GO:0047661	F	7	4	2	0.112375		protein repair	GO:0030091	P	6	6	3	0.0491549
plasma membrane bounded cell projection	GO:0120025	C	4	2	0	1		beta-1,4-mannosylglycoprotein 4-beta-N-acetylglucosaminyltransferase activity	GO:0003830	F	5	4	2	0.112375		nitrate metabolic process	GO:0042126	P	5	6	3	0.0491549
DNA packaging complex	GO:0044815	C	3	58	0	1		chaperone binding	GO:0051087	F	4	33	8	0.117804		nitrate assimilation	GO:0042128	P	5	6	3	0.0491549
extrinsic component of plasma membrane	GO:0019897	C	4	5	0	1		N,N-dimethylaniline monooxygenase activity	GO:0004499	F	6	28	7	0.122036		cellular ketone metabolic process	GO:0042180	P	4	6	3	0.0491549
trans-Golgi network transport vesicle	GO:0030140	C	5	8	0	1		acyl-[acyl-carrier-protein] desaturase activity	GO:0045300	F	6	13	4	0.122902		reactive nitrogen species metabolic process	GO:2001057	P	4	6	3	0.0491549
clathrin coat of coated pit	GO:0030132	C	4	8	0	1		phosphogluconate dehydrogenase (decarboxylating) activity	GO:0004616	F	6	13	4	0.122902		carbohydrate catabolic process	GO:0016052	P	5	96	21	0.0516381
clathrin adaptor complex	GO:0030131	C	5	10	0	1		amine-lyase activity	GO:0016843	F	5	18	5	0.126303		erythrose 4-phosphate/phosphoenolpyruvate family amino acid metabolic process	GO:1902221	P	6	10	4	0.052309
COPII-coated ER to Golgi transport vesicle	GO:0030134	C	6	14	0	1		strictosidine synthase activity	GO:0016844	F	6	18	5	0.126303		L-phenylalanine metabolic process	GO:0006558	P	5	10	4	0.052309
transport vesicle	GO:0030133	C	4	22	0	1		protein histidine kinase activity	GO:0004673	F	5	18	5	0.126303		oligosaccharide biosynthetic process	GO:0009312	P	6	43	11	0.0531901
clathrin-coated vesicle	GO:0030136	C	6	8	0	1		phosphotransferase activity, nitrogenous group as acceptor	GO:0016775	F	5	18	5	0.126303		amine metabolic process	GO:0009308	P	5	54	13	0.0582737
coated vesicle	GO:0030135	C	5	33	0	1		small molecule sensor activity	GO:0140299	F	2	18	5	0.126303		heterocycle biosynthetic process	GO:0018130	P	5	1718	284	0.0617239
COPI-coated vesicle	GO:0030137	C	6	11	0	1		phosphorelay sensor kinase activity	GO:0000155	F	3	18	5	0.126303		hormone-mediated signaling pathway	GO:0009755	P	4	3	2	0.062429
cullin-RING ubiquitin ligase complex	GO:0031461	C	4	12	0	1		ion binding	GO:0043167	F	3	4570	720	0.129733		anatomical structure morphogenesis	GO:0009653	P	3	3	2	0.062429
clathrin coat of trans-Golgi network vesicle	GO:0030130	C	5	8	0	1		carboxypeptidase activity	GO:0004180	F	7	67	14	0.131683		cellular response to endogenous stimulus	GO:0071495	P	4	3	2	0.062429
vesicle coat	GO:0030120	C	5	33	0	1		zinc ion binding	GO:0008270	F	7	863	143	0.140146		phenylalanyl-tRNA aminoacylation	GO:0006432	P	8	3	2	0.062429
AP-3 adaptor complex	GO:0030123	C	5	4	0	1		oxidoreductase activity, acting on the CH-NH group of donors	GO:0016645	F	4	29	7	0.140885		cellular response to hormone stimulus	GO:0032870	P	5	3	2	0.062429
ELL-EAF complex	GO:0032783	C	4	2	0	1		translation termination factor activity	GO:0008079	F	5	29	7	0.140885		cellular response to organic substance	GO:0071310	P	5	3	2	0.062429
clathrin vesicle coat	GO:0030125	C	6	8	0	1		translation release factor activity	GO:0003747	F	6	29	7	0.140885		galactose metabolic process	GO:0006012	P	6	3	2	0.062429
COPII vesicle coat	GO:0030127	C	6	14	0	1		DNA-binding transcription factor activity	GO:0003700	F	3	725	121	0.142576		pseudouridine synthesis	GO:0001522	P	7	29	8	0.0627946
COPI vesicle coat	GO:0030126	C	5	11	0	1		RNA binding	GO:0003723	F	5	456	78	0.143074		small molecule catabolic process	GO:0044282	P	4	34	9	0.063188
clathrin coat	GO:0030118	C	5	18	0	1		serine-type exopeptidase activity	GO:0070008	F	7	68	14	0.143868		regulation of hormone levels	GO:0010817	P	4	20	6	0.0712719
membrane coat	GO:0030117	C	4	73	0	1		oxidoreductase activity, acting on a sulfur group of donors, disulfide as acceptor	GO:0016671	F	5	9	3	0.145546		oxidoreduction coenzyme metabolic process	GO:0006733	P	6	11	4	0.0725711
AP-type membrane coat adaptor complex	GO:0030119	C	4	15	0	1		monosaccharide binding	GO:0048029	F	4	9	3	0.145546		sulfate transport	GO:0008272	P	6	11	4	0.0725711
Piccolo NuA4 histone acetyltransferase complex	GO:0032777	C	8	5	0	1		tRNA binding	GO:0000049	F	6	9	3	0.145546		sulfur compound transport	GO:0072348	P	5	11	4	0.0725711
cohesin complex	GO:0008278	C	3	2	0	1		glucose binding	GO:0005536	F	5	9	3	0.145546		aminoglycan metabolic process	GO:0006022	P	5	25	7	0.0740155
integral component of endoplasmic reticulum membrane	GO:0030176	C	6	10	0	1		hexokinase activity	GO:0004396	F	6	9	3	0.145546		diaminopimelate metabolic process	GO:0046451	P	5	7	3	0.0764684
DNA helicase complex	GO:0033202	C	3	12	0	1		inorganic phosphate transmembrane transporter activity	GO:0005315	F	5	1	1	0.1522		lysine metabolic process	GO:0006553	P	7	7	3	0.0764684
integral component of Golgi membrane	GO:0030173	C	6	1	0	1		alcohol O-acetyltransferase activity	GO:0004026	F	8	1	1	0.1522		detection of external stimulus	GO:0009581	P	4	7	3	0.0764684
oligosaccharyltransferase complex	GO:0008250	C	4	3	0	1		oxidoreductase activity, acting on CH or CH2 groups, with an iron-sulfur protein as acceptor	GO:0052592	F	5	1	1	0.1522		detection of visible light	GO:0009584	P	6	7	3	0.0764684
RNA cap binding complex	GO:0034518	C	3	3	0	1		leucine-tRNA ligase activity	GO:0004823	F	6	1	1	0.1522		detection of light stimulus	GO:0009583	P	5	7	3	0.0764684
THO complex	GO:0000347	C	3	2	0	1		hydrolase activity, acting on acid carbon-carbon bonds	GO:0016822	F	4	1	1	0.1522		detection of abiotic stimulus	GO:0009582	P	4	7	3	0.0764684
transcription export complex	GO:0000346	C	3	2	0	1		hydrolase activity, acting on acid carbon-carbon bonds, in ketonic substances	GO:0016823	F	5	1	1	0.1522		cell population proliferation	GO:0008283	P	2	7	3	0.0764684
organellar ribosome	GO:0000313	C	4	2	0	1		tyrosine-tRNA ligase activity	GO:0004831	F	6	1	1	0.1522		detection of stimulus	GO:0051606	P	3	7	3	0.0764684
respiratory chain complex I	GO:0045271	C	5	2	0	1		cobalt ion binding	GO:0050897	F	7	1	1	0.1522		protein-chromophore linkage	GO:0018298	P	7	7	3	0.0764684
respiratory chain complex IV	GO:0045277	C	3	1	0	1		cysteine synthase activity	GO:0004124	F	5	1	1	0.1522		lysine biosynthetic process	GO:0009085	P	8	7	3	0.0764684
respiratory chain complex III	GO:0045275	C	3	6	0	1		dimethylallyltranstransferase activity	GO:0004161	F	6	1	1	0.1522		lysine biosynthetic process via diaminopimelate	GO:0009089	P	6	7	3	0.0764684
F-actin capping protein complex	GO:0008290	C	3	3	0	1		L-3-cyanoalanine synthase activity	GO:0050017	F	5	1	1	0.1522		nitrogen cycle metabolic process	GO:0071941	P	4	7	3	0.0764684
U4/U6 x U5 tri-snRNP complex	GO:0046540	C	7	3	0	1		porphobilinogen synthase activity	GO:0004655	F	6	1	1	0.1522		regulation of cellular process	GO:0050794	P	3	1895	310	0.0787681
mitochondrial respiratory chain complex III	GO:0005750	C	4	6	0	1		oxidoreductase activity, acting on the CH-CH group of donors, iron-sulfur protein as acceptor	GO:0016636	F	5	1	1	0.1522		ncRNA processing	GO:0034470	P	7	113	23	0.0854616
mitochondrial respiratory chain complex IV	GO:0005751	C	4	1	0	1		oxidoreductase activity, acting on the CH-NH2 group of donors, disulfide as acceptor	GO:0016642	F	5	1	1	0.1522		disaccharide metabolic process	GO:0005984	P	5	58	13	0.0936333
mitochondrial proton-transporting ATP synthase complex	GO:0005753	C	4	10	0	1		4-(cytidine 5'-diphospho)-2-C-methyl-D-erythritol kinase activity	GO:0050515	F	6	1	1	0.1522		cellular polysaccharide metabolic process	GO:0044264	P	5	120	24	0.094074
TIM23 mitochondrial import inner membrane translocase complex	GO:0005744	C	5	6	0	1		single-stranded DNA 5'-3' exodeoxyribonuclease activity	GO:0045145	F	8	1	1	0.1522		NADP metabolic process	GO:0006739	P	3	12	4	0.0961946
mitochondrial respiratory chain complex I	GO:0005747	C	5	2	0	1		chlorophyllase activity	GO:0047746	F	6	1	1	0.1522		cellular carbohydrate biosynthetic process	GO:0034637	P	5	132	26	0.0970525
mitochondrial respirasome	GO:0005746	C	4	9	0	1		violaxanthin de-epoxidase activity	GO:0046422	F	4	1	1	0.1522		cellular biosynthetic process	GO:0044249	P	4	3042	487	0.0985749
translocon complex	GO:0071256	C	4	5	0	1		4-hydroxy-3-methylbut-2-en-1-yl diphosphate synthase activity	GO:0046429	F	6	1	1	0.1522		response to auxin	GO:0009733	P	5	92	19	0.0985909
box H/ACA RNP complex	GO:0072588	C	5	5	0	1		single-stranded DNA exodeoxyribonuclease activity	GO:0008297	F	7	1	1	0.1522		dicarboxylic acid metabolic process	GO:0043648	P	7	17	5	0.103586
mitochondrial ribosome	GO:0005761	C	5	2	0	1		oxidoreductase activity, acting on CH or CH2 groups, NAD or NADP as acceptor	GO:0016726	F	5	1	1	0.1522		cell cycle arrest	GO:0007050	P	4	8	3	0.108891
mitochondrial intermembrane space	GO:0005758	C	6	2	0	1		pyrroline-5-carboxylate reductase activity	GO:0004735	F	6	1	1	0.1522		cellular response to chemical stimulus	GO:0070887	P	4	8	3	0.108891
nucleolus	GO:0005730	C	5	8	0	1		oxidoreductase activity, acting on iron-sulfur proteins as donors	GO:0016730	F	4	1	1	0.1522		thiamine metabolic process	GO:0006772	P	6	4	2	0.112375
small nucleolar ribonucleoprotein complex	GO:0005732	C	4	9	0	1		oxidoreductase activity, acting on paired donors, with incorporation or reduction of molecular oxygen, NAD(P)H as one donor, and incorporation of two atoms of oxygen into one donor	GO:0016708	F	5	1	1	0.1522		thiamine-containing compound metabolic process	GO:0042723	P	5	4	2	0.112375
mitochondrial outer membrane	GO:0005741	C	6	22	0	1		hydroxyacylglutathione hydrolase activity	GO:0004416	F	6	1	1	0.1522		thiamine-containing compound biosynthetic process	GO:0042724	P	6	4	2	0.112375
mitochondrial envelope	GO:0005740	C	5	60	0	1		DNA-(apurinic or apyrimidinic site) endonuclease activity	GO:0003906	F	4	1	1	0.1522		thiamine biosynthetic process	GO:0009228	P	7	4	2	0.112375
mitochondrial inner membrane	GO:0005743	C	6	33	0	1		isochorismate synthase activity	GO:0008909	F	6	1	1	0.1522		pentose-phosphate shunt, non-oxidative branch	GO:0009052	P	5	4	2	0.112375
mitochondrial outer membrane translocase complex	GO:0005742	C	5	4	0	1		4-hydroxy-3-methylbut-2-en-1-yl diphosphate reductase activity	GO:0051745	F	6	1	1	0.1522		inorganic anion transport	GO:0015698	P	7	44	10	0.121878
rough endoplasmic reticulum	GO:0005791	C	5	6	0	1		intramolecular transferase activity, transferring hydroxy groups	GO:0050486	F	5	1	1	0.1522		phosphatidylinositol phosphorylation	GO:0046854	P	7	13	4	0.122902
Golgi stack	GO:0005795	C	5	1	0	1		sulfiredoxin activity	GO:0032542	F	3	1	1	0.1522		lipid phosphorylation	GO:0046834	P	6	13	4	0.122902
Golgi-associated vesicle	GO:0005798	C	5	33	0	1		alcohol O-acyltransferase activity	GO:0034318	F	7	1	1	0.1522		hormone metabolic process	GO:0042445	P	3	18	5	0.126303
endoplasmic reticulum lumen	GO:0005788	C	5	2	0	1		inositol oxygenase activity	GO:0050113	F	5	1	1	0.1522		carbohydrate biosynthetic process	GO:0016051	P	5	148	28	0.127871
ER membrane protein complex	GO:0072546	C	4	3	0	1		2-dehydropantoate 2-reductase activity	GO:0008677	F	6	1	1	0.1522		glucan metabolic process	GO:0044042	P	6	119	23	0.131833
endoplasmic reticulum	GO:0005783	C	4	67	0	1		tocopherol cyclase activity	GO:0009976	F	4	1	1	0.1522		cellular glucan metabolic process	GO:0006073	P	6	119	23	0.131833
signal recognition particle receptor complex	GO:0005785	C	4	1	0	1		cyclase activity	GO:0009975	F	3	1	1	0.1522		RNA modification	GO:0009451	P	6	56	12	0.134947
Sec61 translocon complex	GO:0005784	C	5	5	0	1		5-amino-6-(5-phosphoribosylamino)uracil reductase activity	GO:0008703	F	6	1	1	0.1522		regulation of biological process	GO:0050789	P	2	1958	315	0.137117
signal recognition particle, endoplasmic reticulum targeting	GO:0005786	C	5	1	0	1		fumarylacetoacetase activity	GO:0004334	F	6	1	1	0.1522		oligosaccharide metabolic process	GO:0009311	P	5	62	13	0.139821
vacuolar proton-transporting V-type ATPase complex	GO:0016471	C	6	4	0	1		glutaminase activity	GO:0004359	F	6	1	1	0.1522		regulation of nitrogen compound metabolic process	GO:0051171	P	4	1346	219	0.141887
myosin complex	GO:0016459	C	3	23	0	1		glycine dehydrogenase (decarboxylating) activity	GO:0004375	F	6	1	1	0.1522		regulation of nucleobase-containing compound metabolic process	GO:0019219	P	5	1308	213	0.142538
gamma-tubulin complex	GO:0000930	C	3	3	0	1		catalytic activity, acting on a rRNA	GO:0140102	F	4	14	4	0.152341		cellular glucose homeostasis	GO:0001678	P	5	9	3	0.145546
condensed chromosome outer kinetochore	GO:0000940	C	3	1	0	1		N-acetyltransferase activity	GO:0008080	F	7	63	13	0.153017		chlorophyll metabolic process	GO:0015994	P	6	9	3	0.145546
GPI-anchor transamidase complex	GO:0042765	C	4	6	0	1		racemase and epimerase activity, acting on amino acids and derivatives	GO:0016855	F	5	5	2	0.168838		carbohydrate homeostasis	GO:0033500	P	6	9	3	0.145546
H4/H2A histone acetyltransferase complex	GO:0043189	C	6	9	0	1		glycerol-3-phosphate dehydrogenase [NAD(P)+] activity	GO:0047952	F	6	5	2	0.168838		carbohydrate phosphorylation	GO:0046835	P	5	9	3	0.145546
small ribosomal subunit	GO:0015935	C	5	8	0	1		polyribonucleotide nucleotidyltransferase activity	GO:0004654	F	6	5	2	0.168838		branched-chain amino acid biosynthetic process	GO:0009082	P	6	9	3	0.145546
phosphopyruvate hydratase complex	GO:0000015	C	4	12	0	1		phospholipase C activity	GO:0004629	F	7	5	2	0.168838		branched-chain amino acid metabolic process	GO:0009081	P	5	9	3	0.145546
PAS complex	GO:0070772	C	6	15	0	1		racemase activity, acting on amino acids and derivatives	GO:0036361	F	6	5	2	0.168838		glucose homeostasis	GO:0042593	P	7	9	3	0.145546
exosome (RNase complex)	GO:0000178	C	3	8	0	1		O-acetyltransferase activity	GO:0016413	F	7	5	2	0.168838		chemical homeostasis	GO:0048878	P	5	24	6	0.146641
actin filament	GO:0005884	C	7	3	0	1		phosphatidylinositol phospholipase C activity	GO:0004435	F	8	5	2	0.168838		regulation of nucleic acid-templated transcription	GO:1903506	P	7	1298	211	0.150307
Arp2/3 protein complex	GO:0005885	C	3	20	0	1		ketol-acid reductoisomerase activity	GO:0004455	F	6	5	2	0.168838		regulation of transcription, DNA-templated	GO:0006355	P	6	1298	211	0.150307
spindle microtubule	GO:0005876	C	6	1	0	1		NAD+ kinase activity	GO:0003951	F	6	5	2	0.168838		regulation of RNA biosynthetic process	GO:2001141	P	6	1298	211	0.150307
eukaryotic translation initiation factor 2 complex	GO:0005850	C	3	2	0	1		glycerol-3-phosphate dehydrogenase [NAD+] activity	GO:0004367	F	7	5	2	0.168838		phytochromobilin metabolic process	GO:0051202	P	5	1	1	0.1522
eukaryotic translation elongation factor 1 complex	GO:0005853	C	3	3	0	1		phosphotransferase activity, phosphate group as acceptor	GO:0016776	F	5	36	8	0.171572		cellular component morphogenesis	GO:0032989	P	4	1	1	0.1522
eukaryotic translation initiation factor 3 complex	GO:0005852	C	3	29	0	1		prenyltransferase activity	GO:0004659	F	5	15	4	0.18411		ribosomal small subunit biogenesis	GO:0042274	P	5	1	1	0.1522
nuclear cap binding complex	GO:0005846	C	3	3	0	1		oxidoreductase activity, acting on NAD(P)H, quinone or similar compound as acceptor	GO:0016655	F	5	15	4	0.18411		cell wall macromolecule biosynthetic process	GO:0044038	P	5	1	1	0.1522
mRNA cleavage and polyadenylation specificity factor complex	GO:0005847	C	4	1	0	1		oxidoreductase activity, acting on the CH-NH2 group of donors	GO:0016638	F	4	15	4	0.18411		ubiquinone metabolic process	GO:0006743	P	6	1	1	0.1522
nuclear exosome (RNase complex)	GO:0000176	C	4	3	0	1		phosphoenolpyruvate carboxykinase activity	GO:0004611	F	6	15	4	0.18411		ubiquinone biosynthetic process	GO:0006744	P	7	1	1	0.1522
ribonuclease MRP complex	GO:0000172	C	4	3	0	1		DNA-3-methylbase glycosylase activity	GO:0043733	F	6	10	3	0.185504		plant-type secondary cell wall biogenesis	GO:0009834	P	6	1	1	0.1522
rough endoplasmic reticulum membrane	GO:0030867	C	6	6	0	1		ATPase regulator activity	GO:0060590	F	5	10	3	0.185504		carotenoid biosynthetic process	GO:0016117	P	5	1	1	0.1522
integral component of plasma membrane	GO:0005887	C	5	1	0	1		DNA-3-methyladenine glycosylase activity	GO:0008725	F	7	10	3	0.185504		tetraterpenoid metabolic process	GO:0016108	P	7	1	1	0.1522
checkpoint clamp complex	GO:0030896	C	3	4	0	1		intramolecular oxidoreductase activity, interconverting aldoses and ketoses	GO:0016861	F	5	26	6	0.193883		tetraterpenoid biosynthetic process	GO:0016109	P	7	1	1	0.1522
Cdc73/Paf1 complex	GO:0016593	C	4	9	0	1		oxidoreductase activity, acting on the aldehyde or oxo group of donors, NAD or NADP as acceptor	GO:0016620	F	5	32	7	0.204855		indole-containing compound biosynthetic process	GO:0042435	P	6	1	1	0.1522
NuRD complex	GO:0016581	C	5	1	0	1		steroid dehydrogenase activity, acting on the CH-OH group of donors, NAD or NADP as acceptor	GO:0033764	F	5	32	7	0.204855		carotenoid metabolic process	GO:0016116	P	8	1	1	0.1522
Mre11 complex	GO:0030870	C	3	1	0	1		steroid dehydrogenase activity	GO:0016229	F	4	32	7	0.204855		xylan biosynthetic process	GO:0045492	P	7	1	1	0.1522
intracellular organelle	GO:0043229	C	3	2071	152	1		3-beta-hydroxy-delta5-steroid dehydrogenase activity	GO:0003854	F	6	32	7	0.204855		xylan metabolic process	GO:0045491	P	7	1	1	0.1522
organelle	GO:0043226	C	3	2136	159	1		N-acyltransferase activity	GO:0016410	F	6	67	13	0.211817		cellular response to light stimulus	GO:0071482	P	6	1	1	0.1522
non-membrane-bounded organelle	GO:0043228	C	4	911	57	1		polysaccharide binding	GO:0030247	F	4	79	15	0.214215		cellular response to high light intensity	GO:0071486	P	8	1	1	0.1522
extrinsic component of cytoplasmic side of plasma membrane	GO:0031234	C	3	5	0	1		alkylbase DNA N-glycosylase activity	GO:0003905	F	5	11	3	0.227854		cellular response to light intensity	GO:0071484	P	7	1	1	0.1522
intracellular non-membrane-bounded organelle	GO:0043232	C	4	911	57	1		glycopeptide alpha-N-acetylgalactosaminidase activity	GO:0033926	F	5	11	3	0.227854		cellular response to radiation	GO:0071478	P	5	1	1	0.1522
intrinsic component of Golgi membrane	GO:0031228	C	5	1	0	1		fructose-bisphosphate aldolase activity	GO:0004332	F	6	11	3	0.227854		regulation of translational fidelity	GO:0006450	P	4	1	1	0.1522
intrinsic component of nuclear inner membrane	GO:0031229	C	5	1	0	1		rRNA N-glycosylase activity	GO:0030598	F	5	11	3	0.227854		leucyl-tRNA aminoacylation	GO:0006429	P	8	1	1	0.1522
Fanconi anaemia nuclear complex	GO:0043240	C	3	1	0	1		RNA glycosylase activity	GO:0030597	F	4	11	3	0.227854		cyanate metabolic process	GO:0009439	P	5	1	1	0.1522
intrinsic component of plasma membrane	GO:0031226	C	4	6	0	1		nucleobase-containing compound kinase activity	GO:0019205	F	6	33	7	0.228292		methylglyoxal metabolic process	GO:0009438	P	5	1	1	0.1522
intrinsic component of endoplasmic reticulum membrane	GO:0031227	C	5	10	0	1		tRNA (guanine-N2-)-methyltransferase activity	GO:0004809	F	7	6	2	0.228679		hemicellulose metabolic process	GO:0010410	P	6	1	1	0.1522
anchored component of membrane	GO:0031225	C	4	15	0	1		protein tyrosine phosphatase activity	GO:0004725	F	5	6	2	0.228679		plant organ morphogenesis	GO:1905392	P	4	1	1	0.1522
transcription elongation factor complex	GO:0008023	C	3	11	0	1		alternative oxidase activity	GO:0009916	F	6	6	2	0.228679		fatty acid omega-oxidation	GO:0010430	P	6	1	1	0.1522
riboflavin synthase complex	GO:0009349	C	5	2	0	1		transcription regulator activity	GO:0140110	F	2	771	125	0.230546		isopentenyl diphosphate metabolic process	GO:0046490	P	6	1	1	0.1522
Rad51B-Rad51C-Rad51D-XRCC2 complex	GO:0033063	C	4	1	0	1		transmitter-gated channel activity	GO:0022835	F	5	17	4	0.252917		proline biosynthetic process	GO:0006561	P	6	1	1	0.1522
DNA recombinase mediator complex	GO:0033061	C	3	1	0	1		ligand-gated channel activity	GO:0022834	F	7	17	4	0.252917		glycine catabolic process	GO:0006546	P	6	1	1	0.1522
Golgi membrane	GO:0000139	C	5	18	0	1		transmitter-gated ion channel activity	GO:0022824	F	6	17	4	0.252917		response to high light intensity	GO:0009644	P	7	1	1	0.1522
AP-5 adaptor complex	GO:0044599	C	5	1	0	1		ionotropic glutamate receptor activity	GO:0004970	F	6	17	4	0.252917		response to light intensity	GO:0009642	P	6	1	1	0.1522
heterotrimeric G-protein complex	GO:0005834	C	4	5	0	1		extracellular ligand-gated ion channel activity	GO:0005230	F	7	17	4	0.252917		neurotransmitter catabolic process	GO:0042135	P	5	1	1	0.1522
nuclear ubiquitin ligase complex	GO:0000152	C	4	12	0	1		ligand-gated ion channel activity	GO:0015276	F	6	17	4	0.252917		negative regulation of DNA metabolic process	GO:0051053	P	5	1	1	0.1522
ubiquitin ligase complex	GO:0000151	C	3	18	0	1		glutamate receptor activity	GO:0008066	F	5	17	4	0.252917		ketone biosynthetic process	GO:0042181	P	5	1	1	0.1522
proteasome core complex	GO:0005839	C	3	48	0	1		neurotransmitter receptor activity	GO:0030594	F	4	17	4	0.252917		ketone catabolic process	GO:0042182	P	5	1	1	0.1522
proteasome regulatory particle	GO:0005838	C	3	8	0	1		tRNA methyltransferase activity	GO:0008175	F	5	12	3	0.271741		cellular response to environmental stimulus	GO:0104004	P	4	1	1	0.1522
histone deacetylase complex	GO:0000118	C	4	1	0	1		tRNA (guanine) methyltransferase activity	GO:0016423	F	6	12	3	0.271741		cellular response to oxidative stress	GO:0034599	P	5	1	1	0.1522
cis-Golgi network	GO:0005801	C	5	13	0	1		cyclin-dependent protein serine/threonine kinase regulator activity	GO:0016538	F	6	12	3	0.271741		protein localization to chloroplast	GO:0072598	P	7	1	1	0.1522
transcription factor TFIIIB complex	GO:0000126	C	6	5	0	1		3-deoxy-7-phosphoheptulonate synthase activity	GO:0003849	F	5	12	3	0.271741		establishment of protein localization to chloroplast	GO:0072596	P	6	1	1	0.1522
SAGA complex	GO:0000124	C	5	1	0	1		ribonuclease activity	GO:0004540	F	4	29	6	0.273365		quinone metabolic process	GO:1901661	P	5	1	1	0.1522
lipid droplet	GO:0005811	C	5	7	0	1		oxidoreductase activity, acting on the CH-OH group of donors, NAD or NADP as acceptor	GO:0016616	F	5	157	27	0.274998		quinone biosynthetic process	GO:1901663	P	6	1	1	0.1522
epsilon DNA polymerase complex	GO:0008622	C	4	1	0	1		oxidoreductase activity, acting on CH-OH group of donors	GO:0016614	F	4	182	31	0.2756		cellular response to abiotic stimulus	GO:0071214	P	4	1	1	0.1522
small nuclear ribonucleoprotein complex	GO:0030532	C	4	12	0	1		solute:proton antiporter activity	GO:0015299	F	7	41	8	0.279888		cell morphogenesis	GO:0000902	P	5	1	1	0.1522
MCM complex	GO:0042555	C	3	6	0	1		solute:cation antiporter activity	GO:0015298	F	6	41	8	0.279888		isopentenyl diphosphate biosynthetic process	GO:0009240	P	6	1	1	0.1522
prefoldin complex	GO:0016272	C	3	13	0	1		exodeoxyribonuclease activity, producing 5'-phosphomonoesters	GO:0016895	F	6	2	1	0.281241		cyanide metabolic process	GO:0019499	P	4	1	1	0.1522
cytoplasmic side of plasma membrane	GO:0009898	C	5	5	0	1		adenylosuccinate synthase activity	GO:0004019	F	5	2	1	0.281241		indolalkylamine biosynthetic process	GO:0046219	P	7	1	1	0.1522
BRISC complex	GO:0070552	C	3	1	0	1		5'-3' exonuclease activity	GO:0008409	F	7	2	1	0.281241		organic hydroxy compound catabolic process	GO:1901616	P	5	1	1	0.1522
Elongator holoenzyme complex	GO:0033588	C	3	3	0	1		cytidine deaminase activity	GO:0004126	F	5	2	1	0.281241		regulation of DNA recombination	GO:0000018	P	6	1	1	0.1522
BRCA1-A complex	GO:0070531	C	3	1	0	1		thiol oxidase activity	GO:0016972	F	6	2	1	0.281241		chlorophyll catabolic process	GO:0015996	P	5	1	1	0.1522
nuclear pore	GO:0005643	C	3	23	0	1		phosphoribosylanthranilate isomerase activity	GO:0004640	F	6	2	1	0.281241		tryptophan biosynthetic process	GO:0000162	P	7	1	1	0.1522
nuclear envelope	GO:0005635	C	4	24	0	1		phosphoribosylaminoimidazolecarboxamide formyltransferase activity	GO:0004643	F	6	2	1	0.281241		glyceraldehyde-3-phosphate metabolic process	GO:0019682	P	5	1	1	0.1522
nuclear inner membrane	GO:0005637	C	6	1	0	1		4-alpha-hydroxytetrahydrobiopterin dehydratase activity	GO:0008124	F	6	2	1	0.281241		protein-phycocyanobilin linkage	GO:0017009	P	9	1	1	0.1522
integral component of nuclear inner membrane	GO:0005639	C	6	1	0	1		glycogen phosphorylase activity	GO:0008184	F	7	2	1	0.281241		protein-bilin linkage	GO:0017007	P	8	1	1	0.1522
intracellular	GO:0005622	C	2	2759	272	1		thiamine-phosphate diphosphorylase activity	GO:0004789	F	5	2	1	0.281241		negative regulation of DNA recombination	GO:0045910	P	6	1	1	0.1522
extracellular space	GO:0005615	C	3	5	0	1		IMP cyclohydrolase activity	GO:0003937	F	7	2	1	0.281241		leaf formation	GO:0010338	P	5	1	1	0.1522
transcription factor TFIID complex	GO:0005669	C	5	11	0	1		deoxyribodipyrimidine photo-lyase activity	GO:0003904	F	5	2	1	0.281241		cell wall polysaccharide metabolic process	GO:0010383	P	5	1	1	0.1522
anaphase-promoting complex	GO:0005680	C	5	12	0	1		DNA photolyase activity	GO:0003913	F	4	2	1	0.281241		protein import into chloroplast thylakoid membrane	GO:0045038	P	7	1	1	0.1522
U1 snRNP	GO:0005685	C	6	6	0	1		superoxide dismutase copper chaperone activity	GO:0016532	F	5	2	1	0.281241		protein targeting to chloroplast	GO:0045036	P	7	1	1	0.1522
TORC1 complex	GO:0031931	C	4	4	0	1		nicotinate-nucleotide diphosphorylase (carboxylating) activity	GO:0004514	F	6	2	1	0.281241		phosphate ion transport	GO:0006817	P	8	1	1	0.1522
intracellular vesicle	GO:0097708	C	4	33	0	1		RNA-DNA hybrid ribonuclease activity	GO:0004523	F	7	2	1	0.281241		dimethylallyl diphosphate metabolic process	GO:0050993	P	6	1	1	0.1522
nuclear origin of replication recognition complex	GO:0005664	C	4	2	0	1		exodeoxyribonuclease activity	GO:0004529	F	5	2	1	0.281241		dimethylallyl diphosphate biosynthetic process	GO:0050992	P	6	1	1	0.1522
DNA replication factor C complex	GO:0005663	C	3	1	0	1		adenosine-phosphate deaminase activity	GO:0047623	F	5	2	1	0.281241		cell wall polysaccharide biosynthetic process	GO:0070592	P	6	1	1	0.1522
RNA polymerase II, core complex	GO:0005665	C	5	1	0	1		modified amino acid binding	GO:0072341	F	3	2	1	0.281241		pyridoxine biosynthetic process	GO:0008615	P	6	1	1	0.1522
replication fork	GO:0005657	C	3	1	0	1		folic acid binding	GO:0005542	F	4	2	1	0.281241		leaf morphogenesis	GO:0009965	P	5	1	1	0.1522
Golgi-associated vesicle membrane	GO:0030660	C	5	33	0	1		5'-3' exodeoxyribonuclease activity	GO:0035312	F	7	2	1	0.281241		pyridoxine metabolic process	GO:0008614	P	5	1	1	0.1522
coated vesicle membrane	GO:0030662	C	5	33	0	1		arginine decarboxylase activity	GO:0008792	F	6	2	1	0.281241		inositol catabolic process	GO:0019310	P	6	1	1	0.1522
COPI-coated vesicle membrane	GO:0030663	C	6	11	0	1		6-phosphofructo-2-kinase activity	GO:0003873	F	7	2	1	0.281241		methylglyoxal catabolic process to D-lactate via S-lactoyl-glutathione	GO:0019243	P	7	1	1	0.1522
clathrin-coated vesicle membrane	GO:0030665	C	6	8	0	1		4-hydroxyphenylpyruvate dioxygenase activity	GO:0003868	F	6	2	1	0.281241		isopentenyl diphosphate biosynthetic process, methylerythritol 4-phosphate pathway	GO:0019288	P	6	1	1	0.1522
cytoplasmic vesicle membrane	GO:0030659	C	5	33	0	1		AMP deaminase activity	GO:0003876	F	6	2	1	0.281241		phytochromobilin biosynthetic process	GO:0010024	P	6	1	1	0.1522
transport vesicle membrane	GO:0030658	C	5	22	0	1		transmembrane signaling receptor activity	GO:0004888	F	4	18	4	0.289093		cellular component macromolecule biosynthetic process	GO:0070589	P	4	1	1	0.1522
vesicle	GO:0031982	C	5	33	0	1		signaling receptor activity	GO:0038023	F	3	18	4	0.289093		serine family amino acid catabolic process	GO:0009071	P	7	1	1	0.1522
organelle subcompartment	GO:0031984	C	3	1	0	1		molecular transducer activity	GO:0060089	F	2	18	4	0.289093		cellular carbohydrate catabolic process	GO:0044275	P	5	1	1	0.1522
DNA repair complex	GO:1990391	C	3	5	0	1		phosphoenolpyruvate carboxykinase (ATP) activity	GO:0004612	F	7	7	2	0.289564		pigment catabolic process	GO:0046149	P	4	1	1	0.1522
organelle envelope lumen	GO:0031970	C	5	2	0	1		sulfate adenylyltransferase (ATP) activity	GO:0004781	F	8	7	2	0.289564		alcohol catabolic process	GO:0046164	P	5	1	1	0.1522
envelope	GO:0031975	C	3	84	0	1		sulfate adenylyltransferase activity	GO:0004779	F	7	7	2	0.289564		polyol catabolic process	GO:0046174	P	6	1	1	0.1522
organelle envelope	GO:0031967	C	4	84	0	1		alpha-amylase activity	GO:0004556	F	7	7	2	0.289564		methylglyoxal catabolic process	GO:0051596	P	6	1	1	0.1522
organelle outer membrane	GO:0031968	C	5	22	0	1		antioxidant activity	GO:0016209	F	2	215	36	0.292665		lactate metabolic process	GO:0006089	P	5	1	1	0.1522
nuclear membrane	GO:0031965	C	5	1	0	1		DNA N-glycosylase activity	GO:0019104	F	4	13	3	0.316393		methylglyoxal catabolic process to lactate	GO:0061727	P	6	1	1	0.1522
mitochondrial membrane	GO:0031966	C	5	55	0	1		translation elongation factor activity	GO:0003746	F	5	19	4	0.325899		glutamine family amino acid biosynthetic process	GO:0009084	P	7	14	4	0.152341
preribosome	GO:0030684	C	4	19	0	1		carbohydrate kinase activity	GO:0019200	F	6	31	6	0.330018		regulation of RNA metabolic process	GO:0051252	P	5	1300	211	0.156142
90S preribosome	GO:0030686	C	5	1	0	1		molecular function regulator	GO:0098772	F	2	277	45	0.340815		regulation of cellular macromolecule biosynthetic process	GO:2000112	P	6	1320	214	0.158659
preribosome, small subunit precursor	GO:0030688	C	5	2	0	1		ligase activity, forming carbon-nitrogen bonds	GO:0016879	F	4	81	14	0.346833		regulation of biosynthetic process	GO:0009889	P	4	1320	214	0.158659
origin recognition complex	GO:0000808	C	3	5	0	1		diacylglycerol kinase activity	GO:0004143	F	6	8	2	0.349788		regulation of cellular biosynthetic process	GO:0031326	P	5	1320	214	0.158659
ribonuclease P complex	GO:0030677	C	4	3	0	1		hydroxymethyl-, formyl- and related transferase activity	GO:0016742	F	5	8	2	0.349788		regulation of macromolecule biosynthetic process	GO:0010556	P	5	1320	214	0.158659
SWI/SNF superfamily-type complex	GO:0070603	C	5	13	0	1		nucleoside diphosphate kinase activity	GO:0004550	F	6	8	2	0.349788		organic substance biosynthetic process	GO:1901576	P	4	3092	489	0.164083
mismatch repair complex	GO:0032300	C	3	5	0	1		phosphoenolpyruvate carboxylase activity	GO:0008964	F	7	8	2	0.349788		nucleoside metabolic process	GO:0009116	P	5	47	10	0.16832
condensed chromosome, centromeric region	GO:0000779	C	5	1	0	1		nucleoside monophosphate kinase activity	GO:0050145	F	6	8	2	0.349788		regulation of cellular metabolic process	GO:0031323	P	4	1368	221	0.168446
condensed chromosome kinetochore	GO:0000777	C	5	1	0	1		deaminase activity	GO:0019239	F	4	8	2	0.349788		alditol phosphate metabolic process	GO:0052646	P	5	5	2	0.168838
kinetochore	GO:0000776	C	4	4	0	1		endopeptidase inhibitor activity	GO:0004866	F	6	63	11	0.360827		NADP biosynthetic process	GO:0006741	P	4	5	2	0.168838
DNA polymerase complex	GO:0042575	C	3	3	0	1		peptidase inhibitor activity	GO:0030414	F	5	63	11	0.360827		positive regulation of response to stimulus	GO:0048584	P	3	5	2	0.168838
chromosome, centromeric region	GO:0000775	C	4	11	0	1		peptidase regulator activity	GO:0061134	F	4	63	11	0.360827		glutamine biosynthetic process	GO:0006542	P	8	5	2	0.168838
chromosome, telomeric region	GO:0000781	C	4	2	0	1		endopeptidase regulator activity	GO:0061135	F	5	63	11	0.360827		photosystem II assembly	GO:0010207	P	6	5	2	0.168838
nucleosome	GO:0000786	C	4	55	0	1		endoribonuclease activity, producing 5'-phosphomonoesters	GO:0016891	F	6	14	3	0.361134		rRNA methylation	GO:0031167	P	6	5	2	0.168838
chromatin	GO:0000785	C	3	68	0	1		aldehyde-lyase activity	GO:0016832	F	5	14	3	0.361134		peroxisome fission	GO:0016559	P	6	5	2	0.168838
nuclear chromosome, telomeric region	GO:0000784	C	5	2	0	1		hydrolase activity, acting on carbon-nitrogen (but not peptide) bonds, in linear amides	GO:0016811	F	5	20	4	0.362957		rRNA modification	GO:0000154	P	7	5	2	0.168838
condensed chromosome	GO:0000793	C	6	20	0	1		cation channel activity	GO:0005261	F	6	20	4	0.362957		glycerol-3-phosphate metabolic process	GO:0006072	P	6	5	2	0.168838
nuclear chromatin	GO:0000790	C	4	13	0	1		proton channel activity	GO:0015252	F	7	20	4	0.362957		response to hormone	GO:0009725	P	4	135	25	0.170046
Ino80 complex	GO:0031011	C	4	12	0	1		proton-transporting ATP synthase activity, rotational mechanism	GO:0046933	F	6	20	4	0.362957		response to endogenous stimulus	GO:0009719	P	3	135	25	0.170046
condensin complex	GO:0000796	C	4	3	0	1		FMN binding	GO:0010181	F	5	20	4	0.362957		ion transport	GO:0006811	P	5	518	87	0.170714
condensed nuclear chromosome	GO:0000794	C	7	4	0	1		purine nucleoside binding	GO:0001883	F	5	261	42	0.372328		cellular biogenic amine biosynthetic process	GO:0042401	P	7	20	5	0.177668
HAUS complex	GO:0070652	C	4	6	0	1		guanyl ribonucleotide binding	GO:0032561	F	6	261	42	0.372328		amine biosynthetic process	GO:0009309	P	6	20	5	0.177668
								purine ribonucleoside binding	GO:0032550	F	6	261	42	0.372328		aspartate family amino acid biosynthetic process	GO:0009067	P	7	20	5	0.177668
								GTP binding	GO:0005525	F	6	261	42	0.372328		pyrimidine-containing compound metabolic process	GO:0072527	P	5	42	9	0.179459
								serine-type endopeptidase inhibitor activity	GO:0004867	F	7	45	8	0.376461		response to organic substance	GO:0010033	P	4	142	26	0.179636
								intramolecular oxidoreductase activity	GO:0016860	F	4	33	6	0.387927		nicotinamide nucleotide metabolic process	GO:0046496	P	7	10	3	0.185504
								enzyme regulator activity	GO:0030234	F	3	237	38	0.390112		pyridine nucleotide metabolic process	GO:0019362	P	6	10	3	0.185504
								tryptophan-tRNA ligase activity	GO:0004830	F	6	3	1	0.390648		pyridine nucleotide biosynthetic process	GO:0019363	P	7	10	3	0.185504
								proline-tRNA ligase activity	GO:0004827	F	6	3	1	0.390648		nicotinamide nucleotide biosynthetic process	GO:0019359	P	8	10	3	0.185504
								diacylglycerol O-acyltransferase activity	GO:0004144	F	8	3	1	0.390648		regulation of primary metabolic process	GO:0080090	P	4	1361	219	0.186612
								oxidoreductase activity, acting on a sulfur group of donors, oxygen as acceptor	GO:0016670	F	5	3	1	0.390648		rRNA metabolic process	GO:0016072	P	8	54	11	0.190041
								peptide-methionine (S)-S-oxide reductase activity	GO:0008113	F	6	3	1	0.390648		rRNA processing	GO:0006364	P	6	54	11	0.190041
								electron transporter, transferring electrons within the cyclic electron transport pathway of photosynthesis activity	GO:0045156	F	5	3	1	0.390648		lipid modification	GO:0030258	P	5	26	6	0.193883
								transferase activity, transferring aldehyde or ketonic groups	GO:0016744	F	4	3	1	0.390648		cation transport	GO:0006812	P	6	354	60	0.199192
								exonuclease activity, active with either ribo- or deoxyribonucleic acids and producing 5'-phosphomonoesters	GO:0016796	F	7	3	1	0.390648		steroid biosynthetic process	GO:0006694	P	6	38	8	0.212528
								acylglycerol O-acyltransferase activity	GO:0016411	F	7	3	1	0.390648		pigment biosynthetic process	GO:0046148	P	4	16	4	0.217781
								sucrose-phosphate phosphatase activity	GO:0050307	F	9	3	1	0.390648		regulation of macromolecule metabolic process	GO:0060255	P	4	1390	222	0.21955
								methylenetetrahydrofolate dehydrogenase [NAD(P)+] activity	GO:0004486	F	6	3	1	0.390648		glycosyl compound metabolic process	GO:1901657	P	5	50	10	0.221896
								methylenetetrahydrofolate dehydrogenase (NADP+) activity	GO:0004488	F	7	3	1	0.390648		defense response to other organism	GO:0098542	P	4	11	3	0.227854
								4-hydroxy-tetrahydrodipicolinate reductase	GO:0008839	F	6	3	1	0.390648		response to external biotic stimulus	GO:0043207	P	4	11	3	0.227854
								1-deoxy-D-xylulose-5-phosphate synthase activity	GO:0008661	F	5	3	1	0.390648		response to other organism	GO:0051707	P	3	11	3	0.227854
								rRNA methyltransferase activity	GO:0008649	F	5	3	1	0.390648		dicarboxylic acid transport	GO:0006835	P	8	11	3	0.227854
								double-stranded RNA binding	GO:0003725	F	6	3	1	0.390648		malate transport	GO:0015743	P	10	11	3	0.227854
								ferrochelatase activity	GO:0004325	F	4	3	1	0.390648		C4-dicarboxylate transport	GO:0015740	P	9	11	3	0.227854
								2-isopropylmalate synthase activity	GO:0003852	F	6	3	1	0.390648		response to acid chemical	GO:0001101	P	4	11	3	0.227854
								cis-trans isomerase activity	GO:0016859	F	4	52	9	0.394107		translational termination	GO:0006415	P	7	33	7	0.228292
								peptidyl-prolyl cis-trans isomerase activity	GO:0003755	F	4	52	9	0.394107		regulation of gene expression	GO:0010468	P	5	1361	217	0.230909
								exopeptidase activity	GO:0008238	F	6	90	15	0.394474		organophosphate biosynthetic process	GO:0090407	P	5	184	32	0.232062
								intramolecular transferase activity	GO:0016866	F	4	65	11	0.402076		organophosphate metabolic process	GO:0019637	P	4	359	60	0.233066
								asparagine synthase (glutamine-hydrolyzing) activity	GO:0004066	F	6	9	2	0.408143		pyrimidine-containing compound biosynthetic process	GO:0072528	P	6	39	8	0.234289
								oxidoreductase activity, acting on the CH-NH2 group of donors, oxygen as acceptor	GO:0016641	F	5	9	2	0.408143		aspartate family amino acid metabolic process	GO:0009066	P	6	22	5	0.235388
								fatty-acyl-CoA binding	GO:0000062	F	4	9	2	0.408143		cellular chemical homeostasis	GO:0055082	P	4	22	5	0.235388
								fatty acid derivative binding	GO:1901567	F	3	9	2	0.408143		pyrimidine nucleotide biosynthetic process	GO:0006221	P	7	28	6	0.245955
								phosphatase activity	GO:0016791	F	6	252	40	0.412437		steroid metabolic process	GO:0008202	P	5	40	8	0.256776
								guanyl nucleotide binding	GO:0019001	F	6	265	42	0.413119		ribonucleoside triphosphate biosynthetic process	GO:0009201	P	8	40	8	0.256776
								carboxylic ester hydrolase activity	GO:0052689	F	5	72	12	0.415018		purine ribonucleoside triphosphate biosynthetic process	GO:0009206	P	9	40	8	0.256776
								carbon-nitrogen lyase activity	GO:0016840	F	4	28	5	0.42609		purine ribonucleoside triphosphate metabolic process	GO:0009205	P	8	40	8	0.256776
								copper ion binding	GO:0005507	F	7	54	9	0.440288		purine nucleoside triphosphate biosynthetic process	GO:0009145	P	8	40	8	0.256776
								cytokinin dehydrogenase activity	GO:0019139	F	5	16	3	0.448685		purine nucleoside triphosphate metabolic process	GO:0009144	P	7	40	8	0.256776
								oxidoreductase activity, acting on the aldehyde or oxo group of donors	GO:0016903	F	4	48	8	0.450319		nucleoside triphosphate biosynthetic process	GO:0009142	P	7	40	8	0.256776
								inorganic anion transmembrane transporter activity	GO:0015103	F	5	61	10	0.452927		ribonucleoside triphosphate metabolic process	GO:0009199	P	7	40	8	0.256776
								nicotianamine synthase activity	GO:0030410	F	5	10	2	0.463802		sulfur compound metabolic process	GO:0006790	P	4	70	13	0.261389
								oxidoreductase activity, acting on the CH-NH group of donors, NAD or NADP as acceptor	GO:0016646	F	5	10	2	0.463802		coenzyme biosynthetic process	GO:0009108	P	6	64	12	0.261698
								phospholipase activity	GO:0004620	F	6	10	2	0.463802		nucleoside phosphate biosynthetic process	GO:1901293	P	6	101	18	0.270422
								translation release factor activity, codon specific	GO:0016149	F	7	23	4	0.472378		nucleotide biosynthetic process	GO:0009165	P	7	101	18	0.270422
								adenylylsulfate kinase activity	GO:0004020	F	6	4	1	0.483405		pyrimidine nucleotide metabolic process	GO:0006220	P	6	29	6	0.273365
								arylformamidase activity	GO:0004061	F	6	4	1	0.483405		ATP synthesis coupled proton transport	GO:0015986	P	5	29	6	0.273365
								valine-tRNA ligase activity	GO:0004832	F	6	4	1	0.483405		energy coupled proton transport, down electrochemical gradient	GO:0015985	P	9	29	6	0.273365
								alpha-glucosidase activity	GO:0090599	F	7	4	1	0.483405		nucleoside triphosphate metabolic process	GO:0009141	P	6	41	8	0.279888
								aminoacyl-tRNA editing activity	GO:0002161	F	5	4	1	0.483405		regulation of metabolic process	GO:0019222	P	3	1419	224	0.279944
								excitatory extracellular ligand-gated ion channel activity	GO:0005231	F	8	4	1	0.483405		organic substance catabolic process	GO:1901575	P	4	340	56	0.279978
								extracellularly glutamate-gated ion channel activity	GO:0005234	F	9	4	1	0.483405		protein peptidyl-prolyl isomerization	GO:0000413	P	9	47	9	0.280938
								tRNA dihydrouridine synthase activity	GO:0017150	F	5	4	1	0.483405		peptidyl-proline modification	GO:0018208	P	8	47	9	0.280938
								hydroxymethylglutaryl-CoA synthase activity	GO:0004421	F	6	4	1	0.483405		response to carbohydrate	GO:0009743	P	5	2	1	0.281241
								serine O-acyltransferase activity	GO:0016412	F	7	4	1	0.483405		response to sucrose	GO:0009744	P	7	2	1	0.281241
								glucosidase activity	GO:0015926	F	6	4	1	0.483405		auxin transport	GO:0060918	P	6	2	1	0.281241
								metallochaperone activity	GO:0016530	F	3	4	1	0.483405		response to salt stress	GO:0009651	P	5	2	1	0.281241
								copper chaperone activity	GO:0016531	F	4	4	1	0.483405		nucleobase-containing small molecule catabolic process	GO:0034656	P	5	2	1	0.281241
								beta-fructofuranosidase activity	GO:0004564	F	6	4	1	0.483405		cellular response to nitrogen levels	GO:0043562	P	6	2	1	0.281241
								sucrose alpha-glucosidase activity	GO:0004575	F	7	4	1	0.483405		tetrahydrobiopterin biosynthetic process	GO:0006729	P	6	2	1	0.281241
								molecular carrier activity	GO:0140104	F	2	4	1	0.483405		plant organ formation	GO:1905393	P	4	2	1	0.281241
								serine O-acetyltransferase activity	GO:0009001	F	8	4	1	0.483405		arginine catabolic process	GO:0006527	P	8	2	1	0.281241
								terpene synthase activity	GO:0010333	F	6	43	7	0.487568		gravitropism	GO:0009630	P	5	2	1	0.281241
								cysteine-type endopeptidase inhibitor activity	GO:0004869	F	7	17	3	0.490635		response to gravity	GO:0009629	P	4	2	1	0.281241
								kinase regulator activity	GO:0019207	F	4	17	3	0.490635		response to disaccharide	GO:0034285	P	6	2	1	0.281241
								protein kinase regulator activity	GO:0019887	F	5	17	3	0.490635		regulation of response to DNA damage stimulus	GO:2001020	P	5	2	1	0.281241
								lipase activity	GO:0016298	F	5	17	3	0.490635		cytidine catabolic process	GO:0006216	P	9	2	1	0.281241
								ribonucleoside binding	GO:0032549	F	5	274	42	0.506062		pyrimidine nucleoside metabolic process	GO:0006213	P	6	2	1	0.281241
								protein tyrosine/serine/threonine phosphatase activity	GO:0008138	F	5	24	4	0.507374		purine-containing compound salvage	GO:0043101	P	5	2	1	0.281241
								phosphoric diester hydrolase activity	GO:0008081	F	6	24	4	0.507374		regulation of cellular response to stress	GO:0080135	P	4	2	1	0.281241
								triose-phosphate isomerase activity	GO:0004807	F	6	11	2	0.516235		pyrimidine-containing compound catabolic process	GO:0072529	P	6	2	1	0.281241
								acid phosphatase activity	GO:0003993	F	7	11	2	0.516235		nucleotide salvage	GO:0043173	P	5	2	1	0.281241
								acyl-CoA dehydrogenase activity	GO:0003995	F	5	11	2	0.516235		regulation of DNA repair	GO:0006282	P	6	2	1	0.281241
								ribonuclease III activity	GO:0004525	F	6	11	2	0.516235		diol biosynthetic process	GO:0034312	P	7	2	1	0.281241
								double-stranded RNA-specific ribonuclease activity	GO:0032296	F	5	11	2	0.516235		diol metabolic process	GO:0034311	P	6	2	1	0.281241
								nucleoside binding	GO:0001882	F	4	275	42	0.516325		cytidine metabolic process	GO:0046087	P	8	2	1	0.281241
								endopeptidase activity	GO:0004175	F	6	362	55	0.528555		hormone transport	GO:0009914	P	5	2	1	0.281241
								protein kinase binding	GO:0019901	F	6	18	3	0.530943		positive gravitropism	GO:0009958	P	6	2	1	0.281241
								kinase binding	GO:0019900	F	5	18	3	0.530943		fructose 2,6-bisphosphate metabolic process	GO:0006003	P	5	2	1	0.281241
								phosphoric ester hydrolase activity	GO:0042578	F	5	291	44	0.544433		fructose metabolic process	GO:0006000	P	6	2	1	0.281241
								anion transmembrane transporter activity	GO:0008509	F	5	99	15	0.550648		cytidine deamination	GO:0009972	P	10	2	1	0.281241
								GDP-dissociation inhibitor activity	GO:0005092	F	6	5	1	0.562047		ribonucleoside catabolic process	GO:0042454	P	7	2	1	0.281241
								Rho GDP-dissociation inhibitor activity	GO:0005094	F	7	5	1	0.562047		shoot system morphogenesis	GO:0010016	P	4	2	1	0.281241
								mannose-6-phosphate isomerase activity	GO:0004476	F	6	5	1	0.562047		anatomical structure formation involved in morphogenesis	GO:0048646	P	3	2	1	0.281241
								glutamate synthase activity	GO:0015930	F	5	5	1	0.562047		IMP salvage	GO:0032264	P	7	2	1	0.281241
								fatty-acyl-CoA reductase (alcohol-forming) activity	GO:0080019	F	6	5	1	0.562047		purine nucleotide salvage	GO:0032261	P	6	2	1	0.281241
								carbon-oxygen lyase activity, acting on phosphates	GO:0016838	F	5	46	7	0.563074		response to osmotic stress	GO:0006970	P	4	2	1	0.281241
								acid-ammonia (or amide) ligase activity	GO:0016880	F	5	12	2	0.565134		tetrahydrobiopterin metabolic process	GO:0046146	P	5	2	1	0.281241
								glycerophosphodiester phosphodiesterase activity	GO:0008889	F	7	12	2	0.565134		monovalent inorganic cation homeostasis	GO:0055067	P	8	2	1	0.281241
								ammonia ligase activity	GO:0016211	F	6	12	2	0.565134		nucleoside catabolic process	GO:0009164	P	6	2	1	0.281241
								calcium-dependent phospholipid binding	GO:0005544	F	5	12	2	0.565134		potassium ion homeostasis	GO:0055075	P	9	2	1	0.281241
								glutamate-ammonia ligase activity	GO:0004356	F	7	12	2	0.565134		pyrimidine ribonucleoside metabolic process	GO:0046131	P	7	2	1	0.281241
								CTP synthase activity	GO:0003883	F	5	12	2	0.565134		pyrimidine nucleoside catabolic process	GO:0046135	P	7	2	1	0.281241
								passive transmembrane transporter activity	GO:0022803	F	4	100	15	0.567323		pyrimidine ribonucleoside catabolic process	GO:0046133	P	8	2	1	0.281241
								ion channel activity	GO:0005216	F	5	100	15	0.567323		response to biotic stimulus	GO:0009607	P	3	18	4	0.289093
								channel activity	GO:0015267	F	5	100	15	0.567323		response to oxygen-containing compound	GO:1901700	P	4	18	4	0.289093
								malate dehydrogenase activity	GO:0016615	F	5	19	3	0.569389		NADPH regeneration	GO:0006740	P	4	7	2	0.289564
								amide binding	GO:0033218	F	3	19	3	0.569389		lipid oxidation	GO:0034440	P	4	7	2	0.289564
								uridylyltransferase activity	GO:0070569	F	6	19	3	0.569389		glucose 6-phosphate metabolic process	GO:0051156	P	5	7	2	0.289564
								rRNA binding	GO:0019843	F	6	26	4	0.573953		response to bacterium	GO:0009617	P	4	7	2	0.289564
								cellulose synthase activity	GO:0016759	F	7	47	7	0.587104		regulation of DNA metabolic process	GO:0051052	P	5	7	2	0.289564
								cellulose synthase (UDP-forming) activity	GO:0016760	F	7	47	7	0.587104		cellular response to oxygen-containing compound	GO:1901701	P	5	7	2	0.289564
								active ion transmembrane transporter activity	GO:0022853	F	5	122	18	0.59588		defense response to bacterium	GO:0042742	P	5	7	2	0.289564
								active transmembrane transporter activity	GO:0022804	F	4	257	38	0.604104		DNA catabolic process	GO:0006308	P	6	7	2	0.289564
								inorganic diphosphatase activity	GO:0004427	F	7	27	4	0.605262		pentose-phosphate shunt	GO:0006098	P	5	7	2	0.289564
								Ras guanyl-nucleotide exchange factor activity	GO:0005088	F	4	20	3	0.605818		fatty acid oxidation	GO:0019395	P	5	7	2	0.289564
								Rho guanyl-nucleotide exchange factor activity	GO:0005089	F	5	20	3	0.605818		response to oxidative stress	GO:0006979	P	4	185	31	0.30866
								Rho GTPase binding	GO:0017048	F	8	20	3	0.605818		protein kinase C-activating G protein-coupled receptor signaling pathway	GO:0007205	P	5	8	2	0.349788
								oxidoreductase activity, acting on peroxide as acceptor	GO:0016684	F	4	197	29	0.60823		spermidine metabolic process	GO:0008216	P	5	8	2	0.349788
								mismatched DNA binding	GO:0030983	F	7	13	2	0.61036		spermidine biosynthetic process	GO:0008295	P	6	8	2	0.349788
								adenosylmethionine decarboxylase activity	GO:0004014	F	6	6	1	0.628721		CTP biosynthetic process	GO:0006241	P	9	8	2	0.349788
								ATP transmembrane transporter activity	GO:0005347	F	6	6	1	0.628721		UTP biosynthetic process	GO:0006228	P	9	8	2	0.349788
								purine ribonucleotide transmembrane transporter activity	GO:0005346	F	5	6	1	0.628721		pyrimidine ribonucleoside triphosphate metabolic process	GO:0009208	P	8	8	2	0.349788
								copper ion transmembrane transporter activity	GO:0005375	F	8	6	1	0.628721		GTP biosynthetic process	GO:0006183	P	9	8	2	0.349788
								alanine-tRNA ligase activity	GO:0004813	F	6	6	1	0.628721		pyrimidine ribonucleotide metabolic process	GO:0009218	P	7	8	2	0.349788
								serine-tRNA ligase activity	GO:0004828	F	6	6	1	0.628721		pyrimidine ribonucleoside triphosphate biosynthetic process	GO:0009209	P	9	8	2	0.349788
								oxo-acid-lyase activity	GO:0016833	F	5	6	1	0.628721		pyrimidine ribonucleotide biosynthetic process	GO:0009220	P	8	8	2	0.349788
								ATP:ADP antiporter activity	GO:0005471	F	7	6	1	0.628721		chlorophyll biosynthetic process	GO:0015995	P	5	8	2	0.349788
								organophosphate ester transmembrane transporter activity	GO:0015605	F	4	6	1	0.628721		CTP metabolic process	GO:0046036	P	8	8	2	0.349788
								anion:anion antiporter activity	GO:0015301	F	7	6	1	0.628721		GTP metabolic process	GO:0046039	P	8	8	2	0.349788
								adenine nucleotide transmembrane transporter activity	GO:0000295	F	7	6	1	0.628721		UTP metabolic process	GO:0046051	P	8	8	2	0.349788
								tRNA (guanine-N7-)-methyltransferase activity	GO:0008176	F	7	6	1	0.628721		pyrimidine nucleoside triphosphate biosynthetic process	GO:0009148	P	8	8	2	0.349788
								acyl-CoA oxidase activity	GO:0003997	F	6	6	1	0.628721		ATP biosynthetic process	GO:0006754	P	4	32	6	0.358902
								ADP transmembrane transporter activity	GO:0015217	F	6	6	1	0.628721		negative regulation of protein metabolic process	GO:0051248	P	5	14	3	0.361134
								purine nucleotide transmembrane transporter activity	GO:0015216	F	6	6	1	0.628721		negative regulation of translation	GO:0017148	P	6	14	3	0.361134
								nucleotide transmembrane transporter activity	GO:0015215	F	5	6	1	0.628721		negative regulation of cellular amide metabolic process	GO:0034249	P	5	14	3	0.361134
								solute:anion antiporter activity	GO:0140323	F	6	6	1	0.628721		negative regulation of cellular protein metabolic process	GO:0032269	P	5	14	3	0.361134
								carbohydrate binding	GO:0030246	F	3	172	25	0.631656		system development	GO:0048731	P	4	14	3	0.361134
								malic enzyme activity	GO:0004470	F	6	14	2	0.651898		defense response	GO:0006952	P	4	51	9	0.371046
								malate dehydrogenase (decarboxylating) (NAD+) activity	GO:0004471	F	6	14	2	0.651898		catabolic process	GO:0009056	P	3	358	57	0.376803
								transferase activity, transferring acyl groups, acyl groups converted into alkyl on transfer	GO:0046912	F	5	14	2	0.651898		negative regulation of multicellular organismal process	GO:0051241	P	3	3	1	0.390648
								nuclease activity	GO:0004518	F	5	120	17	0.664831		Mo-molybdopterin cofactor biosynthetic process	GO:0006777	P	6	3	1	0.390648
								phosphofructokinase activity	GO:0008443	F	6	22	3	0.67229		negative regulation of post-embryonic development	GO:0048581	P	4	3	1	0.390648
								NAD binding	GO:0051287	F	5	72	10	0.673253		photosynthetic electron transport in photosystem II	GO:0009772	P	6	3	1	0.390648
								calmodulin binding	GO:0005516	F	4	44	6	0.678731		programmed cell death	GO:0012501	P	4	3	1	0.390648
								triglyceride lipase activity	GO:0004806	F	6	7	1	0.685247		sucrose biosynthetic process	GO:0005986	P	7	3	1	0.390648
								molybdate ion transmembrane transporter activity	GO:0015098	F	6	7	1	0.685247		Mo-molybdopterin cofactor metabolic process	GO:0019720	P	6	3	1	0.390648
								tetrahydrofolylpolyglutamate synthase activity	GO:0004326	F	6	7	1	0.685247		tryptophanyl-tRNA aminoacylation	GO:0006436	P	8	3	1	0.390648
								7S RNA binding	GO:0008312	F	6	15	2	0.689822		prolyl-tRNA aminoacylation	GO:0006433	P	8	3	1	0.390648
								organic anion transmembrane transporter activity	GO:0008514	F	6	38	5	0.706371		negative regulation of reproductive process	GO:2000242	P	3	3	1	0.390648
								phosphatidylinositol phosphate kinase activity	GO:0016307	F	6	31	4	0.715547		leucine metabolic process	GO:0006551	P	6	3	1	0.390648
								pectinesterase activity	GO:0030599	F	6	46	6	0.720903		plant-type hypersensitive response	GO:0009626	P	4	3	1	0.390648
								peroxidase activity	GO:0004601	F	3	194	27	0.723513		negative regulation of developmental process	GO:0051093	P	3	3	1	0.390648
								histone acetyltransferase activity	GO:0004402	F	10	16	2	0.72427		cell death	GO:0008219	P	3	3	1	0.390648
								peptide N-acetyltransferase activity	GO:0034212	F	8	16	2	0.72427		multi-organism cellular process	GO:0044764	P	3	3	1	0.390648
								peptide-lysine-N-acetyltransferase activity	GO:0061733	F	9	16	2	0.72427		cobalamin biosynthetic process	GO:0009236	P	6	3	1	0.390648
								protein dimerization activity	GO:0046983	F	4	407	58	0.72917		cobalamin metabolic process	GO:0009235	P	5	3	1	0.390648
								transmembrane transporter activity	GO:0022857	F	3	685	99	0.731141		cellular developmental process	GO:0048869	P	3	3	1	0.390648
								ion transmembrane transporter activity	GO:0015075	F	4	421	60	0.731846		protein-tetrapyrrole linkage	GO:0017006	P	7	3	1	0.390648
								ammonium transmembrane transporter activity	GO:0008519	F	6	8	1	0.73317		host programmed cell death induced by symbiont	GO:0034050	P	5	3	1	0.390648
								isocitrate dehydrogenase (NADP+) activity	GO:0004450	F	7	8	1	0.73317		leucine biosynthetic process	GO:0009098	P	7	3	1	0.390648
								isocitrate dehydrogenase activity	GO:0004448	F	6	8	1	0.73317		negative regulation of flower development	GO:0009910	P	4	3	1	0.390648
								mRNA binding	GO:0003729	F	6	8	1	0.73317		cellular protein complex disassembly	GO:0043624	P	6	52	9	0.394107
								organic acid transmembrane transporter activity	GO:0005342	F	4	32	4	0.739252		protein-containing complex disassembly	GO:0032984	P	5	52	9	0.394107
								transaminase activity	GO:0008483	F	5	32	4	0.739252		cellular component disassembly	GO:0022411	P	4	52	9	0.394107
								transferase activity, transferring nitrogenous groups	GO:0016769	F	4	32	4	0.739252		ion homeostasis	GO:0050801	P	6	15	3	0.40539
								sulfur compound binding	GO:1901681	F	3	32	4	0.739252		guanosine-containing compound biosynthetic process	GO:1901070	P	9	9	2	0.408143
								amino acid transmembrane transporter activity	GO:0015171	F	6	32	4	0.739252		protein N-linked glycosylation	GO:0006487	P	6	9	2	0.408143
								carboxylic acid transmembrane transporter activity	GO:0046943	F	5	32	4	0.739252		ammonium ion metabolic process	GO:0097164	P	4	9	2	0.408143
								nucleoside-triphosphatase regulator activity	GO:0060589	F	4	55	7	0.75184		asparagine metabolic process	GO:0006528	P	6	9	2	0.408143
								endonuclease activity, active with either ribo- or deoxyribonucleic acids and producing 5'-phosphomonoesters	GO:0016893	F	7	25	3	0.755871		asparagine biosynthetic process	GO:0006529	P	7	9	2	0.408143
								inorganic anion exchanger activity	GO:0005452	F	6	9	1	0.773798		polyamine biosynthetic process	GO:0006596	P	8	9	2	0.408143
								ARF guanyl-nucleotide exchange factor activity	GO:0005086	F	4	9	1	0.773798		polyamine metabolic process	GO:0006595	P	7	9	2	0.408143
								guanyl-nucleotide exchange factor activity	GO:0005085	F	3	34	4	0.782107		cytochrome complex assembly	GO:0017004	P	7	9	2	0.408143
								single-stranded DNA binding	GO:0003697	F	6	18	2	0.783481		purine nucleoside biosynthetic process	GO:0042451	P	7	9	2	0.408143
								cysteine-type endopeptidase activity	GO:0004197	F	7	18	2	0.783481		serine family amino acid metabolic process	GO:0009069	P	6	9	2	0.408143
								sucrose synthase activity	GO:0016157	F	7	18	2	0.783481		pyrimidine nucleoside triphosphate metabolic process	GO:0009147	P	7	9	2	0.408143
								phosphoprotein phosphatase activity	GO:0004721	F	4	223	30	0.795658		purine ribonucleoside biosynthetic process	GO:0046129	P	8	9	2	0.408143
								acid-amino acid ligase activity	GO:0016881	F	5	27	3	0.801391		nucleobase-containing compound catabolic process	GO:0034655	P	5	28	5	0.42609
								transporter activity	GO:0005215	F	2	911	130	0.805783		phosphorelay signal transduction system	GO:0000160	P	5	60	10	0.431172
								beta-galactosidase activity	GO:0004565	F	7	10	1	0.808242		regulation of response to stimulus	GO:0048583	P	3	22	4	0.436484
								adenylyltransferase activity	GO:0070566	F	6	28	3	0.821343		base-excision repair	GO:0006284	P	7	22	4	0.436484
								inorganic molecular entity transmembrane transporter activity	GO:0015318	F	4	389	53	0.830228		cytokinin metabolic process	GO:0009690	P	5	16	3	0.448685
								thiamine pyrophosphate binding	GO:0030976	F	4	20	2	0.831207		cellular hormone metabolic process	GO:0034754	P	4	16	3	0.448685
								6-phosphofructokinase activity	GO:0003872	F	7	20	2	0.831207		pteridine-containing compound biosynthetic process	GO:0042559	P	6	16	3	0.448685
								unfolded protein binding	GO:0051082	F	4	76	9	0.836863		anion transport	GO:0006820	P	6	132	21	0.449404
								galactosidase activity	GO:0015925	F	6	11	1	0.837442		RNA metabolic process	GO:0016070	P	6	1911	293	0.453592
								nucleobase-containing compound transmembrane transporter activity	GO:0015932	F	4	11	1	0.837442		tRNA processing	GO:0008033	P	8	74	12	0.454525
								inositol tetrakisphosphate kinase activity	GO:0051765	F	6	11	1	0.837442		phospholipid metabolic process	GO:0006644	P	5	113	18	0.456531
								carbohydrate derivative transmembrane transporter activity	GO:1901505	F	4	11	1	0.837442		nicotianamine metabolic process	GO:0030417	P	5	10	2	0.463802
								inositol-1,3,4-trisphosphate 5-kinase activity	GO:0052726	F	7	11	1	0.837442		nicotianamine biosynthetic process	GO:0030418	P	6	10	2	0.463802
								inositol-1,3,4-trisphosphate 6-kinase activity	GO:0052725	F	7	11	1	0.837442		shoot system development	GO:0048367	P	5	10	2	0.463802
								inositol tetrakisphosphate 1-kinase activity	GO:0047325	F	7	11	1	0.837442		histidine metabolic process	GO:0006547	P	6	10	2	0.463802
								translation regulator activity, nucleic acid binding	GO:0090079	F	3	106	13	0.837785		histidine biosynthetic process	GO:0000105	P	6	10	2	0.463802
								translation regulator activity	GO:0045182	F	2	106	13	0.837785		tricarboxylic acid biosynthetic process	GO:0072351	P	7	10	2	0.463802
								translation factor activity, RNA binding	GO:0008135	F	4	106	13	0.837785		imidazole-containing compound metabolic process	GO:0052803	P	5	10	2	0.463802
								carbon-sulfur lyase activity	GO:0016846	F	4	12	1	0.862198		protein targeting to membrane	GO:0006612	P	6	23	4	0.472378
								damaged DNA binding	GO:0003684	F	6	12	1	0.862198		translational elongation	GO:0006414	P	6	23	4	0.472378
								protein serine/threonine phosphatase activity	GO:0004722	F	5	191	24	0.871883		nucleobase-containing compound biosynthetic process	GO:0034654	P	5	1601	245	0.473226
								transferase activity	GO:0016740	F	3	3605	527	0.873122		regulation of developmental process	GO:0050793	P	3	4	1	0.483405
								S-adenosylmethionine-dependent methyltransferase activity	GO:0008757	F	6	40	4	0.877708		protein homooligomerization	GO:0051260	P	7	4	1	0.483405
								aminopeptidase activity	GO:0004177	F	7	13	1	0.883184		regulation of multicellular organismal process	GO:0051239	P	3	4	1	0.483405
								deoxyribonuclease activity	GO:0004536	F	4	13	1	0.883184		regulation of multicellular organismal development	GO:2000026	P	4	4	1	0.483405
								intramolecular transferase activity, phosphotransferases	GO:0016868	F	5	23	2	0.885122		regulation of post-embryonic development	GO:0048580	P	4	4	1	0.483405
								gated channel activity	GO:0022836	F	6	49	5	0.885575		indole-containing compound catabolic process	GO:0042436	P	6	4	1	0.483405
								cation transmembrane transporter activity	GO:0008324	F	5	273	35	0.886092		cellular biogenic amine catabolic process	GO:0042402	P	7	4	1	0.483405
								acetylglucosaminyltransferase activity	GO:0008375	F	6	58	6	0.893676		embryo development	GO:0009790	P	4	4	1	0.483405
								proton transmembrane transporter activity	GO:0015078	F	7	143	17	0.893786		animal organ development	GO:0048513	P	4	4	1	0.483405
								transferase activity, transferring pentosyl groups	GO:0016763	F	5	14	1	0.900976		rhythmic process	GO:0048511	P	2	4	1	0.483405
								4 iron, 4 sulfur cluster binding	GO:0051539	F	5	14	1	0.900976		kynurenine metabolic process	GO:0070189	P	5	4	1	0.483405
								UDP-glucosyltransferase activity	GO:0035251	F	6	92	10	0.909935		valyl-tRNA aminoacylation	GO:0006438	P	8	4	1	0.483405
								ATPase-coupled cation transmembrane transporter activity	GO:0019829	F	6	25	2	0.911678		regulation of reproductive process	GO:2000241	P	3	4	1	0.483405
								ATPase activity, coupled to transmembrane movement of ions, rotational mechanism	GO:0044769	F	7	25	2	0.911678		leaf development	GO:0048366	P	6	4	1	0.483405
								ATPase-coupled ion transmembrane transporter activity	GO:0042625	F	6	25	2	0.911678		cysteine metabolic process	GO:0006534	P	6	4	1	0.483405
								proton-transporting ATPase activity, rotational mechanism	GO:0046961	F	7	25	2	0.911678		cysteine biosynthetic process from serine	GO:0006535	P	8	4	1	0.483405
								pyrophosphate hydrolysis-driven proton transmembrane transporter activity	GO:0009678	F	6	44	4	0.919062		L-serine metabolic process	GO:0006563	P	7	4	1	0.483405
								GTPase regulator activity	GO:0030695	F	5	45	4	0.927215		tryptophan catabolic process	GO:0006569	P	7	4	1	0.483405
								polygalacturonase activity	GO:0004650	F	6	36	3	0.92739		regulation of circadian rhythm	GO:0042752	P	3	4	1	0.483405
								metal ion transmembrane transporter activity	GO:0046873	F	6	103	11	0.92846		indolalkylamine catabolic process	GO:0046218	P	7	4	1	0.483405
								oxidoreductase activity, acting on the aldehyde or oxo group of donors, disulfide as acceptor	GO:0016624	F	5	16	1	0.928844		regulation of shoot system development	GO:0048831	P	5	4	1	0.483405
								alpha-mannosidase activity	GO:0004559	F	7	16	1	0.928844		circadian rhythm	GO:0007623	P	3	4	1	0.483405
								oxidoreductase activity, acting on NAD(P)H	GO:0016651	F	4	46	4	0.93462		mRNA polyadenylation	GO:0006378	P	8	4	1	0.483405
								transcription coregulator activity	GO:0003712	F	3	46	4	0.93462		amine catabolic process	GO:0009310	P	6	4	1	0.483405
								actin binding	GO:0003779	F	5	37	3	0.935485		sulfate assimilation	GO:0000103	P	5	4	1	0.483405
								phosphotransferase activity, for other substituted phosphate groups	GO:0016780	F	5	17	1	0.939683		regulation of flower development	GO:0009909	P	4	4	1	0.483405
								N-methyltransferase activity	GO:0008170	F	6	28	2	0.94093		benzene-containing compound metabolic process	GO:0042537	P	5	4	1	0.483405
								enzyme activator activity	GO:0008047	F	4	47	4	0.941335		glycerol-3-phosphate catabolic process	GO:0046168	P	6	4	1	0.483405
								Ras GTPase binding	GO:0017016	F	7	38	3	0.942739		tryptophan catabolic process to kynurenine	GO:0019441	P	6	4	1	0.483405
								small GTPase binding	GO:0031267	F	6	38	3	0.942739		cysteine biosynthetic process	GO:0019344	P	7	4	1	0.483405
								magnesium ion binding	GO:0000287	F	6	131	14	0.947562		purine nucleotide biosynthetic process	GO:0006164	P	7	69	11	0.484628
								glucuronosyltransferase activity	GO:0015020	F	6	29	2	0.948439		macromolecule catabolic process	GO:0009057	P	5	207	32	0.491573
								manganese ion binding	GO:0030145	F	7	18	1	0.948871		carboxylic acid transport	GO:0046942	P	7	63	10	0.496024
								mannosidase activity	GO:0015923	F	6	18	1	0.948871		organic acid transport	GO:0015849	P	6	63	10	0.496024
								inositol trisphosphate kinase activity	GO:0051766	F	6	18	1	0.948871		nucleotide metabolic process	GO:0009117	P	6	201	31	0.498273
								hydrolase activity	GO:0016787	F	3	2966	422	0.952597		ribosome biogenesis	GO:0042254	P	5	83	13	0.50199
								GTPase activator activity	GO:0005096	F	5	40	3	0.955028		protein localization to membrane	GO:0072657	P	6	37	6	0.502351
								ubiquitin-protein transferase activity	GO:0004842	F	5	127	13	0.960664		establishment of protein localization to membrane	GO:0090150	P	5	37	6	0.502351
								polygalacturonate 4-alpha-galacturonosyltransferase activity	GO:0047262	F	6	31	2	0.960813		glycosyl compound biosynthetic process	GO:1901659	P	6	11	2	0.516235
								polynucleotide adenylyltransferase activity	GO:0004652	F	7	20	1	0.963263		monosaccharide biosynthetic process	GO:0046364	P	5	11	2	0.516235
								voltage-gated chloride channel activity	GO:0005247	F	7	20	1	0.963263		hexose biosynthetic process	GO:0019319	P	6	11	2	0.516235
								chloride channel activity	GO:0005254	F	7	20	1	0.963263		ribonucleoside biosynthetic process	GO:0042455	P	7	11	2	0.516235
								chloride transmembrane transporter activity	GO:0015108	F	6	20	1	0.963263		gluconeogenesis	GO:0006094	P	7	11	2	0.516235
								DNA-directed DNA polymerase activity	GO:0003887	F	5	20	1	0.963263		nucleoside biosynthetic process	GO:0009163	P	6	11	2	0.516235
								potassium ion transmembrane transporter activity	GO:0015079	F	7	42	3	0.964813		transcription, DNA-templated	GO:0006351	P	6	1487	226	0.521666
								inorganic cation transmembrane transporter activity	GO:0022890	F	5	246	28	0.966123		nucleic acid-templated transcription	GO:0097659	P	7	1487	226	0.521666
								GTPase binding	GO:0051020	F	5	52	4	0.96638		purine-containing compound biosynthetic process	GO:0072522	P	6	71	11	0.525072
								monovalent inorganic cation transmembrane transporter activity	GO:0015077	F	6	185	20	0.967216		multicellular organismal process	GO:0032501	P	2	144	22	0.528066
								galactosyltransferase activity	GO:0008378	F	6	43	3	0.968917		hexose metabolic process	GO:0019318	P	5	38	6	0.529875
								ubiquitin-like protein transferase activity	GO:0019787	F	4	131	13	0.970998		cotranslational protein targeting to membrane	GO:0006613	P	7	18	3	0.530943
								magnesium ion transmembrane transporter activity	GO:0015095	F	7	22	1	0.973605		SRP-dependent cotranslational protein targeting to membrane	GO:0006614	P	8	18	3	0.530943
								DNA polymerase activity	GO:0034061	F	4	22	1	0.973605		regulation of cyclin-dependent protein kinase activity	GO:1904029	P	5	18	3	0.530943
								3'-5' exonuclease activity	GO:0008408	F	7	34	2	0.97418		regulation of cyclin-dependent protein serine/threonine kinase activity	GO:0000079	P	6	18	3	0.530943
								DNA binding	GO:0003677	F	5	1508	204	0.975231		tricarboxylic acid metabolic process	GO:0072350	P	7	18	3	0.530943
								exonuclease activity	GO:0004527	F	6	45	3	0.975804		pteridine-containing compound metabolic process	GO:0042558	P	5	18	3	0.530943
								galactoside 2-alpha-L-fucosyltransferase activity	GO:0008107	F	8	23	1	0.977627		regulation of protein serine/threonine kinase activity	GO:0071900	P	8	18	3	0.530943
								alpha-(1,2)-fucosyltransferase activity	GO:0031127	F	7	23	1	0.977627		nucleoside phosphate metabolic process	GO:0006753	P	5	204	31	0.534008
								enzyme binding	GO:0019899	F	4	84	7	0.979309		RNA biosynthetic process	GO:0032774	P	6	1490	226	0.5353
								lipid binding	GO:0008289	F	3	93	8	0.979621		reproductive system development	GO:0061458	P	5	5	1	0.562047
								aspartic-type endopeptidase activity	GO:0004190	F	7	147	14	0.984264		protein complex oligomerization	GO:0051259	P	6	5	1	0.562047
								aspartic-type peptidase activity	GO:0070001	F	6	147	14	0.984264		dicarboxylic acid biosynthetic process	GO:0043650	P	7	5	1	0.562047
								UDP-glycosyltransferase activity	GO:0008194	F	5	213	22	0.985502		cellular response to nutrient levels	GO:0031669	P	5	5	1	0.562047
								1,3-beta-D-glucan synthase activity	GO:0003843	F	7	26	1	0.986375		response to nutrient levels	GO:0031667	P	5	5	1	0.562047
								protein phosphatase regulator activity	GO:0019888	F	5	27	1	0.988452		molybdopterin cofactor metabolic process	GO:0043545	P	5	5	1	0.562047
								fucosyltransferase activity	GO:0008417	F	6	28	1	0.990212		prosthetic group metabolic process	GO:0051189	P	5	5	1	0.562047
								phosphatase regulator activity	GO:0019208	F	4	28	1	0.990212		heme biosynthetic process	GO:0006783	P	5	5	1	0.562047
								galactosylgalactosylxylosylprotein 3-beta-glucuronosyltransferase activity	GO:0015018	F	7	28	1	0.990212		post-embryonic development	GO:0009791	P	3	5	1	0.562047
								nucleotidyltransferase activity	GO:0016779	F	5	203	20	0.990587		NAD biosynthetic process	GO:0009435	P	9	5	1	0.562047
								histone binding	GO:0042393	F	4	43	2	0.992848		reproductive shoot system development	GO:0090567	P	4	5	1	0.562047
								chromatin binding	GO:0003682	F	3	31	1	0.99404		regulation of neurotransmitter levels	GO:0001505	P	4	5	1	0.562047
								voltage-gated channel activity	GO:0022832	F	7	31	1	0.99404		organophosphate catabolic process	GO:0046434	P	5	5	1	0.562047
								voltage-gated ion channel activity	GO:0005244	F	5	31	1	0.99404		arginine metabolic process	GO:0006525	P	7	5	1	0.562047
								voltage-gated anion channel activity	GO:0008308	F	6	31	1	0.99404		glycine metabolic process	GO:0006544	P	5	5	1	0.562047
								anion channel activity	GO:0005253	F	6	31	1	0.99404		glutamate metabolic process	GO:0006536	P	7	5	1	0.562047
								small molecule binding	GO:0036094	F	3	2868	390	0.996286		glutamate biosynthetic process	GO:0006537	P	8	5	1	0.562047
								GTPase activity	GO:0003924	F	8	81	5	0.99641		neurotransmitter metabolic process	GO:0042133	P	4	5	1	0.562047
								phospholipid binding	GO:0005543	F	4	48	2	0.996551		phyllome development	GO:0048827	P	5	5	1	0.562047
								four-way junction helicase activity	GO:0009378	F	5	36	1	0.997394		glycosyl compound catabolic process	GO:1901658	P	6	5	1	0.562047
								binding	GO:0005488	F	2	9449	1367	0.997946		flower development	GO:0009908	P	5	5	1	0.562047
								ATPase-coupled transmembrane transporter activity	GO:0042626	F	6	97	6	0.998193		plant organ development	GO:0099402	P	4	5	1	0.562047
								primary active transmembrane transporter activity	GO:0015399	F	5	119	8	0.99858		aromatic amino acid family catabolic process	GO:0009074	P	6	5	1	0.562047
								anion binding	GO:0043168	F	4	2760	369	0.998607		reproductive structure development	GO:0048608	P	4	5	1	0.562047
								translation initiation factor activity	GO:0003743	F	5	58	2	0.999218		aldehyde catabolic process	GO:0046185	P	5	5	1	0.562047
								nucleic acid binding	GO:0003676	F	4	2533	329	0.99971		developmental process involved in reproduction	GO:0003006	P	3	5	1	0.562047
								nucleoside phosphate binding	GO:1901265	F	4	2676	349	0.999734		malate metabolic process	GO:0006108	P	8	5	1	0.562047
								nucleotide binding	GO:0000166	F	4	2676	349	0.999734		cellular metabolic compound salvage	GO:0043094	P	4	5	1	0.562047
								drug binding	GO:0008144	F	3	2129	271	0.99976		amino acid transmembrane transport	GO:0003333	P	7	46	7	0.563074
								organic cyclic compound binding	GO:0097159	F	3	5589	771	0.999819		amino acid transport	GO:0006865	P	6	46	7	0.563074
								heterocyclic compound binding	GO:1901363	F	3	5589	771	0.999819		nucleobase-containing small molecule biosynthetic process	GO:0034404	P	5	12	2	0.565134
								DNA-directed 5'-3' RNA polymerase activity	GO:0003899	F	6	83	3	0.999863		regulation of translation	GO:0006417	P	6	19	3	0.569389
								ATPase activity	GO:0016887	F	8	516	50	0.99993		regulation of cellular amide metabolic process	GO:0034248	P	5	19	3	0.569389
								peptidase activity, acting on L-amino acid peptides	GO:0070011	F	5	823	87	0.99997		ribonucleoside bisphosphate metabolic process	GO:0033875	P	7	33	5	0.578482
								purine ribonucleoside triphosphate binding	GO:0035639	F	5	2251	280	0.999972		nucleoside bisphosphate metabolic process	GO:0033865	P	6	33	5	0.578482
								5'-3' RNA polymerase activity	GO:0034062	F	5	94	3	0.999972		purine nucleoside bisphosphate metabolic process	GO:0034032	P	6	33	5	0.578482
								RNA polymerase activity	GO:0097747	F	4	94	3	0.999972		cellular nitrogen compound biosynthetic process	GO:0044271	P	5	2438	368	0.583119
								peptidase activity	GO:0008233	F	4	844	89	0.999978		cell wall organization or biogenesis	GO:0071554	P	3	102	15	0.59994
								ATP binding	GO:0005524	F	4	1994	239	0.999994		negative regulation of nitrogen compound metabolic process	GO:0051172	P	4	27	4	0.605262
								ADP binding	GO:0043531	F	5	134	5	0.999996		coenzyme metabolic process	GO:0006732	P	5	82	12	0.605971
								kinase activity	GO:0016301	F	5	1702	195	0.999999		cellular response to extracellular stimulus	GO:0031668	P	4	13	2	0.61036
								carbohydrate derivative binding	GO:0097367	F	3	2444	296	0.999999		cellular response to external stimulus	GO:0071496	P	4	13	2	0.61036
								purine nucleotide binding	GO:0017076	F	5	2402	290	0.999999		RNA methylation	GO:0001510	P	5	13	2	0.61036
								ribonucleotide binding	GO:0032553	F	4	2412	291	0.999999		carbon fixation	GO:0015977	P	4	13	2	0.61036
								microtubule motor activity	GO:0003777	F	9	102	2	0.999999		cellular ion homeostasis	GO:0006873	P	5	13	2	0.61036
								structural constituent of ribosome	GO:0003735	F	3	526	44	0.999999		response to extracellular stimulus	GO:0009991	P	4	13	2	0.61036
								purine ribonucleotide binding	GO:0032555	F	5	2392	287	0.999999		ribonucleotide biosynthetic process	GO:0009260	P	7	62	9	0.61554
								cytoskeletal protein binding	GO:0008092	F	4	161	6	0.999999		ribose phosphate biosynthetic process	GO:0046390	P	6	62	9	0.61554
								microtubule binding	GO:0008017	F	6	123	3	1		purine ribonucleotide biosynthetic process	GO:0009152	P	8	62	9	0.61554
								tubulin binding	GO:0015631	F	5	124	3	1		organonitrogen compound catabolic process	GO:1901565	P	5	191	28	0.61669
								adenyl nucleotide binding	GO:0030554	F	6	2141	249	1		nucleobase-containing small molecule metabolic process	GO:0055086	P	4	239	35	0.626069
								adenyl ribonucleotide binding	GO:0032559	F	6	2135	246	1		fatty acid beta-oxidation	GO:0006635	P	6	6	1	0.628721
								transferase activity, transferring phosphorus-containing groups	GO:0016772	F	4	1998	225	1		alanyl-tRNA aminoacylation	GO:0006419	P	8	6	1	0.628721
								protein binding	GO:0005515	F	3	3194	388	1		seryl-tRNA aminoacylation	GO:0006434	P	8	6	1	0.628721
								motor activity	GO:0003774	F	8	125	2	1		SOS response	GO:0009432	P	5	6	1	0.628721
								protein kinase activity	GO:0004672	F	4	1515	158	1		spermine biosynthetic process	GO:0006597	P	6	6	1	0.628721
								structural molecule activity	GO:0005198	F	2	583	44	1		spermine metabolic process	GO:0008215	P	5	6	1	0.628721
								phosphotransferase activity, alcohol group as acceptor	GO:0016773	F	5	1676	178	1		nucleotide-sugar biosynthetic process	GO:0009226	P	6	6	1	0.628721
								pyrophosphatase activity	GO:0016462	F	6	749	61	1		nucleotide-sugar metabolic process	GO:0009225	P	5	6	1	0.628721
								nucleoside-triphosphatase activity	GO:0017111	F	7	722	57	1		GDP-mannose biosynthetic process	GO:0009298	P	7	6	1	0.628721
								hydrolase activity, acting on acid anhydrides, in phosphorus-containing anhydrides	GO:0016818	F	5	762	61	1		GDP-mannose metabolic process	GO:0019673	P	6	6	1	0.628721
								hydrolase activity, acting on acid anhydrides	GO:0016817	F	4	772	61	1		sodium ion transport	GO:0006814	P	8	6	1	0.628721
								catalytic activity, acting on a protein	GO:0140096	F	3	2798	301	1		monocarboxylic acid catabolic process	GO:0072329	P	7	6	1	0.628721
								ATPase activity, coupled	GO:0042623	F	9	329	10	1		cellular lipid catabolic process	GO:0044242	P	5	6	1	0.628721
								endodeoxyribonuclease activity, producing 5'-phosphomonoesters	GO:0016888	F	6	11	0	1		fatty acid catabolic process	GO:0009062	P	6	6	1	0.628721
								exoribonuclease activity, producing 5'-phosphomonoesters	GO:0016896	F	6	1	0	1		copper ion transmembrane transport	GO:0035434	P	9	6	1	0.628721
								ligase activity, forming carbon-sulfur bonds	GO:0016877	F	4	18	0	1		negative regulation of cellular metabolic process	GO:0031324	P	4	28	4	0.635124
								protein domain specific binding	GO:0019904	F	4	35	0	1		pyruvate metabolic process	GO:0006090	P	8	77	11	0.638839
								syntaxin binding	GO:0019905	F	5	2	0	1		organonitrogen compound biosynthetic process	GO:1901566	P	5	1142	170	0.640064
								ligase activity, forming phosphoric ester bonds	GO:0016886	F	4	4	0	1		sucrose metabolic process	GO:0005985	P	6	21	3	0.640135
								intramolecular oxidoreductase activity, transposing C=C bonds	GO:0016863	F	5	5	0	1		posttranscriptional regulation of gene expression	GO:0010608	P	6	21	3	0.640135
								thiol-dependent ubiquitinyl hydrolase activity	GO:0036459	F	5	54	0	1		negative regulation of cell cycle	GO:0045786	P	4	21	3	0.640135
								intramolecular oxidoreductase activity, transposing S-S bonds	GO:0016864	F	5	2	0	1		purine nucleotide metabolic process	GO:0006163	P	6	166	24	0.641128
								lipid transporter activity	GO:0005319	F	3	25	0	1		protein insertion into membrane	GO:0051205	P	5	14	2	0.651898
								protein-disulfide reductase activity	GO:0047134	F	6	4	0	1		folic acid-containing compound biosynthetic process	GO:0009396	P	6	14	2	0.651898
								oxidoreductase activity, acting on the CH-OH group of donors, oxygen as acceptor	GO:0016899	F	5	13	0	1		purine-containing compound metabolic process	GO:0072521	P	5	168	24	0.665053
								carbohydrate:proton symporter activity	GO:0005351	F	6	11	0	1		establishment of protein localization to endoplasmic reticulum	GO:0072599	P	6	22	3	0.67229
								N6-(1,2-dicarboxyethyl)AMP AMP-lyase (fumarate-forming) activity	GO:0004018	F	6	9	0	1		protein targeting to ER	GO:0045047	P	7	22	3	0.67229
								adenylate kinase activity	GO:0004017	F	7	6	0	1		molybdate ion transport	GO:0015689	P	8	7	1	0.685247
								phosphate ion binding	GO:0042301	F	5	1	0	1		vesicle-mediated transport to the plasma membrane	GO:0098876	P	6	7	1	0.685247
								ubiquitin protein ligase binding	GO:0031625	F	6	14	0	1		Golgi to plasma membrane transport	GO:0006893	P	7	7	1	0.685247
								adenosine deaminase activity	GO:0004000	F	5	3	0	1		post-Golgi vesicle-mediated transport	GO:0006892	P	7	7	1	0.685247
								purine nucleobase transmembrane transporter activity	GO:0005345	F	5	3	0	1		mannose metabolic process	GO:0006013	P	6	7	1	0.685247
								adenosylhomocysteinase activity	GO:0004013	F	6	2	0	1		ribonucleoprotein complex biogenesis	GO:0022613	P	4	94	13	0.689709
								nucleoside transmembrane transporter activity	GO:0005337	F	5	5	0	1		phosphatidylinositol metabolic process	GO:0046488	P	7	73	10	0.690522
								protein-N-terminal asparagine amidohydrolase activity	GO:0008418	F	6	1	0	1		phospholipid biosynthetic process	GO:0008654	P	5	66	9	0.691662
								biotin-[acetyl-CoA-carboxylase] ligase activity	GO:0004077	F	5	1	0	1		organic acid transmembrane transport	GO:1903825	P	6	52	7	0.696236
								DNA polymerase processivity factor activity	GO:0030337	F	4	2	0	1		negative regulation of cellular process	GO:0048523	P	3	52	7	0.696236
								phosphatidylethanolamine binding	GO:0008429	F	5	1	0	1		carboxylic acid transmembrane transport	GO:1905039	P	7	52	7	0.696236
								argininosuccinate lyase activity	GO:0004056	F	6	1	0	1		monosaccharide metabolic process	GO:0005996	P	4	45	6	0.700317
								argininosuccinate synthase activity	GO:0004055	F	5	1	0	1		anion transmembrane transport	GO:0098656	P	7	53	7	0.715626
								arginyltransferase activity	GO:0004057	F	5	1	0	1		ribose phosphate metabolic process	GO:0019693	P	5	159	22	0.719671
								protein transmembrane transporter activity	GO:0008320	F	4	3	0	1		ribonucleotide metabolic process	GO:0009259	P	6	159	22	0.719671
								peptide binding	GO:0042277	F	4	8	0	1		purine ribonucleotide metabolic process	GO:0009150	P	7	159	22	0.719671
								protein prenyltransferase activity	GO:0008318	F	4	4	0	1		potassium ion transport	GO:0006813	P	8	46	6	0.720903
								mechanosensitive ion channel activity	GO:0008381	F	6	1	0	1		cell wall modification	GO:0042545	P	5	46	6	0.720903
								protein-containing complex binding	GO:0044877	F	3	15	0	1		peroxisome organization	GO:0007031	P	5	16	2	0.72427
								cofactor transmembrane transporter activity	GO:0051184	F	4	2	0	1		folic acid-containing compound metabolic process	GO:0006760	P	5	16	2	0.72427
								sialyltransferase activity	GO:0008373	F	5	9	0	1		mismatch repair	GO:0006298	P	7	16	2	0.72427
								prenylcysteine oxidase activity	GO:0001735	F	6	1	0	1		photosynthetic electron transport chain	GO:0009767	P	5	8	1	0.73317
								LIM domain binding	GO:0030274	F	5	7	0	1		ammonium transport	GO:0015696	P	6	8	1	0.73317
								hydrolase activity, acting on ether bonds	GO:0016801	F	4	2	0	1		sulfur amino acid biosynthetic process	GO:0000097	P	6	8	1	0.73317
								trialkylsulfonium hydrolase activity	GO:0016802	F	5	2	0	1		mRNA 3'-end processing	GO:0031124	P	8	8	1	0.73317
								arginine-tRNA ligase activity	GO:0004814	F	6	2	0	1		copper ion transport	GO:0006825	P	9	8	1	0.73317
								glutamine-tRNA ligase activity	GO:0004819	F	6	2	0	1		serine family amino acid biosynthetic process	GO:0009070	P	7	8	1	0.73317
								transposase activity	GO:0004803	F	4	1	0	1		ammonium transmembrane transport	GO:0072488	P	7	8	1	0.73317
								sirohydrochlorin cobaltochelatase activity	GO:0016852	F	4	2	0	1		secondary alcohol metabolic process	GO:1902652	P	5	8	1	0.73317
								carbon-oxygen lyase activity, acting on polysaccharides	GO:0016837	F	5	5	0	1		isocitrate metabolic process	GO:0006102	P	6	8	1	0.73317
								protein phosphatase inhibitor activity	GO:0004864	F	6	5	0	1		tricarboxylic acid cycle	GO:0006099	P	4	17	2	0.755421
								amidine-lyase activity	GO:0016842	F	5	10	0	1		protein import	GO:0017038	P	6	25	3	0.755871
								hydrolase activity, acting on carbon-nitrogen (but not peptide) bonds, in cyclic amides	GO:0016812	F	5	1	0	1		glycerolipid metabolic process	GO:0046486	P	5	85	11	0.764598
								hydrolase activity, acting on carbon-nitrogen (but not peptide) bonds, in linear amidines	GO:0016813	F	5	1	0	1		organic anion transport	GO:0015711	P	6	78	10	0.768121
								thiol-dependent ubiquitin-specific protease activity	GO:0004843	F	6	17	0	1		regulation of intracellular signal transduction	GO:1902531	P	5	9	1	0.773798
								uracil DNA N-glycosylase activity	GO:0004844	F	6	1	0	1		ARF protein signal transduction	GO:0032011	P	7	9	1	0.773798
								DNA clamp loader activity	GO:0003689	F	6	1	0	1		regulation of ARF protein signal transduction	GO:0032012	P	8	9	1	0.773798
								carbohydrate:cation symporter activity	GO:0005402	F	5	11	0	1		response to water	GO:0009415	P	4	9	1	0.773798
								deaminated base DNA N-glycosylase activity	GO:0097506	F	5	1	0	1		regulation of small GTPase mediated signal transduction	GO:0051056	P	6	9	1	0.773798
								lipoate synthase activity	GO:0016992	F	6	7	0	1		regulation of Ras protein signal transduction	GO:0046578	P	7	9	1	0.773798
								DNA helicase activity	GO:0003678	F	4	273	1	1		RNA 3'-end processing	GO:0031123	P	7	9	1	0.773798
								sequence-specific single stranded DNA binding	GO:0098847	F	7	2	0	1		Ras protein signal transduction	GO:0007265	P	6	9	1	0.773798
								ribulose-bisphosphate carboxylase activity	GO:0016984	F	6	5	0	1		negative regulation of cellular macromolecule biosynthetic process	GO:2000113	P	6	26	3	0.779599
								S-formylglutathione hydrolase activity	GO:0018738	F	6	4	0	1		negative regulation of cellular biosynthetic process	GO:0031327	P	5	26	3	0.779599
								cyclic-nucleotide phosphodiesterase activity	GO:0004112	F	7	1	0	1		negative regulation of macromolecule biosynthetic process	GO:0010558	P	5	26	3	0.779599
								chorismate mutase activity	GO:0004106	F	5	6	0	1		negative regulation of biosynthetic process	GO:0009890	P	4	26	3	0.779599
								chorismate synthase activity	GO:0004107	F	6	2	0	1		nucleoside diphosphate phosphorylation	GO:0006165	P	7	79	10	0.781853
								inositol pentakisphosphate 2-kinase activity	GO:0035299	F	6	2	0	1		nucleotide phosphorylation	GO:0046939	P	7	79	10	0.781853
								dephospho-CoA kinase activity	GO:0004140	F	6	2	0	1		G protein-coupled receptor signaling pathway	GO:0007186	P	4	18	2	0.783481
								dihydrofolate reductase activity	GO:0004146	F	6	4	0	1		mRNA catabolic process	GO:0006402	P	6	18	2	0.783481
								dihydroorotase activity	GO:0004151	F	6	1	0	1		RNA catabolic process	GO:0006401	P	6	18	2	0.783481
								dihydroneopterin aldolase activity	GO:0004150	F	6	2	0	1		aerobic respiration	GO:0009060	P	6	18	2	0.783481
								sucrose transmembrane transporter activity	GO:0008515	F	7	1	0	1		homeostatic process	GO:0042592	P	4	402	56	0.785797
								monovalent cation:proton antiporter activity	GO:0005451	F	8	1	0	1		cellular catabolic process	GO:0044248	P	4	236	32	0.787722
								cytochrome-c oxidase activity	GO:0004129	F	5	10	0	1		organic cyclic compound metabolic process	GO:1901360	P	4	2844	419	0.790987
								metallocarboxypeptidase activity	GO:0004181	F	8	4	0	1		regulation of protein kinase activity	GO:0045859	P	7	27	3	0.801391
								NAD(P)H oxidase activity	GO:0016174	F	6	2	0	1		regulation of protein phosphorylation	GO:0001932	P	7	27	3	0.801391
								nucleoside kinase activity	GO:0019206	F	7	1	0	1		protein dephosphorylation	GO:0006470	P	7	224	30	0.803416
								calcium-dependent cysteine-type endopeptidase activity	GO:0004198	F	8	1	0	1		dephosphorylation	GO:0016311	P	6	224	30	0.803416
								chlorophyll binding	GO:0016168	F	4	5	0	1		biological regulation	GO:0065007	P	2	2235	327	0.80351
								nickel cation binding	GO:0016151	F	7	4	0	1		protein ubiquitination	GO:0016567	P	9	110	14	0.803861
								electron-transferring-flavoprotein dehydrogenase activity	GO:0004174	F	5	1	0	1		protein depolymerization	GO:0051261	P	7	19	2	0.808668
								riboflavin kinase activity	GO:0008531	F	6	1	0	1		actin filament depolymerization	GO:0030042	P	7	19	2	0.808668
								Ran GTPase binding	GO:0008536	F	8	18	0	1		transcription initiation from RNA polymerase II promoter	GO:0006367	P	8	19	2	0.808668
								oxidized purine nucleobase lesion DNA N-glycosylase activity	GO:0008534	F	6	1	0	1		regulation of cellular protein metabolic process	GO:0032268	P	5	51	6	0.808861
								pyridoxal kinase activity	GO:0008478	F	6	2	0	1		regulation of biological quality	GO:0065008	P	3	462	64	0.813475
								queuine tRNA-ribosyltransferase activity	GO:0008479	F	5	2	0	1		cellulose biosynthetic process	GO:0030244	P	9	59	7	0.814071
								inositol-1,4,5-trisphosphate 3-kinase activity	GO:0008440	F	7	7	0	1		cellulose metabolic process	GO:0030243	P	8	59	7	0.814071
								myristoyltransferase activity	GO:0019107	F	6	4	0	1		transmembrane transport	GO:0055085	P	5	846	120	0.817175
								RNA ligase activity	GO:0008452	F	4	1	0	1		glycerophospholipid metabolic process	GO:0006650	P	6	82	10	0.819505
								alpha-1,6-mannosylglycoprotein 2-beta-N-acetylglucosaminyltransferase activity	GO:0008455	F	5	1	0	1		nucleoside diphosphate metabolic process	GO:0009132	P	6	82	10	0.819505
								G-protein beta/gamma-subunit complex binding	GO:0031683	F	4	4	0	1		DNA-templated transcription, initiation	GO:0006352	P	7	60	7	0.827572
								inositol 3-kinase activity	GO:0019140	F	6	2	0	1		regulation of protein metabolic process	GO:0051246	P	5	53	6	0.837329
								deoxynucleoside kinase activity	GO:0019136	F	8	1	0	1		inositol trisphosphate metabolic process	GO:0032957	P	6	11	1	0.837442
								oxidoreductase activity, acting on the CH-OH group of donors, quinone or similar compound as acceptor	GO:0016901	F	5	3	0	1		plant-type cell wall organization or biogenesis	GO:0071669	P	4	11	1	0.837442
								NAD+ binding	GO:0070403	F	5	5	0	1		plant-type cell wall biogenesis	GO:0009832	P	5	11	1	0.837442
								oxidoreductase activity, acting on the CH-NH group of donors, quinone or similar compound as acceptor	GO:0016649	F	5	1	0	1		sulfur amino acid metabolic process	GO:0000096	P	5	11	1	0.837442
								endoplasmic reticulum signal peptide binding	GO:0030942	F	6	1	0	1		protein localization to endoplasmic reticulum	GO:0070972	P	7	29	3	0.839558
								protein C-terminal S-isoprenylcysteine carboxyl O-methyltransferase activity	GO:0004671	F	7	2	0	1		negative regulation of biological process	GO:0048519	P	2	92	11	0.84661
								protein serine/threonine kinase activity	GO:0004674	F	5	27	0	1		negative regulation of macromolecule metabolic process	GO:0010605	P	4	62	7	0.852244
								protein-arginine deiminase activity	GO:0004668	F	6	1	0	1		protein modification by small protein conjugation	GO:0032446	P	8	115	14	0.85233
								flap endonuclease activity	GO:0048256	F	6	1	0	1		protein transmembrane import into intracellular organelle	GO:0044743	P	6	12	1	0.862198
								phosphopyruvate hydratase activity	GO:0004634	F	6	12	0	1		response to inorganic substance	GO:0010035	P	4	12	1	0.862198
								phosphoribosyl-AMP cyclohydrolase activity	GO:0004635	F	7	1	0	1		negative regulation of metabolic process	GO:0009892	P	3	63	7	0.863464
								phosphoribosylamine-glycine ligase activity	GO:0004637	F	5	2	0	1		response to wounding	GO:0009611	P	4	39	4	0.864854
								poly(ADP-ribose) glycohydrolase activity	GO:0004649	F	6	1	0	1		ATP generation from ADP	GO:0006757	P	4	71	8	0.865504
								thiamine binding	GO:0030975	F	4	3	0	1		ADP metabolic process	GO:0046031	P	8	71	8	0.865504
								oxidoreductase activity, acting on diphenols and related substances as donors, cytochrome as acceptor	GO:0016681	F	5	9	0	1		glycolytic process	GO:0006096	P	5	71	8	0.865504
								oxidoreductase activity, acting on a sulfur group of donors, NAD(P) as acceptor	GO:0016668	F	5	4	0	1		purine nucleoside diphosphate metabolic process	GO:0009135	P	7	71	8	0.865504
								glycolipid binding	GO:0051861	F	4	9	0	1		purine ribonucleoside diphosphate metabolic process	GO:0009179	P	8	71	8	0.865504
								oxidoreductase activity, acting on a heme group of donors	GO:0016675	F	4	10	0	1		ribonucleoside diphosphate metabolic process	GO:0009185	P	7	71	8	0.865504
								oxidoreductase activity, acting on a heme group of donors, oxygen as acceptor	GO:0016676	F	5	10	0	1		GPI anchor metabolic process	GO:0006505	P	7	22	2	0.869223
								potassium ion binding	GO:0030955	F	7	13	0	1		membrane organization	GO:0061024	P	4	22	2	0.869223
								actin filament binding	GO:0051015	F	4	2	0	1		cell wall organization	GO:0071555	P	4	56	6	0.873505
								alkali metal ion binding	GO:0031420	F	6	13	0	1		external encapsulating structure organization	GO:0045229	P	4	56	6	0.873505
								NEDD8 activating enzyme activity	GO:0019781	F	6	2	0	1		inositol phosphate metabolic process	GO:0043647	P	5	13	1	0.883184
								ubiquitin-like protein-specific protease activity	GO:0019783	F	7	54	0	1		transcription by RNA polymerase III	GO:0006383	P	7	13	1	0.883184
								SUMO transferase activity	GO:0019789	F	5	4	0	1		negative regulation of nucleobase-containing compound metabolic process	GO:0045934	P	5	13	1	0.883184
								5'-flap endonuclease activity	GO:0017108	F	7	1	0	1		regulation of protein modification process	GO:0031399	P	6	32	3	0.884858
								single-stranded DNA helicase activity	GO:0017116	F	5	1	0	1		cellular aromatic compound metabolic process	GO:0006725	P	4	2786	403	0.890606
								UDP-glucose:hexose-1-phosphate uridylyltransferase activity	GO:0008108	F	7	1	0	1		ATP metabolic process	GO:0046034	P	3	121	14	0.897642
								snRNA binding	GO:0017069	F	6	10	0	1		RNA polyadenylation	GO:0043631	P	7	24	2	0.899213
								structural constituent of nuclear pore	GO:0017056	F	3	7	0	1		tRNA modification	GO:0006400	P	7	14	1	0.900976
								histone methyltransferase activity	GO:0042054	F	5	21	0	1		IMP biosynthetic process	GO:0006188	P	9	14	1	0.900976
								sulfotransferase activity	GO:0008146	F	5	5	0	1		IMP metabolic process	GO:0046040	P	8	14	1	0.900976
								ubiquitinyl hydrolase activity	GO:0101005	F	4	54	0	1		heterocycle metabolic process	GO:0046483	P	4	2782	401	0.905043
								hedgehog receptor activity	GO:0008158	F	5	1	0	1		negative regulation of gene expression	GO:0010629	P	5	60	6	0.911034
								ubiquinol-cytochrome-c reductase activity	GO:0008121	F	5	9	0	1		signal transduction	GO:0007165	P	3	323	41	0.914548
								glycolipid transfer activity	GO:0017089	F	5	9	0	1		signaling	GO:0023052	P	2	323	41	0.914548
								primary amine oxidase activity	GO:0008131	F	6	5	0	1		cellular polysaccharide biosynthetic process	GO:0033692	P	6	85	9	0.915992
								NADH dehydrogenase (ubiquinone) activity	GO:0008137	F	7	9	0	1		mitochondrion organization	GO:0007005	P	5	15	1	0.916058
								transcription factor binding	GO:0008134	F	4	8	0	1		signal peptide processing	GO:0006465	P	6	15	1	0.916058
								U6 snRNA binding	GO:0017070	F	7	3	0	1		nucleotide-excision repair	GO:0006289	P	7	15	1	0.916058
								translation initiation factor binding	GO:0031369	F	4	5	0	1		purine nucleoside monophosphate biosynthetic process	GO:0009127	P	8	15	1	0.916058
								tRNA-intron endonuclease activity	GO:0000213	F	6	2	0	1		purine nucleoside monophosphate metabolic process	GO:0009126	P	7	15	1	0.916058
								pre-mRNA branch point binding	GO:0045131	F	7	2	0	1		ribonucleoside monophosphate biosynthetic process	GO:0009156	P	8	15	1	0.916058
								tRNA guanylyltransferase activity	GO:0008193	F	8	1	0	1		ribonucleoside monophosphate metabolic process	GO:0009161	P	7	15	1	0.916058
								RNA guanylyltransferase activity	GO:0008192	F	7	4	0	1		purine ribonucleoside monophosphate metabolic process	GO:0009167	P	8	15	1	0.916058
								ferrous iron binding	GO:0008198	F	8	2	0	1		purine ribonucleoside monophosphate biosynthetic process	GO:0009168	P	9	15	1	0.916058
								ubiquitin-ubiquitin ligase activity	GO:0034450	F	7	6	0	1		carbohydrate derivative metabolic process	GO:1901135	P	4	346	44	0.919376
								S-methyltransferase activity	GO:0008172	F	6	3	0	1		polysaccharide biosynthetic process	GO:0000271	P	6	86	9	0.92233
								sequence-specific double-stranded DNA binding	GO:1990837	F	7	3	0	1		glucose metabolic process	GO:0006006	P	6	26	2	0.922685
								phosphomannomutase activity	GO:0004615	F	6	1	0	1		RNA processing	GO:0006396	P	6	268	33	0.925346
								cholestenol delta-isomerase activity	GO:0047750	F	6	2	0	1		protein targeting	GO:0006605	P	6	45	4	0.927215
								phosphoglycerate mutase activity	GO:0004619	F	6	14	0	1		lipid catabolic process	GO:0016042	P	5	16	1	0.928844
								protein-DNA loading ATPase activity	GO:0033170	F	11	1	0	1		intracellular protein transmembrane transport	GO:0065002	P	6	16	1	0.928844
								tRNA A64-2'-O-ribosylphosphate transferase activity	GO:0043399	F	5	2	0	1		protein transmembrane transport	GO:0071806	P	6	16	1	0.928844
								phospholipase A2 activity	GO:0004623	F	6	5	0	1		glycolipid metabolic process	GO:0006664	P	6	27	2	0.932388
								5,10-methylenetetrahydrofolate-dependent methyltransferase activity	GO:0042083	F	6	4	0	1		liposaccharide metabolic process	GO:1903509	P	5	27	2	0.932388
								5-methyltetrahydropteroyltri-L-glutamate-dependent methyltransferase activity	GO:0042085	F	6	3	0	1		methylation	GO:0032259	P	3	63	6	0.932447
								phosphatidylserine decarboxylase activity	GO:0004609	F	6	3	0	1		regulation of cell cycle	GO:0051726	P	4	64	6	0.938496
								transferase activity, transferring amino-acyl groups	GO:0016755	F	4	3	0	1		gene silencing by RNA	GO:0031047	P	4	17	1	0.939683
								glutathione gamma-glutamylcysteinyltransferase activity	GO:0016756	F	5	2	0	1		monovalent inorganic cation transport	GO:0015672	P	7	145	16	0.941433
								thymidine kinase activity	GO:0004797	F	9	1	0	1		ion transmembrane transport	GO:0034220	P	6	208	24	0.94761
								thiamine diphosphokinase activity	GO:0004788	F	6	3	0	1		inorganic cation transmembrane transport	GO:0098662	P	8	147	16	0.948711
								shikimate 3-dehydrogenase (NADP+) activity	GO:0004764	F	6	3	0	1		regulation of cell communication	GO:0010646	P	4	18	1	0.948871
								oxygen binding	GO:0019825	F	4	3	0	1		regulation of signaling	GO:0023051	P	3	18	1	0.948871
								P-P-bond-hydrolysis-driven protein transmembrane transporter activity	GO:0015450	F	5	3	0	1		regulation of signal transduction	GO:0009966	P	4	18	1	0.948871
								thymidylate synthase activity	GO:0004799	F	7	4	0	1		cation transmembrane transport	GO:0098655	P	7	155	17	0.949441
								diphosphotransferase activity	GO:0016778	F	5	6	0	1		inorganic ion transmembrane transport	GO:0098660	P	7	148	16	0.952047
								oxidoreductase activity, acting on NAD(P)H, oxygen as acceptor	GO:0050664	F	5	15	0	1		establishment of protein localization to organelle	GO:0072594	P	5	49	4	0.952911
								transferase activity, transferring sulfur-containing groups	GO:0016782	F	4	12	0	1		beta-glucan metabolic process	GO:0051273	P	7	84	8	0.953652
								sulfurtransferase activity	GO:0016783	F	5	7	0	1		beta-glucan biosynthetic process	GO:0051274	P	8	84	8	0.953652
								protein carboxyl O-methyltransferase activity	GO:0051998	F	5	4	0	1		glucan biosynthetic process	GO:0009250	P	7	84	8	0.953652
								lipid transfer activity	GO:0120013	F	4	9	0	1		multi-organism process	GO:0051704	P	2	76	7	0.95553
								cation:cation antiporter activity	GO:0015491	F	7	1	0	1		GPI anchor biosynthetic process	GO:0006506	P	7	19	1	0.95666
								phosphatidylinositol binding	GO:0035091	F	5	13	0	1		nucleoside monophosphate metabolic process	GO:0009123	P	6	19	1	0.95666
								nitronate monooxygenase activity	GO:0018580	F	6	1	0	1		nucleoside monophosphate biosynthetic process	GO:0009124	P	7	19	1	0.95666
								metalloexopeptidase activity	GO:0008235	F	7	6	0	1		peptidyl-amino acid modification	GO:0018193	P	7	94	9	0.959775
								cysteine-type peptidase activity	GO:0008234	F	6	327	6	1		proton transmembrane transport	GO:1902600	P	8	94	9	0.959775
								phosphatidylinositol N-acetylglucosaminyltransferase activity	GO:0017176	F	7	4	0	1		sulfur compound biosynthetic process	GO:0044272	P	5	41	3	0.960202
								telomeric DNA binding	GO:0042162	F	7	3	0	1		regulation of phosphorylation	GO:0042325	P	7	42	3	0.964813
								protein methyltransferase activity	GO:0008276	F	4	25	0	1		regulation of kinase activity	GO:0043549	P	6	42	3	0.964813
								omega peptidase activity	GO:0008242	F	7	5	0	1		regulation of transferase activity	GO:0051338	P	5	42	3	0.964813
								palmitoyl hydrolase activity	GO:0098599	F	4	3	0	1		potassium ion transmembrane transport	GO:0071805	P	9	42	3	0.964813
								5'-nucleotidase activity	GO:0008253	F	8	2	0	1		translational initiation	GO:0006413	P	4	32	2	0.965876
								nucleosome binding	GO:0031491	F	4	2	0	1		cellular metabolic process	GO:0044237	P	3	6616	964	0.966913
								nucleotidase activity	GO:0008252	F	7	2	0	1		cellular component biogenesis	GO:0044085	P	3	257	29	0.972074
								RNA cap binding	GO:0000339	F	6	3	0	1		magnesium ion transport	GO:0015693	P	9	22	1	0.973605
								ATPase activator activity	GO:0001671	F	5	4	0	1		divalent inorganic cation transport	GO:0072511	P	7	22	1	0.973605
								oxidoreductase activity, acting on CH or CH2 groups, disulfide as acceptor	GO:0016728	F	5	2	0	1		divalent metal ion transport	GO:0070838	P	8	22	1	0.973605
								2,3-bisphosphoglycerate-independent phosphoglycerate mutase activity	GO:0046537	F	7	2	0	1		chloride transport	GO:0006821	P	8	22	1	0.973605
								pyruvate dehydrogenase (acetyl-transferring) activity	GO:0004739	F	6	3	0	1		membrane lipid metabolic process	GO:0006643	P	5	34	2	0.97418
								pyruvate dehydrogenase activity	GO:0004738	F	5	3	0	1		cellular respiration	GO:0045333	P	5	34	2	0.97418
								pyruvate kinase activity	GO:0004743	F	6	13	0	1		organelle fission	GO:0048285	P	5	34	2	0.97418
								ribonucleoside-diphosphate reductase activity, thioredoxin disulfide as acceptor	GO:0004748	F	7	2	0	1		energy derivation by oxidation of organic compounds	GO:0015980	P	4	34	2	0.97418
								ribose phosphate diphosphokinase activity	GO:0004749	F	6	2	0	1		cell wall biogenesis	GO:0042546	P	4	34	2	0.97418
								2-oxoglutarate-dependent dioxygenase activity	GO:0016706	F	5	2	0	1		vacuolar transport	GO:0007034	P	5	23	1	0.977627
								alpha-L-arabinofuranosidase activity	GO:0046556	F	6	7	0	1		protein lipidation	GO:0006497	P	7	23	1	0.977627
								protein serine/threonine/tyrosine kinase activity	GO:0004712	F	5	1	0	1		lipoprotein metabolic process	GO:0042157	P	5	23	1	0.977627
								protein-L-isoaspartate (D-aspartate) O-methyltransferase activity	GO:0004719	F	6	2	0	1		lipoprotein biosynthetic process	GO:0042158	P	6	23	1	0.977627
								hydroxymethylglutaryl-CoA reductase (NADPH) activity	GO:0004420	F	6	13	0	1		gene silencing	GO:0016458	P	3	23	1	0.977627
								hydroxyethylthiazole kinase activity	GO:0004417	F	6	1	0	1		membrane lipid biosynthetic process	GO:0046467	P	5	24	1	0.981036
								pre-mRNA binding	GO:0036002	F	6	2	0	1		glycolipid biosynthetic process	GO:0009247	P	6	24	1	0.981036
								1-phosphatidylinositol 4-kinase activity	GO:0004430	F	7	4	0	1		cell communication	GO:0007154	P	3	401	47	0.982046
								imidazoleglycerol-phosphate dehydratase activity	GO:0004424	F	6	1	0	1		intracellular signal transduction	GO:0035556	P	4	194	20	0.982096
								homogentisate 1,2-dioxygenase activity	GO:0004411	F	6	1	0	1		protein localization to organelle	GO:0033365	P	6	58	4	0.983252
								quinone binding	GO:0048038	F	4	12	0	1		regulation of phosphorus metabolic process	GO:0051174	P	5	48	3	0.983477
								malate synthase activity	GO:0004474	F	6	1	0	1		regulation of phosphate metabolic process	GO:0019220	P	6	48	3	0.983477
								methionine adenosyltransferase activity	GO:0004478	F	5	5	0	1		(1->3)-beta-D-glucan biosynthetic process	GO:0006075	P	9	25	1	0.983926
								isopentenyl-diphosphate delta-isomerase activity	GO:0004452	F	6	3	0	1		(1->3)-beta-D-glucan metabolic process	GO:0006074	P	8	25	1	0.983926
								isocitrate lyase activity	GO:0004451	F	6	2	0	1		protein processing	GO:0016485	P	6	26	1	0.986375
								oligosaccharide transmembrane transporter activity	GO:0015157	F	5	1	0	1		cytokinesis	GO:0000910	P	4	27	1	0.988452
								disaccharide transmembrane transporter activity	GO:0015154	F	6	1	0	1		cellular modified amino acid biosynthetic process	GO:0042398	P	6	40	2	0.988977
								formyltetrahydrofolate deformylase activity	GO:0008864	F	6	1	0	1		organic substance metabolic process	GO:0071704	P	3	7809	1133	0.988984
								mRNA guanylyltransferase activity	GO:0004484	F	8	3	0	1		cellular component assembly	GO:0022607	P	4	152	14	0.989515
								methylenetetrahydrofolate reductase (NAD(P)H) activity	GO:0004489	F	6	2	0	1		protein maturation	GO:0051604	P	5	28	1	0.990212
								carbohydrate transmembrane transporter activity	GO:0015144	F	4	12	0	1		electron transport chain	GO:0022900	P	4	28	1	0.990212
								mevalonate kinase activity	GO:0004496	F	6	2	0	1		gene expression	GO:0010467	P	5	2529	346	0.990964
								holo-[acyl-carrier-protein] synthase activity	GO:0008897	F	6	2	0	1		protein-containing complex subunit organization	GO:0043933	P	4	154	14	0.99112
								3'-5' DNA helicase activity	GO:0043138	F	5	3	0	1		actin polymerization or depolymerization	GO:0008154	P	6	42	2	0.991735
								5'-3' DNA helicase activity	GO:0043139	F	5	6	0	1		cellular modified amino acid metabolic process	GO:0006575	P	4	42	2	0.991735
								GMP synthase (glutamine-hydrolyzing) activity	GO:0003922	F	6	1	0	1		glycerolipid biosynthetic process	GO:0045017	P	5	42	2	0.991735
								GPI-anchor transamidase activity	GO:0003923	F	4	1	0	1		pollen-pistil interaction	GO:0009875	P	3	65	4	0.992813
								nutrient reservoir activity	GO:0045735	F	2	39	0	1		pollination	GO:0009856	P	3	65	4	0.992813
								GTP cyclohydrolase I activity	GO:0003934	F	8	2	0	1		recognition of pollen	GO:0048544	P	3	65	4	0.992813
								IMP dehydrogenase activity	GO:0003938	F	6	3	0	1		multi-multicellular organism process	GO:0044706	P	3	65	4	0.992813
								DNA ligase activity	GO:0003909	F	4	3	0	1		cell recognition	GO:0008037	P	3	65	4	0.992813
								DNA ligase (ATP) activity	GO:0003910	F	5	3	0	1		phosphatidylinositol biosynthetic process	GO:0006661	P	7	30	1	0.992968
								DNA topoisomerase activity	GO:0003916	F	4	19	0	1		regulation of transcription by RNA polymerase II	GO:0006357	P	7	30	1	0.992968
								DNA topoisomerase type I (single strand cut, ATP-independent) activity	GO:0003917	F	5	9	0	1		protein modification by small protein conjugation or removal	GO:0070647	P	7	157	14	0.993104
								DNA topoisomerase type II (double strand cut, ATP-hydrolyzing) activity	GO:0003918	F	5	9	0	1		actin filament-based process	GO:0030029	P	3	55	3	0.993371
								FMN adenylyltransferase activity	GO:0003919	F	7	1	0	1		actin cytoskeleton organization	GO:0030036	P	4	55	3	0.993371
								RNA ligase (ATP) activity	GO:0003972	F	5	1	0	1		cell division	GO:0051301	P	3	31	1	0.99404
								RNA-directed DNA polymerase activity	GO:0003964	F	5	1	0	1		transcription by RNA polymerase II	GO:0006366	P	7	56	3	0.994195
								RNA-directed 5'-3' RNA polymerase activity	GO:0003968	F	6	11	0	1		reproductive process	GO:0022414	P	2	77	5	0.994237
								UDP-glucose:glycoprotein glucosyltransferase activity	GO:0003980	F	7	1	0	1		reproduction	GO:0000003	P	2	77	5	0.994237
								NAD+ ADP-ribosyltransferase activity	GO:0003950	F	6	7	0	1		cellular macromolecule catabolic process	GO:0044265	P	5	177	16	0.994628
								N-acetyl-gamma-glutamyl-phosphate reductase activity	GO:0003942	F	6	2	0	1		actin filament organization	GO:0007015	P	5	45	2	0.994651
								trehalase activity	GO:0015927	F	6	1	0	1		translation	GO:0006412	P	6	709	85	0.994775
								mannosyl-oligosaccharide mannosidase activity	GO:0015924	F	8	9	0	1		regulation of catalytic activity	GO:0050790	P	4	57	3	0.99492
								NADH dehydrogenase activity	GO:0003954	F	5	9	0	1		DNA recombination	GO:0006310	P	6	57	3	0.99492
								mannosyltransferase activity	GO:0000030	F	6	2	0	1		regulation of molecular function	GO:0065009	P	3	58	3	0.995556
								alpha,alpha-trehalase activity	GO:0004555	F	7	1	0	1		macromolecule methylation	GO:0043414	P	4	58	3	0.995556
								tRNA-specific ribonuclease activity	GO:0004549	F	5	3	0	1		positive regulation of biological process	GO:0048518	P	2	47	2	0.996006
								endodeoxyribonuclease activity	GO:0004520	F	5	11	0	1		peptide biosynthetic process	GO:0043043	P	6	721	85	0.996972
								exoribonuclease activity	GO:0004532	F	5	1	0	1		amide biosynthetic process	GO:0043604	P	6	751	89	0.997022
								ribonuclease P activity	GO:0004526	F	6	1	0	1		supramolecular fiber organization	GO:0097435	P	4	49	2	0.997022
								3'-5'-exoribonuclease activity	GO:0000175	F	7	1	0	1		exocytosis	GO:0006887	P	5	61	3	0.997035
								heme transporter activity	GO:0015232	F	5	2	0	1		secretion by cell	GO:0032940	P	4	63	3	0.997741
								dolichyl-phosphate-mannose-glycolipid alpha-mannosyltransferase activity	GO:0004584	F	7	2	0	1		export from cell	GO:0140352	P	3	63	3	0.997741
								dolichyl-phosphate-glucose-glycolipid alpha-glucosyltransferase activity	GO:0004583	F	7	1	0	1		secretion	GO:0046903	P	5	63	3	0.997741
								dolichyl-diphosphooligosaccharide-protein glycotransferase activity	GO:0004579	F	7	3	0	1		peptide metabolic process	GO:0006518	P	5	738	86	0.998072
								threonine-type peptidase activity	GO:0070003	F	6	47	0	1		cellular macromolecule biosynthetic process	GO:0034645	P	5	2462	327	0.998341
								oxoglutarate dehydrogenase (succinyl-transferring) activity	GO:0004591	F	6	7	0	1		glycerophospholipid biosynthetic process	GO:0046474	P	6	39	1	0.998413
								orotidine-5'-phosphate decarboxylase activity	GO:0004590	F	6	3	0	1		macromolecule biosynthetic process	GO:0009059	P	5	2464	327	0.998434
								pantoate-beta-alanine ligase activity	GO:0004592	F	6	1	0	1		cellular amide metabolic process	GO:0043603	P	5	775	90	0.998632
								pantothenate kinase activity	GO:0004594	F	6	2	0	1		cellular process	GO:0009987	P	2	7771	1109	0.998815
								alpha-galactosidase activity	GO:0004557	F	7	1	0	1		small GTPase mediated signal transduction	GO:0007264	P	5	111	7	0.998849
								lipid-A-disaccharide synthase activity	GO:0008915	F	6	1	0	1		protein methylation	GO:0006479	P	5	41	1	0.99886
								general transcription initiation factor binding	GO:0140296	F	5	8	0	1		protein alkylation	GO:0008213	P	7	41	1	0.99886
								nucleobase transmembrane transporter activity	GO:0015205	F	4	3	0	1		carbohydrate derivative biosynthetic process	GO:1901137	P	5	179	14	0.999048
								mannosyl-oligosaccharide 1,2-alpha-mannosidase activity	GO:0004571	F	9	9	0	1		nucleic acid metabolic process	GO:0090304	P	5	2345	307	0.999158
								oligosaccharyl transferase activity	GO:0004576	F	6	7	0	1		cell cycle process	GO:0022402	P	3	83	4	0.999279
								beta-mannosidase activity	GO:0004567	F	7	1	0	1		nucleobase-containing compound metabolic process	GO:0006139	P	4	2629	346	0.999402
								quinolinate synthetase A activity	GO:0008987	F	5	2	0	1		mRNA splicing, via spliceosome	GO:0000398	P	8	45	1	0.999412
								mannosyl-glycoprotein endo-beta-N-acetylglucosaminidase activity	GO:0033925	F	6	1	0	1		RNA splicing, via transesterification reactions with bulged adenosine as nucleophile	GO:0000377	P	9	45	1	0.999412
								phospho-N-acetylmuramoyl-pentapeptide-transferase activity	GO:0008963	F	6	3	0	1		RNA splicing, via transesterification reactions	GO:0000375	P	8	45	1	0.999412
								TBP-class protein binding	GO:0017025	F	6	8	0	1		macromolecule glycosylation	GO:0043413	P	4	74	3	0.999508
								signal sequence binding	GO:0005048	F	5	8	0	1		protein glycosylation	GO:0006486	P	5	74	3	0.999508
								signal recognition particle binding	GO:0005047	F	5	1	0	1		cellular nitrogen compound metabolic process	GO:0034641	P	4	3437	461	0.999549
								solute:proton symporter activity	GO:0015295	F	7	11	0	1		microtubule cytoskeleton organization	GO:0000226	P	4	62	2	0.999572
								solute:cation symporter activity	GO:0015294	F	6	11	0	1		RNA splicing	GO:0008380	P	7	63	2	0.999632
								symporter activity	GO:0015293	F	6	11	0	1		modification-dependent protein catabolic process	GO:0019941	P	7	101	5	0.9997
								peptide transmembrane transporter activity	GO:1904680	F	5	3	0	1		modification-dependent macromolecule catabolic process	GO:0043632	P	6	101	5	0.9997
								amide transmembrane transporter activity	GO:0042887	F	4	3	0	1		ubiquitin-dependent protein catabolic process	GO:0006511	P	8	101	5	0.9997
								mannosylglycoprotein endo-beta-mannosidase activity	GO:0033947	F	8	1	0	1		protein catabolic process	GO:0030163	P	5	143	9	0.999702
								biotin-protein ligase activity	GO:0018271	F	4	1	0	1		glycoprotein biosynthetic process	GO:0009101	P	6	79	3	0.999757
								acireductone dioxygenase [iron(II)-requiring] activity	GO:0010309	F	6	9	0	1		cellular protein-containing complex assembly	GO:0034622	P	6	92	4	0.999783
								acyl-CoA hydrolase activity	GO:0047617	F	7	1	0	1		glycosylation	GO:0070085	P	3	80	3	0.999789
								carboxyl-O-methyltransferase activity	GO:0010340	F	7	4	0	1		DNA replication	GO:0006260	P	6	80	3	0.999789
								protein C-terminus binding	GO:0008022	F	4	1	0	1		protein-containing complex assembly	GO:0065003	P	5	104	5	0.999796
								protein transporter activity	GO:0140318	F	3	3	0	1		establishment of localization	GO:0051234	P	3	1690	209	0.999796
								SNARE binding	GO:0000149	F	4	2	0	1		transport	GO:0006810	P	4	1681	207	0.999836
								intramembrane lipid transporter activity	GO:0140303	F	4	15	0	1		glycoprotein metabolic process	GO:0009100	P	5	82	3	0.999842
								DNA-dependent ATPase activity	GO:0008094	F	10	283	1	1		localization	GO:0051179	P	2	1697	209	0.999845
								5S rRNA binding	GO:0008097	F	7	5	0	1		cell cycle	GO:0007049	P	3	141	8	0.999884
								ATPase-coupled intramembrane lipid transporter activity	GO:0140326	F	5	15	0	1		nitrogen compound transport	GO:0071705	P	5	337	28	0.999954
								beta-glucanase activity	GO:0052736	F	6	2	0	1		establishment of protein localization	GO:0045184	P	4	279	21	0.999969
								phosphatidylinositol kinase activity	GO:0052742	F	6	4	0	1		mRNA metabolic process	GO:0016071	P	7	109	4	0.999979
								ubiquitin-like protein ligase activity	GO:0061659	F	5	6	0	1		cytoskeleton organization	GO:0007010	P	5	134	6	0.999982
								D-aminoacyl-tRNA deacylase activity	GO:0051499	F	6	1	0	1		primary metabolic process	GO:0044238	P	3	7431	1031	0.999984
								ER retention sequence binding	GO:0046923	F	6	7	0	1		protein localization	GO:0008104	P	4	286	21	0.999984
								snoRNA binding	GO:0030515	F	6	2	0	1		amide transport	GO:0042886	P	6	270	19	0.999988
								3-deoxy-8-phosphooctulonate synthase activity	GO:0008676	F	5	1	0	1		protein transport	GO:0015031	P	5	270	19	0.999988
								oxidized base lesion DNA N-glycosylase activity	GO:0000702	F	5	1	0	1		peptide transport	GO:0015833	P	6	270	19	0.999988
								CoA hydrolase activity	GO:0016289	F	6	1	0	1		mRNA processing	GO:0006397	P	7	88	2	0.999992
								pectate lyase activity	GO:0030570	F	6	5	0	1		response to stimulus	GO:0050896	P	2	1329	150	0.999992
								ubiquitin-like modifier activating enzyme activity	GO:0008641	F	5	18	0	1		proteolysis involved in cellular protein catabolic process	GO:0051603	P	6	130	5	0.999994
								NADH dehydrogenase (quinone) activity	GO:0050136	F	6	9	0	1		cellular protein catabolic process	GO:0044257	P	6	130	5	0.999994
								lysine N-methyltransferase activity	GO:0016278	F	7	21	0	1		proteolysis	GO:0006508	P	5	901	93	0.999996
								protein-lysine N-methyltransferase activity	GO:0016279	F	5	21	0	1		Golgi vesicle transport	GO:0048193	P	6	77	1	0.999997
								threonine-type endopeptidase activity	GO:0004298	F	7	47	0	1		organic substance transport	GO:0071702	P	5	379	29	0.999998
								macromolecule transmembrane transporter activity	GO:0022884	F	4	3	0	1		macromolecule localization	GO:0033036	P	3	313	21	0.999999
								centromeric DNA binding	GO:0019237	F	8	3	0	1		phosphorus metabolic process	GO:0006793	P	4	2143	254	0.999999
								phosphatase inhibitor activity	GO:0019212	F	5	5	0	1		phosphate-containing compound metabolic process	GO:0006796	P	5	2143	254	0.999999
								phosphatase activator activity	GO:0019211	F	5	1	0	1		microtubule-based movement	GO:0007018	P	4	102	2	0.999999
								deacetylase activity	GO:0019213	F	4	1	0	1		movement of cell or subcellular component	GO:0006928	P	3	102	2	0.999999
								malonyl-CoA decarboxylase activity	GO:0050080	F	6	1	0	1		microtubule-based process	GO:0007017	P	3	213	10	1
								guanylyltransferase activity	GO:0070568	F	6	4	0	1		organonitrogen compound metabolic process	GO:1901564	P	4	4300	546	1
								ubiquitin protein ligase activity	GO:0061630	F	6	6	0	1		phosphorylation	GO:0016310	P	6	1649	177	1
								tetraacyldisaccharide 4'-kinase activity	GO:0009029	F	6	1	0	1		response to stress	GO:0006950	P	3	790	68	1
								transcription coactivator activity	GO:0003713	F	4	4	0	1		cellular protein localization	GO:0034613	P	5	235	9	1
								transcription corepressor activity	GO:0003714	F	4	3	0	1		cellular macromolecule localization	GO:0070727	P	4	235	9	1
								L-glutamine aminotransferase activity	GO:0070548	F	6	2	0	1		protein phosphorylation	GO:0006468	P	7	1517	156	1
								protein disulfide isomerase activity	GO:0003756	F	4	2	0	1		intracellular protein transport	GO:0006886	P	5	219	7	1
								ADP-dependent NAD(P)H-hydrate dehydratase activity	GO:0052855	F	6	1	0	1		cellular response to stimulus	GO:0051716	P	3	744	55	1
								fatty acid synthase activity	GO:0004312	F	6	10	0	1		macromolecule modification	GO:0043412	P	5	2182	230	1
								glucan endo-1,3-beta-glucanase activity, C-3 substituted reducing group	GO:0052861	F	7	2	0	1		vesicle-mediated transport	GO:0016192	P	5	242	6	1
								glucan endo-1,4-beta-glucanase activity, C-3 substituted reducing group	GO:0052862	F	7	2	0	1		intracellular transport	GO:0046907	P	4	257	7	1
								phosphatidylinositol phosphate phosphatase activity	GO:0052866	F	7	1	0	1		nitrogen compound metabolic process	GO:0006807	P	3	6525	833	1
								glucose-6-phosphate dehydrogenase activity	GO:0004345	F	6	8	0	1		cellular localization	GO:0051641	P	3	291	9	1
								U5 snRNA binding	GO:0030623	F	7	2	0	1		cellular protein modification process	GO:0006464	P	6	2126	218	1
								heme-copper terminal oxidase activity	GO:0015002	F	4	11	0	1		protein modification process	GO:0036211	P	5	2126	218	1
								glutamate-cysteine ligase activity	GO:0004357	F	6	3	0	1		cellular component organization or biogenesis	GO:0071840	P	2	811	54	1
								glucosylceramidase activity	GO:0004348	F	6	4	0	1		cellular component organization	GO:0016043	P	3	707	39	1
								glucose-6-phosphate isomerase activity	GO:0004347	F	6	4	0	1		protein metabolic process	GO:0019538	P	4	3726	411	1
								3-oxoacyl-[acyl-carrier-protein] synthase activity	GO:0004315	F	7	10	0	1		cellular response to stress	GO:0033554	P	4	408	13	1
								formate-tetrahydrofolate ligase activity	GO:0004329	F	5	1	0	1		cellular protein metabolic process	GO:0044267	P	5	2983	313	1
								helicase activity	GO:0004386	F	10	301	3	1		macromolecule deacylation	GO:0098732	P	6	4	0	1
								histidinol dehydrogenase activity	GO:0004399	F	6	1	0	1		plant ovule development	GO:0048481	P	4	1	0	1
								glutamine-fructose-6-phosphate transaminase (isomerizing) activity	GO:0004360	F	7	2	0	1		protein export from nucleus	GO:0006611	P	6	3	0	1
								glutathione synthase activity	GO:0004363	F	6	10	0	1		protein import into nucleus	GO:0006606	P	6	8	0	1
								D-alanine-D-alanine ligase activity	GO:0008716	F	6	2	0	1		floral whorl development	GO:0048438	P	4	1	0	1
								glutamate N-acetyltransferase activity	GO:0004358	F	8	1	0	1		triglyceride metabolic process	GO:0006641	P	7	1	0	1
								catalytic activity, acting on DNA	GO:0140097	F	3	346	8	1		floral organ development	GO:0048437	P	4	1	0	1
								glycerone kinase activity	GO:0004371	F	6	1	0	1		acyl-CoA metabolic process	GO:0006637	P	5	4	0	1
								glycylpeptide N-tetradecanoyltransferase activity	GO:0004379	F	7	4	0	1		neutral lipid metabolic process	GO:0006638	P	5	1	0	1
								UDP-3-O-[3-hydroxymyristoyl] N-acetylglucosamine deacetylase activity	GO:0008759	F	5	1	0	1		protein localization to extracellular region	GO:0071692	P	5	2	0	1
								histone-lysine N-methyltransferase activity	GO:0018024	F	6	21	0	1		carpel development	GO:0048440	P	5	1	0	1
								ribosome binding	GO:0043022	F	5	6	0	1		regulation of cellular component biogenesis	GO:0044087	P	3	27	0	1
								ribonucleoprotein complex binding	GO:0043021	F	4	7	0	1		positive regulation of cellular component biogenesis	GO:0044089	P	3	23	0	1
								DNA 5'-adenosine monophosphate hydrolase activity	GO:0033699	F	8	1	0	1		acylglycerol metabolic process	GO:0006639	P	6	1	0	1
								ribonucleoside-diphosphate reductase activity	GO:0061731	F	6	2	0	1		posttranscriptional gene silencing by RNA	GO:0035194	P	5	2	0	1
								2-amino-4-hydroxy-6-hydroxymethyldihydropteridine diphosphokinase activity	GO:0003848	F	6	1	0	1		positive regulation of molecular function	GO:0044093	P	4	10	0	1
								3-dehydroquinate dehydratase activity	GO:0003855	F	6	3	0	1		posttranslational protein targeting to endoplasmic reticulum membrane	GO:0006620	P	7	4	0	1
								3-dehydroquinate synthase activity	GO:0003856	F	6	1	0	1		protein retention in ER lumen	GO:0006621	P	7	7	0	1
								3-hydroxyacyl-CoA dehydrogenase activity	GO:0003857	F	6	5	0	1		gynoecium development	GO:0048467	P	5	1	0	1
								D-arabinono-1,4-lactone oxidase activity	GO:0003885	F	6	13	0	1		protein targeting to mitochondrion	GO:0006626	P	6	9	0	1
								DNA primase activity	GO:0003896	F	7	4	0	1		protein targeting to peroxisome	GO:0006625	P	6	9	0	1
								single-stranded telomeric DNA binding	GO:0043047	F	8	2	0	1		replication fork protection	GO:0048478	P	7	1	0	1
								5-methyltetrahydropteroyltriglutamate-homocysteine S-methyltransferase activity	GO:0003871	F	7	3	0	1		ncRNA 3'-end processing	GO:0043628	P	8	1	0	1
								3-methyl-2-oxobutanoate hydroxymethyltransferase activity	GO:0003864	F	6	3	0	1		positive regulation of transcription elongation from RNA polymerase II promoter	GO:0032968	P	8	2	0	1
								ubiquitin-like protein ligase binding	GO:0044389	F	5	14	0	1		positive regulation of protein metabolic process	GO:0051247	P	5	13	0	1
								protein C-terminal carboxyl O-methyltransferase activity	GO:0003880	F	6	2	0	1		leukotriene metabolic process	GO:0006691	P	6	1	0	1
								ATP phosphoribosyltransferase activity	GO:0003879	F	6	1	0	1		icosanoid metabolic process	GO:0006690	P	5	1	0	1
																protein polymerization	GO:0051258	P	7	30	0	1
																inositol phosphate biosynthetic process	GO:0032958	P	6	2	0	1
																regulation of division septum assembly	GO:0032955	P	5	1	0	1
																regulation of actin cytoskeleton organization	GO:0032956	P	5	26	0	1
																negative regulation of RNA metabolic process	GO:0051253	P	5	11	0	1
																positive regulation of RNA metabolic process	GO:0051254	P	5	2	0	1
																regulation of cytokinetic process	GO:0032954	P	5	1	0	1
																sphingolipid metabolic process	GO:0006665	P	5	7	0	1
																phosphatidylserine biosynthetic process	GO:0006659	P	6	9	0	1
																phosphatidylserine metabolic process	GO:0006658	P	5	9	0	1
																translesion synthesis	GO:0019985	P	8	2	0	1
																charged-tRNA amino acid modification	GO:0019988	P	7	2	0	1
																positive regulation of phosphorylation	GO:0042327	P	7	9	0	1
																ceramide metabolic process	GO:0006672	P	6	3	0	1
																chromosome organization	GO:0051276	P	5	357	0	1
																carbohydrate derivative transport	GO:1901264	P	6	11	0	1
																lipooligosaccharide metabolic process	GO:1901269	P	5	3	0	1
																vesicle organization	GO:0016050	P	5	8	0	1
																protein insertion into mitochondrial membrane	GO:0051204	P	6	5	0	1
																lipooligosaccharide biosynthetic process	GO:1901271	P	6	3	0	1
																cell growth	GO:0016049	P	3	12	0	1
																cellular amide catabolic process	GO:0043605	P	6	1	0	1
																spindle assembly	GO:0051225	P	5	9	0	1
																prenylcysteine metabolic process	GO:0030329	P	5	1	0	1
																prenylcysteine catabolic process	GO:0030328	P	6	1	0	1
																detoxification	GO:0098754	P	2	4	0	1
																cellular response to phosphate starvation	GO:0016036	P	6	3	0	1
																nucleoside phosphate catabolic process	GO:1901292	P	6	1	0	1
																brassinosteroid mediated signaling pathway	GO:0009742	P	6	1	0	1
																response to brassinosteroid	GO:0009741	P	5	1	0	1
																maintenance of location	GO:0051235	P	3	7	0	1
																mitotic cell cycle phase	GO:0098763	P	4	1	0	1
																establishment of RNA localization	GO:0051236	P	4	4	0	1
																regulation of protein stability	GO:0031647	P	4	1	0	1
																regulation of actin filament-based process	GO:0032970	P	4	26	0	1
																ribosome assembly	GO:0042255	P	6	2	0	1
																mature ribosome assembly	GO:0042256	P	7	2	0	1
																tubulin complex assembly	GO:0007021	P	7	1	0	1
																microtubule nucleation	GO:0007020	P	5	4	0	1
																chromosome condensation	GO:0030261	P	8	5	0	1
																asymmetric cell division	GO:0008356	P	4	3	0	1
																post-chaperonin tubulin folding pathway	GO:0007023	P	4	1	0	1
																endoplasmic reticulum organization	GO:0007029	P	5	3	0	1
																ribosomal large subunit biogenesis	GO:0042273	P	5	1	0	1
																lipid glycosylation	GO:0030259	P	4	6	0	1
																negative regulation of organelle organization	GO:0010639	P	5	10	0	1
																positive regulation of organelle organization	GO:0010638	P	5	23	0	1
																spindle checkpoint	GO:0031577	P	4	7	0	1
																DNA integrity checkpoint	GO:0031570	P	4	5	0	1
																DNA strand elongation	GO:0022616	P	6	1	0	1
																ribonucleoprotein complex assembly	GO:0022618	P	5	11	0	1
																plant-type cell wall organization	GO:0009664	P	5	10	0	1
																inner mitochondrial membrane organization	GO:0007007	P	6	2	0	1
																outer mitochondrial membrane organization	GO:0007008	P	6	3	0	1
																mitochondrial membrane organization	GO:0007006	P	5	5	0	1
																biological adhesion	GO:0022610	P	2	1	0	1
																positive regulation of cell communication	GO:0010647	P	4	2	0	1
																spindle organization	GO:0007051	P	4	19	0	1
																cellular modified amino acid catabolic process	GO:0042219	P	6	1	0	1
																mitotic spindle organization	GO:0007052	P	5	9	0	1
																positive regulation of nitrogen compound metabolic process	GO:0051173	P	4	16	0	1
																chromosome segregation	GO:0007059	P	3	27	0	1
																protein acylation	GO:0043543	P	7	18	0	1
																import into nucleus	GO:0051170	P	7	8	0	1
																nuclear transport	GO:0051169	P	5	20	0	1
																nuclear export	GO:0051168	P	7	3	0	1
																regulation of lipid kinase activity	GO:0043550	P	6	15	0	1
																sister chromatid cohesion	GO:0007062	P	4	2	0	1
																mitotic sister chromatid cohesion	GO:0007064	P	5	2	0	1
																cofactor transport	GO:0051181	P	5	2	0	1
																tRNA 5'-end processing	GO:0099116	P	9	1	0	1
																vacuole organization	GO:0007033	P	5	15	0	1
																Golgi organization	GO:0007030	P	5	2	0	1
																regulation of cell size	GO:0008361	P	5	2	0	1
																phenylpropanoid biosynthetic process	GO:0009699	P	5	1	0	1
																phenylpropanoid metabolic process	GO:0009698	P	4	1	0	1
																mitotic DNA replication checkpoint	GO:0033314	P	6	1	0	1
																peroxisomal transport	GO:0043574	P	5	9	0	1
																mitotic spindle assembly checkpoint	GO:0007094	P	6	7	0	1
																mitotic cell cycle checkpoint	GO:0007093	P	4	9	0	1
																centrosome cycle	GO:0007098	P	4	3	0	1
																metaphase/anaphase transition of mitotic cell cycle	GO:0007091	P	6	14	0	1
																mitotic chromosome condensation	GO:0007076	P	5	5	0	1
																morphogenesis of a branching structure	GO:0001763	P	3	1	0	1
																regulation of mitotic nuclear division	GO:0007088	P	5	14	0	1
																plant-type cell wall assembly	GO:0071668	P	6	10	0	1
																tetrahydrofolate metabolic process	GO:0046653	P	6	2	0	1
																tetrahydrofolate biosynthetic process	GO:0046654	P	7	2	0	1
																acyl-CoA biosynthetic process	GO:0071616	P	6	3	0	1
																response to antibiotic	GO:0046677	P	4	1	0	1
																regulation of DNA methylation	GO:0044030	P	6	4	0	1
																actin filament bundle organization	GO:0061572	P	6	1	0	1
																anatomical structure homeostasis	GO:0060249	P	5	217	0	1
																antibiotic metabolic process	GO:0016999	P	5	4	0	1
																regulation of mitotic spindle organization	GO:0060236	P	6	9	0	1
																one-carbon metabolic process	GO:0006730	P	4	2	0	1
																regulation of cell division	GO:0051302	P	4	3	0	1
																mitotic sister chromatid separation	GO:0051306	P	5	14	0	1
																chromosome separation	GO:0051304	P	4	15	0	1
																peptidyl-arginine N-methylation	GO:0035246	P	7	4	0	1
																regulation of proanthocyanidin biosynthetic process	GO:2000029	P	6	1	0	1
																nuclear-transcribed mRNA catabolic process, non-stop decay	GO:0070481	P	8	1	0	1
																nuclear chromosome segregation	GO:0098813	P	4	23	0	1
																photoperiodism, flowering	GO:0048573	P	3	1	0	1
																nitrile metabolic process	GO:0050898	P	5	3	0	1
																glutathione biosynthetic process	GO:0006750	P	6	10	0	1
																glutathione metabolic process	GO:0006749	P	5	12	0	1
																negative regulation of small molecule metabolic process	GO:0062014	P	4	1	0	1
																regulation of small molecule metabolic process	GO:0062012	P	4	1	0	1
																kinetochore assembly	GO:0051382	P	6	5	0	1
																sterol metabolic process	GO:0016125	P	5	2	0	1
																heme a biosynthetic process	GO:0006784	P	6	2	0	1
																kinetochore organization	GO:0051383	P	6	5	0	1
																arginine biosynthetic process via ornithine	GO:0042450	P	7	1	0	1
																meiotic cell cycle	GO:0051321	P	3	7	0	1
																anaphase	GO:0051322	P	4	1	0	1
																cilium assembly	GO:0060271	P	6	2	0	1
																non-motile cilium assembly	GO:1905515	P	7	2	0	1
																Notch signaling pathway	GO:0007219	P	5	2	0	1
																regulation of hydrolase activity	GO:0051336	P	5	6	0	1
																regulation of oxidoreductase activity	GO:0051341	P	4	7	0	1
																chromatin organization involved in negative regulation of transcription	GO:0097549	P	6	6	0	1
																positive regulation of transferase activity	GO:0051347	P	6	9	0	1
																S-glycoside metabolic process	GO:0016143	P	5	3	0	1
																S-glycoside catabolic process	GO:0016145	P	6	3	0	1
																reciprocal meiotic recombination	GO:0007131	P	4	4	0	1
																protein-DNA complex assembly	GO:0065004	P	6	32	0	1
																regulation of actin filament organization	GO:0110053	P	6	26	0	1
																nucleosome organization	GO:0034728	P	5	28	0	1
																snRNA metabolic process	GO:0016073	P	8	2	0	1
																meiosis I	GO:0007127	P	5	4	0	1
																regulation of phosphoprotein phosphatase activity	GO:0043666	P	7	5	0	1
																cellular detoxification of aldehyde	GO:0110095	P	4	4	0	1
																cellular response to aldehyde	GO:0110096	P	5	4	0	1
																cell adhesion	GO:0007155	P	3	1	0	1
																thiamine diphosphate metabolic process	GO:0042357	P	5	3	0	1
																post-translational protein modification	GO:0043687	P	7	2	0	1
																regulation of ion transmembrane transport	GO:0034765	P	6	2	0	1
																regulation of transmembrane transport	GO:0034762	P	5	2	0	1
																cell surface receptor signaling pathway	GO:0007166	P	4	2	0	1
																protein sumoylation	GO:0016925	P	9	2	0	1
																regulation of cell cycle phase transition	GO:1901987	P	5	15	0	1
																negative regulation of cell cycle phase transition	GO:1901988	P	5	8	0	1
																positive regulation of cellular process	GO:0048522	P	3	45	0	1
																defense response to fungus	GO:0050832	P	5	6	0	1
																regulation of mitotic cell cycle phase transition	GO:1901990	P	6	15	0	1
																negative regulation of mitotic cell cycle phase transition	GO:1901991	P	6	8	0	1
																regulation of anatomical structure size	GO:0090066	P	4	28	0	1
																nonribosomal peptide biosynthetic process	GO:0019184	P	7	10	0	1
																activation of protein kinase activity	GO:0032147	P	9	9	0	1
																response to steroid hormone	GO:0048545	P	5	1	0	1
																poly(A)+ mRNA export from nucleus	GO:0016973	P	7	2	0	1
																microtubule polymerization	GO:0046785	P	5	4	0	1
																transposition	GO:0032196	P	3	1	0	1
																response to freezing	GO:0050826	P	5	1	0	1
																protein stabilization	GO:0050821	P	5	1	0	1
																negative regulation of DNA-dependent DNA replication	GO:2000104	P	8	1	0	1
																M phase	GO:0000279	P	4	1	0	1
																mitotic cell cycle	GO:0000278	P	4	40	0	1
																nuclear division	GO:0000280	P	6	27	0	1
																vesicle docking	GO:0048278	P	5	19	0	1
																RNA localization	GO:0006403	P	4	4	0	1
																vesicle targeting, rough ER to cis-Golgi	GO:0048207	P	5	6	0	1
																COPII vesicle coating	GO:0048208	P	6	6	0	1
																mRNA export from nucleus	GO:0006406	P	6	2	0	1
																maintenance of protein location	GO:0045185	P	4	7	0	1
																RNA export from nucleus	GO:0006405	P	6	3	0	1
																RNA capping	GO:0036260	P	7	3	0	1
																glycosinolate catabolic process	GO:0019759	P	5	3	0	1
																glucosinolate metabolic process	GO:0019760	P	5	3	0	1
																glucosinolate catabolic process	GO:0019762	P	6	3	0	1
																secondary metabolic process	GO:0019748	P	3	6	0	1
																DNA methylation or demethylation	GO:0044728	P	7	4	0	1
																translational frameshifting	GO:0006452	P	7	4	0	1
																response to organic cyclic compound	GO:0014070	P	5	1	0	1
																barbed-end actin filament capping	GO:0051016	P	8	3	0	1
																microtubule severing	GO:0051013	P	5	2	0	1
																regulation of translational elongation	GO:0006448	P	7	8	0	1
																regulation of translational termination	GO:0006449	P	6	4	0	1
																actin filament bundle assembly	GO:0051017	P	5	1	0	1
																glycosinolate metabolic process	GO:0019757	P	4	3	0	1
																arginyl-tRNA aminoacylation	GO:0006420	P	8	2	0	1
																steroid hormone mediated signaling pathway	GO:0043401	P	5	1	0	1
																glutaminyl-tRNA aminoacylation	GO:0006425	P	8	2	0	1
																C-terminal protein amino acid modification	GO:0018410	P	8	2	0	1
																mRNA transport	GO:0051028	P	6	3	0	1
																urea catabolic process	GO:0043419	P	5	1	0	1
																cellular response to toxic substance	GO:0097237	P	5	4	0	1
																protein demethylation	GO:0006482	P	4	1	0	1
																N-terminal protein amino acid methylation	GO:0006480	P	6	1	0	1
																C-terminal protein methylation	GO:0006481	P	6	2	0	1
																sulfate transmembrane transport	GO:1902358	P	7	1	0	1
																dolichol-linked oligosaccharide biosynthetic process	GO:0006488	P	6	1	0	1
																regulation of monooxygenase activity	GO:0032768	P	5	7	0	1
																organelle fusion	GO:0048284	P	5	2	0	1
																vesicle fusion with Golgi apparatus	GO:0048280	P	7	2	0	1
																oligosaccharide-lipid intermediate biosynthetic process	GO:0006490	P	5	1	0	1
																N-glycan processing	GO:0006491	P	6	3	0	1
																N-terminal protein lipidation	GO:0006498	P	8	4	0	1
																N-terminal protein myristoylation	GO:0006499	P	9	4	0	1
																positive regulation of autophagy	GO:0010508	P	5	4	0	1
																regulation of autophagy	GO:0010506	P	5	4	0	1
																protein ADP-ribosylation	GO:0006471	P	7	4	0	1
																internal protein amino acid acetylation	GO:0006475	P	9	14	0	1
																protein deacetylation	GO:0006476	P	8	4	0	1
																protein acetylation	GO:0006473	P	8	14	0	1
																positive regulation of protein modification process	GO:0031401	P	6	9	0	1
																membrane docking	GO:0022406	P	3	19	0	1
																cell projection assembly	GO:0030031	P	5	2	0	1
																cell projection organization	GO:0030030	P	4	2	0	1
																cell cycle phase	GO:0022403	P	3	1	0	1
																peptidyl-lysine acetylation	GO:0018394	P	9	14	0	1
																respiratory chain complex III assembly	GO:0017062	P	8	1	0	1
																internal peptidyl-lysine acetylation	GO:0018393	P	10	14	0	1
																nuclear-transcribed mRNA catabolic process, no-go decay	GO:0070966	P	8	1	0	1
																putrescine biosynthetic process	GO:0009446	P	6	1	0	1
																putrescine metabolic process	GO:0009445	P	5	1	0	1
																pyridoxal 5'-phosphate salvage	GO:0009443	P	5	2	0	1
																regulation of cation transmembrane transport	GO:1904062	P	7	2	0	1
																transcription initiation from RNA polymerase III promoter	GO:0006384	P	8	5	0	1
																tRNA splicing, via endonucleolytic cleavage and ligation	GO:0006388	P	9	8	0	1
																response to cold	GO:0009409	P	4	1	0	1
																negative regulation of protein complex assembly	GO:0031333	P	5	3	0	1
																response to lipid	GO:0033993	P	5	1	0	1
																positive regulation of cellular catabolic process	GO:0031331	P	5	4	0	1
																protein myristoylation	GO:0018377	P	8	4	0	1
																demethylation	GO:0070988	P	3	1	0	1
																positive regulation of protein complex assembly	GO:0031334	P	4	23	0	1
																regulation of cellular catabolic process	GO:0031329	P	5	4	0	1
																positive regulation of cellular biosynthetic process	GO:0031328	P	5	6	0	1
																deoxyribose phosphate metabolic process	GO:0019692	P	5	5	0	1
																positive regulation of cellular metabolic process	GO:0031325	P	4	20	0	1
																regulation of mitotic metaphase/anaphase transition	GO:0030071	P	7	14	0	1
																organelle assembly	GO:0070925	P	5	25	0	1
																negative regulation of DNA replication	GO:0008156	P	7	1	0	1
																negative regulation of nucleotide metabolic process	GO:0045980	P	5	1	0	1
																7-methylguanosine RNA capping	GO:0009452	P	8	3	0	1
																chromatin organization involved in regulation of transcription	GO:0034401	P	5	6	0	1
																actin filament polymerization	GO:0030041	P	7	26	0	1
																N-terminal protein amino acid modification	GO:0031365	P	7	5	0	1
																cell septum assembly	GO:0090529	P	5	1	0	1
																ncRNA 5'-end processing	GO:0034471	P	8	1	0	1
																snRNA 3'-end processing	GO:0034472	P	9	1	0	1
																icosanoid biosynthetic process	GO:0046456	P	6	1	0	1
																neutral lipid biosynthetic process	GO:0046460	P	5	1	0	1
																acylglycerol biosynthetic process	GO:0046463	P	6	1	0	1
																meiotic chromosome segregation	GO:0045132	P	4	2	0	1
																proteasomal protein catabolic process	GO:0010498	P	6	11	0	1
																regulation of protein depolymerization	GO:1901879	P	6	3	0	1
																cellular response to organic cyclic compound	GO:0071407	P	6	1	0	1
																negative regulation of protein depolymerization	GO:1901880	P	6	3	0	1
																glyoxylate metabolic process	GO:0046487	P	5	1	0	1
																regulation of cell septum assembly	GO:1901891	P	4	1	0	1
																lipid A metabolic process	GO:0046493	P	6	3	0	1
																rRNA-containing ribonucleoprotein complex export from nucleus	GO:0071428	P	6	1	0	1
																mitochondrial respiratory chain complex assembly	GO:0033108	P	6	1	0	1
																ribonucleoprotein complex export from nucleus	GO:0071426	P	5	3	0	1
																mRNA-containing ribonucleoprotein complex export from nucleus	GO:0071427	P	6	2	0	1
																D-amino acid metabolic process	GO:0046416	P	6	1	0	1
																mitochondrial fission	GO:0000266	P	6	2	0	1
																protein neddylation	GO:0045116	P	9	3	0	1
																spliceosomal complex assembly	GO:0000245	P	6	5	0	1
																spliceosomal tri-snRNP complex assembly	GO:0000244	P	7	1	0	1
																U6 snRNA 3'-end processing	GO:0034477	P	10	1	0	1
																positive regulation of signaling	GO:0023056	P	3	2	0	1
																regulation of mRNA processing	GO:0050684	P	6	2	0	1
																erythrose 4-phosphate/phosphoenolpyruvate family amino acid catabolic process	GO:1902222	P	7	1	0	1
																seed development	GO:0048316	P	4	1	0	1
																mRNA cis splicing, via spliceosome	GO:0045292	P	9	3	0	1
																arginine biosynthetic process	GO:0006526	P	8	3	0	1
																negative regulation of nucleic acid-templated transcription	GO:1903507	P	7	11	0	1
																regulation of chromosome segregation	GO:0051983	P	4	14	0	1
																RNA transport	GO:0050658	P	5	4	0	1
																nucleic acid transport	GO:0050657	P	7	4	0	1
																negative regulation of chromosome segregation	GO:0051985	P	4	7	0	1
																positive regulation of nucleic acid-templated transcription	GO:1903508	P	7	2	0	1
																CAAX-box protein processing	GO:0071586	P	7	3	0	1
																cell cycle G2/M phase transition	GO:0044839	P	5	1	0	1
																L-phenylalanine catabolic process	GO:0006559	P	6	1	0	1
																negative regulation of cellular component organization	GO:0051129	P	4	10	0	1
																regulation of cellular component organization	GO:0051128	P	4	56	0	1
																biological phase	GO:0044848	P	2	1	0	1
																protein-containing complex localization	GO:0031503	P	5	3	0	1
																positive regulation of cellular component organization	GO:0051130	P	4	27	0	1
																cytoplasmic translation	GO:0002181	P	7	1	0	1
																cytoplasmic translational elongation	GO:0002182	P	7	1	0	1
																glycine biosynthetic process	GO:0006545	P	6	4	0	1
																S-adenosylmethionine biosynthetic process	GO:0006556	P	5	5	0	1
																methionine metabolic process	GO:0006555	P	6	6	0	1
																prenylation	GO:0097354	P	4	5	0	1
																pyrimidine nucleobase biosynthetic process	GO:0019856	P	7	4	0	1
																plasma membrane bounded cell projection organization	GO:0120036	P	5	2	0	1
																response to toxic substance	GO:0009636	P	4	4	0	1
																import into cell	GO:0098657	P	5	2	0	1
																regulation of microtubule-based process	GO:0032886	P	4	11	0	1
																photoperiodism	GO:0009648	P	6	1	0	1
																inorganic anion transmembrane transport	GO:0098661	P	8	1	0	1
																regulation of localization	GO:0032879	P	3	2	0	1
																positive regulation of gene expression	GO:0010628	P	5	6	0	1
																plasma membrane bounded cell projection assembly	GO:0120031	P	6	2	0	1
																mitotic G2/M transition checkpoint	GO:0044818	P	5	1	0	1
																heparan sulfate proteoglycan metabolic process	GO:0030201	P	7	5	0	1
																glycosaminoglycan metabolic process	GO:0030203	P	6	5	0	1
																ornithine metabolic process	GO:0006591	P	6	1	0	1
																response to fungus	GO:0009620	P	4	6	0	1
																positive regulation of macromolecule metabolic process	GO:0010604	P	4	16	0	1
																protein import into mitochondrial matrix	GO:0030150	P	7	4	0	1
																neurotransmitter biosynthetic process	GO:0042136	P	5	4	0	1
																regulation of DNA-binding transcription factor activity	GO:0051090	P	4	1	0	1
																centromere complex assembly	GO:0034508	P	6	5	0	1
																peptidyl-diphthamide metabolic process	GO:0017182	P	9	1	0	1
																peptidyl-diphthamide biosynthetic process from peptidyl-histidine	GO:0017183	P	5	1	0	1
																protein localization to nucleus	GO:0034504	P	7	8	0	1
																S-adenosylmethionine metabolic process	GO:0046500	P	4	5	0	1
																retrograde transport, endosome to Golgi	GO:0042147	P	6	4	0	1
																regulation of RNA splicing	GO:0043484	P	6	2	0	1
																homologous recombination	GO:0035825	P	7	4	0	1
																histone exchange	GO:0043486	P	6	1	0	1
																regulation of DNA-templated transcription, elongation	GO:0032784	P	7	3	0	1
																positive regulation of DNA-templated transcription, elongation	GO:0032786	P	7	2	0	1
																protein dealkylation	GO:0008214	P	7	1	0	1
																mitochondrial respiratory chain complex III assembly	GO:0034551	P	7	1	0	1
																regulation of transport	GO:0051049	P	4	2	0	1
																cell cycle phase transition	GO:0044770	P	4	15	0	1
																positive regulation of DNA metabolic process	GO:0051054	P	5	1	0	1
																mitotic cell cycle phase transition	GO:0044772	P	5	15	0	1
																mitotic DNA integrity checkpoint	GO:0044774	P	5	1	0	1
																cilium organization	GO:0044782	P	5	2	0	1
																chromatin assembly	GO:0031497	P	5	27	0	1
																proteoglycan biosynthetic process	GO:0030166	P	7	5	0	1
																positive regulation of macromolecule biosynthetic process	GO:0010557	P	5	6	0	1
																metaphase/anaphase transition of cell cycle	GO:0044784	P	5	14	0	1
																regulation of secondary metabolic process	GO:0043455	P	4	1	0	1
																regulation of cell population proliferation	GO:0042127	P	3	1	0	1
																proton-transporting ATP synthase complex assembly	GO:0043461	P	8	1	0	1
																cell differentiation	GO:0030154	P	4	2	0	1
																negative regulation of phosphorus metabolic process	GO:0010563	P	5	1	0	1
																positive regulation of phosphorus metabolic process	GO:0010562	P	5	9	0	1
																regulation of cell cycle process	GO:0010564	P	4	27	0	1
																tRNA 5'-leader removal	GO:0001682	P	10	1	0	1
																extracellular matrix organization	GO:0030198	P	5	10	0	1
																regulation of protein catabolic process	GO:0042176	P	5	2	0	1
																spliceosomal snRNP assembly	GO:0000387	P	6	6	0	1
																RNA splicing, via endonucleolytic cleavage and ligation	GO:0000394	P	8	8	0	1
																cellular detoxification	GO:1990748	P	3	4	0	1
																regulation of secondary metabolite biosynthetic process	GO:1900376	P	5	1	0	1
																organelle localization	GO:0051640	P	4	26	0	1
																vesicle localization	GO:0051648	P	5	6	0	1
																establishment of localization in cell	GO:0051649	P	4	6	0	1
																DNA damage checkpoint	GO:0000077	P	5	4	0	1
																DNA replication checkpoint	GO:0000076	P	5	1	0	1
																maintenance of location in cell	GO:0051651	P	3	7	0	1
																cell cycle checkpoint	GO:0000075	P	3	13	0	1
																phosphatidylinositol-mediated signaling	GO:0048015	P	6	6	0	1
																establishment of vesicle localization	GO:0051650	P	5	6	0	1
																mitotic sister chromatid segregation	GO:0000070	P	5	21	0	1
																establishment of organelle localization	GO:0051656	P	4	7	0	1
																inositol lipid-mediated signaling	GO:0048017	P	5	6	0	1
																very long-chain fatty acid metabolic process	GO:0000038	P	6	2	0	1
																autophagosome assembly	GO:0000045	P	6	7	0	1
																regulation of mRNA splicing, via spliceosome	GO:0048024	P	7	2	0	1
																negative regulation of metaphase/anaphase transition of cell cycle	GO:1902100	P	6	7	0	1
																ribosomal large subunit export from nucleus	GO:0000055	P	6	1	0	1
																ribosomal subunit export from nucleus	GO:0000054	P	5	1	0	1
																L-methionine salvage	GO:0071267	P	6	1	0	1
																maintenance of protein localization in organelle	GO:0072595	P	5	7	0	1
																L-methionine biosynthetic process	GO:0071265	P	5	1	0	1
																positive regulation of response to DNA damage stimulus	GO:2001022	P	4	1	0	1
																iron coordination entity transport	GO:1901678	P	10	2	0	1
																posttranscriptional gene silencing	GO:0016441	P	4	2	0	1
																mitotic M phase	GO:0000087	P	5	1	0	1
																G2/M transition of mitotic cell cycle	GO:0000086	P	6	1	0	1
																sulfur amino acid catabolic process	GO:0000098	P	6	1	0	1
																formaldehyde catabolic process	GO:0046294	P	5	4	0	1
																mitotic anaphase	GO:0000090	P	5	1	0	1
																formaldehyde metabolic process	GO:0046292	P	4	4	0	1
																phosphatidylinositol-3-phosphate biosynthetic process	GO:0036092	P	8	7	0	1
																ATP synthesis coupled electron transport	GO:0042773	P	5	12	0	1
																mitochondrial ATP synthesis coupled electron transport	GO:0042775	P	6	10	0	1
																negative regulation of gene expression, epigenetic	GO:0045814	P	6	6	0	1
																L-methionine salvage from methylthioadenosine	GO:0019509	P	7	1	0	1
																pyrimidine nucleobase metabolic process	GO:0006206	P	6	4	0	1
																'de novo' pyrimidine nucleobase biosynthetic process	GO:0006207	P	8	3	0	1
																negative regulation of transcription by RNA polymerase III	GO:0016480	P	7	3	0	1
																cytosolic transport	GO:0016482	P	5	4	0	1
																negative regulation of mitotic nuclear division	GO:0045839	P	5	7	0	1
																arabinose metabolic process	GO:0019566	P	6	7	0	1
																DNA metabolic process	GO:0006259	P	5	450	14	1
																actin filament capping	GO:0051693	P	7	3	0	1
																division septum assembly	GO:0000917	P	6	1	0	1
																cytokinetic process	GO:0032506	P	4	1	0	1
																maintenance of protein location in cell	GO:0032507	P	4	7	0	1
																peptidyl-arginine methylation	GO:0018216	P	6	4	0	1
																membrane fusion	GO:0061025	P	5	2	0	1
																dTMP biosynthetic process	GO:0006231	P	9	4	0	1
																very long-chain fatty acid biosynthetic process	GO:0042761	P	7	2	0	1
																peptidyl-histidine modification	GO:0018202	P	8	1	0	1
																peptidyl-lysine modification	GO:0018205	P	8	40	0	1
																cell wall assembly	GO:0070726	P	5	10	0	1
																amino acid salvage	GO:0043102	P	5	1	0	1
																regulation of microtubule polymerization or depolymerization	GO:0031110	P	6	2	0	1
																deoxyribonucleoside triphosphate metabolic process	GO:0009200	P	7	1	0	1
																GMP biosynthetic process	GO:0006177	P	9	1	0	1
																microtubule polymerization or depolymerization	GO:0031109	P	5	6	0	1
																D-amino acid catabolic process	GO:0019478	P	7	1	0	1
																regulation of nucleotide metabolic process	GO:0006140	P	5	1	0	1
																purine nucleobase metabolic process	GO:0006144	P	6	2	0	1
																ribosome localization	GO:0033750	P	5	1	0	1
																regulation of DNA-dependent DNA replication	GO:0090329	P	8	1	0	1
																positive regulation of translation	GO:0045727	P	6	4	0	1
																peptidyl-asparagine modification	GO:0018196	P	8	2	0	1
																peptidyl-arginine modification	GO:0018195	P	8	4	0	1
																cellulose microfibril organization	GO:0010215	P	6	10	0	1
																response to ionizing radiation	GO:0010212	P	5	1	0	1
																positive regulation of DNA repair	GO:0045739	P	5	1	0	1
																nucleic acid phosphodiester bond hydrolysis	GO:0090305	P	6	7	0	1
																lipid A biosynthetic process	GO:0009245	P	6	3	0	1
																peroxisomal membrane transport	GO:0015919	P	6	7	0	1
																anaphase-promoting complex-dependent catabolic process	GO:0031145	P	8	6	0	1
																phospholipid transport	GO:0015914	P	6	15	0	1
																vegetative to reproductive phase transition of meristem	GO:0010228	P	4	1	0	1
																secondary shoot formation	GO:0010223	P	4	1	0	1
																pyrimidine deoxyribonucleoside triphosphate metabolic process	GO:0009211	P	8	1	0	1
																regulation of metaphase/anaphase transition of cell cycle	GO:1902099	P	6	14	0	1
																'de novo' IMP biosynthetic process	GO:0006189	P	10	3	0	1
																pyrimidine deoxyribonucleotide metabolic process	GO:0009219	P	7	5	0	1
																positive regulation of Notch signaling pathway	GO:0045747	P	5	2	0	1
																regulation of cytokinesis	GO:0032465	P	5	3	0	1
																pyrimidine deoxyribonucleotide biosynthetic process	GO:0009221	P	8	4	0	1
																thiamine diphosphate biosynthetic process	GO:0009229	P	6	3	0	1
																cytoplasmic microtubule organization	GO:0031122	P	5	3	0	1
																myo-inositol hexakisphosphate biosynthetic process	GO:0010264	P	6	2	0	1
																endomembrane system organization	GO:0010256	P	4	5	0	1
																tRNA thio-modification	GO:0034227	P	8	1	0	1
																deoxyribonucleotide metabolic process	GO:0009262	P	5	6	0	1
																pantothenate biosynthetic process	GO:0015940	P	6	4	0	1
																response to temperature stimulus	GO:0009266	P	4	1	0	1
																CAAX-box protein maturation	GO:0080120	P	6	3	0	1
																2'-deoxyribonucleotide biosynthetic process	GO:0009265	P	7	4	0	1
																deoxyribonucleotide catabolic process	GO:0009264	P	6	1	0	1
																deoxyribonucleotide biosynthetic process	GO:0009263	P	6	4	0	1
																cellular response to starvation	GO:0009267	P	5	3	0	1
																pantothenate metabolic process	GO:0015939	P	5	4	0	1
																coenzyme A biosynthetic process	GO:0015937	P	7	4	0	1
																coenzyme A metabolic process	GO:0015936	P	6	17	0	1
																nucleobase-containing compound transport	GO:0015931	P	6	6	0	1
																positive regulation of supramolecular fiber organization	GO:1902905	P	5	23	0	1
																regulation of supramolecular fiber organization	GO:1902903	P	5	26	0	1
																negative regulation of supramolecular fiber organization	GO:1902904	P	5	3	0	1
																establishment of protein localization to extracellular region	GO:0035592	P	5	2	0	1
																proteasome-mediated ubiquitin-dependent protein catabolic process	GO:0043161	P	7	11	0	1
																positive regulation of cellular amide metabolic process	GO:0034250	P	5	4	0	1
																macromolecule metabolic process	GO:0043170	P	4	6115	738	1
																regulation of transcription elongation from RNA polymerase II promoter	GO:0034243	P	8	2	0	1
																nuclear-transcribed mRNA catabolic process, nonsense-mediated decay	GO:0000184	P	8	8	0	1
																cellular response to brassinosteroid stimulus	GO:0071367	P	6	1	0	1
																proton-transporting V-type ATPase complex assembly	GO:0070070	P	8	2	0	1
																proton-transporting two-sector ATPase complex assembly	GO:0070071	P	7	3	0	1
																regulation of nuclear division	GO:0051783	P	6	14	0	1
																negative regulation of nuclear division	GO:0051784	P	6	7	0	1
																cellular response to lipid	GO:0071396	P	6	1	0	1
																regulation of mRNA metabolic process	GO:1903311	P	6	2	0	1
																cellular response to steroid hormone stimulus	GO:0071383	P	6	1	0	1
																covalent chromatin modification	GO:0016569	P	5	45	0	1
																protein insertion into ER membrane	GO:0045048	P	6	2	0	1
																establishment of protein localization to peroxisome	GO:0072663	P	6	9	0	1
																protein localization to peroxisome	GO:0072662	P	6	9	0	1
																deoxyribose phosphate biosynthetic process	GO:0046385	P	6	4	0	1
																histone modification	GO:0016570	P	6	45	0	1
																histone methylation	GO:0016571	P	6	22	0	1
																histone acetylation	GO:0016573	P	7	14	0	1
																histone deacetylation	GO:0016575	P	7	4	0	1
																protein import into peroxisome matrix	GO:0016558	P	7	7	0	1
																protein import into peroxisome matrix, docking	GO:0016560	P	5	5	0	1
																establishment of protein localization to mitochondrion	GO:0072655	P	6	9	0	1
																fatty acid derivative metabolic process	GO:1901568	P	4	1	0	1
																fatty acid derivative biosynthetic process	GO:1901570	P	5	1	0	1
																regulation of cytoplasmic translational elongation	GO:1900247	P	8	1	0	1
																regulation of actin filament polymerization	GO:0030833	P	6	26	0	1
																regulation of actin filament length	GO:0030832	P	5	26	0	1
																negative regulation of actin filament depolymerization	GO:0030835	P	6	3	0	1
																regulation of actin filament depolymerization	GO:0030834	P	7	3	0	1
																negative regulation of actin filament polymerization	GO:0030837	P	6	3	0	1
																positive regulation of actin filament polymerization	GO:0030838	P	6	23	0	1
																negative regulation of growth	GO:0045926	P	3	2	0	1
																chromatin organization	GO:0006325	P	4	92	0	1
																DNA packaging	GO:0006323	P	7	33	0	1
																aerobic electron transport chain	GO:0019646	P	6	1	0	1
																positive regulation of phosphate metabolic process	GO:0045937	P	6	9	0	1
																urea metabolic process	GO:0019627	P	4	1	0	1
																positive regulation of nucleobase-containing compound metabolic process	GO:0045935	P	5	3	0	1
																negative regulation of phosphate metabolic process	GO:0045936	P	6	1	0	1
																RNA phosphodiester bond hydrolysis	GO:0090501	P	7	4	0	1
																negative regulation of mitotic cell cycle	GO:0045930	P	5	9	0	1
																chromatin assembly or disassembly	GO:0006333	P	5	29	0	1
																nucleosome assembly	GO:0006334	P	6	27	0	1
																double-strand break repair via nonhomologous end joining	GO:0006303	P	8	2	0	1
																positive regulation of transcription by RNA polymerase II	GO:0045944	P	7	2	0	1
																DNA modification	GO:0006304	P	6	4	0	1
																postreplication repair	GO:0006301	P	7	2	0	1
																double-strand break repair	GO:0006302	P	7	10	0	1
																protein arginylation	GO:0016598	P	7	1	0	1
																protein deubiquitination	GO:0016579	P	7	42	0	1
																transposition, DNA-mediated	GO:0006313	P	4	1	0	1
																DNA alkylation	GO:0006305	P	7	4	0	1
																DNA methylation	GO:0006306	P	5	4	0	1
																transcription elongation from RNA polymerase II promoter	GO:0006368	P	8	9	0	1
																7-methylguanosine mRNA capping	GO:0006370	P	8	3	0	1
																mRNA splice site selection	GO:0006376	P	6	5	0	1
																mRNA cleavage	GO:0006379	P	8	4	0	1
																vacuolar proton-transporting V-type ATPase complex assembly	GO:0070072	P	9	2	0	1
																protein farnesylation	GO:0018343	P	6	1	0	1
																protein prenylation	GO:0018342	P	5	5	0	1
																positive regulation of translational termination	GO:0045905	P	6	4	0	1
																chromatin silencing	GO:0006342	P	4	6	0	1
																negative regulation of translational elongation	GO:0045900	P	7	3	0	1
																chromatin silencing at telomere	GO:0006348	P	5	6	0	1
																positive regulation of translational elongation	GO:0045901	P	7	4	0	1
																chromatin remodeling	GO:0006338	P	5	14	0	1
																antibiotic catabolic process	GO:0017001	P	5	4	0	1
																protein-heme linkage	GO:0017003	P	8	2	0	1
																DNA-templated transcription, elongation	GO:0006354	P	7	10	0	1
																regulation of transcription by RNA polymerase III	GO:0006359	P	7	4	0	1
																vesicle targeting, to, from or within Golgi	GO:0048199	P	4	6	0	1
																Golgi vesicle budding	GO:0048194	P	6	6	0	1
																DNA repair	GO:0006281	P	6	398	11	1
																negative regulation of transcription, DNA-templated	GO:0045892	P	6	11	0	1
																positive regulation of transcription, DNA-templated	GO:0045893	P	6	2	0	1
																protein N-linked glycosylation via asparagine	GO:0018279	P	7	2	0	1
																autophagosome organization	GO:1905037	P	6	7	0	1
																negative regulation of protein complex disassembly	GO:0043242	P	5	3	0	1
																DNA-dependent DNA replication	GO:0006261	P	7	13	0	1
																nuclear-transcribed mRNA catabolic process	GO:0000956	P	7	9	0	1
																regulation of protein complex disassembly	GO:0043244	P	5	7	0	1
																positive regulation of protein complex disassembly	GO:0043243	P	5	4	0	1
																DNA topological change	GO:0006265	P	6	19	0	1
																proteasome assembly	GO:0043248	P	7	1	0	1
																DNA replication, synthesis of RNA primer	GO:0006269	P	6	3	0	1
																process utilizing autophagic mechanism	GO:0061919	P	3	17	0	1
																mitochondrial transmembrane transport	GO:1990542	P	6	10	0	1
																DNA replication initiation	GO:0006270	P	6	8	0	1
																lagging strand elongation	GO:0006273	P	8	1	0	1
																DNA strand elongation involved in DNA replication	GO:0006271	P	7	1	0	1
																RNA 5'-end processing	GO:0000966	P	7	1	0	1
																regulation of protein complex assembly	GO:0043254	P	4	26	0	1
																regulation of DNA replication	GO:0006275	P	7	3	0	1
																protein secretion	GO:0009306	P	5	2	0	1
																regulation of cellular component size	GO:0032535	P	4	28	0	1
																posttranslational protein targeting to membrane, translocation	GO:0031204	P	7	4	0	1
																nucleoside bisphosphate biosynthetic process	GO:0033866	P	7	7	0	1
																negative regulation of mitotic metaphase/anaphase transition	GO:0045841	P	7	7	0	1
																positive regulation of protein kinase activity	GO:0045860	P	8	9	0	1
																shoot axis formation	GO:0010346	P	5	1	0	1
																secondary metabolite biosynthetic process	GO:0044550	P	4	3	0	1
																protein deacylation	GO:0035601	P	7	4	0	1
																2'-deoxyribonucleotide metabolic process	GO:0009394	P	6	5	0	1
																regulation of actin polymerization or depolymerization	GO:0008064	P	6	26	0	1
																DNA-dependent DNA replication maintenance of fidelity	GO:0045005	P	6	1	0	1
																actin nucleation	GO:0045010	P	6	23	0	1
																plant-type ovary development	GO:0035670	P	5	1	0	1
																regulation of G2/M transition of mitotic cell cycle	GO:0010389	P	7	1	0	1
																microtubule cytoskeleton organization involved in mitosis	GO:1902850	P	5	9	0	1
																monosaccharide catabolic process	GO:0046365	P	5	7	0	1
																meiosis I cell cycle process	GO:0061982	P	4	4	0	1
																protein insertion into mitochondrial inner membrane	GO:0045039	P	6	2	0	1
																L-arabinose metabolic process	GO:0046373	P	7	7	0	1
																protein insertion into mitochondrial outer membrane	GO:0045040	P	6	3	0	1
																Arp2/3 complex-mediated actin nucleation	GO:0034314	P	7	20	0	1
																regulation of ion transport	GO:0043269	P	5	2	0	1
																negative regulation of mitotic sister chromatid segregation	GO:0033048	P	6	7	0	1
																regulation of mitotic sister chromatid segregation	GO:0033047	P	6	14	0	1
																negative regulation of sister chromatid segregation	GO:0033046	P	5	7	0	1
																regulation of sister chromatid segregation	GO:0033045	P	5	14	0	1
																regulation of chromosome organization	GO:0033044	P	6	14	0	1
																regulation of organelle organization	GO:0033043	P	5	51	0	1
																peptide secretion	GO:0002790	P	6	2	0	1
																negative regulation of chromosome separation	GO:1905819	P	5	7	0	1
																regulation of chromosome separation	GO:1905818	P	5	14	0	1
																mitochondrial transport	GO:0006839	P	5	15	0	1
																pyruvate transmembrane transport	GO:1901475	P	8	6	0	1
																mitochondrial pyruvate transmembrane transport	GO:0006850	P	7	6	0	1
																dTMP metabolic process	GO:0046073	P	8	4	0	1
																pyruvate transport	GO:0006848	P	9	6	0	1
																oligosaccharide transport	GO:0015772	P	7	1	0	1
																sucrose transport	GO:0015770	P	9	1	0	1
																thioester metabolic process	GO:0035383	P	4	4	0	1
																thioester biosynthetic process	GO:0035384	P	5	3	0	1
																dUTP metabolic process	GO:0046080	P	8	1	0	1
																disaccharide transport	GO:0015766	P	8	1	0	1
																nucleotide-sugar transmembrane transport	GO:0015780	P	6	2	0	1
																RNA surveillance	GO:0071025	P	7	1	0	1
																negative regulation of chromosome organization	GO:2001251	P	6	7	0	1
																negative regulation of cell cycle G2/M phase transition	GO:1902750	P	6	1	0	1
																cell volume homeostasis	GO:0006884	P	4	2	0	1
																regulation of cell cycle G2/M phase transition	GO:1902749	P	6	1	0	1
																regulation of nitric-oxide synthase activity	GO:0050999	P	6	7	0	1
																retrograde vesicle-mediated transport, Golgi to endoplasmic reticulum	GO:0006890	P	7	22	0	1
																intra-Golgi vesicle-mediated transport	GO:0006891	P	7	4	0	1
																endocytosis	GO:0006897	P	6	2	0	1
																endoplasmic reticulum to Golgi vesicle-mediated transport	GO:0006888	P	5	32	0	1
																GMP metabolic process	GO:0046037	P	8	1	0	1
																purine nucleobase transport	GO:0006863	P	7	3	0	1
																lipid transport	GO:0006869	P	5	26	0	1
																radial pattern formation	GO:0009956	P	5	3	0	1
																queuosine biosynthetic process	GO:0008616	P	8	2	0	1
																attachment of GPI anchor to protein	GO:0016255	P	7	5	0	1
																positive regulation of signal transduction	GO:0009967	P	4	2	0	1
																negative regulation of cell cycle process	GO:0010948	P	4	8	0	1
																positive regulation of cytoskeleton organization	GO:0051495	P	6	23	0	1
																regulation of cytoskeleton organization	GO:0051493	P	6	37	0	1
																negative regulation of cytoskeleton organization	GO:0051494	P	6	3	0	1
																respiratory electron transport chain	GO:0022904	P	5	17	0	1
																macroautophagy	GO:0016236	P	5	7	0	1
																peptidyl-lysine modification to peptidyl-hypusine	GO:0008612	P	4	2	0	1
																regulation of phosphatase activity	GO:0010921	P	6	5	0	1
																glucose catabolic process	GO:0006007	P	7	7	0	1
																hexose catabolic process	GO:0019320	P	6	7	0	1
																pentose metabolic process	GO:0019321	P	5	7	0	1
																negative regulation of G2/M transition of mitotic cell cycle	GO:0010972	P	7	1	0	1
																regulation of mitotic cell cycle	GO:0007346	P	5	25	0	1
																carbohydrate transport	GO:0008643	P	6	12	0	1
																regulation of mitotic sister chromatid separation	GO:0010965	P	6	14	0	1
																tail-anchored membrane protein insertion into ER membrane	GO:0071816	P	7	2	0	1
																telomere organization	GO:0032200	P	6	217	0	1
																regulation of Notch signaling pathway	GO:0008593	P	5	2	0	1
																response to pheromone	GO:0019236	P	5	1	0	1
																regulation of microtubule cytoskeleton organization	GO:0070507	P	5	11	0	1
																positive regulation of metabolic process	GO:0009893	P	3	20	0	1
																positive regulation of biosynthetic process	GO:0009891	P	4	6	0	1
																positive regulation of catabolic process	GO:0009896	P	4	4	0	1
																regulation of catabolic process	GO:0009894	P	4	6	0	1
																negative regulation of mitotic sister chromatid separation	GO:2000816	P	6	7	0	1
																myo-inositol hexakisphosphate metabolic process	GO:0033517	P	5	2	0	1
																endosomal transport	GO:0016197	P	5	4	0	1
																lipid localization	GO:0010876	P	4	26	0	1
																tRNA methylation	GO:0030488	P	6	2	0	1
																ribonucleoprotein complex subunit organization	GO:0071826	P	5	11	0	1
																snRNA processing	GO:0016180	P	8	2	0	1
																positive regulation of protein phosphorylation	GO:0001934	P	7	9	0	1
																protein-DNA complex subunit organization	GO:0071824	P	5	33	0	1
																regulation of lipid metabolic process	GO:0019216	P	5	15	0	1
																DNA replication, Okazaki fragment processing	GO:0033567	P	6	1	0	1
																glycolipid transport	GO:0046836	P	6	9	0	1
																organelle membrane fusion	GO:0090174	P	6	2	0	1
																DNA biosynthetic process	GO:0071897	P	6	2	0	1
																monocarboxylic acid transport	GO:0015718	P	8	6	0	1
																proanthocyanidin biosynthetic process	GO:0010023	P	5	1	0	1
																regulation of dephosphorylation	GO:0035303	P	7	5	0	1
																regulation of protein dephosphorylation	GO:0035304	P	7	5	0	1
																positive regulation of cellular protein metabolic process	GO:0032270	P	5	13	0	1
																regulation of protein polymerization	GO:0032271	P	5	26	0	1
																negative regulation of protein polymerization	GO:0032272	P	6	3	0	1
																positive regulation of protein polymerization	GO:0032273	P	5	23	0	1
																establishment of protein localization to mitochondrial membrane	GO:0090151	P	6	5	0	1
																protein localization to mitochondrion	GO:0070585	P	7	9	0	1
																coenzyme M metabolic process	GO:0019296	P	5	1	0	1
																coenzyme M biosynthetic process	GO:0019295	P	6	1	0	1
																ribonucleoside bisphosphate biosynthetic process	GO:0034030	P	8	7	0	1
																purine nucleoside bisphosphate biosynthetic process	GO:0034033	P	7	7	0	1
																organophosphate ester transport	GO:0015748	P	6	15	0	1
																methionine biosynthetic process	GO:0009086	P	7	4	0	1
																COPII-coated vesicle budding	GO:0090114	P	6	6	0	1
																cellular macromolecule metabolic process	GO:0044260	P	4	5078	587	1
																response to metal ion	GO:0010038	P	5	3	0	1
																sulfur compound catabolic process	GO:0044273	P	5	4	0	1
																negative regulation of RNA biosynthetic process	GO:1902679	P	6	11	0	1
																phenol-containing compound biosynthetic process	GO:0046189	P	6	1	0	1
																positive regulation of RNA biosynthetic process	GO:1902680	P	6	2	0	1
																cellular response to DNA damage stimulus	GO:0006974	P	5	401	11	1
																mitotic nuclear division	GO:0140014	P	5	21	0	1
																meiotic nuclear division	GO:0140013	P	4	6	0	1
																heme transport	GO:0015886	P	6	2	0	1
																exocytic process	GO:0140029	P	3	18	0	1
																heme a metabolic process	GO:0046160	P	5	2	0	1
																organelle localization by membrane tethering	GO:0140056	P	4	19	0	1
																phenol-containing compound metabolic process	GO:0018958	P	5	1	0	1
																TOR signaling	GO:0031929	P	5	4	0	1
																organelle organization	GO:0006996	P	4	559	9	1
																regionalization	GO:0003002	P	4	3	0	1
																DNA conformation change	GO:0071103	P	6	52	0	1
																alditol metabolic process	GO:0019400	P	5	1	0	1
																regulation of growth	GO:0040008	P	3	2	0	1
																growth	GO:0040007	P	2	14	0	1
																heparan sulfate proteoglycan biosynthetic process	GO:0015012	P	8	5	0	1
																regulation of gene expression, epigenetic	GO:0040029	P	6	8	0	1
																sister chromatid segregation	GO:0000819	P	5	21	0	1
																DNA integration	GO:0015074	P	6	3	0	1
																mitochondrial electron transport, ubiquinol to cytochrome c	GO:0006122	P	6	10	0	1
																mitotic spindle checkpoint	GO:0071174	P	5	7	0	1
																spindle assembly checkpoint	GO:0071173	P	5	7	0	1
																oxidative phosphorylation	GO:0006119	P	4	12	0	1
																histone H3-K4 methylation	GO:0051568	P	8	4	0	1
																ribonucleoprotein complex localization	GO:0071166	P	4	3	0	1
																triglyceride biosynthetic process	GO:0019432	P	7	1	0	1
																histone H4 acetylation	GO:0043967	P	8	2	0	1
																histone H3 acetylation	GO:0043966	P	8	2	0	1
																histone H2A acetylation	GO:0043968	P	8	2	0	1
																DNA catabolic process, endonucleolytic	GO:0000737	P	7	3	0	1
																DNA synthesis involved in DNA repair	GO:0000731	P	7	2	0	1
																molybdopterin cofactor biosynthetic process	GO:0032324	P	6	2	0	1
																regulation of spindle organization	GO:0090224	P	5	9	0	1
																pattern specification process	GO:0007389	P	3	3	0	1
																peptidyl-lysine methylation	GO:0018022	P	6	22	0	1
																glycosaminoglycan biosynthetic process	GO:0006024	P	7	5	0	1
																aminoglycan biosynthetic process	GO:0006023	P	6	5	0	1
																proteoglycan metabolic process	GO:0006029	P	6	5	0	1
																histone lysine methylation	GO:0034968	P	7	22	0	1
																non-recombinational repair	GO:0000726	P	7	2	0	1
																recombinational repair	GO:0000725	P	7	4	0	1
																double-strand break repair via homologous recombination	GO:0000724	P	8	4	0	1
																telomere maintenance	GO:0000723	P	6	217	0	1
																phytochelatin biosynthetic process	GO:0046938	P	5	2	0	1
																phytochelatin metabolic process	GO:0046937	P	4	2	0	1
																mitotic cell cycle process	GO:1903047	P	4	32	0	1
																acetyl-CoA biosynthetic process from pyruvate	GO:0006086	P	8	3	0	1
																nucleobase metabolic process	GO:0009112	P	5	6	0	1
																acetyl-CoA metabolic process	GO:0006084	P	6	3	0	1
																acetyl-CoA biosynthetic process	GO:0006085	P	7	3	0	1
																meiotic cell cycle process	GO:1903046	P	3	6	0	1
																purine nucleobase biosynthetic process	GO:0009113	P	5	2	0	1
																glyoxylate cycle	GO:0006097	P	5	1	0	1
																pyrimidine nucleoside monophosphate metabolic process	GO:0009129	P	7	4	0	1
																microtubule organizing center organization	GO:0031023	P	4	4	0	1
																response to starvation	GO:0042594	P	4	3	0	1
																positive regulation of kinase activity	GO:0033674	P	7	9	0	1
																glycerol metabolic process	GO:0006071	P	6	1	0	1
																lipoate biosynthetic process	GO:0009107	P	6	7	0	1
																lipoate metabolic process	GO:0009106	P	5	7	0	1
																leukotriene biosynthetic process	GO:0019370	P	7	1	0	1
																deoxyribonucleoside monophosphate biosynthetic process	GO:0009157	P	8	4	0	1
																maintenance of protein localization in endoplasmic reticulum	GO:0035437	P	6	7	0	1
																deoxyribonucleoside monophosphate metabolic process	GO:0009162	P	7	4	0	1
																fruit development	GO:0010154	P	5	1	0	1
																nucleotide catabolic process	GO:0009166	P	7	1	0	1
																nitrile biosynthetic process	GO:0080028	P	6	3	0	1
																nucleobase biosynthetic process	GO:0046112	P	6	6	0	1
																positive regulation of catalytic activity	GO:0043085	P	5	10	0	1
																regulation of GTPase activity	GO:0043087	P	6	1	0	1
																regulation of cytoplasmic translation	GO:2000765	P	7	1	0	1
																regulation of phenylpropanoid metabolic process	GO:2000762	P	5	1	0	1
																pyrimidine nucleoside monophosphate biosynthetic process	GO:0009130	P	8	4	0	1
																queuosine metabolic process	GO:0046116	P	7	2	0	1
																nucleocytoplasmic transport	GO:0006913	P	6	20	0	1
																autophagy	GO:0006914	P	4	17	0	1
																protein modification by small protein removal	GO:0070646	P	6	42	0	1
																ATP-dependent chromatin remodeling	GO:0043044	P	6	3	0	1
																nucleobase transport	GO:0015851	P	6	3	0	1
																pyrimidine deoxyribonucleoside monophosphate biosynthetic process	GO:0009177	P	9	4	0	1
																pyrimidine deoxyribonucleoside monophosphate metabolic process	GO:0009176	P	8	4	0	1
																regulation of proton transport	GO:0010155	P	8	2	0	1
																deoxyribonucleoside diphosphate metabolic process	GO:0009186	P	7	3	0	1
																vesicle coating	GO:0006901	P	6	6	0	1
																extracellular structure organization	GO:0043062	P	4	10	0	1
																vesicle budding from membrane	GO:0006900	P	5	6	0	1
																vesicle fusion	GO:0006906	P	6	2	0	1
																vesicle targeting	GO:0006903	P	3	6	0	1
																vesicle docking involved in exocytosis	GO:0006904	P	4	18	0	1

## Sheet: 0L-0R_U
Term Name	GOID	Term Type	cnt(mp708_0L_0R_up)	fsh(mp708_0L_0R_up)		Term Name	GOID	Term Type	cnt(mp708_0L_0R_up)	fsh(mp708_0L_0R_up)			Term Name	GOID	Term Type	cnt(mp708_0L_0R_up)	fsh(mp708_0L_0R_up)
cellular anatomical entity	GO:0110165	C	1017	3.16307e-13		microtubule binding	GO:0008017	F	53	8.98836e-11			DNA replication	GO:0006260	P	42	3.01979e-12
cellular_component	GO:0005575	C	1072	8.90588e-13		tubulin binding	GO:0015631	F	53	1.29666e-10			microtubule-based process	GO:0007017	P	78	7.77371e-11
DNA packaging complex	GO:0044815	C	33	3.60295e-11		carbohydrate derivative binding	GO:0097367	F	553	3.4518e-10			organic substance transport	GO:0071702	P	119	1.3437e-10
chromosome	GO:0005694	C	54	3.65899e-11		heme binding	GO:0020037	F	147	5.83122e-10			response to oxidative stress	GO:0006979	P	67	2.79069e-09
non-membrane-bounded organelle	GO:0043228	C	241	6.1203e-11		nucleoside phosphate binding	GO:1901265	F	596	9.09191e-10			microtubule-based movement	GO:0007018	P	43	1.15646e-08
intracellular non-membrane-bounded organelle	GO:0043232	C	241	6.1203e-11		nucleotide binding	GO:0000166	F	596	9.09191e-10			movement of cell or subcellular component	GO:0006928	P	43	1.15646e-08
microtubule cytoskeleton	GO:0015630	C	68	6.22085e-11		tetrapyrrole binding	GO:0046906	F	147	1.22232e-09			glycoprotein metabolic process	GO:0009100	P	37	1.33767e-08
intracellular organelle	GO:0043229	C	480	1.89313e-10		ribonucleotide binding	GO:0032553	F	542	1.62518e-09			macromolecule localization	GO:0033036	P	96	2.93825e-08
organelle	GO:0043226	C	492	2.8135e-10		purine ribonucleotide binding	GO:0032555	F	538	1.64221e-09			localization	GO:0051179	P	389	4.92471e-08
kinesin complex	GO:0005871	C	43	8.09829e-10		purine nucleotide binding	GO:0017076	F	538	3.13591e-09			glycoprotein biosynthetic process	GO:0009101	P	35	5.79665e-08
protein-DNA complex	GO:0032993	C	30	1.13051e-09		purine ribonucleoside triphosphate binding	GO:0035639	F	508	3.15775e-09			establishment of localization	GO:0051234	P	387	6.03473e-08
nucleosome	GO:0000786	C	30	1.13051e-09		peroxidase activity	GO:0004601	F	69	3.90488e-09			transport	GO:0006810	P	384	9.05851e-08
microtubule associated complex	GO:0005875	C	45	4.29255e-08		small molecule binding	GO:0036094	F	628	5.25843e-09			nitrogen compound transport	GO:0071705	P	100	9.45274e-08
coated membrane	GO:0048475	C	33	7.60775e-08		cytoskeletal protein binding	GO:0008092	F	60	5.34268e-09			macromolecule glycosylation	GO:0043413	P	32	4.17145e-07
membrane coat	GO:0030117	C	33	7.60775e-08		oxidoreductase activity, acting on peroxide as acceptor	GO:0016684	F	69	8.08147e-09			protein glycosylation	GO:0006486	P	32	4.17145e-07
vesicle membrane	GO:0012506	C	19	4.16736e-07		adenyl ribonucleotide binding	GO:0032559	F	481	1.14675e-08			glycosylation	GO:0070085	P	33	1.0248e-06
cytoplasmic vesicle	GO:0031410	C	19	4.16736e-07		microtubule motor activity	GO:0003777	F	43	1.15646e-08			carbohydrate derivative metabolic process	GO:1901135	P	98	1.34098e-06
coated vesicle	GO:0030135	C	19	4.16736e-07		adenyl nucleotide binding	GO:0030554	F	481	1.69053e-08			protein localization	GO:0008104	P	83	2.9972e-06
vesicle coat	GO:0030120	C	19	4.16736e-07		organic cyclic compound binding	GO:0097159	F	1142	1.7507e-08			establishment of protein localization	GO:0045184	P	81	3.85724e-06
Golgi-associated vesicle	GO:0005798	C	19	4.16736e-07		heterocyclic compound binding	GO:1901363	F	1142	1.7507e-08			amide transport	GO:0042886	P	78	7.0537e-06
intracellular vesicle	GO:0097708	C	19	4.16736e-07		ATP binding	GO:0005524	F	451	2.14012e-08			protein transport	GO:0015031	P	78	7.0537e-06
Golgi-associated vesicle membrane	GO:0030660	C	19	4.16736e-07		antioxidant activity	GO:0016209	F	71	7.64405e-08			peptide transport	GO:0015833	P	78	7.0537e-06
coated vesicle membrane	GO:0030662	C	19	4.16736e-07		anion binding	GO:0043168	F	595	1.59189e-07			cellular protein localization	GO:0034613	P	69	1.28877e-05
cytoplasmic vesicle membrane	GO:0030659	C	19	4.16736e-07		drug binding	GO:0008144	F	470	2.46386e-07			cellular macromolecule localization	GO:0070727	P	69	1.28877e-05
vesicle	GO:0031982	C	19	4.16736e-07		motor activity	GO:0003774	F	44	3.33514e-06			organic anion transport	GO:0015711	P	30	1.65719e-05
membrane	GO:0016020	C	531	5.35508e-07		oligosaccharyl transferase activity	GO:0004576	F	7	6.11973e-06			mitotic cell cycle	GO:0000278	P	19	1.8323e-05
chromatin	GO:0000785	C	30	5.63925e-07		GTPase binding	GO:0051020	F	23	1.09827e-05			intracellular protein transport	GO:0006886	P	64	3.05601e-05
cytoskeleton	GO:0005856	C	76	9.62842e-07		binding	GO:0005488	F	1812	2.05572e-05			mitotic cell cycle process	GO:1903047	P	16	3.78293e-05
endomembrane system	GO:0012505	C	70	2.3907e-06		cofactor binding	GO:0048037	F	242	3.41147e-05			DNA conformation change	GO:0071103	P	22	3.95586e-05
intrinsic component of membrane	GO:0031224	C	246	4.29383e-06		Ran GTPase binding	GO:0008536	F	11	5.8036e-05			nucleoside diphosphate metabolic process	GO:0009132	P	30	5.05995e-05
integral component of membrane	GO:0016021	C	242	6.01987e-06		Ras GTPase binding	GO:0017016	F	16	0.000469735			oxidation-reduction process	GO:0055114	P	323	5.83577e-05
COPI-coated vesicle	GO:0030137	C	9	7.64827e-06		small GTPase binding	GO:0031267	F	16	0.000469735			regulation of cell cycle process	GO:0010564	P	14	6.94524e-05
COPI vesicle coat	GO:0030126	C	9	7.64827e-06		ion binding	GO:0043167	F	898	0.000571592			ATP generation from ADP	GO:0006757	P	26	0.00015389
COPI-coated vesicle membrane	GO:0030663	C	9	7.64827e-06		lipid transporter activity	GO:0005319	F	12	0.000576619			ADP metabolic process	GO:0046031	P	26	0.00015389
intracellular	GO:0005622	C	577	1.38224e-05		oxidoreductase activity, acting on the CH-OH group of donors, NAD or NADP as acceptor	GO:0016616	F	45	0.000679938			glycolytic process	GO:0006096	P	26	0.00015389
protein-containing complex	GO:0032991	C	250	3.0445e-05		intramembrane lipid transporter activity	GO:0140303	F	8	0.00211368			purine nucleoside diphosphate metabolic process	GO:0009135	P	26	0.00015389
condensed chromosome	GO:0000793	C	12	3.41386e-05		ATPase-coupled intramembrane lipid transporter activity	GO:0140326	F	8	0.00211368			purine ribonucleoside diphosphate metabolic process	GO:0009179	P	26	0.00015389
clathrin coat	GO:0030118	C	11	5.8036e-05		transporter activity	GO:0005215	F	197	0.00250146			ribonucleoside diphosphate metabolic process	GO:0009185	P	26	0.00015389
Golgi apparatus	GO:0005794	C	22	0.000359517		sulfate adenylyltransferase (ATP) activity	GO:0004781	F	5	0.00287256			nucleoside diphosphate phosphorylation	GO:0006165	P	28	0.000167386
membrane-bounded organelle	GO:0043227	C	276	0.00099538		sulfate adenylyltransferase activity	GO:0004779	F	5	0.00287256			nucleotide phosphorylation	GO:0046939	P	28	0.000167386
checkpoint clamp complex	GO:0030896	C	4	0.001051		structural molecule activity	GO:0005198	F	131	0.00323205			DNA integrity checkpoint	GO:0031570	P	5	0.000189125
condensed nuclear chromosome	GO:0000794	C	4	0.001051		5S rRNA binding	GO:0008097	F	4	0.00449851			transmembrane transport	GO:0055085	P	192	0.000245548
spindle	GO:0005819	C	10	0.00112055		hydrolase activity, acting on glycosyl bonds	GO:0016798	F	101	0.00469379			DNA packaging	GO:0006323	P	15	0.000256736
microtubule	GO:0005874	C	19	0.00117968		6-phosphofructokinase activity	GO:0003872	F	9	0.00487664			pyruvate metabolic process	GO:0006090	P	27	0.000265683
intracellular membrane-bounded organelle	GO:0043231	C	259	0.00161273		copper ion binding	GO:0005507	F	18	0.00497177			intracellular transport	GO:0046907	P	69	0.000269056
small nucleolar ribonucleoprotein complex	GO:0005732	C	6	0.0017331		oxidoreductase activity, acting on CH-OH group of donors	GO:0016614	F	47	0.00528408			chromosome segregation	GO:0007059	P	13	0.000328086
supramolecular complex	GO:0099080	C	20	0.00200604		S-methyltransferase activity	GO:0008172	F	3	0.00583924			cellular localization	GO:0051641	P	76	0.0003419
endoplasmic reticulum	GO:0005783	C	22	0.00250138		5-methyltetrahydropteroyltri-L-glutamate-dependent methyltransferase activity	GO:0042085	F	3	0.00583924			regulation of mitotic cell cycle	GO:0007346	P	12	0.000576619
supramolecular polymer	GO:0099081	C	19	0.00250993		dolichyl-diphosphooligosaccharide-protein glycotransferase activity	GO:0004579	F	3	0.00583924			cell cycle checkpoint	GO:0000075	P	8	0.000595718
supramolecular fiber	GO:0099512	C	19	0.00250993		5-methyltetrahydropteroyltriglutamate-homocysteine S-methyltransferase activity	GO:0003871	F	3	0.00583924			DNA-dependent DNA replication	GO:0006261	P	8	0.000595718
polymeric cytoskeletal fiber	GO:0099513	C	19	0.00250993		steroid dehydrogenase activity, acting on the CH-OH group of donors, NAD or NADP as acceptor	GO:0033764	F	12	0.00725888			anion transport	GO:0006820	P	39	0.000794401
whole membrane	GO:0098805	C	28	0.00254513		steroid dehydrogenase activity	GO:0016229	F	12	0.00725888			lipid transport	GO:0006869	P	12	0.000896385
transport vesicle	GO:0030133	C	10	0.0027656		3-beta-hydroxy-delta5-steroid dehydrogenase activity	GO:0003854	F	12	0.00725888			lipid localization	GO:0010876	P	12	0.000896385
transport vesicle membrane	GO:0030658	C	10	0.0027656		carbohydrate binding	GO:0030246	F	44	0.00809846			methionine metabolic process	GO:0006555	P	5	0.000964628
clathrin adaptor complex	GO:0030131	C	6	0.00367256		hydrolase activity, hydrolyzing O-glycosyl compounds	GO:0004553	F	92	0.00897274			nucleobase-containing compound transport	GO:0015931	P	5	0.000964628
mitochondrial matrix	GO:0005759	C	6	0.00367256		phosphofructokinase activity	GO:0008443	F	9	0.0102481			carboxylic acid transport	GO:0046942	P	22	0.00101279
box H/ACA RNP complex	GO:0072588	C	4	0.00449851		DNA polymerase activity	GO:0034061	F	9	0.0102481			organic acid transport	GO:0015849	P	22	0.00101279
origin recognition complex	GO:0000808	C	4	0.00449851		transferase activity, transferring glycosyl groups	GO:0016757	F	146	0.0102591			cell cycle process	GO:0022402	P	27	0.00101409
envelope	GO:0031975	C	25	0.00578197		enzyme binding	GO:0019899	F	24	0.0115535			DNA damage checkpoint	GO:0000077	P	4	0.001051
organelle envelope	GO:0031967	C	25	0.00578197		oxidoreductase activity, acting on paired donors, with incorporation or reduction of molecular oxygen	GO:0016705	F	87	0.0123532			methionine biosynthetic process	GO:0009086	P	4	0.001051
oligosaccharyltransferase complex	GO:0008250	C	3	0.00583924		guanyl-nucleotide exchange factor activity	GO:0005085	F	12	0.0124153			organic acid transmembrane transport	GO:1903825	P	19	0.00117968
condensin complex	GO:0000796	C	3	0.00583924		sialyltransferase activity	GO:0008373	F	5	0.0125113			carboxylic acid transmembrane transport	GO:1905039	P	19	0.00117968
trans-Golgi network transport vesicle membrane	GO:0012510	C	5	0.00652342		ARF guanyl-nucleotide exchange factor activity	GO:0005086	F	5	0.0125113			carbohydrate derivative biosynthetic process	GO:1901137	P	49	0.001234
exoribonuclease complex	GO:1905354	C	5	0.00652342		iron ion binding	GO:0005506	F	84	0.0140043			anion transmembrane transport	GO:0098656	P	19	0.00153244
clathrin-coated pit	GO:0005905	C	5	0.00652342		oxidoreductase activity	GO:0016491	F	348	0.015384			mitotic sister chromatid segregation	GO:0000070	P	10	0.00179603
trans-Golgi network transport vesicle	GO:0030140	C	5	0.00652342		carbohydrate kinase activity	GO:0019200	F	11	0.0156953			mitotic nuclear division	GO:0140014	P	10	0.00179603
clathrin coat of coated pit	GO:0030132	C	5	0.00652342		potassium ion binding	GO:0030955	F	6	0.0183603			sister chromatid segregation	GO:0000819	P	10	0.00179603
clathrin-coated vesicle	GO:0030136	C	5	0.00652342		alkali metal ion binding	GO:0031420	F	6	0.0183603			microtubule cytoskeleton organization	GO:0000226	P	21	0.00202068
clathrin coat of trans-Golgi network vesicle	GO:0030130	C	5	0.00652342		pyruvate kinase activity	GO:0004743	F	6	0.0183603			phospholipid transport	GO:0015914	P	8	0.00211368
clathrin vesicle coat	GO:0030125	C	5	0.00652342		organic acid transmembrane transporter activity	GO:0005342	F	11	0.0201143			organophosphate ester transport	GO:0015748	P	8	0.00211368
nucleolus	GO:0005730	C	5	0.00652342		amino acid transmembrane transporter activity	GO:0015171	F	11	0.0201143			steroid metabolic process	GO:0008202	P	15	0.00281993
exosome (RNase complex)	GO:0000178	C	5	0.00652342		carboxylic acid transmembrane transporter activity	GO:0046943	F	11	0.0201143			chromatin assembly or disassembly	GO:0006333	P	12	0.0028305
clathrin-coated vesicle membrane	GO:0030665	C	5	0.00652342		ligase activity, forming phosphoric ester bonds	GO:0016886	F	3	0.0202039			regulation of cell cycle	GO:0051726	P	21	0.00313035
mitochondrial outer membrane	GO:0005741	C	9	0.0102481		DNA primase activity	GO:0003896	F	3	0.0202039			nucleobase-containing small molecule metabolic process	GO:0055086	P	60	0.00361437
organelle outer membrane	GO:0031968	C	9	0.0102481		nucleoside binding	GO:0001882	F	63	0.0225628			positive regulation of molecular function	GO:0044093	P	6	0.00367256
MCM complex	GO:0042555	C	4	0.0115663		alpha-L-arabinofuranosidase activity	GO:0046556	F	4	0.0231579			positive regulation of catalytic activity	GO:0043085	P	6	0.00367256
organelle membrane	GO:0031090	C	54	0.011686		O-methyltransferase activity	GO:0008171	F	14	0.023217			nuclear chromosome segregation	GO:0098813	P	10	0.00411138
nuclear pore	GO:0005643	C	9	0.0141932		acetylglucosaminyltransferase activity	GO:0008375	F	17	0.0238604			chromosome condensation	GO:0030261	P	4	0.00449851
outer membrane	GO:0019867	C	11	0.0156953		ribonuclease activity	GO:0004540	F	10	0.0255728			mitotic chromosome condensation	GO:0007076	P	4	0.00449851
nuclear envelope	GO:0005635	C	9	0.0191542		anion transmembrane transporter activity	GO:0008509	F	26	0.0260616			steroid biosynthetic process	GO:0006694	P	14	0.00464431
bounding membrane of organelle	GO:0098588	C	30	0.0219375		aldehyde-lyase activity	GO:0016832	F	6	0.0273207			vesicle-mediated transport	GO:0016192	P	60	0.00484273
mitochondrial membrane	GO:0031966	C	16	0.0298111		ribonucleoside binding	GO:0032549	F	62	0.0297611			cell division	GO:0051301	P	12	0.00540904
organellar ribosome	GO:0000313	C	2	0.0324344		organic anion transmembrane transporter activity	GO:0008514	F	12	0.030547			cell cycle	GO:0007049	P	38	0.00541514
mitochondrial ribosome	GO:0005761	C	2	0.0324344		adenosylhomocysteinase activity	GO:0004013	F	2	0.0324344			sulfur amino acid biosynthetic process	GO:0000097	P	5	0.00652342
endoplasmic reticulum lumen	GO:0005788	C	2	0.0324344		DNA polymerase processivity factor activity	GO:0030337	F	2	0.0324344			DNA replication initiation	GO:0006270	P	5	0.00652342
eukaryotic translation initiation factor 2 complex	GO:0005850	C	2	0.0324344		hydrolase activity, acting on ether bonds	GO:0016801	F	2	0.0324344			regulation of microtubule-based process	GO:0032886	P	6	0.00685365
nuclear origin of replication recognition complex	GO:0005664	C	2	0.0324344		trialkylsulfonium hydrolase activity	GO:0016802	F	2	0.0324344			sulfur amino acid metabolic process	GO:0000096	P	6	0.00685365
mitochondrion	GO:0005739	C	27	0.0381926		inositol pentakisphosphate 2-kinase activity	GO:0035299	F	2	0.0324344			regulation of microtubule cytoskeleton organization	GO:0070507	P	6	0.00685365
AP-type membrane coat adaptor complex	GO:0030119	C	6	0.038751		oxidoreductase activity, acting on CH or CH2 groups, disulfide as acceptor	GO:0016728	F	2	0.0324344			negative regulation of cell cycle	GO:0045786	P	9	0.00718709
cullin-RING ubiquitin ligase complex	GO:0031461	C	5	0.0489976		ribonucleoside-diphosphate reductase activity, thioredoxin disulfide as acceptor	GO:0004748	F	2	0.0324344			carbohydrate catabolic process	GO:0016052	P	27	0.00962916
phosphopyruvate hydratase complex	GO:0000015	C	5	0.0489976		snoRNA binding	GO:0030515	F	2	0.0324344			regulation of cell cycle phase transition	GO:1901987	P	7	0.0101752
nuclear ubiquitin ligase complex	GO:0000152	C	5	0.0489976		ribonucleoside-diphosphate reductase activity	GO:0061731	F	2	0.0324344			regulation of mitotic cell cycle phase transition	GO:1901990	P	7	0.0101752
anaphase-promoting complex	GO:0005680	C	5	0.0489976		fructose-bisphosphate aldolase activity	GO:0004332	F	5	0.0334304			cell cycle phase transition	GO:0044770	P	7	0.0101752
nucleus	GO:0005634	C	186	0.0502256		nuclease activity	GO:0004518	F	30	0.0339121			mitotic cell cycle phase transition	GO:0044772	P	7	0.0101752
nuclear chromosome	GO:0000228	C	9	0.0514987		nucleotidyltransferase activity	GO:0016779	F	47	0.0370846			carbohydrate metabolic process	GO:0005975	P	149	0.0111703
mitochondrial envelope	GO:0005740	C	16	0.0621387		UDP-glycosyltransferase activity	GO:0008194	F	49	0.0375712			pyruvate transmembrane transport	GO:1901475	P	4	0.0115663
cytosol	GO:0005829	C	6	0.0695822		transferase activity, transferring hexosyl groups	GO:0016758	F	116	0.0390343			mitochondrial pyruvate transmembrane transport	GO:0006850	P	4	0.0115663
cytoplasm	GO:0005737	C	134	0.0807825		magnesium ion binding	GO:0000287	F	32	0.0393935			pyruvate transport	GO:0006848	P	4	0.0115663
ribosome	GO:0005840	C	107	0.0827905		NADP binding	GO:0050661	F	14	0.0396601			monocarboxylic acid transport	GO:0015718	P	4	0.0115663
box H/ACA snoRNP complex	GO:0031429	C	2	0.0856248		isocitrate dehydrogenase (NADP+) activity	GO:0004450	F	4	0.0397924			cytoskeleton organization	GO:0007010	P	35	0.0121954
eukaryotic translation elongation factor 1 complex	GO:0005853	C	2	0.0856248		isocitrate dehydrogenase activity	GO:0004448	F	4	0.0397924			amino acid transmembrane transport	GO:0003333	P	15	0.0122898
SUMO ligase complex	GO:0106068	C	4	0.088462		glucose-6-phosphate dehydrogenase activity	GO:0004345	F	4	0.0397924			amino acid transport	GO:0006865	P	15	0.0122898
Smc5-Smc6 complex	GO:0030915	C	4	0.088462		chromatin binding	GO:0003682	F	10	0.0402609			regulation of intracellular signal transduction	GO:1902531	P	5	0.0125113
spindle pole	GO:0000922	C	4	0.088462		DNA topoisomerase activity	GO:0003916	F	7	0.0411354			positive regulation of phosphorylation	GO:0042327	P	5	0.0125113
ER to Golgi transport vesicle membrane	GO:0012507	C	5	0.0908266		uridylyltransferase activity	GO:0070569	F	7	0.0411354			ARF protein signal transduction	GO:0032011	P	5	0.0125113
COPII-coated ER to Golgi transport vesicle	GO:0030134	C	5	0.0908266		calmodulin binding	GO:0005516	F	13	0.042118			mitotic spindle organization	GO:0007052	P	5	0.0125113
COPII vesicle coat	GO:0030127	C	5	0.0908266		unfolded protein binding	GO:0051082	F	20	0.0458445			regulation of ARF protein signal transduction	GO:0032012	P	5	0.0125113
preribosome	GO:0030684	C	6	0.111187		GTPase activity	GO:0003924	F	21	0.0480025			regulation of mitotic spindle organization	GO:0060236	P	5	0.0125113
microtubule organizing center	GO:0005815	C	5	0.116864		phosphopyruvate hydratase activity	GO:0004634	F	5	0.0489976			positive regulation of transferase activity	GO:0051347	P	5	0.0125113
plasma membrane protein complex	GO:0098797	C	10	0.15082		NAD binding	GO:0051287	F	19	0.0494366			activation of protein kinase activity	GO:0032147	P	5	0.0125113
methyltransferase complex	GO:0034708	C	2	0.151046		transmembrane transporter activity	GO:0022857	F	140	0.0530026			positive regulation of protein modification process	GO:0031401	P	5	0.0125113
kinetochore	GO:0000776	C	2	0.151046		DNA-directed DNA polymerase activity	GO:0003887	F	7	0.0537435			regulation of small GTPase mediated signal transduction	GO:0051056	P	5	0.0125113
small ribosomal subunit	GO:0015935	C	3	0.161017		DNA topoisomerase type II (double strand cut, ATP-hydrolyzing) activity	GO:0003918	F	4	0.0616173			positive regulation of phosphorus metabolic process	GO:0010562	P	5	0.0125113
Ku70:Ku80 complex	GO:0043564	C	1	0.180117		mannosyl-oligosaccharide mannosidase activity	GO:0015924	F	4	0.0616173			regulation of Ras protein signal transduction	GO:0046578	P	5	0.0125113
Mpp10 complex	GO:0034457	C	1	0.180117		mannosyl-oligosaccharide 1,2-alpha-mannosidase activity	GO:0004571	F	4	0.0616173			positive regulation of phosphate metabolic process	GO:0045937	P	5	0.0125113
condensed chromosome outer kinetochore	GO:0000940	C	1	0.180117		purine nucleoside binding	GO:0001883	F	57	0.0644478			positive regulation of protein kinase activity	GO:0045860	P	5	0.0125113
spindle microtubule	GO:0005876	C	1	0.180117		guanyl ribonucleotide binding	GO:0032561	F	57	0.0644478			microtubule cytoskeleton organization involved in mitosis	GO:1902850	P	5	0.0125113
mRNA cleavage and polyadenylation specificity factor complex	GO:0005847	C	1	0.180117		purine ribonucleoside binding	GO:0032550	F	57	0.0644478			Ras protein signal transduction	GO:0007265	P	5	0.0125113
Mre11 complex	GO:0030870	C	1	0.180117		GTP binding	GO:0005525	F	57	0.0644478			positive regulation of protein phosphorylation	GO:0001934	P	5	0.0125113
epsilon DNA polymerase complex	GO:0008622	C	1	0.180117		mismatched DNA binding	GO:0030983	F	5	0.0681459			regulation of spindle organization	GO:0090224	P	5	0.0125113
90S preribosome	GO:0030686	C	1	0.180117		galactosyltransferase activity	GO:0008378	F	12	0.0731587			positive regulation of kinase activity	GO:0033674	P	5	0.0125113
condensed chromosome, centromeric region	GO:0000779	C	1	0.180117		adenylate kinase activity	GO:0004017	F	3	0.0759579			ribonucleoprotein complex biogenesis	GO:0022613	P	26	0.0136254
condensed chromosome kinetochore	GO:0000777	C	1	0.180117		5'-3' DNA helicase activity	GO:0043139	F	3	0.0759579			nuclear division	GO:0000280	P	10	0.0151792
prefoldin complex	GO:0016272	C	4	0.194128		alternative oxidase activity	GO:0009916	F	3	0.0759579			chromatin assembly	GO:0031497	P	10	0.0151792
plasma membrane	GO:0005886	C	13	0.197094		ADP binding	GO:0043531	F	31	0.0786339			nucleosome assembly	GO:0006334	P	10	0.0151792
ubiquitin ligase complex	GO:0000151	C	5	0.211945		guanyl nucleotide binding	GO:0019001	F	57	0.081244			RNA methylation	GO:0001510	P	6	0.0183603
mitochondrial proton-transporting ATP synthase complex, catalytic core F(1)	GO:0000275	C	2	0.222568		purine nucleobase transmembrane transporter activity	GO:0005345	F	2	0.0856248			cellular ion homeostasis	GO:0006873	P	6	0.0183603
Sm-like protein family complex	GO:0120114	C	4	0.235448		shikimate 3-dehydrogenase (NADP+) activity	GO:0004764	F	2	0.0856248			ribosome biogenesis	GO:0042254	P	23	0.0190811
nuclear outer membrane-endoplasmic reticulum membrane network	GO:0042175	C	17	0.247191		oxygen binding	GO:0019825	F	2	0.0856248			nucleosome organization	GO:0034728	P	10	0.0198851
endoplasmic reticulum membrane	GO:0005789	C	17	0.247191		telomeric DNA binding	GO:0042162	F	2	0.0856248			protein-DNA complex assembly	GO:0065004	P	11	0.0201143
ribonucleoprotein complex	GO:1990904	C	23	0.262096		DNA ligase activity	GO:0003909	F	2	0.0856248			establishment of RNA localization	GO:0051236	P	3	0.0202039
integral component of endoplasmic reticulum membrane	GO:0030176	C	3	0.263112		DNA ligase (ATP) activity	GO:0003910	F	2	0.0856248			RNA localization	GO:0006403	P	3	0.0202039
intrinsic component of endoplasmic reticulum membrane	GO:0031227	C	3	0.263112		orotidine-5'-phosphate decarboxylase activity	GO:0004590	F	2	0.0856248			protein ADP-ribosylation	GO:0006471	P	3	0.0202039
anchored component of membrane	GO:0031225	C	4	0.27857		nucleobase transmembrane transporter activity	GO:0015205	F	2	0.0856248			RNA transport	GO:0050658	P	3	0.0202039
apoplast	GO:0048046	C	8	0.287779		rRNA methyltransferase activity	GO:0008649	F	2	0.0856248			nucleic acid transport	GO:0050657	P	3	0.0202039
transcriptional repressor complex	GO:0017053	C	2	0.295873		glutamate-cysteine ligase activity	GO:0004357	F	2	0.0856248			pyrimidine nucleobase biosynthetic process	GO:0019856	P	3	0.0202039
GPI-anchor transamidase complex	GO:0042765	C	2	0.295873		2-isopropylmalate synthase activity	GO:0003852	F	2	0.0856248			pyrimidine nucleobase metabolic process	GO:0006206	P	3	0.0202039
external encapsulating structure	GO:0030312	C	17	0.319976		3-dehydroquinate dehydratase activity	GO:0003855	F	2	0.0856248			double-strand break repair	GO:0006302	P	5	0.0213501
cell wall	GO:0005618	C	17	0.319976		DNA-3-methylbase glycosylase activity	GO:0043733	F	4	0.088462			mitochondrial transmembrane transport	GO:1990542	P	5	0.0213501
cell periphery	GO:0071944	C	38	0.322482		phospholipase activity	GO:0004620	F	4	0.088462			arabinose metabolic process	GO:0019566	P	4	0.0231579
small-subunit processome	GO:0032040	C	4	0.322767		DNA-3-methyladenine glycosylase activity	GO:0008725	F	4	0.088462			L-arabinose metabolic process	GO:0046373	P	4	0.0231579
intracellular organelle lumen	GO:0070013	C	26	0.324999		ligase activity, forming carbon-sulfur bonds	GO:0016877	F	6	0.0890653			pentose metabolic process	GO:0019321	P	4	0.0231579
organelle lumen	GO:0043233	C	26	0.324999		ubiquitin-like modifier activating enzyme activity	GO:0008641	F	6	0.0890653			protein-DNA complex subunit organization	GO:0071824	P	11	0.025386
membrane-enclosed lumen	GO:0031974	C	26	0.324999		structural constituent of ribosome	GO:0003735	F	107	0.0895			glycosyl compound metabolic process	GO:1901657	P	15	0.0266224
methylosome	GO:0034709	C	1	0.327799		endoribonuclease activity, producing 5'-phosphomonoesters	GO:0016891	F	5	0.0908266			metaphase/anaphase transition of mitotic cell cycle	GO:0007091	P	6	0.0273207
pICln-Sm protein complex	GO:0034715	C	1	0.327799		catalytic activity, acting on a rRNA	GO:0140102	F	5	0.0908266			regulation of mitotic nuclear division	GO:0007088	P	6	0.0273207
tRNA (m1A) methyltransferase complex	GO:0031515	C	1	0.327799		transferase activity, transferring acyl groups, acyl groups converted into alkyl on transfer	GO:0046912	F	5	0.0908266			mitotic sister chromatid separation	GO:0051306	P	6	0.0273207
tRNA methyltransferase complex	GO:0043527	C	1	0.327799		voltage-gated channel activity	GO:0022832	F	9	0.0911529			regulation of mitotic metaphase/anaphase transition	GO:0030071	P	6	0.0273207
preribosome, small subunit precursor	GO:0030688	C	1	0.327799		voltage-gated ion channel activity	GO:0005244	F	9	0.0911529			regulation of chromosome segregation	GO:0051983	P	6	0.0273207
chromosome, telomeric region	GO:0000781	C	1	0.327799		voltage-gated anion channel activity	GO:0008308	F	9	0.0911529			metaphase/anaphase transition of cell cycle	GO:0044784	P	6	0.0273207
nuclear chromosome, telomeric region	GO:0000784	C	1	0.327799		anion channel activity	GO:0005253	F	9	0.0911529			regulation of metaphase/anaphase transition of cell cycle	GO:1902099	P	6	0.0273207
ribosomal subunit	GO:0044391	C	7	0.351255		exonuclease activity	GO:0004527	F	12	0.097527			regulation of nuclear division	GO:0051783	P	6	0.0273207
small nuclear ribonucleoprotein complex	GO:0030532	C	3	0.37063		catalytic activity, acting on RNA	GO:0140098	F	59	0.104701			regulation of mitotic sister chromatid segregation	GO:0033047	P	6	0.0273207
mitochondrial inner membrane	GO:0005743	C	7	0.383169		pyrophosphatase activity	GO:0016462	F	148	0.111823			regulation of sister chromatid segregation	GO:0033045	P	6	0.0273207
organelle inner membrane	GO:0019866	C	7	0.415152		NAD+ ADP-ribosyltransferase activity	GO:0003950	F	3	0.115558			regulation of chromosome organization	GO:0033044	P	6	0.0273207
chromosomal region	GO:0098687	C	3	0.423581		hydrolase activity, acting on acid anhydrides	GO:0016817	F	152	0.117731			regulation of chromosome separation	GO:1905818	P	6	0.0273207
cis-Golgi network	GO:0005801	C	3	0.423581		triose-phosphate isomerase activity	GO:0004807	F	4	0.119909			regulation of mitotic sister chromatid separation	GO:0010965	P	6	0.0273207
endoribonuclease complex	GO:1902555	C	1	0.448886		alkylbase DNA N-glycosylase activity	GO:0003905	F	4	0.119909			tricarboxylic acid metabolic process	GO:0072350	P	7	0.0306161
endonuclease complex	GO:1905348	C	1	0.448886		ribonuclease III activity	GO:0004525	F	4	0.119909			regulation of organelle organization	GO:0033043	P	15	0.0316204
RNA cap binding complex	GO:0034518	C	1	0.448886		double-stranded RNA-specific ribonuclease activity	GO:0032296	F	4	0.119909			cellular chemical homeostasis	GO:0055082	P	8	0.0321763
ER membrane protein complex	GO:0072546	C	1	0.448886		hydrolase activity, acting on acid anhydrides, in phosphorus-containing anhydrides	GO:0016818	F	150	0.120005			protein localization to extracellular region	GO:0071692	P	2	0.0324344
gamma-tubulin complex	GO:0000930	C	1	0.448886		endonuclease activity	GO:0004519	F	12	0.142174			posttranscriptional gene silencing by RNA	GO:0035194	P	2	0.0324344
nuclear cap binding complex	GO:0005846	C	1	0.448886		transferase activity	GO:0016740	F	672	0.143381			Golgi organization	GO:0007030	P	2	0.0324344
nuclear exosome (RNase complex)	GO:0000176	C	1	0.448886		histone acetyltransferase activity	GO:0004402	F	5	0.145979			one-carbon metabolic process	GO:0006730	P	2	0.0324344
ribonuclease MRP complex	GO:0000172	C	1	0.448886		peptide N-acetyltransferase activity	GO:0034212	F	5	0.145979			posttranscriptional gene silencing	GO:0016441	P	2	0.0324344
ribonuclease P complex	GO:0030677	C	1	0.448886		alpha-mannosidase activity	GO:0004559	F	5	0.145979			peptidyl-asparagine modification	GO:0018196	P	2	0.0324344
DNA polymerase complex	GO:0042575	C	1	0.448886		peptide-lysine-N-acetyltransferase activity	GO:0061733	F	5	0.145979			establishment of protein localization to extracellular region	GO:0035592	P	2	0.0324344
outer mitochondrial membrane protein complex	GO:0098799	C	1	0.548167		endonuclease activity, active with either ribo- or deoxyribonucleic acids and producing 5'-phosphomonoesters	GO:0016893	F	7	0.149			double-strand break repair via nonhomologous end joining	GO:0006303	P	2	0.0324344
mitochondrial outer membrane translocase complex	GO:0005742	C	1	0.548167		hydrolase activity, hydrolyzing N-glycosyl compounds	GO:0016799	F	7	0.149			protein N-linked glycosylation via asparagine	GO:0018279	P	2	0.0324344
mRNA cleavage factor complex	GO:0005849	C	1	0.548167		DNA binding	GO:0003677	F	287	0.149573			protein secretion	GO:0009306	P	2	0.0324344
proton-transporting V-type ATPase, V0 domain	GO:0033179	C	2	0.561277		protein-disulfide reductase activity	GO:0047134	F	2	0.151046			peptide secretion	GO:0002790	P	2	0.0324344
mitochondrial proton-transporting ATP synthase complex	GO:0005753	C	2	0.561277		arylformamidase activity	GO:0004061	F	2	0.151046			nucleotide-sugar transmembrane transport	GO:0015780	P	2	0.0324344
beta-galactosidase complex	GO:0009341	C	2	0.561277		oxidoreductase activity, acting on a sulfur group of donors, NAD(P) as acceptor	GO:0016668	F	2	0.151046			histone H3 acetylation	GO:0043966	P	2	0.0324344
protein serine/threonine phosphatase complex	GO:0008287	C	4	0.578294		oxidoreductase activity, acting on CH or CH2 groups	GO:0016725	F	2	0.151046			non-recombinational repair	GO:0000726	P	2	0.0324344
protein phosphatase type 2A complex	GO:0000159	C	4	0.578294		nucleoside-triphosphatase activity	GO:0017111	F	141	0.151139			carbohydrate derivative transport	GO:1901264	P	5	0.0334304
phosphatase complex	GO:1903293	C	4	0.578294		calcium-dependent phospholipid binding	GO:0005544	F	4	0.155364			nucleoside metabolic process	GO:0009116	P	14	0.0334634
membrane protein complex	GO:0098796	C	52	0.592733		CTP synthase activity	GO:0003883	F	4	0.155364			negative regulation of biological process	GO:0048519	P	24	0.034021
chromosome, centromeric region	GO:0000775	C	2	0.615602		nucleoside monophosphate kinase activity	GO:0050145	F	3	0.161017			negative regulation of cellular process	GO:0048523	P	15	0.0372708
eukaryotic translation initiation factor 3 complex	GO:0005852	C	5	0.61847		endoribonuclease activity	GO:0004521	F	6	0.162722			chromosome separation	GO:0051304	P	6	0.038751
anchored component of plasma membrane	GO:0046658	C	1	0.629566		protein domain specific binding	GO:0019904	F	9	0.165396			ion homeostasis	GO:0050801	P	6	0.038751
side of membrane	GO:0098552	C	1	0.629566		polysaccharide binding	GO:0030247	F	18	0.167729			mitochondrial transport	GO:0006839	P	6	0.038751
cytoplasmic side of membrane	GO:0098562	C	1	0.629566		exoribonuclease activity, producing 5'-phosphomonoesters	GO:0016896	F	1	0.180117			negative regulation of cell cycle phase transition	GO:1901988	P	4	0.0397924
GTPase complex	GO:1905360	C	1	0.629566		argininosuccinate lyase activity	GO:0004056	F	1	0.180117			negative regulation of mitotic cell cycle phase transition	GO:1901991	P	4	0.0397924
extrinsic component of plasma membrane	GO:0019897	C	1	0.629566		hydrolase activity, acting on carbon-nitrogen (but not peptide) bonds, in cyclic amides	GO:0016812	F	1	0.180117			negative regulation of cell cycle process	GO:0010948	P	4	0.0397924
extrinsic component of cytoplasmic side of plasma membrane	GO:0031234	C	1	0.629566		dihydroorotase activity	GO:0004151	F	1	0.180117			secondary alcohol metabolic process	GO:1902652	P	4	0.0397924
glycerol-3-phosphate dehydrogenase complex	GO:0009331	C	1	0.629566		RNA ligase activity	GO:0008452	F	1	0.180117			regulation of gene expression, epigenetic	GO:0040029	P	4	0.0397924
heterotrimeric G-protein complex	GO:0005834	C	1	0.629566		flap endonuclease activity	GO:0048256	F	1	0.180117			isocitrate metabolic process	GO:0006102	P	4	0.0397924
cytoplasmic side of plasma membrane	GO:0009898	C	1	0.629566		5'-flap endonuclease activity	GO:0017108	F	1	0.180117			DNA topological change	GO:0006265	P	7	0.0411354
DNA repair complex	GO:1990391	C	1	0.629566		single-stranded DNA helicase activity	GO:0017116	F	1	0.180117			cytokinesis	GO:0000910	P	9	0.0413372
mismatch repair complex	GO:0032300	C	1	0.629566		malate synthase activity	GO:0004474	F	1	0.180117			gene silencing	GO:0016458	P	8	0.0417673
large ribosomal subunit	GO:0015934	C	4	0.65069		RNA ligase (ATP) activity	GO:0003972	F	1	0.180117			heparan sulfate proteoglycan metabolic process	GO:0030201	P	3	0.0437621
1,3-beta-D-glucan synthase complex	GO:0000148	C	4	0.68361		RNA-directed DNA polymerase activity	GO:0003964	F	1	0.180117			glycosaminoglycan metabolic process	GO:0030203	P	3	0.0437621
transcription factor TFIIH core complex	GO:0000439	C	1	0.696305		UDP-glucose:glycoprotein glucosyltransferase activity	GO:0003980	F	1	0.180117			proteoglycan biosynthetic process	GO:0030166	P	3	0.0437621
TIM23 mitochondrial import inner membrane translocase complex	GO:0005744	C	1	0.696305		exoribonuclease activity	GO:0004532	F	1	0.180117			heparan sulfate proteoglycan biosynthetic process	GO:0015012	P	3	0.0437621
intrinsic component of plasma membrane	GO:0031226	C	1	0.696305		ribonuclease P activity	GO:0004526	F	1	0.180117			glycosaminoglycan biosynthetic process	GO:0006024	P	3	0.0437621
U1 snRNP	GO:0005685	C	1	0.696305		3'-5'-exoribonuclease activity	GO:0000175	F	1	0.180117			aminoglycan biosynthetic process	GO:0006023	P	3	0.0437621
extracellular region	GO:0005576	C	9	0.70036		alpha-galactosidase activity	GO:0004557	F	1	0.180117			proteoglycan metabolic process	GO:0006029	P	3	0.0437621
Arp2/3 protein complex	GO:0005885	C	3	0.72579		mannosyl-glycoprotein endo-beta-N-acetylglucosaminidase activity	GO:0033925	F	1	0.180117			cellular metabolic compound salvage	GO:0043094	P	3	0.0437621
intrinsic component of organelle membrane	GO:0031300	C	3	0.785117		3-deoxy-8-phosphooctulonate synthase activity	GO:0008676	F	1	0.180117			macromolecule methylation	GO:0043414	P	16	0.0471894
integral component of organelle membrane	GO:0031301	C	3	0.785117		phosphatase activator activity	GO:0019211	F	1	0.180117			biological_process	GO:0008150	P	2341	0.0518965
mitochondrial protein complex	GO:0098798	C	4	0.792992		polygalacturonate 4-alpha-galacturonosyltransferase activity	GO:0047262	F	8	0.181884			chemical homeostasis	GO:0048878	P	8	0.0530738
nuclear lumen	GO:0031981	C	18	0.804004		polygalacturonase activity	GO:0004650	F	9	0.187428			nucleoside phosphate metabolic process	GO:0006753	P	46	0.0573411
cell cortex	GO:0005938	C	8	0.814428		DNA N-glycosylase activity	GO:0019104	F	4	0.194128			mitotic cell cycle checkpoint	GO:0007093	P	4	0.0616173
exocyst	GO:0000145	C	8	0.814428		phosphogluconate dehydrogenase (decarboxylating) activity	GO:0004616	F	4	0.194128			protein N-linked glycosylation	GO:0006487	P	4	0.0616173
spliceosomal snRNP complex	GO:0097525	C	1	0.832664		inorganic anion transmembrane transporter activity	GO:0015103	F	14	0.19774			negative regulation of mitotic cell cycle	GO:0045930	P	4	0.0616173
Golgi transport complex	GO:0017119	C	1	0.832664		inorganic diphosphatase activity	GO:0004427	F	7	0.200702			RNA modification	GO:0009451	P	15	0.0671171
Cdc73/Paf1 complex	GO:0016593	C	1	0.832664		glycolipid binding	GO:0051861	F	3	0.210717			regulation of cellular component organization	GO:0051128	P	15	0.0671171
vesicle tethering complex	GO:0099023	C	9	0.851224		glycolipid transfer activity	GO:0017089	F	3	0.210717			positive regulation of protein metabolic process	GO:0051247	P	5	0.0681459
inner mitochondrial membrane protein complex	GO:0098800	C	3	0.853814		lipid transfer activity	GO:0120013	F	3	0.210717			positive regulation of cellular protein metabolic process	GO:0032270	P	5	0.0681459
proton-transporting ATP synthase complex, catalytic core F(1)	GO:0045261	C	2	0.86128		DNA topoisomerase type I (single strand cut, ATP-independent) activity	GO:0003917	F	3	0.210717			tricarboxylic acid cycle	GO:0006099	P	6	0.0695822
Golgi membrane	GO:0000139	C	2	0.86128		single-stranded DNA binding	GO:0003697	F	5	0.211945			gene silencing by RNA	GO:0031047	P	6	0.0695822
transferase complex	GO:1990234	C	20	0.877887		mannosidase activity	GO:0015923	F	5	0.211945			organelle fission	GO:0048285	P	10	0.0716496
proteasome core complex, alpha-subunit complex	GO:0019773	C	2	0.88124		serine-type endopeptidase activity	GO:0004252	F	22	0.220781			nucleobase metabolic process	GO:0009112	P	3	0.0759579
proton-transporting V-type ATPase complex	GO:0033176	C	2	0.88124		coenzyme binding	GO:0050662	F	89	0.221424			nucleobase biosynthetic process	GO:0046112	P	3	0.0759579
proteasome core complex	GO:0005839	C	6	0.885902		ligase activity	GO:0016874	F	41	0.221875			DNA recombination	GO:0006310	P	15	0.0765326
signal peptidase complex	GO:0005787	C	1	0.887539		galactoside 2-alpha-L-fucosyltransferase activity	GO:0008107	F	6	0.222431			protein export from nucleus	GO:0006611	P	2	0.0856248
transcription elongation factor complex	GO:0008023	C	1	0.887539		alpha-(1,2)-fucosyltransferase activity	GO:0031127	F	6	0.222431			negative regulation of multicellular organismal process	GO:0051241	P	2	0.0856248
catalytic complex	GO:1902494	C	51	0.903651		nucleoside transmembrane transporter activity	GO:0005337	F	2	0.222568			asymmetric cell division	GO:0008356	P	2	0.0856248
proteasome complex	GO:0000502	C	7	0.917737		sulfotransferase activity	GO:0008146	F	2	0.222568			nuclear export	GO:0051168	P	2	0.0856248
endopeptidase complex	GO:1905369	C	7	0.917737		phospholipase A2 activity	GO:0004623	F	2	0.222568			regulation of cell division	GO:0051302	P	2	0.0856248
spliceosomal complex	GO:0005681	C	2	0.946709		phospholipase C activity	GO:0004629	F	2	0.222568			negative regulation of post-embryonic development	GO:0048581	P	2	0.0856248
peptidase complex	GO:1905368	C	8	0.951308		methionine adenosyltransferase activity	GO:0004478	F	2	0.222568			RNA export from nucleus	GO:0006405	P	2	0.0856248
proton-transporting ATP synthase complex	GO:0045259	C	2	0.954787		phosphatidylinositol phospholipase C activity	GO:0004435	F	2	0.222568			mRNA transport	GO:0051028	P	2	0.0856248
actin cytoskeleton	GO:0015629	C	7	0.961432		fatty-acyl-CoA reductase (alcohol-forming) activity	GO:0080019	F	2	0.222568			N-glycan processing	GO:0006491	P	2	0.0856248
proton-transporting two-sector ATPase complex, proton-transporting domain	GO:0033177	C	2	0.967565		3-hydroxyacyl-CoA dehydrogenase activity	GO:0003857	F	2	0.222568			ribonucleoprotein complex export from nucleus	GO:0071426	P	2	0.0856248
proton-transporting two-sector ATPase complex, catalytic domain	GO:0033178	C	3	0.977248		sequence-specific DNA binding	GO:0043565	F	78	0.227341			negative regulation of reproductive process	GO:2000242	P	2	0.0856248
mediator complex	GO:0016592	C	1	0.981202		primary active transmembrane transporter activity	GO:0015399	F	25	0.228032			protein-containing complex localization	GO:0031503	P	2	0.0856248
peroxisome	GO:0005777	C	2	0.983503		fucosyltransferase activity	GO:0008417	F	7	0.228828			leucine metabolic process	GO:0006551	P	2	0.0856248
microbody	GO:0042579	C	2	0.983503		galactosylgalactosylxylosylprotein 3-beta-glucuronosyltransferase activity	GO:0015018	F	7	0.228828			negative regulation of developmental process	GO:0051093	P	2	0.0856248
myosin complex	GO:0016459	C	1	0.989647		intramolecular oxidoreductase activity	GO:0016860	F	8	0.232715			'de novo' pyrimidine nucleobase biosynthetic process	GO:0006207	P	2	0.0856248
RNA polymerase II transcription factor complex	GO:0090575	C	1	0.994299		nucleobase-containing compound kinase activity	GO:0019205	F	8	0.232715			regulation of cytokinesis	GO:0032465	P	2	0.0856248
proton-transporting two-sector ATPase complex	GO:0016469	C	5	0.994717		serine-type exopeptidase activity	GO:0070008	F	15	0.233158			DNA replication, synthesis of RNA primer	GO:0006269	P	2	0.0856248
RNA polymerase II, holoenzyme	GO:0016591	C	1	0.997427		transferase activity, transferring pentosyl groups	GO:0016763	F	4	0.235448			regulation of DNA replication	GO:0006275	P	2	0.0856248
nuclear transcription factor complex	GO:0044798	C	1	0.997891		5'-3' RNA polymerase activity	GO:0034062	F	20	0.240091			leucine biosynthetic process	GO:0009098	P	2	0.0856248
transcription factor complex	GO:0005667	C	3	0.998487		RNA polymerase activity	GO:0097747	F	20	0.240091			negative regulation of flower development	GO:0009910	P	2	0.0856248
DNA-directed RNA polymerase complex	GO:0000428	C	1	0.998839		translation elongation factor activity	GO:0003746	F	5	0.24793			purine nucleobase transport	GO:0006863	P	2	0.0856248
RNA polymerase complex	GO:0030880	C	1	0.998839		glucuronosyltransferase activity	GO:0015020	F	7	0.25818			radial pattern formation	GO:0009956	P	2	0.0856248
nuclear DNA-directed RNA polymerase complex	GO:0055029	C	1	0.998839		double-stranded DNA binding	GO:0003690	F	10	0.259771			regionalization	GO:0003002	P	2	0.0856248
transferase complex, transferring phosphorus-containing groups	GO:0061695	C	2	0.999598		3'-5' exonuclease activity	GO:0008408	F	8	0.259806			ribonucleoprotein complex localization	GO:0071166	P	2	0.0856248
oxidoreductase complex	GO:1990204	C	1	0.999806		magnesium chelatase activity	GO:0016851	F	3	0.263112			pattern specification process	GO:0007389	P	2	0.0856248
extrinsic component of membrane	GO:0019898	C	1	0.999806		nicotianamine synthase activity	GO:0030410	F	3	0.263112			nucleobase transport	GO:0015851	P	2	0.0856248
nucleoplasm	GO:0005654	C	3	0.999979		ligase activity, forming nitrogen-metal bonds	GO:0051002	F	3	0.263112			deoxyribonucleoside diphosphate metabolic process	GO:0009186	P	2	0.0856248
H4 histone acetyltransferase complex	GO:1902562	C	0	1		ligase activity, forming nitrogen-metal bonds, forming coordination complexes	GO:0051003	F	3	0.263112			shoot system development	GO:0048367	P	4	0.088462
TOR complex	GO:0038201	C	0	1		thiamine pyrophosphate binding	GO:0030976	F	5	0.285304			response to biotic stimulus	GO:0009607	P	6	0.0890653
Golgi subcompartment	GO:0098791	C	0	1		Ras guanyl-nucleotide exchange factor activity	GO:0005088	F	5	0.285304			aerobic respiration	GO:0009060	P	6	0.0890653
zeta DNA polymerase complex	GO:0016035	C	0	1		Rho guanyl-nucleotide exchange factor activity	GO:0005089	F	5	0.285304			methylation	GO:0032259	P	16	0.0900875
molybdopterin synthase complex	GO:0019008	C	0	1		Rho GTPase binding	GO:0017048	F	5	0.285304			ATP metabolic process	GO:0046034	P	28	0.0906721
katanin complex	GO:0008352	C	0	1		xyloglucan:xyloglucosyl transferase activity	GO:0016762	F	8	0.287779			response to stress	GO:0006950	P	157	0.0907471
photosystem II oxygen evolving complex	GO:0009654	C	0	1		tRNA (guanine-N2-)-methyltransferase activity	GO:0004809	F	2	0.295873			nucleotide metabolic process	GO:0009117	P	44	0.0913231
proteasome accessory complex	GO:0022624	C	0	1		four-way junction helicase activity	GO:0009378	F	8	0.316451			macromolecule biosynthetic process	GO:0009059	P	468	0.0923709
integrator complex	GO:0032039	C	0	1		RNA-directed 5'-3' RNA polymerase activity	GO:0003968	F	3	0.316814			purine nucleotide metabolic process	GO:0006163	P	37	0.0926771
THO complex part of transcription export complex	GO:0000445	C	0	1		galactosidase activity	GO:0015925	F	3	0.316814			cellular macromolecule biosynthetic process	GO:0034645	P	467	0.0983102
spliceosomal tri-snRNP complex	GO:0097526	C	0	1		nucleobase-containing compound transmembrane transporter activity	GO:0015932	F	3	0.316814			purine-containing compound metabolic process	GO:0072521	P	37	0.106038
NuA4 histone acetyltransferase complex	GO:0035267	C	0	1		acid phosphatase activity	GO:0003993	F	3	0.316814			spindle organization	GO:0007051	P	6	0.111187
respiratory chain complex	GO:0098803	C	0	1		carbohydrate derivative transmembrane transporter activity	GO:1901505	F	3	0.316814			ribose phosphate metabolic process	GO:0019693	P	35	0.113907
proteasome regulatory particle, base subcomplex	GO:0008540	C	0	1		rRNA N-glycosylase activity	GO:0030598	F	3	0.316814			ribonucleotide metabolic process	GO:0009259	P	35	0.113907
acetyltransferase complex	GO:1902493	C	0	1		RNA glycosylase activity	GO:0030597	F	3	0.316814			purine ribonucleotide metabolic process	GO:0009150	P	35	0.113907
transmembrane transporter complex	GO:1902495	C	0	1		transferase activity, transferring phosphorus-containing groups	GO:0016772	F	368	0.31814			spindle checkpoint	GO:0031577	P	3	0.115558
monolayer-surrounded lipid storage body	GO:0012511	C	0	1		DNA-directed 5'-3' RNA polymerase activity	GO:0003899	F	17	0.319976			mitotic spindle assembly checkpoint	GO:0007094	P	3	0.115558
SAGA-type complex	GO:0070461	C	0	1		protein binding	GO:0005515	F	585	0.320333			negative regulation of chromosome segregation	GO:0051985	P	3	0.115558
respirasome	GO:0070469	C	0	1		intramolecular oxidoreductase activity, interconverting aldoses and ketoses	GO:0016861	F	6	0.322192			negative regulation of metaphase/anaphase transition of cell cycle	GO:1902100	P	3	0.115558
signal recognition particle	GO:0048500	C	0	1		oxidoreductase activity, acting on the aldehyde or oxo group of donors, disulfide as acceptor	GO:0016624	F	4	0.322767			negative regulation of mitotic nuclear division	GO:0045839	P	3	0.115558
protein farnesyltransferase complex	GO:0005965	C	0	1		intramolecular oxidoreductase activity, transposing S-S bonds	GO:0016864	F	1	0.327799			negative regulation of nuclear division	GO:0051784	P	3	0.115558
NADH dehydrogenase complex	GO:0030964	C	0	1		adenylosuccinate synthase activity	GO:0004019	F	1	0.327799			negative regulation of mitotic metaphase/anaphase transition	GO:0045841	P	3	0.115558
ATPase complex	GO:1904949	C	0	1		sequence-specific single stranded DNA binding	GO:0098847	F	1	0.327799			negative regulation of mitotic sister chromatid segregation	GO:0033048	P	3	0.115558
cytochrome b6f complex	GO:0009512	C	0	1		NAD(P)H oxidase activity	GO:0016174	F	1	0.327799			negative regulation of sister chromatid segregation	GO:0033046	P	3	0.115558
chloroplast	GO:0009507	C	0	1		pyridoxal kinase activity	GO:0008478	F	1	0.327799			negative regulation of chromosome separation	GO:1905819	P	3	0.115558
ATPase dependent transmembrane transport complex	GO:0098533	C	0	1		queuine tRNA-ribosyltransferase activity	GO:0008479	F	1	0.327799			negative regulation of chromosome organization	GO:2001251	P	3	0.115558
photosystem II	GO:0009523	C	0	1		thiol oxidase activity	GO:0016972	F	1	0.327799			negative regulation of mitotic sister chromatid separation	GO:2000816	P	3	0.115558
photosystem I	GO:0009522	C	0	1		phosphoribosylanthranilate isomerase activity	GO:0004640	F	1	0.327799			mitotic spindle checkpoint	GO:0071174	P	3	0.115558
photosystem	GO:0009521	C	0	1		actin filament binding	GO:0051015	F	1	0.327799			spindle assembly checkpoint	GO:0071173	P	3	0.115558
cell projection	GO:0042995	C	0	1		cholestenol delta-isomerase activity	GO:0047750	F	1	0.327799			protein maturation	GO:0051604	P	8	0.116327
RNA polymerase III transcription factor complex	GO:0090576	C	0	1		methylenetetrahydrofolate reductase (NAD(P)H) activity	GO:0004489	F	1	0.327799			signal peptide processing	GO:0006465	P	5	0.116864
CCR4-NOT complex	GO:0030014	C	0	1		mevalonate kinase activity	GO:0004496	F	1	0.327799			small GTPase mediated signal transduction	GO:0007264	P	25	0.133136
nuclear transcriptional repressor complex	GO:0090568	C	0	1		adenosine-phosphate deaminase activity	GO:0047623	F	1	0.327799			pseudouridine synthesis	GO:0001522	P	8	0.136579
CHD-type complex	GO:0090545	C	0	1		protein disulfide isomerase activity	GO:0003756	F	1	0.327799			cell wall biogenesis	GO:0042546	P	9	0.144669
vacuolar proton-transporting V-type ATPase, V1 domain	GO:0000221	C	0	1		D-alanine-D-alanine ligase activity	GO:0008716	F	1	0.327799			positive regulation of nitrogen compound metabolic process	GO:0051173	P	5	0.145979
BBSome	GO:0034464	C	0	1		single-stranded telomeric DNA binding	GO:0043047	F	1	0.327799			positive regulation of macromolecule metabolic process	GO:0010604	P	5	0.145979
proton-transporting V-type ATPase, V1 domain	GO:0033180	C	0	1		AMP deaminase activity	GO:0003876	F	1	0.327799			mismatch repair	GO:0006298	P	5	0.145979
phosphatidylinositol 3-kinase complex	GO:0005942	C	0	1		RNA methyltransferase activity	GO:0008173	F	8	0.345636			generation of precursor metabolites and energy	GO:0006091	P	35	0.146658
retromer complex	GO:0030904	C	0	1		transaminase activity	GO:0008483	F	7	0.351255			regulation of developmental process	GO:0050793	P	2	0.151046
mitochondrial proton-transporting ATP synthase complex, coupling factor F(o)	GO:0000276	C	0	1		transferase activity, transferring nitrogenous groups	GO:0016769	F	7	0.351255			regulation of multicellular organismal process	GO:0051239	P	2	0.151046
protein kinase CK2 complex	GO:0005956	C	0	1		calcium ion binding	GO:0005509	F	28	0.359318			regulation of DNA methylation	GO:0044030	P	2	0.151046
cilium	GO:0005929	C	0	1		phospholipid binding	GO:0005543	F	10	0.360625			regulation of multicellular organismal development	GO:2000026	P	2	0.151046
phosphatidylinositol 3-kinase complex, class III	GO:0035032	C	0	1		glucosyltransferase activity	GO:0046527	F	25	0.361346			regulation of post-embryonic development	GO:0048580	P	2	0.151046
INO80-type complex	GO:0097346	C	0	1		lipase activity	GO:0016298	F	4	0.367368			indole-containing compound catabolic process	GO:0042436	P	2	0.151046
plasma membrane bounded cell projection	GO:0120025	C	0	1		amino acid binding	GO:0016597	F	9	0.367662			cellular biogenic amine catabolic process	GO:0042402	P	2	0.151046
photosystem I reaction center	GO:0009538	C	0	1		terpene synthase activity	GO:0010333	F	9	0.367662			kynurenine metabolic process	GO:0070189	P	2	0.151046
plastid	GO:0009536	C	0	1		structural constituent of nuclear pore	GO:0017056	F	2	0.367999			DNA methylation or demethylation	GO:0044728	P	2	0.151046
AP-3 adaptor complex	GO:0030123	C	0	1		molybdate ion transmembrane transporter activity	GO:0015098	F	2	0.367999			regulation of reproductive process	GO:2000241	P	2	0.151046
ELL-EAF complex	GO:0032783	C	0	1		oxoglutarate dehydrogenase (succinyl-transferring) activity	GO:0004591	F	2	0.367999			leaf development	GO:0048366	P	2	0.151046
Piccolo NuA4 histone acetyltransferase complex	GO:0032777	C	0	1		ER retention sequence binding	GO:0046923	F	2	0.367999			tryptophan catabolic process	GO:0006569	P	2	0.151046
cohesin complex	GO:0008278	C	0	1		acid-ammonia (or amide) ligase activity	GO:0016880	F	3	0.37063			indolalkylamine catabolic process	GO:0046218	P	2	0.151046
DNA helicase complex	GO:0033202	C	0	1		oxidoreductase activity, acting on diphenols and related substances as donors, oxygen as acceptor	GO:0016682	F	3	0.37063			regulation of shoot system development	GO:0048831	P	2	0.151046
integral component of Golgi membrane	GO:0030173	C	0	1		ammonia ligase activity	GO:0016211	F	3	0.37063			RNA phosphodiester bond hydrolysis	GO:0090501	P	2	0.151046
thylakoid	GO:0009579	C	0	1		glutamate-ammonia ligase activity	GO:0004356	F	3	0.37063			DNA modification	GO:0006304	P	2	0.151046
THO complex	GO:0000347	C	0	1		3-deoxy-7-phosphoheptulonate synthase activity	GO:0003849	F	3	0.37063			DNA alkylation	GO:0006305	P	2	0.151046
transcription export complex	GO:0000346	C	0	1		ATPase-coupled transmembrane transporter activity	GO:0042626	F	19	0.382782			DNA methylation	GO:0006306	P	2	0.151046
proton-transporting ATP synthase complex, coupling factor F(o)	GO:0045263	C	0	1		N-methyltransferase activity	GO:0008170	F	6	0.391833			mRNA cleavage	GO:0006379	P	2	0.151046
respiratory chain complex I	GO:0045271	C	0	1		N,N-dimethylaniline monooxygenase activity	GO:0004499	F	6	0.391833			amine catabolic process	GO:0009310	P	2	0.151046
respiratory chain complex IV	GO:0045277	C	0	1		adenylyltransferase activity	GO:0070566	F	6	0.391833			regulation of flower development	GO:0009909	P	2	0.151046
respiratory chain complex III	GO:0045275	C	0	1		cysteine-type endopeptidase activity	GO:0004197	F	4	0.411775			benzene-containing compound metabolic process	GO:0042537	P	2	0.151046
F-actin capping protein complex	GO:0008290	C	0	1		carboxylic acid binding	GO:0031406	F	9	0.423208			tryptophan catabolic process to kynurenine	GO:0019441	P	2	0.151046
U4/U6 x U5 tri-snRNP complex	GO:0046540	C	0	1		organic acid binding	GO:0043177	F	9	0.423208			recombinational repair	GO:0000725	P	2	0.151046
mitochondrial respiratory chain complex III	GO:0005750	C	0	1		acyl-[acyl-carrier-protein] desaturase activity	GO:0045300	F	3	0.423581			double-strand break repair via homologous recombination	GO:0000724	P	2	0.151046
mitochondrial respiratory chain complex IV	GO:0005751	C	0	1		GTPase activator activity	GO:0005096	F	8	0.434456			chlorophyll biosynthetic process	GO:0015995	P	3	0.161017
mitochondrial respiratory chain complex I	GO:0005747	C	0	1		S-adenosylmethionine-dependent methyltransferase activity	GO:0008757	F	8	0.434456			protein processing	GO:0016485	P	7	0.174025
mitochondrial respirasome	GO:0005746	C	0	1		peptide binding	GO:0042277	F	2	0.436993			triglyceride metabolic process	GO:0006641	P	1	0.180117
translocon complex	GO:0071256	C	0	1		ammonium transmembrane transporter activity	GO:0008519	F	2	0.436993			neutral lipid metabolic process	GO:0006638	P	1	0.180117
mitochondrial intermembrane space	GO:0005758	C	0	1		nucleoside diphosphate kinase activity	GO:0004550	F	2	0.436993			acylglycerol metabolic process	GO:0006639	P	1	0.180117
rough endoplasmic reticulum	GO:0005791	C	0	1		phosphoenolpyruvate carboxylase activity	GO:0008964	F	2	0.436993			mitotic cell cycle phase	GO:0098763	P	1	0.180117
Golgi stack	GO:0005795	C	0	1		signal sequence binding	GO:0005048	F	2	0.436993			ribosomal large subunit biogenesis	GO:0042273	P	1	0.180117
vacuolar membrane	GO:0005774	C	0	1		phosphoric diester hydrolase activity	GO:0008081	F	5	0.439889			DNA strand elongation	GO:0022616	P	1	0.180117
vacuole	GO:0005773	C	0	1		kinase activity	GO:0016301	F	309	0.446737			tRNA 5'-end processing	GO:0099116	P	1	0.180117
signal recognition particle receptor complex	GO:0005785	C	0	1		diacylglycerol O-acyltransferase activity	GO:0004144	F	1	0.448886			mitotic DNA replication checkpoint	GO:0033314	P	1	0.180117
Sec61 translocon complex	GO:0005784	C	0	1		oxidoreductase activity, acting on the CH-OH group of donors, quinone or similar compound as acceptor	GO:0016901	F	1	0.448886			actin filament bundle organization	GO:0061572	P	1	0.180117
signal recognition particle, endoplasmic reticulum targeting	GO:0005786	C	0	1		oxidoreductase activity, acting on a sulfur group of donors, oxygen as acceptor	GO:0016670	F	1	0.448886			negative regulation of small molecule metabolic process	GO:0062014	P	1	0.180117
peroxisomal membrane	GO:0005778	C	0	1		peptide-methionine (S)-S-oxide reductase activity	GO:0008113	F	1	0.448886			regulation of small molecule metabolic process	GO:0062012	P	1	0.180117
integral component of peroxisomal membrane	GO:0005779	C	0	1		sequence-specific double-stranded DNA binding	GO:1990837	F	1	0.448886			arginine biosynthetic process via ornithine	GO:0042450	P	1	0.180117
vacuolar proton-transporting V-type ATPase complex	GO:0016471	C	0	1		exonuclease activity, active with either ribo- or deoxyribonucleic acids and producing 5'-phosphomonoesters	GO:0016796	F	1	0.448886			anaphase	GO:0051322	P	1	0.180117
H4/H2A histone acetyltransferase complex	GO:0043189	C	0	1		palmitoyl hydrolase activity	GO:0098599	F	1	0.448886			M phase	GO:0000279	P	1	0.180117
ATP-binding cassette (ABC) transporter complex	GO:0043190	C	0	1		RNA cap binding	GO:0000339	F	1	0.448886			actin filament bundle assembly	GO:0051017	P	1	0.180117
PAS complex	GO:0070772	C	0	1		pyruvate dehydrogenase (acetyl-transferring) activity	GO:0004739	F	1	0.448886			cell cycle phase	GO:0022403	P	1	0.180117
actin filament	GO:0005884	C	0	1		pyruvate dehydrogenase activity	GO:0004738	F	1	0.448886			negative regulation of nucleotide metabolic process	GO:0045980	P	1	0.180117
cytochrome complex	GO:0070069	C	0	1		acylglycerol O-acyltransferase activity	GO:0016411	F	1	0.448886			ncRNA 5'-end processing	GO:0034471	P	1	0.180117
rough endoplasmic reticulum membrane	GO:0030867	C	0	1		sucrose-phosphate phosphatase activity	GO:0050307	F	1	0.448886			neutral lipid biosynthetic process	GO:0046460	P	1	0.180117
integral component of plasma membrane	GO:0005887	C	0	1		4-hydroxy-tetrahydrodipicolinate reductase	GO:0008839	F	1	0.448886			acylglycerol biosynthetic process	GO:0046463	P	1	0.180117
NuRD complex	GO:0016581	C	0	1		3'-5' DNA helicase activity	GO:0043138	F	1	0.448886			glyoxylate metabolic process	GO:0046487	P	1	0.180117
intrinsic component of peroxisomal membrane	GO:0031231	C	0	1		IMP dehydrogenase activity	GO:0003938	F	1	0.448886			rRNA-containing ribonucleoprotein complex export from nucleus	GO:0071428	P	1	0.180117
intrinsic component of Golgi membrane	GO:0031228	C	0	1		tRNA-specific ribonuclease activity	GO:0004549	F	1	0.448886			cell cycle G2/M phase transition	GO:0044839	P	1	0.180117
intrinsic component of nuclear inner membrane	GO:0031229	C	0	1		phospho-N-acetylmuramoyl-pentapeptide-transferase activity	GO:0008963	F	1	0.448886			biological phase	GO:0044848	P	1	0.180117
Fanconi anaemia nuclear complex	GO:0043240	C	0	1		centromeric DNA binding	GO:0019237	F	1	0.448886			mitotic G2/M transition checkpoint	GO:0044818	P	1	0.180117
riboflavin synthase complex	GO:0009349	C	0	1		ferrochelatase activity	GO:0004325	F	1	0.448886			ornithine metabolic process	GO:0006591	P	1	0.180117
protein acetyltransferase complex	GO:0031248	C	0	1		carbon-oxygen lyase activity, acting on phosphates	GO:0016838	F	9	0.450934			mitotic DNA integrity checkpoint	GO:0044774	P	1	0.180117
Rad51B-Rad51C-Rad51D-XRCC2 complex	GO:0033063	C	0	1		oxidoreductase activity, acting on paired donors, with incorporation or reduction of molecular oxygen, NAD(P)H as one donor, and incorporation of one atom of oxygen	GO:0016709	F	6	0.461243			negative regulation of phosphorus metabolic process	GO:0010563	P	1	0.180117
DNA recombinase mediator complex	GO:0033061	C	0	1		serine-type carboxypeptidase activity	GO:0004185	F	12	0.466086			tRNA 5'-leader removal	GO:0001682	P	1	0.180117
AP-5 adaptor complex	GO:0044599	C	0	1		enzyme activator activity	GO:0008047	F	9	0.478452			DNA replication checkpoint	GO:0000076	P	1	0.180117
proteasome regulatory particle	GO:0005838	C	0	1		phosphotransferase activity, alcohol group as acceptor	GO:0016773	F	303	0.481111			ribosomal large subunit export from nucleus	GO:0000055	P	1	0.180117
histone deacetylase complex	GO:0000118	C	0	1		nucleic acid binding	GO:0003676	F	457	0.492417			ribosomal subunit export from nucleus	GO:0000054	P	1	0.180117
transcription factor TFIIIB complex	GO:0000126	C	0	1		metal ion transmembrane transporter activity	GO:0046873	F	19	0.494429			L-methionine salvage	GO:0071267	P	1	0.180117
SAGA complex	GO:0000124	C	0	1		UDP-glucosyltransferase activity	GO:0035251	F	17	0.496112			L-methionine biosynthetic process	GO:0071265	P	1	0.180117
histone acetyltransferase complex	GO:0000123	C	0	1		ligase activity, forming carbon-nitrogen bonds	GO:0016879	F	15	0.49799			mitotic M phase	GO:0000087	P	1	0.180117
lipid droplet	GO:0005811	C	0	1		FMN binding	GO:0010181	F	4	0.498008			G2/M transition of mitotic cell cycle	GO:0000086	P	1	0.180117
photosynthetic membrane	GO:0034357	C	0	1		inorganic anion exchanger activity	GO:0005452	F	2	0.501644			mitotic anaphase	GO:0000090	P	1	0.180117
BRISC complex	GO:0070552	C	0	1		oxidoreductase activity, acting on a sulfur group of donors, disulfide as acceptor	GO:0016671	F	2	0.501644			L-methionine salvage from methylthioadenosine	GO:0019509	P	1	0.180117
Elongator holoenzyme complex	GO:0033588	C	0	1		monosaccharide binding	GO:0048029	F	2	0.501644			amino acid salvage	GO:0043102	P	1	0.180117
BRCA1-A complex	GO:0070531	C	0	1		glucose binding	GO:0005536	F	2	0.501644			deoxyribonucleoside triphosphate metabolic process	GO:0009200	P	1	0.180117
nuclear inner membrane	GO:0005637	C	0	1		hexokinase activity	GO:0004396	F	2	0.501644			regulation of nucleotide metabolic process	GO:0006140	P	1	0.180117
integral component of nuclear inner membrane	GO:0005639	C	0	1		xenobiotic transmembrane transporter activity	GO:0042910	F	11	0.502622			ribosome localization	GO:0033750	P	1	0.180117
microbody membrane	GO:0031903	C	0	1		oxidoreductase activity, acting on the aldehyde or oxo group of donors	GO:0016903	F	9	0.505643			response to ionizing radiation	GO:0010212	P	1	0.180117
signal recognition particle, chloroplast targeting	GO:0080085	C	0	1		actin binding	GO:0003779	F	7	0.509509			pyrimidine deoxyribonucleoside triphosphate metabolic process	GO:0009211	P	1	0.180117
extracellular space	GO:0005615	C	0	1		rRNA binding	GO:0019843	F	5	0.514925			negative regulation of phosphate metabolic process	GO:0045936	P	1	0.180117
transcription factor TFIIA complex	GO:0005672	C	0	1		1,3-beta-D-glucan synthase activity	GO:0003843	F	5	0.514925			lagging strand elongation	GO:0006273	P	1	0.180117
transcription factor TFIIF complex	GO:0005674	C	0	1		oxidoreductase activity, acting on NAD(P)H, oxygen as acceptor	GO:0050664	F	3	0.52397			DNA strand elongation involved in DNA replication	GO:0006271	P	1	0.180117
transcription factor TFIID complex	GO:0005669	C	0	1		O-acyltransferase activity	GO:0008374	F	6	0.528455			RNA 5'-end processing	GO:0000966	P	1	0.180117
TORC1 complex	GO:0031931	C	0	1		sulfur compound binding	GO:1901681	F	6	0.528455			regulation of G2/M transition of mitotic cell cycle	GO:0010389	P	1	0.180117
DNA replication factor C complex	GO:0005663	C	0	1		gated channel activity	GO:0022836	F	9	0.532396			dUTP metabolic process	GO:0046080	P	1	0.180117
RNA polymerase III complex	GO:0005666	C	0	1		DNA-binding transcription factor activity	GO:0003700	F	130	0.538722			negative regulation of cell cycle G2/M phase transition	GO:1902750	P	1	0.180117
RNA polymerase II, core complex	GO:0005665	C	0	1		histone methyltransferase activity	GO:0042054	F	4	0.539042			regulation of cell cycle G2/M phase transition	GO:1902749	P	1	0.180117
replication fork	GO:0005657	C	0	1		lysine N-methyltransferase activity	GO:0016278	F	4	0.539042			negative regulation of G2/M transition of mitotic cell cycle	GO:0010972	P	1	0.180117
thylakoid membrane	GO:0042651	C	0	1		protein-lysine N-methyltransferase activity	GO:0016279	F	4	0.539042			DNA replication, Okazaki fragment processing	GO:0033567	P	1	0.180117
organelle subcompartment	GO:0031984	C	0	1		histone-lysine N-methyltransferase activity	GO:0018024	F	4	0.539042			triglyceride biosynthetic process	GO:0019432	P	1	0.180117
organelle envelope lumen	GO:0031970	C	0	1		adenylylsulfate kinase activity	GO:0004020	F	1	0.548167			glyoxylate cycle	GO:0006097	P	1	0.180117
nuclear membrane	GO:0031965	C	0	1		protein prenyltransferase activity	GO:0008318	F	1	0.548167			aspartate family amino acid metabolic process	GO:0009066	P	6	0.191691
SWI/SNF superfamily-type complex	GO:0070603	C	0	1		nickel cation binding	GO:0016151	F	1	0.548167			intracellular signal transduction	GO:0035556	P	40	0.19456
nuclear chromatin	GO:0000790	C	0	1		SUMO transferase activity	GO:0019789	F	1	0.548167			organonitrogen compound biosynthetic process	GO:1901566	P	217	0.194934
transporter complex	GO:1990351	C	0	1		phosphatidylinositol N-acetylglucosaminyltransferase activity	GO:0017176	F	1	0.548167			cellular component biogenesis	GO:0044085	P	52	0.195946
Ino80 complex	GO:0031011	C	0	1		tRNA dihydrouridine synthase activity	GO:0017150	F	1	0.548167			chromatin organization	GO:0006325	P	20	0.209727
extracellular matrix	GO:0031012	C	0	1		hydroxymethylglutaryl-CoA synthase activity	GO:0004421	F	1	0.548167			regulation of cytoskeleton organization	GO:0051493	P	9	0.210657
BLOC complex	GO:0031082	C	0	1		serine O-acyltransferase activity	GO:0016412	F	1	0.548167			chlorophyll metabolic process	GO:0015994	P	3	0.210717
BLOC-1 complex	GO:0031083	C	0	1		serine O-acetyltransferase activity	GO:0009001	F	1	0.548167			glycolipid transport	GO:0046836	P	3	0.210717
HAUS complex	GO:0070652	C	0	1		transcription coactivator activity	GO:0003713	F	1	0.548167			pyrimidine nucleoside triphosphate metabolic process	GO:0009147	P	3	0.210717
						glucosylceramidase activity	GO:0004348	F	1	0.548167			regulation of cell communication	GO:0010646	P	5	0.211945
						carboxypeptidase activity	GO:0004180	F	12	0.558586			regulation of signaling	GO:0023051	P	5	0.211945
						amidine-lyase activity	GO:0016842	F	2	0.561277			glutamine metabolic process	GO:0006541	P	5	0.211945
						beta-galactosidase activity	GO:0004565	F	2	0.561277			regulation of signal transduction	GO:0009966	P	5	0.211945
						chitin binding	GO:0008061	F	2	0.561277			pyrimidine-containing compound metabolic process	GO:0072527	P	10	0.213234
						protein kinase activity	GO:0004672	F	271	0.563332			reproductive system development	GO:0061458	P	2	0.222568
						exopeptidase activity	GO:0008238	F	16	0.566244			post-embryonic development	GO:0009791	P	2	0.222568
						GTPase regulator activity	GO:0030695	F	8	0.577134			reproductive shoot system development	GO:0090567	P	2	0.222568
						carbon-nitrogen ligase activity, with glutamine as amido-N-donor	GO:0016884	F	4	0.578294			glutamine biosynthetic process	GO:0006542	P	2	0.222568
						phosphatase regulator activity	GO:0019208	F	5	0.585406			S-adenosylmethionine biosynthetic process	GO:0006556	P	2	0.222568
						transcription regulator activity	GO:0140110	F	137	0.586179			S-adenosylmethionine metabolic process	GO:0046500	P	2	0.222568
						ubiquitin-like protein transferase activity	GO:0019787	F	23	0.589768			phyllome development	GO:0048827	P	2	0.222568
						pectinesterase activity	GO:0030599	F	8	0.603703			endomembrane system organization	GO:0010256	P	2	0.222568
						active transmembrane transporter activity	GO:0022804	F	45	0.60903			rRNA methylation	GO:0031167	P	2	0.222568
						cysteine-type endopeptidase inhibitor activity	GO:0004869	F	3	0.613908			rRNA modification	GO:0000154	P	2	0.222568
						ATP-dependent peptidase activity	GO:0004176	F	3	0.613908			flower development	GO:0009908	P	2	0.222568
						endodeoxyribonuclease activity, producing 5'-phosphomonoesters	GO:0016888	F	2	0.615602			attachment of GPI anchor to protein	GO:0016255	P	2	0.222568
						carbohydrate:proton symporter activity	GO:0005351	F	2	0.615602			plant organ development	GO:0099402	P	2	0.222568
						carbohydrate:cation symporter activity	GO:0005402	F	2	0.615602			aromatic amino acid family catabolic process	GO:0009074	P	2	0.222568
						endodeoxyribonuclease activity	GO:0004520	F	2	0.615602			reproductive structure development	GO:0048608	P	2	0.222568
						glycopeptide alpha-N-acetylgalactosaminidase activity	GO:0033926	F	2	0.615602			developmental process involved in reproduction	GO:0003006	P	2	0.222568
						solute:proton symporter activity	GO:0015295	F	2	0.615602			ion transmembrane transport	GO:0034220	P	42	0.229375
						solute:cation symporter activity	GO:0015294	F	2	0.615602			protein insertion into membrane	GO:0051205	P	4	0.235448
						symporter activity	GO:0015293	F	2	0.615602			internal protein amino acid acetylation	GO:0006475	P	4	0.235448
						transition metal ion transmembrane transporter activity	GO:0046915	F	2	0.615602			protein acetylation	GO:0006473	P	4	0.235448
						ubiquitin-protein transferase activity	GO:0004842	F	22	0.616426			peptidyl-lysine acetylation	GO:0018394	P	4	0.235448
						cellulose synthase activity	GO:0016759	F	8	0.629395			internal peptidyl-lysine acetylation	GO:0018393	P	4	0.235448
						cellulose synthase (UDP-forming) activity	GO:0016760	F	8	0.629395			histone acetylation	GO:0016573	P	4	0.235448
						intramolecular oxidoreductase activity, transposing C=C bonds	GO:0016863	F	1	0.629566			system development	GO:0048731	P	4	0.235448
						iron ion transmembrane transporter activity	GO:0005381	F	1	0.629566			GPI anchor biosynthetic process	GO:0006506	P	5	0.24793
						glycerol-3-phosphate dehydrogenase [NAD(P)+] activity	GO:0047952	F	1	0.629566			pyrimidine nucleotide metabolic process	GO:0006220	P	7	0.25818
						polyribonucleotide nucleotidyltransferase activity	GO:0004654	F	1	0.629566			pyrimidine-containing compound biosynthetic process	GO:0072528	P	9	0.260202
						primary amine oxidase activity	GO:0008131	F	1	0.629566			negative regulation of organelle organization	GO:0010639	P	3	0.263112
						translation initiation factor binding	GO:0031369	F	1	0.629566			plant-type cell wall organization	GO:0009664	P	3	0.263112
						O-acetyltransferase activity	GO:0016413	F	1	0.629566			plant-type cell wall assembly	GO:0071668	P	3	0.263112
						mannose-6-phosphate isomerase activity	GO:0004476	F	1	0.629566			nicotianamine metabolic process	GO:0030417	P	3	0.263112
						NAD+ kinase activity	GO:0003951	F	1	0.629566			nicotianamine biosynthetic process	GO:0030418	P	3	0.263112
						ribonuclease T2 activity	GO:0033897	F	1	0.629566			negative regulation of cellular component organization	GO:0051129	P	3	0.263112
						glycerol-3-phosphate dehydrogenase [NAD+] activity	GO:0004367	F	1	0.629566			extracellular matrix organization	GO:0030198	P	3	0.263112
						hydrolase activity, acting on acid phosphorus-nitrogen bonds	GO:0016825	F	37	0.648452			cell wall assembly	GO:0070726	P	3	0.263112
						serine-type peptidase activity	GO:0008236	F	37	0.648452			cellulose microfibril organization	GO:0010215	P	3	0.263112
						serine hydrolase activity	GO:0017171	F	37	0.648452			tricarboxylic acid biosynthetic process	GO:0072351	P	3	0.263112
						monooxygenase activity	GO:0004497	F	6	0.65061			extracellular structure organization	GO:0043062	P	3	0.263112
						oxidoreductase activity, acting on paired donors, with oxidation of a pair of donors resulting in the reduction of molecular oxygen to two molecules of water	GO:0016717	F	4	0.65069			monosaccharide metabolic process	GO:0005996	P	10	0.284193
						potassium ion transmembrane transporter activity	GO:0015079	F	7	0.652131			positive regulation of cellular metabolic process	GO:0031325	P	5	0.285304
						sucrose synthase activity	GO:0016157	F	3	0.654335			positive regulation of metabolic process	GO:0009893	P	5	0.285304
						protein histidine kinase activity	GO:0004673	F	3	0.654335			aspartate family amino acid biosynthetic process	GO:0009067	P	5	0.285304
						phosphotransferase activity, nitrogenous group as acceptor	GO:0016775	F	3	0.654335			aminoglycan metabolic process	GO:0006022	P	6	0.288
						small molecule sensor activity	GO:0140299	F	3	0.654335			chromatin organization involved in negative regulation of transcription	GO:0097549	P	2	0.295873
						phosphorelay sensor kinase activity	GO:0000155	F	3	0.654335			defense response to fungus	GO:0050832	P	2	0.295873
						carbon-sulfur lyase activity	GO:0016846	F	2	0.664596			chromatin organization involved in regulation of transcription	GO:0034401	P	2	0.295873
						damaged DNA binding	GO:0003684	F	2	0.664596			response to fungus	GO:0009620	P	2	0.295873
						tRNA methyltransferase activity	GO:0008175	F	2	0.664596			cellular ketone metabolic process	GO:0042180	P	2	0.295873
						carboxyl- or carbamoyltransferase activity	GO:0016743	F	2	0.664596			spliceosomal snRNP assembly	GO:0000387	P	2	0.295873
						transferase activity, transferring sulfur-containing groups	GO:0016782	F	2	0.664596			negative regulation of gene expression, epigenetic	GO:0045814	P	2	0.295873
						quinone binding	GO:0048038	F	2	0.664596			microtubule polymerization or depolymerization	GO:0031109	P	2	0.295873
						tRNA (guanine) methyltransferase activity	GO:0016423	F	2	0.664596			anaphase-promoting complex-dependent catabolic process	GO:0031145	P	2	0.295873
						carbohydrate transmembrane transporter activity	GO:0015144	F	2	0.664596			chromatin silencing	GO:0006342	P	2	0.295873
						glycerophosphodiester phosphodiesterase activity	GO:0008889	F	2	0.664596			chromatin silencing at telomere	GO:0006348	P	2	0.295873
						cyclin-dependent protein serine/threonine kinase regulator activity	GO:0016538	F	2	0.664596			glucan metabolic process	GO:0044042	P	24	0.303908
						carbon-oxygen lyase activity	GO:0016835	F	16	0.675242			cellular glucan metabolic process	GO:0006073	P	24	0.303908
						protein methyltransferase activity	GO:0008276	F	4	0.68361			ribonucleoprotein complex assembly	GO:0022618	P	3	0.316814
						amide binding	GO:0033218	F	3	0.691622			plant-type cell wall organization or biogenesis	GO:0071669	P	3	0.316814
						transferase activity, transferring acyl groups other than amino-acyl groups	GO:0016747	F	49	0.69475			plant-type cell wall biogenesis	GO:0009832	P	3	0.316814
						adenosylmethionine decarboxylase activity	GO:0004014	F	1	0.696305			proteasomal protein catabolic process	GO:0010498	P	3	0.316814
						ATP transmembrane transporter activity	GO:0005347	F	1	0.696305			glycosyl compound biosynthetic process	GO:1901659	P	3	0.316814
						purine ribonucleotide transmembrane transporter activity	GO:0005346	F	1	0.696305			proteasome-mediated ubiquitin-dependent protein catabolic process	GO:0043161	P	3	0.316814
						copper ion transmembrane transporter activity	GO:0005375	F	1	0.696305			dicarboxylic acid transport	GO:0006835	P	3	0.316814
						alanine-tRNA ligase activity	GO:0004813	F	1	0.696305			ribonucleoprotein complex subunit organization	GO:0071826	P	3	0.316814
						ATP:ADP antiporter activity	GO:0005471	F	1	0.696305			ribonucleoside biosynthetic process	GO:0042455	P	3	0.316814
						organophosphate ester transmembrane transporter activity	GO:0015605	F	1	0.696305			malate transport	GO:0015743	P	3	0.316814
						anion:anion antiporter activity	GO:0015301	F	1	0.696305			C4-dicarboxylate transport	GO:0015740	P	3	0.316814
						adenine nucleotide transmembrane transporter activity	GO:0000295	F	1	0.696305			nucleoside biosynthetic process	GO:0009163	P	3	0.316814
						signaling receptor binding	GO:0005102	F	1	0.696305			cellular polysaccharide metabolic process	GO:0044264	P	24	0.319464
						receptor ligand activity	GO:0048018	F	1	0.696305			pigment biosynthetic process	GO:0046148	P	4	0.322767
						ADP transmembrane transporter activity	GO:0015217	F	1	0.696305			posttranscriptional regulation of gene expression	GO:0010608	P	5	0.323612
						purine nucleotide transmembrane transporter activity	GO:0015216	F	1	0.696305			peptide metabolic process	GO:0006518	P	138	0.32478
						nucleotide transmembrane transporter activity	GO:0015215	F	1	0.696305			regulation of cell size	GO:0008361	P	1	0.327799
						growth factor activity	GO:0008083	F	1	0.696305			sterol metabolic process	GO:0016125	P	1	0.327799
						solute:anion antiporter activity	GO:0140323	F	1	0.696305			regulation of ion transmembrane transport	GO:0034765	P	1	0.327799
						signaling receptor activator activity	GO:0030546	F	1	0.696305			regulation of transmembrane transport	GO:0034762	P	1	0.327799
						receptor regulator activity	GO:0030545	F	1	0.696305			poly(A)+ mRNA export from nucleus	GO:0016973	P	1	0.327799
						acetyltransferase activity	GO:0016407	F	11	0.701323			mRNA export from nucleus	GO:0006406	P	1	0.327799
						pyrophosphate hydrolysis-driven proton transmembrane transporter activity	GO:0009678	F	7	0.701656			pyridoxal 5'-phosphate salvage	GO:0009443	P	1	0.327799
						ligase activity, forming carbon-oxygen bonds	GO:0016875	F	14	0.704862			regulation of cation transmembrane transport	GO:1904062	P	1	0.327799
						aminoacyl-tRNA ligase activity	GO:0004812	F	14	0.704862			mRNA-containing ribonucleoprotein complex export from nucleus	GO:0071427	P	1	0.327799
						oxidoreductase activity, acting on the aldehyde or oxo group of donors, NAD or NADP as acceptor	GO:0016620	F	5	0.707664			import into cell	GO:0098657	P	1	0.327799
						hydroxymethylglutaryl-CoA reductase (NADPH) activity	GO:0004420	F	2	0.708417			regulation of localization	GO:0032879	P	1	0.327799
						deoxyribonuclease activity	GO:0004536	F	2	0.708417			regulation of transport	GO:0051049	P	1	0.327799
						N-acetyltransferase activity	GO:0008080	F	10	0.720236			regulation of protein catabolic process	GO:0042176	P	1	0.327799
						lipid binding	GO:0008289	F	15	0.722467			purine-containing compound salvage	GO:0043101	P	1	0.327799
						hydro-lyase activity	GO:0016836	F	7	0.724594			regulation of microtubule polymerization or depolymerization	GO:0031110	P	1	0.327799
						hydrolase activity, acting on carbon-nitrogen (but not peptide) bonds, in linear amides	GO:0016811	F	3	0.72579			nucleotide salvage	GO:0043173	P	1	0.327799
						voltage-gated chloride channel activity	GO:0005247	F	3	0.72579			regulation of ion transport	GO:0043269	P	1	0.327799
						chloride channel activity	GO:0005254	F	3	0.72579			cell volume homeostasis	GO:0006884	P	1	0.327799
						chloride transmembrane transporter activity	GO:0015108	F	3	0.72579			endocytosis	GO:0006897	P	1	0.327799
						chitinase activity	GO:0004568	F	3	0.72579			queuosine biosynthetic process	GO:0008616	P	1	0.327799
						catalytic activity, acting on a tRNA	GO:0140101	F	20	0.728816			peptidyl-lysine modification to peptidyl-hypusine	GO:0008612	P	1	0.327799
						transferase activity, transferring alkyl or aryl (other than methyl) groups	GO:0016765	F	10	0.738976			tRNA methylation	GO:0030488	P	1	0.327799
						methyltransferase activity	GO:0008168	F	53	0.739901			IMP salvage	GO:0032264	P	1	0.327799
						protein phosphatase regulator activity	GO:0019888	F	4	0.742704			purine nucleotide salvage	GO:0032261	P	1	0.327799
						transcription coregulator activity	GO:0003712	F	7	0.746293			queuosine metabolic process	GO:0046116	P	1	0.327799
						phosphoglycerate mutase activity	GO:0004619	F	2	0.747338			regulation of proton transport	GO:0010155	P	1	0.327799
						transferase activity, transferring acyl groups	GO:0016746	F	58	0.749393			monocarboxylic acid metabolic process	GO:0032787	P	42	0.340355
						endoribonuclease activity, producing 3'-phosphomonoesters	GO:0016892	F	1	0.751022			negative regulation of metabolic process	GO:0009892	P	13	0.341644
						endonuclease activity, active with either ribo- or deoxyribonucleic acids and producing 3'-phosphomonoesters	GO:0016894	F	1	0.751022			translation	GO:0006412	P	132	0.349575
						oxidoreductase activity, acting on the CH-CH group of donors, NAD or NADP as acceptor	GO:0016628	F	1	0.751022			endoplasmic reticulum to Golgi vesicle-mediated transport	GO:0006888	P	7	0.351255
						alpha-amylase activity	GO:0004556	F	1	0.751022			ion transport	GO:0006811	P	97	0.351663
						identical protein binding	GO:0042802	F	1	0.751022			phosphorylation	GO:0016310	P	303	0.354663
						molecular function regulator	GO:0098772	F	46	0.752728			negative regulation of nitrogen compound metabolic process	GO:0051172	P	6	0.356903
						inorganic molecular entity transmembrane transporter activity	GO:0015318	F	65	0.769016			regulation of response to stimulus	GO:0048583	P	5	0.362412
						carboxylic ester hydrolase activity	GO:0052689	F	11	0.771614			GPI anchor metabolic process	GO:0006505	P	5	0.362412
						oxidoreductase activity, acting on single donors with incorporation of molecular oxygen, incorporation of two atoms of oxygen	GO:0016702	F	5	0.781118			protein retention in ER lumen	GO:0006621	P	2	0.367999
						phosphoenolpyruvate carboxykinase activity	GO:0004611	F	2	0.781703			sphingolipid metabolic process	GO:0006665	P	2	0.367999
						catalytic activity	GO:0003824	F	1627	0.784648			maintenance of location	GO:0051235	P	2	0.367999
						N-acyltransferase activity	GO:0016410	F	10	0.790012			NADPH regeneration	GO:0006740	P	2	0.367999
						aminoacyl-tRNA hydrolase activity	GO:0004045	F	1	0.795884			molybdate ion transport	GO:0015689	P	2	0.367999
						protein serine/threonine kinase inhibitor activity	GO:0030291	F	1	0.795884			maintenance of protein location	GO:0045185	P	2	0.367999
						cyclin-dependent protein serine/threonine kinase inhibitor activity	GO:0004861	F	1	0.795884			glucose 6-phosphate metabolic process	GO:0051156	P	2	0.367999
						protein kinase inhibitor activity	GO:0004860	F	1	0.795884			response to bacterium	GO:0009617	P	2	0.367999
						transcription factor binding	GO:0008134	F	1	0.795884			regulation of DNA metabolic process	GO:0051052	P	2	0.367999
						general transcription initiation factor binding	GO:0140296	F	1	0.795884			maintenance of location in cell	GO:0051651	P	2	0.367999
						TBP-class protein binding	GO:0017025	F	1	0.795884			maintenance of protein localization in organelle	GO:0072595	P	2	0.367999
						deaminase activity	GO:0019239	F	1	0.795884			defense response to bacterium	GO:0042742	P	2	0.367999
						kinase inhibitor activity	GO:0019210	F	1	0.795884			maintenance of protein location in cell	GO:0032507	P	2	0.367999
						mRNA binding	GO:0003729	F	1	0.795884			nucleic acid phosphodiester bond hydrolysis	GO:0090305	P	2	0.367999
						nucleoside-triphosphatase regulator activity	GO:0060589	F	8	0.798133			DNA catabolic process	GO:0006308	P	2	0.367999
						phosphotransferase activity, phosphate group as acceptor	GO:0016776	F	5	0.802168			pentose-phosphate shunt	GO:0006098	P	2	0.367999
						transferase activity, transferring one-carbon groups	GO:0016741	F	55	0.804644			maintenance of protein localization in endoplasmic reticulum	GO:0035437	P	2	0.367999
						oxidoreductase activity, acting on diphenols and related substances as donors	GO:0016679	F	3	0.810552			cell growth	GO:0016049	P	3	0.37063
						pseudouridine synthase activity	GO:0009982	F	3	0.810552			NADP metabolic process	GO:0006739	P	3	0.37063
						catalytic activity, acting on a glycoprotein	GO:0140103	F	2	0.811889			nucleobase-containing small molecule biosynthetic process	GO:0034404	P	3	0.37063
						passive transmembrane transporter activity	GO:0022803	F	15	0.819183			cellulose biosynthetic process	GO:0030244	P	12	0.371153
						ion channel activity	GO:0005216	F	15	0.819183			cellulose metabolic process	GO:0030243	P	12	0.371153
						channel activity	GO:0015267	F	15	0.819183			cell wall organization or biogenesis	GO:0071554	P	20	0.375933
						endopeptidase inhibitor activity	GO:0004866	F	9	0.82421			cellular homeostasis	GO:0019725	P	35	0.376123
						peptidase inhibitor activity	GO:0030414	F	9	0.82421			polysaccharide biosynthetic process	GO:0000271	P	17	0.377842
						peptidase regulator activity	GO:0061134	F	9	0.82421			rRNA metabolic process	GO:0016072	P	11	0.378691
						endopeptidase regulator activity	GO:0061135	F	9	0.82421			rRNA processing	GO:0006364	P	11	0.378691
						ion transmembrane transporter activity	GO:0015075	F	69	0.825991			cellular amine metabolic process	GO:0044106	P	7	0.383169
						N6-(1,2-dicarboxyethyl)AMP AMP-lyase (fumarate-forming) activity	GO:0004018	F	1	0.832664			cellular biogenic amine metabolic process	GO:0006576	P	7	0.383169
						carbohydrate phosphatase activity	GO:0019203	F	1	0.832664			pollen-pistil interaction	GO:0009875	P	13	0.38667
						oxidoreductase activity, acting on the CH-NH2 group of donors, oxygen as acceptor	GO:0016641	F	1	0.832664			pollination	GO:0009856	P	13	0.38667
						NADH dehydrogenase (ubiquinone) activity	GO:0008137	F	1	0.832664			recognition of pollen	GO:0048544	P	13	0.38667
						fatty-acyl-CoA binding	GO:0000062	F	1	0.832664			multi-multicellular organism process	GO:0044706	P	13	0.38667
						tRNA binding	GO:0000049	F	1	0.832664			cell recognition	GO:0008037	P	13	0.38667
						sugar-phosphatase activity	GO:0050308	F	1	0.832664			cellular protein-containing complex assembly	GO:0034622	P	18	0.389955
						NADH dehydrogenase activity	GO:0003954	F	1	0.832664			protein folding	GO:0006457	P	30	0.391627
						fatty acid derivative binding	GO:1901567	F	1	0.832664			negative regulation of cellular metabolic process	GO:0031324	P	6	0.391833
						acireductone dioxygenase [iron(II)-requiring] activity	GO:0010309	F	1	0.832664			pyrimidine nucleotide biosynthetic process	GO:0006221	P	6	0.391833
						NADH dehydrogenase (quinone) activity	GO:0050136	F	1	0.832664			multi-organism process	GO:0051704	P	15	0.392727
						phosphatidylinositol phosphate kinase activity	GO:0016307	F	4	0.835054			negative regulation of gene expression	GO:0010629	P	12	0.39483
						kinase regulator activity	GO:0019207	F	2	0.838286			phosphorelay signal transduction system	GO:0000160	P	12	0.39483
						phosphotransferase activity, for other substituted phosphate groups	GO:0016780	F	2	0.838286			translational elongation	GO:0006414	P	5	0.401295
						protein kinase regulator activity	GO:0019887	F	2	0.838286			protein lipidation	GO:0006497	P	5	0.401295
						FAD binding	GO:0071949	F	2	0.838286			lipoprotein metabolic process	GO:0042157	P	5	0.401295
						dioxygenase activity	GO:0051213	F	5	0.839426			lipoprotein biosynthetic process	GO:0042158	P	5	0.401295
						intramolecular transferase activity	GO:0016866	F	9	0.851224			protein acylation	GO:0043543	P	4	0.411775
						aspartic-type endopeptidase activity	GO:0004190	F	22	0.859227			reproductive process	GO:0022414	P	15	0.413808
						aspartic-type peptidase activity	GO:0070001	F	22	0.859227			reproduction	GO:0000003	P	15	0.413808
						oxidoreductase activity, acting on NAD(P)H	GO:0016651	F	6	0.859795			membrane lipid metabolic process	GO:0006643	P	7	0.415152
						manganese ion binding	GO:0030145	F	2	0.86128			protein ubiquitination	GO:0016567	P	21	0.422155
						cytochrome-c oxidase activity	GO:0004129	F	1	0.862818			negative regulation of nucleobase-containing compound metabolic process	GO:0045934	P	3	0.423581
						oxidoreductase activity, acting on the CH-NH group of donors, NAD or NADP as acceptor	GO:0016646	F	1	0.862818			cell wall organization	GO:0071555	P	11	0.42849
						oxidoreductase activity, acting on a heme group of donors	GO:0016675	F	1	0.862818			external encapsulating structure organization	GO:0045229	P	11	0.42849
						oxidoreductase activity, acting on a heme group of donors, oxygen as acceptor	GO:0016676	F	1	0.862818			peptide biosynthetic process	GO:0043043	P	132	0.432098
						snRNA binding	GO:0017069	F	1	0.862818			peptidyl-lysine modification	GO:0018205	P	8	0.434456
						superoxide dismutase activity	GO:0004784	F	1	0.862818			ammonium transport	GO:0015696	P	2	0.436993
						oxidoreductase activity, acting on superoxide radicals as acceptor	GO:0016721	F	1	0.862818			CTP biosynthetic process	GO:0006241	P	2	0.436993
						threonine-type peptidase activity	GO:0070003	F	6	0.873412			UTP biosynthetic process	GO:0006228	P	2	0.436993
						threonine-type endopeptidase activity	GO:0004298	F	6	0.873412			pyrimidine ribonucleoside triphosphate metabolic process	GO:0009208	P	2	0.436993
						antiporter activity	GO:0015297	F	15	0.880178			GTP biosynthetic process	GO:0006183	P	2	0.436993
						RNA binding	GO:0003723	F	73	0.883711			pyrimidine ribonucleotide metabolic process	GO:0009218	P	2	0.436993
						secondary active transmembrane transporter activity	GO:0015291	F	20	0.885432			pyrimidine ribonucleoside triphosphate biosynthetic process	GO:0009209	P	2	0.436993
						endopeptidase activity	GO:0004175	F	57	0.88659			pyrimidine ribonucleotide biosynthetic process	GO:0009220	P	2	0.436993
						molybdenum ion binding	GO:0030151	F	1	0.887539			mRNA 3'-end processing	GO:0031124	P	2	0.436993
						secondary active sulfate transmembrane transporter activity	GO:0008271	F	1	0.887539			CTP metabolic process	GO:0046036	P	2	0.436993
						sulfate transmembrane transporter activity	GO:0015116	F	1	0.887539			GTP metabolic process	GO:0046039	P	2	0.436993
						sulfur compound transmembrane transporter activity	GO:1901682	F	1	0.887539			UTP metabolic process	GO:0046051	P	2	0.436993
						inositol tetrakisphosphate kinase activity	GO:0051765	F	1	0.887539			ammonium transmembrane transport	GO:0072488	P	2	0.436993
						inositol-1,3,4-trisphosphate 5-kinase activity	GO:0052726	F	1	0.887539			pyrimidine nucleoside triphosphate biosynthetic process	GO:0009148	P	2	0.436993
						inositol-1,3,4-trisphosphate 6-kinase activity	GO:0052725	F	1	0.887539			membrane lipid biosynthetic process	GO:0046467	P	5	0.439889
						inositol tetrakisphosphate 1-kinase activity	GO:0047325	F	1	0.887539			glycolipid biosynthetic process	GO:0009247	P	5	0.439889
						heme-copper terminal oxidase activity	GO:0015002	F	1	0.887539			negative regulation of macromolecule metabolic process	GO:0010605	P	12	0.442382
						acid-amino acid ligase activity	GO:0016881	F	3	0.888177			beta-glucan metabolic process	GO:0051273	P	16	0.446247
						metal ion binding	GO:0046872	F	324	0.893665			beta-glucan biosynthetic process	GO:0051274	P	16	0.446247
						oxidoreductase activity, acting on single donors with incorporation of molecular oxygen	GO:0016701	F	5	0.896672			glucan biosynthetic process	GO:0009250	P	16	0.446247
						cation binding	GO:0043169	F	327	0.903332			ceramide metabolic process	GO:0006672	P	1	0.448886
						carbon-carbon lyase activity	GO:0016830	F	12	0.913966			cellular response to phosphate starvation	GO:0016036	P	1	0.448886
						lyase activity	GO:0016829	F	37	0.915471			outer mitochondrial membrane organization	GO:0007008	P	1	0.448886
						translation initiation factor activity	GO:0003743	F	7	0.917737			acyl-CoA biosynthetic process	GO:0071616	P	1	0.448886
						vitamin binding	GO:0019842	F	20	0.923241			nitrile metabolic process	GO:0050898	P	1	0.448886
						oxidoreductase activity, acting on the CH-OH group of donors, oxygen as acceptor	GO:0016899	F	1	0.924423			S-glycoside metabolic process	GO:0016143	P	1	0.448886
						aminopeptidase activity	GO:0004177	F	1	0.924423			S-glycoside catabolic process	GO:0016145	P	1	0.448886
						phosphatidylinositol binding	GO:0035091	F	1	0.924423			sucrose biosynthetic process	GO:0005986	P	1	0.448886
						D-arabinono-1,4-lactone oxidase activity	GO:0003885	F	1	0.924423			glycosinolate catabolic process	GO:0019759	P	1	0.448886
						flavin adenine dinucleotide binding	GO:0050660	F	14	0.926525			glucosinolate metabolic process	GO:0019760	P	1	0.448886
						serine-type endopeptidase inhibitor activity	GO:0004867	F	5	0.927112			glucosinolate catabolic process	GO:0019762	P	1	0.448886
						intramolecular transferase activity, phosphotransferases	GO:0016868	F	2	0.937266			glycosinolate metabolic process	GO:0019757	P	1	0.448886
						ubiquitin protein ligase binding	GO:0031625	F	1	0.938045			mRNA cis splicing, via spliceosome	GO:0045292	P	1	0.448886
						malic enzyme activity	GO:0004470	F	1	0.938045			arginine biosynthetic process	GO:0006526	P	1	0.448886
						malate dehydrogenase (decarboxylating) (NAD+) activity	GO:0004471	F	1	0.938045			CAAX-box protein processing	GO:0071586	P	1	0.448886
						ubiquitin-like protein ligase binding	GO:0044389	F	1	0.938045			cytoplasmic microtubule organization	GO:0031122	P	1	0.448886
						thiol-dependent ubiquitinyl hydrolase activity	GO:0036459	F	6	0.94083			CAAX-box protein maturation	GO:0080120	P	1	0.448886
						ubiquitin-like protein-specific protease activity	GO:0019783	F	6	0.94083			cellular response to starvation	GO:0009267	P	1	0.448886
						ubiquitinyl hydrolase activity	GO:0101005	F	6	0.94083			protein insertion into mitochondrial outer membrane	GO:0045040	P	1	0.448886
						active ion transmembrane transporter activity	GO:0022853	F	16	0.94186			thioester biosynthetic process	GO:0035384	P	1	0.448886
						hydrolase activity, acting on carbon-nitrogen (but not peptide) bonds	GO:0016810	F	5	0.942691			acetyl-CoA biosynthetic process from pyruvate	GO:0006086	P	1	0.448886
						protein tyrosine/serine/threonine phosphatase activity	GO:0008138	F	2	0.946709			acetyl-CoA metabolic process	GO:0006084	P	1	0.448886
						protein-containing complex binding	GO:0044877	F	1	0.949212			acetyl-CoA biosynthetic process	GO:0006085	P	1	0.448886
						prenyltransferase activity	GO:0004659	F	1	0.949212			response to starvation	GO:0042594	P	1	0.448886
						oxidoreductase activity, acting on NAD(P)H, quinone or similar compound as acceptor	GO:0016655	F	1	0.949212			nitrile biosynthetic process	GO:0080028	P	1	0.448886
						oxidoreductase activity, acting on the CH-NH2 group of donors	GO:0016638	F	1	0.949212			protein methylation	GO:0006479	P	8	0.463916
						isomerase activity	GO:0016853	F	30	0.95082			protein alkylation	GO:0008213	P	8	0.463916
						heat shock protein binding	GO:0031072	F	2	0.954787			sulfur compound biosynthetic process	GO:0044272	P	8	0.463916
						vitamin B6 binding	GO:0070279	F	15	0.956672			cellular polysaccharide biosynthetic process	GO:0033692	P	16	0.466631
						pyridoxal phosphate binding	GO:0030170	F	15	0.956672			negative regulation of protein metabolic process	GO:0051248	P	3	0.47489
						translation regulator activity, nucleic acid binding	GO:0090079	F	13	0.958218			indole-containing compound metabolic process	GO:0042430	P	3	0.47489
						translation regulator activity	GO:0045182	F	13	0.958218			negative regulation of translation	GO:0017148	P	3	0.47489
						translation factor activity, RNA binding	GO:0008135	F	13	0.958218			tryptophan metabolic process	GO:0006568	P	3	0.47489
						cytokinin dehydrogenase activity	GO:0019139	F	1	0.958367			indolalkylamine metabolic process	GO:0006586	P	3	0.47489
						enzyme regulator activity	GO:0030234	F	33	0.961935			negative regulation of cellular amide metabolic process	GO:0034249	P	3	0.47489
						molecular_function	GO:0003674	F	2993	0.963443			negative regulation of cellular protein metabolic process	GO:0032269	P	3	0.47489
						hydrolase activity, acting on carbon-nitrogen (but not peptide) bonds, in cyclic amidines	GO:0016814	F	1	0.965872			glutamine family amino acid biosynthetic process	GO:0009084	P	3	0.47489
						thiol-dependent ubiquitin-specific protease activity	GO:0004843	F	1	0.965872			growth	GO:0040007	P	3	0.47489
						protein serine/threonine kinase activity	GO:0004674	F	2	0.967565			RNA processing	GO:0006396	P	49	0.478784
						inorganic cation transmembrane transporter activity	GO:0022890	F	34	0.967849			glutamine family amino acid metabolic process	GO:0009064	P	6	0.49523
						inositol trisphosphate kinase activity	GO:0051766	F	1	0.972024			nuclear transport	GO:0051169	P	4	0.498008
						carbon-nitrogen lyase activity	GO:0016840	F	2	0.972571			cellular biogenic amine biosynthetic process	GO:0042401	P	4	0.498008
						oxidoreductase activity, acting on the CH-NH group of donors	GO:0016645	F	2	0.976827			amine biosynthetic process	GO:0009309	P	4	0.498008
						malate dehydrogenase activity	GO:0016615	F	1	0.977068			nucleocytoplasmic transport	GO:0006913	P	4	0.498008
						nutrient reservoir activity	GO:0045735	F	3	0.980467			cellular amide metabolic process	GO:0043603	P	140	0.499709
						ATPase activity	GO:0016887	F	76	0.980561			protein targeting to mitochondrion	GO:0006626	P	2	0.501644
						cation transmembrane transporter activity	GO:0008324	F	37	0.980676			guanosine-containing compound biosynthetic process	GO:1901070	P	2	0.501644
						transition metal ion binding	GO:0046914	F	211	0.980811			cellular glucose homeostasis	GO:0001678	P	2	0.501644
						polynucleotide adenylyltransferase activity	GO:0004652	F	1	0.981202			RNA 3'-end processing	GO:0031123	P	2	0.501644
						carboxy-lyase activity	GO:0016831	F	6	0.984322			establishment of protein localization to mitochondrion	GO:0072655	P	2	0.501644
						solute:proton antiporter activity	GO:0015299	F	3	0.985647			carbohydrate homeostasis	GO:0033500	P	2	0.501644
						solute:cation antiporter activity	GO:0015298	F	3	0.985647			purine nucleoside biosynthetic process	GO:0042451	P	2	0.501644
						magnesium ion transmembrane transporter activity	GO:0015095	F	1	0.98737			carbohydrate phosphorylation	GO:0046835	P	2	0.501644
						histone binding	GO:0042393	F	3	0.989494			protein localization to mitochondrion	GO:0070585	P	2	0.501644
						translation release factor activity, codon specific	GO:0016149	F	1	0.989647			branched-chain amino acid biosynthetic process	GO:0009082	P	2	0.501644
						monovalent inorganic cation transmembrane transporter activity	GO:0015077	F	22	0.991236			branched-chain amino acid metabolic process	GO:0009081	P	2	0.501644
						amylase activity	GO:0016160	F	1	0.991514			glucose homeostasis	GO:0042593	P	2	0.501644
						enzyme inhibitor activity	GO:0004857	F	16	0.99163			purine ribonucleoside biosynthetic process	GO:0046129	P	2	0.501644
						catalytic activity, acting on DNA	GO:0140097	F	46	0.99291			drug transmembrane transport	GO:0006855	P	11	0.502622
						ATPase-coupled cation transmembrane transporter activity	GO:0019829	F	1	0.993045			response to drug	GO:0042493	P	11	0.502622
						ATPase activity, coupled to transmembrane movement of ions, rotational mechanism	GO:0044769	F	1	0.993045			drug transport	GO:0015893	P	11	0.502622
						ATPase-coupled ion transmembrane transporter activity	GO:0042625	F	1	0.993045			protein modification by small protein conjugation	GO:0032446	P	21	0.510422
						proton-transporting ATPase activity, rotational mechanism	GO:0046961	F	1	0.993045			negative regulation of cellular macromolecule biosynthetic process	GO:2000113	P	5	0.514925
						metalloendopeptidase activity	GO:0004222	F	3	0.993464			negative regulation of cellular biosynthetic process	GO:0031327	P	5	0.514925
						oxidoreductase activity, acting on the CH-CH group of donors	GO:0016627	F	2	0.995094			negative regulation of macromolecule biosynthetic process	GO:0010558	P	5	0.514925
						proton transmembrane transporter activity	GO:0015078	F	15	0.995454			glucose metabolic process	GO:0006006	P	5	0.514925
						protein dimerization activity	GO:0046983	F	54	0.996205			negative regulation of biosynthetic process	GO:0009890	P	5	0.514925
						translation termination factor activity	GO:0008079	F	1	0.996861			polysaccharide metabolic process	GO:0005976	P	25	0.52222
						translation release factor activity	GO:0003747	F	1	0.996861			multicellular organismal process	GO:0032501	P	26	0.528776
						electron transfer activity	GO:0009055	F	22	0.997261			developmental process	GO:0032502	P	19	0.531109
						cis-trans isomerase activity	GO:0016859	F	3	0.997522			supramolecular fiber organization	GO:0097435	P	9	0.532396
						peptidyl-prolyl cis-trans isomerase activity	GO:0003755	F	3	0.997522			oxoacid metabolic process	GO:0043436	P	97	0.538118
						metallopeptidase activity	GO:0008237	F	4	0.997749			sucrose metabolic process	GO:0005985	P	4	0.539042
						hydrolase activity	GO:0016787	F	480	0.997951			actin filament-based process	GO:0030029	P	10	0.541955
						chaperone binding	GO:0051087	F	1	0.998584			actin cytoskeleton organization	GO:0030036	P	10	0.541955
						oxidoreductase activity, acting on a sulfur group of donors	GO:0016667	F	9	0.999875			protein phosphorylation	GO:0006468	P	272	0.545669
						iron-sulfur cluster binding	GO:0051536	F	5	0.999909			acyl-CoA metabolic process	GO:0006637	P	1	0.548167
						metal cluster binding	GO:0051540	F	5	0.999909			microtubule nucleation	GO:0007020	P	1	0.548167
						ATPase activity, coupled	GO:0042623	F	34	0.999965			microtubule polymerization	GO:0046785	P	1	0.548167
						hydrolase activity, acting on ester bonds	GO:0016788	F	79	0.999971			cysteine metabolic process	GO:0006534	P	1	0.548167
						DNA-dependent ATPase activity	GO:0008094	F	27	0.99998			cysteine biosynthetic process from serine	GO:0006535	P	1	0.548167
						disulfide oxidoreductase activity	GO:0015036	F	6	0.999985			L-serine metabolic process	GO:0006563	P	1	0.548167
						phosphoric ester hydrolase activity	GO:0042578	F	26	0.999996			protein import into mitochondrial matrix	GO:0030150	P	1	0.548167
						helicase activity	GO:0004386	F	27	0.999997			retrograde transport, endosome to Golgi	GO:0042147	P	1	0.548167
						DNA helicase activity	GO:0003678	F	23	0.999998			cytosolic transport	GO:0016482	P	1	0.548167
						zinc ion binding	GO:0008270	F	106	0.999999			mRNA polyadenylation	GO:0006378	P	1	0.548167
						protein disulfide oxidoreductase activity	GO:0015035	F	4	0.999999			sulfate assimilation	GO:0000103	P	1	0.548167
						catalytic activity, acting on a protein	GO:0140096	F	415	0.999999			thioester metabolic process	GO:0035383	P	1	0.548167
						peptidase activity	GO:0008233	F	100	1			intra-Golgi vesicle-mediated transport	GO:0006891	P	1	0.548167
						phosphatase activity	GO:0016791	F	17	1			endosomal transport	GO:0016197	P	1	0.548167
						peptidase activity, acting on L-amino acid peptides	GO:0070011	F	92	1			sulfur compound catabolic process	GO:0044273	P	1	0.548167
						protein serine/threonine phosphatase activity	GO:0004722	F	9	1			glycerol-3-phosphate catabolic process	GO:0046168	P	1	0.548167
						phosphoprotein phosphatase activity	GO:0004721	F	11	1			cysteine biosynthetic process	GO:0019344	P	1	0.548167
						cysteine-type peptidase activity	GO:0008234	F	22	1			glycolipid metabolic process	GO:0006664	P	5	0.550839
						exodeoxyribonuclease activity, producing 5'-phosphomonoesters	GO:0016895	F	0	1			liposaccharide metabolic process	GO:1903509	P	5	0.550839
						protein kinase binding	GO:0019901	F	0	1			regulation of protein kinase activity	GO:0045859	P	5	0.550839
						syntaxin binding	GO:0019905	F	0	1			regulation of protein phosphorylation	GO:0001932	P	5	0.550839
						ligase activity, forming carbon-carbon bonds	GO:0016885	F	0	1			response to stimulus	GO:0050896	P	238	0.552515
						intramolecular lyase activity	GO:0016872	F	0	1			organic acid metabolic process	GO:0006082	P	97	0.554262
						kinase binding	GO:0019900	F	0	1			carboxylic acid metabolic process	GO:0019752	P	95	0.555645
						racemase and epimerase activity	GO:0016854	F	0	1			organophosphate metabolic process	GO:0019637	P	64	0.558481
						racemase and epimerase activity, acting on amino acids and derivatives	GO:0016855	F	0	1			tRNA aminoacylation for protein translation	GO:0006418	P	14	0.572836
						racemase and epimerase activity, acting on carbohydrates and derivatives	GO:0016857	F	0	1			ncRNA processing	GO:0034470	P	20	0.5731
						transmembrane signaling receptor activity	GO:0004888	F	0	1			actin filament organization	GO:0007015	P	8	0.577134
						inorganic phosphate transmembrane transporter activity	GO:0005315	F	0	1			positive regulation of cellular process	GO:0048522	P	8	0.577134
						alcohol O-acetyltransferase activity	GO:0004026	F	0	1			covalent chromatin modification	GO:0016569	P	8	0.577134
						oxidoreductase activity, acting on CH or CH2 groups, with an iron-sulfur protein as acceptor	GO:0052592	F	0	1			histone modification	GO:0016570	P	8	0.577134
						phosphate ion binding	GO:0042301	F	0	1			membrane organization	GO:0061024	P	4	0.578294
						adenosine deaminase activity	GO:0004000	F	0	1			base-excision repair	GO:0006284	P	4	0.578294
						asparagine synthase (glutamine-hydrolyzing) activity	GO:0004066	F	0	1			chloride transport	GO:0006821	P	4	0.578294
						protein-N-terminal asparagine amidohydrolase activity	GO:0008418	F	0	1			cellular respiration	GO:0045333	P	6	0.591938
						selenium binding	GO:0008430	F	0	1			energy derivation by oxidation of organic compounds	GO:0015980	P	6	0.591938
						biotin-[acetyl-CoA-carboxylase] ligase activity	GO:0004077	F	0	1			alpha-amino acid metabolic process	GO:1901605	P	18	0.59667
						phosphatidylethanolamine binding	GO:0008429	F	0	1			secretion by cell	GO:0032940	P	11	0.596797
						argininosuccinate synthase activity	GO:0004055	F	0	1			export from cell	GO:0140352	P	11	0.596797
						arginyltransferase activity	GO:0004057	F	0	1			secretion	GO:0046903	P	11	0.596797
						5'-3' exonuclease activity	GO:0008409	F	0	1			amide biosynthetic process	GO:0043604	P	133	0.602249
						protein transmembrane transporter activity	GO:0008320	F	0	1			cell wall modification	GO:0042545	P	8	0.603703
						mechanosensitive ion channel activity	GO:0008381	F	0	1			protein-containing complex assembly	GO:0065003	P	18	0.614214
						cofactor transmembrane transporter activity	GO:0051184	F	0	1			porphyrin-containing compound biosynthetic process	GO:0006779	P	4	0.615556
						prenylcysteine oxidase activity	GO:0001735	F	0	1			negative regulation of RNA metabolic process	GO:0051253	P	2	0.615602
						LIM domain binding	GO:0030274	F	0	1			defense response to other organism	GO:0098542	P	2	0.615602
						arginine-tRNA ligase activity	GO:0004814	F	0	1			negative regulation of nucleic acid-templated transcription	GO:1903507	P	2	0.615602
						asparagine-tRNA ligase activity	GO:0004816	F	0	1			alpha-amino acid catabolic process	GO:1901606	P	2	0.615602
						cysteine-tRNA ligase activity	GO:0004817	F	0	1			negative regulation of transcription, DNA-templated	GO:0045892	P	2	0.615602
						glutamine-tRNA ligase activity	GO:0004819	F	0	1			response to external biotic stimulus	GO:0043207	P	2	0.615602
						tryptophan-tRNA ligase activity	GO:0004830	F	0	1			response to other organism	GO:0051707	P	2	0.615602
						glycine-tRNA ligase activity	GO:0004820	F	0	1			negative regulation of RNA biosynthetic process	GO:1902679	P	2	0.615602
						leucine-tRNA ligase activity	GO:0004823	F	0	1			sulfur compound metabolic process	GO:0006790	P	12	0.623691
						proline-tRNA ligase activity	GO:0004827	F	0	1			positive regulation of biological process	GO:0048518	P	8	0.629395
						phenylalanine-tRNA ligase activity	GO:0004826	F	0	1			protein insertion into mitochondrial membrane	GO:0051204	P	1	0.629566
						serine-tRNA ligase activity	GO:0004828	F	0	1			cellular response to nutrient levels	GO:0031669	P	1	0.629566
						transposase activity	GO:0004803	F	0	1			response to nutrient levels	GO:0031667	P	1	0.629566
						triglyceride lipase activity	GO:0004806	F	0	1			mitochondrial membrane organization	GO:0007006	P	1	0.629566
						amine-lyase activity	GO:0016843	F	0	1			alditol phosphate metabolic process	GO:0052646	P	1	0.629566
						strictosidine synthase activity	GO:0016844	F	0	1			NADP biosynthetic process	GO:0006741	P	1	0.629566
						phosphorus-oxygen lyase activity	GO:0016849	F	0	1			kinetochore assembly	GO:0051382	P	1	0.629566
						uroporphyrinogen decarboxylase activity	GO:0004853	F	0	1			heme biosynthetic process	GO:0006783	P	1	0.629566
						sirohydrochlorin cobaltochelatase activity	GO:0016852	F	0	1			kinetochore organization	GO:0051383	P	1	0.629566
						oxo-acid-lyase activity	GO:0016833	F	0	1			iron ion transmembrane transport	GO:0034755	P	1	0.629566
						carbon-oxygen lyase activity, acting on polysaccharides	GO:0016837	F	0	1			deoxyribose phosphate metabolic process	GO:0019692	P	1	0.629566
						protein phosphatase inhibitor activity	GO:0004864	F	0	1			organophosphate catabolic process	GO:0046434	P	1	0.629566
						hydrolase activity, acting on acid carbon-carbon bonds	GO:0016822	F	0	1			spliceosomal complex assembly	GO:0000245	P	1	0.629566
						hydrolase activity, acting on acid carbon-carbon bonds, in ketonic substances	GO:0016823	F	0	1			arginine metabolic process	GO:0006525	P	1	0.629566
						valine-tRNA ligase activity	GO:0004832	F	0	1			prenylation	GO:0097354	P	1	0.629566
						tyrosine-tRNA ligase activity	GO:0004831	F	0	1			centromere complex assembly	GO:0034508	P	1	0.629566
						tryptophan synthase activity	GO:0004834	F	0	1			pyrimidine deoxyribonucleotide metabolic process	GO:0009219	P	1	0.629566
						hydrolase activity, acting on carbon-nitrogen (but not peptide) bonds, in linear amidines	GO:0016813	F	0	1			glycosyl compound catabolic process	GO:1901658	P	1	0.629566
						uroporphyrinogen-III synthase activity	GO:0004852	F	0	1			mRNA splice site selection	GO:0006376	P	1	0.629566
						uracil DNA N-glycosylase activity	GO:0004844	F	0	1			protein prenylation	GO:0018342	P	1	0.629566
						DNA clamp loader activity	GO:0003689	F	0	1			2'-deoxyribonucleotide metabolic process	GO:0009394	P	1	0.629566
						sigma factor activity	GO:0016987	F	0	1			establishment of protein localization to mitochondrial membrane	GO:0090151	P	1	0.629566
						deaminated base DNA N-glycosylase activity	GO:0097506	F	0	1			glycerol-3-phosphate metabolic process	GO:0006072	P	1	0.629566
						lipoate synthase activity	GO:0016992	F	0	1			regulation of protein metabolic process	GO:0051246	P	9	0.633185
						UDP-galactosyltransferase activity	GO:0035250	F	0	1			ncRNA metabolic process	GO:0034660	P	34	0.637737
						ribulose-bisphosphate carboxylase activity	GO:0016984	F	0	1			Golgi vesicle transport	GO:0048193	P	13	0.647868
						S-formylglutathione hydrolase activity	GO:0018738	F	0	1			phosphatidylinositol biosynthetic process	GO:0006661	P	5	0.649915
						cyclic-nucleotide phosphodiesterase activity	GO:0004112	F	0	1			carbohydrate derivative catabolic process	GO:1901136	P	5	0.649915
						chorismate mutase activity	GO:0004106	F	0	1			cellular carbohydrate metabolic process	GO:0044262	P	34	0.650067
						chorismate synthase activity	GO:0004107	F	0	1			glycerolipid biosynthetic process	GO:0045017	P	7	0.652131
						coproporphyrinogen oxidase activity	GO:0004109	F	0	1			potassium ion transmembrane transport	GO:0071805	P	7	0.652131
						cobalt ion binding	GO:0050897	F	0	1			amine metabolic process	GO:0009308	P	9	0.656463
						dephospho-CoA kinase activity	GO:0004140	F	0	1			carbohydrate transport	GO:0008643	P	2	0.664596
						diacylglycerol kinase activity	GO:0004143	F	0	1			cellular amino acid catabolic process	GO:0009063	P	2	0.664596
						dihydrofolate reductase activity	GO:0004146	F	0	1			metal ion transport	GO:0030001	P	33	0.682986
						dihydroneopterin aldolase activity	GO:0004150	F	0	1			(1->3)-beta-D-glucan biosynthetic process	GO:0006075	P	4	0.68361
						sucrose transmembrane transporter activity	GO:0008515	F	0	1			(1->3)-beta-D-glucan metabolic process	GO:0006074	P	4	0.68361
						monovalent cation:proton antiporter activity	GO:0005451	F	0	1			multicellular organism development	GO:0007275	P	13	0.685564
						cysteine synthase activity	GO:0004124	F	0	1			protein depolymerization	GO:0051261	P	3	0.691622
						cytidine deaminase activity	GO:0004126	F	0	1			regulation of translation	GO:0006417	P	3	0.691622
						glycogen debranching enzyme activity	GO:0004133	F	0	1			actin filament depolymerization	GO:0030042	P	3	0.691622
						4-alpha-glucanotransferase activity	GO:0004134	F	0	1			regulation of cellular amide metabolic process	GO:0034248	P	3	0.691622
						metallocarboxypeptidase activity	GO:0004181	F	0	1			lipid glycosylation	GO:0030259	P	1	0.696305
						nucleoside kinase activity	GO:0019206	F	0	1			secondary metabolic process	GO:0019748	P	1	0.696305
						transmitter-gated channel activity	GO:0022835	F	0	1			alanyl-tRNA aminoacylation	GO:0006419	P	1	0.696305
						ligand-gated channel activity	GO:0022834	F	0	1			SOS response	GO:0009432	P	1	0.696305
						calcium-dependent cysteine-type endopeptidase activity	GO:0004198	F	0	1			protein repair	GO:0030091	P	1	0.696305
						beta-amylase activity	GO:0016161	F	0	1			spermine biosynthetic process	GO:0006597	P	1	0.696305
						chlorophyll binding	GO:0016168	F	0	1			spermine metabolic process	GO:0008215	P	1	0.696305
						transmitter-gated ion channel activity	GO:0022824	F	0	1			nitrate metabolic process	GO:0042126	P	1	0.696305
						dimethylallyltranstransferase activity	GO:0004161	F	0	1			nitrate assimilation	GO:0042128	P	1	0.696305
						L-3-cyanoalanine synthase activity	GO:0050017	F	0	1			reactive nitrogen species metabolic process	GO:2001057	P	1	0.696305
						electron-transferring-flavoprotein dehydrogenase activity	GO:0004174	F	0	1			nucleotide-sugar biosynthetic process	GO:0009226	P	1	0.696305
						riboflavin kinase activity	GO:0008531	F	0	1			nucleotide-sugar metabolic process	GO:0009225	P	1	0.696305
						oxidized purine nucleobase lesion DNA N-glycosylase activity	GO:0008534	F	0	1			deoxyribonucleotide metabolic process	GO:0009262	P	1	0.696305
						inositol-1,4,5-trisphosphate 3-kinase activity	GO:0008440	F	0	1			GDP-mannose biosynthetic process	GO:0009298	P	1	0.696305
						carbonate dehydratase activity	GO:0004089	F	0	1			GDP-mannose metabolic process	GO:0019673	P	1	0.696305
						myristoyltransferase activity	GO:0019107	F	0	1			regulation of catabolic process	GO:0009894	P	1	0.696305
						catalase activity	GO:0004096	F	0	1			copper ion transmembrane transport	GO:0035434	P	1	0.696305
						catechol oxidase activity	GO:0004097	F	0	1			cellular amino acid metabolic process	GO:0006520	P	43	0.699058
						alpha-1,6-mannosylglycoprotein 2-beta-N-acetylglucosaminyltransferase activity	GO:0008455	F	0	1			inorganic anion transport	GO:0015698	P	7	0.701656
						G-protein beta/gamma-subunit complex binding	GO:0031683	F	0	1			organic substance biosynthetic process	GO:1901576	P	547	0.701736
						inositol 3-kinase activity	GO:0019140	F	0	1			anatomical structure development	GO:0048856	P	13	0.703496
						deoxynucleoside kinase activity	GO:0019136	F	0	1			hexose metabolic process	GO:0019318	P	6	0.703808
						inositol 3-alpha-galactosyltransferase activity	GO:0047216	F	0	1			tRNA aminoacylation	GO:0043039	P	14	0.704862
						NADPH binding	GO:0070402	F	0	1			amino acid activation	GO:0043038	P	14	0.704862
						NAD+ binding	GO:0070403	F	0	1			regulation of protein modification process	GO:0031399	P	5	0.707664
						ionotropic glutamate receptor activity	GO:0004970	F	0	1			cellular response to extracellular stimulus	GO:0031668	P	2	0.708417
						oxidoreductase activity, acting on the CH-NH group of donors, quinone or similar compound as acceptor	GO:0016649	F	0	1			cellular response to external stimulus	GO:0071496	P	2	0.708417
						prephenate dehydrogenase (NADP+) activity	GO:0004665	F	0	1			carbon fixation	GO:0015977	P	2	0.708417
						prephenate dehydratase activity	GO:0004664	F	0	1			response to extracellular stimulus	GO:0009991	P	2	0.708417
						porphobilinogen synthase activity	GO:0004655	F	0	1			protein modification by small protein conjugation or removal	GO:0070647	P	26	0.713777
						endoplasmic reticulum signal peptide binding	GO:0030942	F	0	1			pigment metabolic process	GO:0042440	P	4	0.714279
						proline dehydrogenase activity	GO:0004657	F	0	1			alpha-amino acid biosynthetic process	GO:1901607	P	11	0.720063
						oxidoreductase activity, acting on the CH-CH group of donors, oxygen as acceptor	GO:0016634	F	0	1			regulation of cellular protein metabolic process	GO:0032268	P	8	0.722284
						oxidoreductase activity, acting on the CH-CH group of donors, iron-sulfur protein as acceptor	GO:0016636	F	0	1			glucosamine-containing compound catabolic process	GO:1901072	P	3	0.72579
						protein C-terminal S-isoprenylcysteine carboxyl O-methyltransferase activity	GO:0004671	F	0	1			glucosamine-containing compound metabolic process	GO:1901071	P	3	0.72579
						protein-arginine deiminase activity	GO:0004668	F	0	1			amino sugar catabolic process	GO:0046348	P	3	0.72579
						oxidoreductase activity, acting on the CH-NH2 group of donors, disulfide as acceptor	GO:0016642	F	0	1			Arp2/3 complex-mediated actin nucleation	GO:0034314	P	3	0.72579
						phosphoribosylaminoimidazolecarboxamide formyltransferase activity	GO:0004643	F	0	1			amino sugar metabolic process	GO:0006040	P	3	0.72579
						phosphoribosyl-AMP cyclohydrolase activity	GO:0004635	F	0	1			aminoglycan catabolic process	GO:0006026	P	3	0.72579
						phosphoribosylamine-glycine ligase activity	GO:0004637	F	0	1			chitin catabolic process	GO:0006032	P	3	0.72579
						phosphorylase activity	GO:0004645	F	0	1			chitin metabolic process	GO:0006030	P	3	0.72579
						poly(ADP-ribose) glycohydrolase activity	GO:0004649	F	0	1			glycerophospholipid biosynthetic process	GO:0046474	P	6	0.728248
						2-C-methyl-D-erythritol 4-phosphate cytidylyltransferase activity	GO:0050518	F	0	1			macromolecule modification	GO:0043412	P	383	0.732003
						4-(cytidine 5'-diphospho)-2-C-methyl-D-erythritol kinase activity	GO:0050515	F	0	1			cell redox homeostasis	GO:0045454	P	26	0.738115
						thiamine binding	GO:0030975	F	0	1			organic hydroxy compound metabolic process	GO:1901615	P	7	0.746293
						oxidoreductase activity, acting on diphenols and related substances as donors, cytochrome as acceptor	GO:0016681	F	0	1			potassium ion transport	GO:0006813	P	7	0.746293
						signaling receptor activity	GO:0038023	F	0	1			tRNA modification	GO:0006400	P	2	0.747338
						NEDD8 activating enzyme activity	GO:0019781	F	0	1			IMP biosynthetic process	GO:0006188	P	2	0.747338
						UDP-glucose:hexose-1-phosphate uridylyltransferase activity	GO:0008108	F	0	1			IMP metabolic process	GO:0046040	P	2	0.747338
						hedgehog receptor activity	GO:0008158	F	0	1			cellular aldehyde metabolic process	GO:0006081	P	2	0.747338
						GDP-dissociation inhibitor activity	GO:0005092	F	0	1			organic substance catabolic process	GO:1901575	P	57	0.747541
						Rho GDP-dissociation inhibitor activity	GO:0005094	F	0	1			diaminopimelate metabolic process	GO:0046451	P	1	0.751022
						ubiquinol-cytochrome-c reductase activity	GO:0008121	F	0	1			lysine metabolic process	GO:0006553	P	1	0.751022
						4-alpha-hydroxytetrahydrobiopterin dehydratase activity	GO:0008124	F	0	1			cell population proliferation	GO:0008283	P	1	0.751022
						U6 snRNA binding	GO:0017070	F	0	1			establishment of organelle localization	GO:0051656	P	1	0.751022
						glycogen phosphorylase activity	GO:0008184	F	0	1			pyridoxal phosphate metabolic process	GO:0042822	P	1	0.751022
						tRNA-intron endonuclease activity	GO:0000213	F	0	1			pyridoxal phosphate biosynthetic process	GO:0042823	P	1	0.751022
						pre-mRNA branch point binding	GO:0045131	F	0	1			nucleoside bisphosphate biosynthetic process	GO:0033866	P	1	0.751022
						tRNA guanylyltransferase activity	GO:0008193	F	0	1			monosaccharide catabolic process	GO:0046365	P	1	0.751022
						RNA guanylyltransferase activity	GO:0008192	F	0	1			glucose catabolic process	GO:0006007	P	1	0.751022
						ferric iron binding	GO:0008199	F	0	1			hexose catabolic process	GO:0019320	P	1	0.751022
						ferrous iron binding	GO:0008198	F	0	1			mannose metabolic process	GO:0006013	P	1	0.751022
						single-stranded DNA 5'-3' exodeoxyribonuclease activity	GO:0045145	F	0	1			ribonucleoside bisphosphate biosynthetic process	GO:0034030	P	1	0.751022
						plastoquinol--plastocyanin reductase activity	GO:0009496	F	0	1			purine nucleoside bisphosphate biosynthetic process	GO:0034033	P	1	0.751022
						ubiquitin-ubiquitin ligase activity	GO:0034450	F	0	1			lysine biosynthetic process	GO:0009085	P	1	0.751022
						electron transporter, transferring electrons within the cyclic electron transport pathway of photosynthesis activity	GO:0045156	F	0	1			lysine biosynthetic process via diaminopimelate	GO:0009089	P	1	0.751022
						tRNA (guanine-N7-)-methyltransferase activity	GO:0008176	F	0	1			aldehyde biosynthetic process	GO:0046184	P	1	0.751022
						chlorophyllase activity	GO:0047746	F	0	1			nitrogen cycle metabolic process	GO:0071941	P	1	0.751022
						phosphoenolpyruvate carboxykinase (ATP) activity	GO:0004612	F	0	1			alcohol metabolic process	GO:0006066	P	5	0.758377
						phosphomannomutase activity	GO:0004615	F	0	1			regulation of anatomical structure size	GO:0090066	P	4	0.76892
						phosphoglycerate kinase activity	GO:0004618	F	0	1			regulation of cellular component size	GO:0032535	P	4	0.76892
						protein-DNA loading ATPase activity	GO:0033170	F	0	1			cell communication	GO:0007154	P	67	0.772217
						violaxanthin de-epoxidase activity	GO:0046422	F	0	1			mitochondrion organization	GO:0007005	P	2	0.781703
						tRNA A64-2'-O-ribosylphosphate transferase activity	GO:0043399	F	0	1			nucleotide-excision repair	GO:0006289	P	2	0.781703
						4-hydroxy-3-methylbut-2-en-1-yl diphosphate synthase activity	GO:0046429	F	0	1			purine nucleoside monophosphate biosynthetic process	GO:0009127	P	2	0.781703
						alpha-glucosidase activity	GO:0090599	F	0	1			purine nucleoside monophosphate metabolic process	GO:0009126	P	2	0.781703
						5,10-methylenetetrahydrofolate-dependent methyltransferase activity	GO:0042083	F	0	1			ribonucleoside monophosphate biosynthetic process	GO:0009156	P	2	0.781703
						glutathione peroxidase activity	GO:0004602	F	0	1			ribonucleoside monophosphate metabolic process	GO:0009161	P	2	0.781703
						phosphatidylserine decarboxylase activity	GO:0004609	F	0	1			purine ribonucleoside monophosphate metabolic process	GO:0009167	P	2	0.781703
						phosphotransferase activity, carboxyl group as acceptor	GO:0016774	F	0	1			purine ribonucleoside monophosphate biosynthetic process	GO:0009168	P	2	0.781703
						transferase activity, transferring amino-acyl groups	GO:0016755	F	0	1			cell wall macromolecule catabolic process	GO:0016998	P	3	0.785117
						glutathione gamma-glutamylcysteinyltransferase activity	GO:0016756	F	0	1			drug catabolic process	GO:0042737	P	3	0.785117
						racemase activity, acting on amino acids and derivatives	GO:0036361	F	0	1			histone methylation	GO:0016571	P	3	0.785117
						thymidine kinase activity	GO:0004797	F	0	1			retrograde vesicle-mediated transport, Golgi to endoplasmic reticulum	GO:0006890	P	3	0.785117
						thiamine diphosphokinase activity	GO:0004788	F	0	1			peptidyl-lysine methylation	GO:0018022	P	3	0.785117
						thiamine-phosphate diphosphorylase activity	GO:0004789	F	0	1			histone lysine methylation	GO:0034968	P	3	0.785117
						transferase activity, transferring aldehyde or ketonic groups	GO:0016744	F	0	1			tRNA metabolic process	GO:0006399	P	25	0.792707
						hydroxymethyl-, formyl- and related transferase activity	GO:0016742	F	0	1			actin polymerization or depolymerization	GO:0008154	P	6	0.792871
						aminoacyl-tRNA editing activity	GO:0002161	F	0	1			exocytosis	GO:0006887	P	9	0.793576
						P-P-bond-hydrolysis-driven protein transmembrane transporter activity	GO:0015450	F	0	1			catabolic process	GO:0009056	P	59	0.795605
						thymidylate synthase activity	GO:0004799	F	0	1			cell cycle arrest	GO:0007050	P	1	0.795884
						thiolester hydrolase activity	GO:0016790	F	0	1			tRNA splicing, via endonucleolytic cleavage and ligation	GO:0006388	P	1	0.795884
						diphosphotransferase activity	GO:0016778	F	0	1			spermidine metabolic process	GO:0008216	P	1	0.795884
						phosphotransferase activity, paired acceptors	GO:0016781	F	0	1			spermidine biosynthetic process	GO:0008295	P	1	0.795884
						sulfurtransferase activity	GO:0016783	F	0	1			RNA splicing, via endonucleolytic cleavage and ligation	GO:0000394	P	1	0.795884
						protein carboxyl O-methyltransferase activity	GO:0051998	F	0	1			vitamin B6 metabolic process	GO:0042816	P	1	0.795884
						molecular transducer activity	GO:0060089	F	0	1			vitamin B6 biosynthetic process	GO:0042819	P	1	0.795884
						excitatory extracellular ligand-gated ion channel activity	GO:0005231	F	0	1			copper ion transport	GO:0006825	P	1	0.795884
						extracellular ligand-gated ion channel activity	GO:0005230	F	0	1			serine family amino acid biosynthetic process	GO:0009070	P	1	0.795884
						extracellularly glutamate-gated ion channel activity	GO:0005234	F	0	1			tRNA processing	GO:0008033	P	11	0.802053
						cation:cation antiporter activity	GO:0015491	F	0	1			cellular protein metabolic process	GO:0044267	P	521	0.807533
						7S RNA binding	GO:0008312	F	0	1			positive regulation of cellular component biogenesis	GO:0044089	P	3	0.810552
						nitronate monooxygenase activity	GO:0018580	F	0	1			positive regulation of organelle organization	GO:0010638	P	3	0.810552
						cation channel activity	GO:0005261	F	0	1			cell wall macromolecule metabolic process	GO:0044036	P	3	0.810552
						fructose 1,6-bisphosphate 1-phosphatase activity	GO:0042132	F	0	1			positive regulation of protein complex assembly	GO:0031334	P	3	0.810552
						metalloexopeptidase activity	GO:0008235	F	0	1			positive regulation of supramolecular fiber organization	GO:1902905	P	3	0.810552
						omega peptidase activity	GO:0008242	F	0	1			positive regulation of actin filament polymerization	GO:0030838	P	3	0.810552
						5'-nucleotidase activity	GO:0008253	F	0	1			actin nucleation	GO:0045010	P	3	0.810552
						nucleosome binding	GO:0031491	F	0	1			positive regulation of cytoskeleton organization	GO:0051495	P	3	0.810552
						nucleotidase activity	GO:0008252	F	0	1			positive regulation of protein polymerization	GO:0032273	P	3	0.810552
						ATPase activator activity	GO:0001671	F	0	1			lipid catabolic process	GO:0016042	P	2	0.811889
						peroxiredoxin activity	GO:0051920	F	0	1			reactive oxygen species metabolic process	GO:0072593	P	2	0.811889
						single-stranded DNA exodeoxyribonuclease activity	GO:0008297	F	0	1			superoxide metabolic process	GO:0006801	P	2	0.811889
						oxidoreductase activity, acting on CH or CH2 groups, NAD or NADP as acceptor	GO:0016726	F	0	1			protein polymerization	GO:0051258	P	4	0.815004
						2,3-bisphosphoglycerate-independent phosphoglycerate mutase activity	GO:0046537	F	0	1			cellular protein modification process	GO:0006464	P	368	0.821791
						pyridoxamine-phosphate oxidase activity	GO:0004733	F	0	1			protein modification process	GO:0036211	P	368	0.821791
						pyrroline-5-carboxylate reductase activity	GO:0004735	F	0	1			small molecule metabolic process	GO:0044281	P	142	0.823913
						oxidoreductase activity, acting on iron-sulfur proteins as donors	GO:0016730	F	0	1			RNA splicing	GO:0008380	P	9	0.82421
						ribose-5-phosphate isomerase activity	GO:0004751	F	0	1			cellular biosynthetic process	GO:0044249	P	530	0.827947
						riboflavin synthase activity	GO:0004746	F	0	1			biosynthetic process	GO:0009058	P	564	0.831788
						ribose phosphate diphosphokinase activity	GO:0004749	F	0	1			phosphatidylserine biosynthetic process	GO:0006659	P	1	0.832664
						oxidoreductase activity, acting on single donors with incorporation of molecular oxygen, incorporation of one atom of oxygen (internal monooxygenases or internal mixed function oxidases)	GO:0016703	F	0	1			phosphatidylserine metabolic process	GO:0006658	P	1	0.832664
						2-oxoglutarate-dependent dioxygenase activity	GO:0016706	F	0	1			spindle assembly	GO:0051225	P	1	0.832664
						oxidoreductase activity, acting on paired donors, with incorporation or reduction of molecular oxygen, NAD(P)H as one donor, and incorporation of two atoms of oxygen into one donor	GO:0016708	F	0	1			response to water	GO:0009415	P	1	0.832664
						protein serine/threonine/tyrosine kinase activity	GO:0004712	F	0	1			ammonium ion metabolic process	GO:0097164	P	1	0.832664
						protein-L-isoaspartate (D-aspartate) O-methyltransferase activity	GO:0004719	F	0	1			polyamine biosynthetic process	GO:0006596	P	1	0.832664
						protein tyrosine phosphatase activity	GO:0004725	F	0	1			polyamine metabolic process	GO:0006595	P	1	0.832664
						hydroxyacylglutathione hydrolase activity	GO:0004416	F	0	1			transcription elongation from RNA polymerase II promoter	GO:0006368	P	1	0.832664
						hydroxymethylbilane synthase activity	GO:0004418	F	0	1			iron ion transport	GO:0006826	P	1	0.832664
						hydroxyethylthiazole kinase activity	GO:0004417	F	0	1			serine family amino acid metabolic process	GO:0009069	P	1	0.832664
						pre-mRNA binding	GO:0036002	F	0	1			cellular carbohydrate biosynthetic process	GO:0034637	P	20	0.834227
						ATPase regulator activity	GO:0060590	F	0	1			signal transduction	GO:0007165	P	52	0.83512
						1-phosphatidylinositol 4-kinase activity	GO:0004430	F	0	1			signaling	GO:0023052	P	52	0.83512
						indole-3-glycerol-phosphate synthase activity	GO:0004425	F	0	1			defense response	GO:0006952	P	7	0.836489
						imidazoleglycerol-phosphate dehydratase activity	GO:0004424	F	0	1			transition metal ion transport	GO:0000041	P	2	0.838286
						homogentisate 1,2-dioxygenase activity	GO:0004411	F	0	1			coenzyme A metabolic process	GO:0015936	P	2	0.838286
						arsenite transmembrane transporter activity	GO:0015105	F	0	1			process utilizing autophagic mechanism	GO:0061919	P	2	0.838286
						isopentenyl-diphosphate delta-isomerase activity	GO:0004452	F	0	1			autophagy	GO:0006914	P	2	0.838286
						isocitrate lyase activity	GO:0004451	F	0	1			mRNA splicing, via spliceosome	GO:0000398	P	6	0.844991
						ketol-acid reductoisomerase activity	GO:0004455	F	0	1			RNA splicing, via transesterification reactions with bulged adenosine as nucleophile	GO:0000377	P	6	0.844991
						CoA carboxylase activity	GO:0016421	F	0	1			RNA splicing, via transesterification reactions	GO:0000375	P	6	0.844991
						oligosaccharide transmembrane transporter activity	GO:0015157	F	0	1			cellular component assembly	GO:0022607	P	23	0.849902
						disaccharide transmembrane transporter activity	GO:0015154	F	0	1			ribonucleoside metabolic process	GO:0009119	P	3	0.853814
						formyltetrahydrofolate deformylase activity	GO:0008864	F	0	1			regulation of macromolecule metabolic process	GO:0060255	P	236	0.859466
						starch binding	GO:2001070	F	0	1			glycerolipid metabolic process	GO:0046486	P	12	0.860948
						mRNA guanylyltransferase activity	GO:0004484	F	0	1			organic acid catabolic process	GO:0016054	P	2	0.86128
						methylenetetrahydrofolate dehydrogenase [NAD(P)+] activity	GO:0004486	F	0	1			pyridine-containing compound biosynthetic process	GO:0072525	P	2	0.86128
						methylenetetrahydrofolate dehydrogenase (NADP+) activity	GO:0004488	F	0	1			pyridine-containing compound metabolic process	GO:0072524	P	2	0.86128
						diaminopimelate epimerase activity	GO:0008837	F	0	1			carboxylic acid catabolic process	GO:0046395	P	2	0.86128
						glutamyl-tRNA reductase activity	GO:0008883	F	0	1			exocytic process	GO:0140029	P	2	0.86128
						holo-[acyl-carrier-protein] synthase activity	GO:0008897	F	0	1			vesicle docking involved in exocytosis	GO:0006904	P	2	0.86128
						peptide-methionine (R)-S-oxide reductase activity	GO:0033743	F	0	1			nicotinamide nucleotide metabolic process	GO:0046496	P	1	0.862818
						GMP synthase (glutamine-hydrolyzing) activity	GO:0003922	F	0	1			DNA-templated transcription, elongation	GO:0006354	P	1	0.862818
						GPI-anchor transamidase activity	GO:0003923	F	0	1			pyridine nucleotide metabolic process	GO:0019362	P	1	0.862818
						GTP cyclohydrolase activity	GO:0003933	F	0	1			pyridine nucleotide biosynthetic process	GO:0019363	P	1	0.862818
						GTP cyclohydrolase I activity	GO:0003934	F	0	1			nicotinamide nucleotide biosynthetic process	GO:0019359	P	1	0.862818
						GTP cyclohydrolase II activity	GO:0003935	F	0	1			cellular amino acid biosynthetic process	GO:0008652	P	14	0.864648
						IMP cyclohydrolase activity	GO:0003937	F	0	1			phosphatidylinositol metabolic process	GO:0046488	P	10	0.869477
						deoxyribodipyrimidine photo-lyase activity	GO:0003904	F	0	1			porphyrin-containing compound metabolic process	GO:0006778	P	4	0.869715
						DNA-(apurinic or apyrimidinic site) endonuclease activity	GO:0003906	F	0	1			regulation of actin cytoskeleton organization	GO:0032956	P	3	0.872014
						DNA photolyase activity	GO:0003913	F	0	1			regulation of actin filament-based process	GO:0032970	P	3	0.872014
						FMN adenylyltransferase activity	GO:0003919	F	0	1			regulation of actin filament organization	GO:0110053	P	3	0.872014
						N-acetyl-gamma-glutamyl-phosphate reductase activity	GO:0003942	F	0	1			actin filament polymerization	GO:0030041	P	3	0.872014
						fucosidase activity	GO:0015928	F	0	1			organelle localization	GO:0051640	P	3	0.872014
						trehalase activity	GO:0015927	F	0	1			regulation of supramolecular fiber organization	GO:1902903	P	3	0.872014
						glucosidase activity	GO:0015926	F	0	1			regulation of actin filament polymerization	GO:0030833	P	3	0.872014
						jasmonate-amino synthetase activity	GO:0080123	F	0	1			regulation of actin filament length	GO:0030832	P	3	0.872014
						glutamate synthase activity	GO:0015930	F	0	1			regulation of protein complex assembly	GO:0043254	P	3	0.872014
						mannosyltransferase activity	GO:0000030	F	0	1			regulation of actin polymerization or depolymerization	GO:0008064	P	3	0.872014
						acetyl-CoA carboxylase activity	GO:0003989	F	0	1			regulation of protein polymerization	GO:0032271	P	3	0.872014
						chlorophyllide a oxygenase [overall] activity	GO:0010277	F	0	1			cation transmembrane transport	GO:0098655	P	23	0.873888
						acyl-CoA dehydrogenase activity	GO:0003995	F	0	1			cellular process	GO:0009987	P	1370	0.875421
						acyl-CoA oxidase activity	GO:0003997	F	0	1			gene expression	GO:0010467	P	435	0.878601
						metallochaperone activity	GO:0016530	F	0	1			vesicle docking	GO:0048278	P	2	0.88124
						copper chaperone activity	GO:0016531	F	0	1			membrane docking	GO:0022406	P	2	0.88124
						superoxide dismutase copper chaperone activity	GO:0016532	F	0	1			organelle localization by membrane tethering	GO:0140056	P	2	0.88124
						alpha,alpha-trehalase activity	GO:0004555	F	0	1			nucleoside monophosphate metabolic process	GO:0009123	P	2	0.88124
						isochorismate synthase activity	GO:0008909	F	0	1			nucleoside monophosphate biosynthetic process	GO:0009124	P	2	0.88124
						inositol-3-phosphate synthase activity	GO:0004512	F	0	1			nucleoside triphosphate metabolic process	GO:0009141	P	5	0.884315
						nicotinate-nucleotide diphosphorylase (carboxylating) activity	GO:0004514	F	0	1			regulation of phosphorus metabolic process	GO:0051174	P	6	0.885902
						RNA-DNA hybrid ribonuclease activity	GO:0004523	F	0	1			regulation of phosphate metabolic process	GO:0019220	P	6	0.885902
						exodeoxyribonuclease activity	GO:0004529	F	0	1			peptidyl-amino acid modification	GO:0018193	P	13	0.886342
						heme transporter activity	GO:0015232	F	0	1			inositol trisphosphate metabolic process	GO:0032957	P	1	0.887539
						dolichyl-phosphate-mannose-glycolipid alpha-mannosyltransferase activity	GO:0004584	F	0	1			oxidoreduction coenzyme metabolic process	GO:0006733	P	1	0.887539
						dolichyl-phosphate-glucose-glycolipid alpha-glucosyltransferase activity	GO:0004583	F	0	1			sulfate transport	GO:0008272	P	1	0.887539
						pantoate-beta-alanine ligase activity	GO:0004592	F	0	1			sulfur compound transport	GO:0072348	P	1	0.887539
						pantothenate kinase activity	GO:0004594	F	0	1			response to acid chemical	GO:0001101	P	1	0.887539
						alpha-L-fucosidase activity	GO:0004560	F	0	1			regulation of cellular component biogenesis	GO:0044087	P	3	0.888177
						beta-fructofuranosidase activity	GO:0004564	F	0	1			positive regulation of cellular component organization	GO:0051130	P	3	0.888177
						lipid-A-disaccharide synthase activity	GO:0008915	F	0	1			mRNA processing	GO:0006397	P	12	0.890042
						4-hydroxy-3-methylbut-2-en-1-yl diphosphate reductase activity	GO:0051745	F	0	1			nucleoside phosphate biosynthetic process	GO:1901293	P	14	0.891499
						protein homodimerization activity	GO:0042803	F	0	1			nucleotide biosynthetic process	GO:0009165	P	14	0.891499
						sucrose alpha-glucosidase activity	GO:0004575	F	0	1			glycerophospholipid metabolic process	GO:0006650	P	11	0.894236
						beta-mannosidase activity	GO:0004567	F	0	1			regulation of nitrogen compound metabolic process	GO:0051171	P	226	0.894239
						ligand-gated ion channel activity	GO:0015276	F	0	1			purine nucleotide biosynthetic process	GO:0006164	P	9	0.895292
						quinolinate synthetase A activity	GO:0008987	F	0	1			regulation of phosphorylation	GO:0042325	P	5	0.896672
						proton channel activity	GO:0015252	F	0	1			regulation of kinase activity	GO:0043549	P	5	0.896672
						prephenate dehydrogenase (NAD+) activity	GO:0008977	F	0	1			regulation of transferase activity	GO:0051338	P	5	0.896672
						signal recognition particle binding	GO:0005047	F	0	1			protein deubiquitination	GO:0016579	P	5	0.896672
						intramolecular transferase activity, transferring hydroxy groups	GO:0050486	F	0	1			protein modification by small protein removal	GO:0070646	P	5	0.896672
						peptide transmembrane transporter activity	GO:1904680	F	0	1			response to external stimulus	GO:0009605	P	4	0.897908
						amide transmembrane transporter activity	GO:0042887	F	0	1			tetrapyrrole biosynthetic process	GO:0033014	P	4	0.897908
						mannosylglycoprotein endo-beta-mannosidase activity	GO:0033947	F	0	1			nucleobase-containing compound catabolic process	GO:0034655	P	3	0.902488
						biotin-protein ligase activity	GO:0018271	F	0	1			inorganic cation transmembrane transport	GO:0098662	P	21	0.904137
						sulfiredoxin activity	GO:0032542	F	0	1			regulation of biological process	GO:0050789	P	332	0.906102
						acyl-CoA hydrolase activity	GO:0047617	F	0	1			glutathione metabolic process	GO:0006749	P	1	0.907807
						carboxyl-O-methyltransferase activity	GO:0010340	F	0	1			protein transmembrane import into intracellular organelle	GO:0044743	P	1	0.907807
						protein C-terminus binding	GO:0008022	F	0	1			response to inorganic substance	GO:0010035	P	1	0.907807
						glutamate receptor activity	GO:0008066	F	0	1			cellular nitrogen compound catabolic process	GO:0044270	P	5	0.907868
						alcohol O-acyltransferase activity	GO:0034318	F	0	1			protein-containing complex subunit organization	GO:0043933	P	22	0.90861
						protein transporter activity	GO:0140318	F	0	1			regulation of catalytic activity	GO:0050790	P	7	0.908833
						SNARE binding	GO:0000149	F	0	1			carbohydrate biosynthetic process	GO:0016051	P	21	0.910223
						squalene monooxygenase activity	GO:0004506	F	0	1			inorganic ion transmembrane transport	GO:0098660	P	21	0.910223
						amino-acid racemase activity	GO:0047661	F	0	1			purine-containing compound biosynthetic process	GO:0072522	P	9	0.912883
						modified amino acid binding	GO:0072341	F	0	1			purine nucleoside metabolic process	GO:0042278	P	2	0.913417
						beta-glucanase activity	GO:0052736	F	0	1			guanosine-containing compound metabolic process	GO:1901068	P	2	0.913417
						phosphatidylinositol kinase activity	GO:0052742	F	0	1			purine ribonucleoside metabolic process	GO:0046128	P	2	0.913417
						molecular carrier activity	GO:0140104	F	0	1			regulation of metabolic process	GO:0019222	P	237	0.915538
						ubiquitin-like protein ligase activity	GO:0061659	F	0	1			regulation of molecular function	GO:0065009	P	7	0.917737
						folic acid binding	GO:0005542	F	0	1			disaccharide metabolic process	GO:0005984	P	7	0.917737
						D-aminoacyl-tRNA deacylase activity	GO:0051499	F	0	1			isoprenoid metabolic process	GO:0006720	P	5	0.917987
						1-deoxy-D-xylulose-5-phosphate synthase activity	GO:0008661	F	0	1			heterocycle catabolic process	GO:0046700	P	5	0.917987
						inositol oxygenase activity	GO:0050113	F	0	1			isoprenoid biosynthetic process	GO:0008299	P	5	0.917987
						oxidized base lesion DNA N-glycosylase activity	GO:0000702	F	0	1			aromatic compound catabolic process	GO:0019439	P	5	0.917987
						2-dehydropantoate 2-reductase activity	GO:0008677	F	0	1			protein localization to membrane	GO:0072657	P	4	0.920578
						CoA hydrolase activity	GO:0016289	F	0	1			establishment of protein localization to membrane	GO:0090150	P	4	0.920578
						pectate lyase activity	GO:0030570	F	0	1			cellular macromolecule metabolic process	GO:0044260	P	882	0.920894
						tocopherol cyclase activity	GO:0009976	F	0	1			regulation of nucleobase-containing compound metabolic process	GO:0019219	P	217	0.923661
						cyclase activity	GO:0009975	F	0	1			inositol phosphate metabolic process	GO:0043647	P	1	0.924423
						macromolecule transmembrane transporter activity	GO:0022884	F	0	1			response to radiation	GO:0009314	P	1	0.924423
						cyclohydrolase activity	GO:0019238	F	0	1			phosphatidylinositol phosphorylation	GO:0046854	P	1	0.924423
						phosphatase inhibitor activity	GO:0019212	F	0	1			lipid phosphorylation	GO:0046834	P	1	0.924423
						deacetylase activity	GO:0019213	F	0	1			regulation of cellular macromolecule biosynthetic process	GO:2000112	P	219	0.924524
						malonyl-CoA decarboxylase activity	GO:0050080	F	0	1			regulation of biosynthetic process	GO:0009889	P	219	0.924524
						double-stranded RNA binding	GO:0003725	F	0	1			regulation of cellular biosynthetic process	GO:0031326	P	219	0.924524
						cytidylyltransferase activity	GO:0070567	F	0	1			regulation of macromolecule biosynthetic process	GO:0010556	P	219	0.924524
						5'-3' exodeoxyribonuclease activity	GO:0035312	F	0	1			regulation of cellular process	GO:0050794	P	319	0.925403
						guanylyltransferase activity	GO:0070568	F	0	1			regulation of gene expression	GO:0010468	P	226	0.925668
						uridylate kinase activity	GO:0009041	F	0	1			regulation of primary metabolic process	GO:0080090	P	226	0.925668
						ubiquitin protein ligase activity	GO:0061630	F	0	1			regulation of transcription by RNA polymerase II	GO:0006357	P	3	0.926247
						tetraacyldisaccharide 4'-kinase activity	GO:0009029	F	0	1			organic cyclic compound catabolic process	GO:1901361	P	5	0.927112
						transcription corepressor activity	GO:0003714	F	0	1			regulation of cellular metabolic process	GO:0031323	P	227	0.927881
						L-glutamine aminotransferase activity	GO:0070548	F	0	1			proton transmembrane transport	GO:1902600	P	12	0.933362
						ADP-dependent NAD(P)H-hydrate dehydratase activity	GO:0052855	F	0	1			regulation of nucleic acid-templated transcription	GO:1903506	P	214	0.936611
						fatty acid synthase activity	GO:0004312	F	0	1			regulation of transcription, DNA-templated	GO:0006355	P	214	0.936611
						glucan endo-1,3-beta-glucanase activity, C-3 substituted reducing group	GO:0052861	F	0	1			regulation of RNA biosynthetic process	GO:2001141	P	214	0.936611
						glucan endo-1,4-beta-glucanase activity, C-3 substituted reducing group	GO:0052862	F	0	1			vacuolar transport	GO:0007034	P	2	0.937266
						4 iron, 4 sulfur cluster binding	GO:0051539	F	0	1			heme metabolic process	GO:0042168	P	1	0.938045
						2 iron, 2 sulfur cluster binding	GO:0051537	F	0	1			response to wounding	GO:0009611	P	4	0.938622
						phosphatidylinositol phosphate phosphatase activity	GO:0052866	F	0	1			disaccharide biosynthetic process	GO:0046351	P	4	0.938622
						oxidoreductase activity, acting on diphenols and related substances as donors, with copper protein as acceptor	GO:0052880	F	0	1			regulation of RNA metabolic process	GO:0051252	P	214	0.939828
						U5 snRNA binding	GO:0030623	F	0	1			mRNA metabolic process	GO:0016071	P	14	0.942549
						glucose-6-phosphate isomerase activity	GO:0004347	F	0	1			ribonucleoside triphosphate biosynthetic process	GO:0009201	P	4	0.946168
						5-amino-6-(5-phosphoribosylamino)uracil reductase activity	GO:0008703	F	0	1			purine ribonucleoside triphosphate biosynthetic process	GO:0009206	P	4	0.946168
						3-oxoacyl-[acyl-carrier-protein] synthase activity	GO:0004315	F	0	1			purine ribonucleoside triphosphate metabolic process	GO:0009205	P	4	0.946168
						1-deoxy-D-xylulose-5-phosphate reductoisomerase activity	GO:0030604	F	0	1			purine nucleoside triphosphate biosynthetic process	GO:0009145	P	4	0.946168
						GDP-D-glucose phosphorylase activity	GO:0080048	F	0	1			purine nucleoside triphosphate metabolic process	GO:0009144	P	4	0.946168
						fumarylacetoacetase activity	GO:0004334	F	0	1			nucleoside triphosphate biosynthetic process	GO:0009142	P	4	0.946168
						tetrahydrofolylpolyglutamate synthase activity	GO:0004326	F	0	1			ribonucleoside triphosphate metabolic process	GO:0009199	P	4	0.946168
						formate-tetrahydrofolate ligase activity	GO:0004329	F	0	1			ribonucleotide biosynthetic process	GO:0009260	P	7	0.946222
						heme oxygenase (decyclizing) activity	GO:0004392	F	0	1			ribose phosphate biosynthetic process	GO:0046390	P	7	0.946222
						histidinol dehydrogenase activity	GO:0004399	F	0	1			oligosaccharide metabolic process	GO:0009311	P	7	0.946222
						glutamine-fructose-6-phosphate transaminase (isomerizing) activity	GO:0004360	F	0	1			purine ribonucleotide biosynthetic process	GO:0009152	P	7	0.946222
						glutathione synthase activity	GO:0004363	F	0	1			RNA polyadenylation	GO:0043631	P	2	0.946709
						glycerol-3-phosphate O-acyltransferase activity	GO:0004366	F	0	1			cellular component organization or biogenesis	GO:0071840	P	129	0.951267
						glutaminase activity	GO:0004359	F	0	1			ribonucleoside bisphosphate metabolic process	GO:0033875	P	3	0.952066
						glutamate N-acetyltransferase activity	GO:0004358	F	0	1			nucleoside bisphosphate metabolic process	GO:0033865	P	3	0.952066
						glycerone kinase activity	GO:0004371	F	0	1			purine nucleoside bisphosphate metabolic process	GO:0034032	P	3	0.952066
						glycine dehydrogenase (decarboxylating) activity	GO:0004375	F	0	1			protein import	GO:0017038	P	2	0.954787
						glycylpeptide N-tetradecanoyltransferase activity	GO:0004379	F	0	1			organelle assembly	GO:0070925	P	2	0.954787
						arginine decarboxylase activity	GO:0008792	F	0	1			monovalent inorganic cation transport	GO:0015672	P	19	0.955391
						pyruvate, phosphate dikinase activity	GO:0050242	F	0	1			nucleobase-containing compound metabolic process	GO:0006139	P	443	0.955645
						UDP-3-O-[3-hydroxymyristoyl] N-acetylglucosamine deacetylase activity	GO:0008759	F	0	1			cytokinin metabolic process	GO:0009690	P	1	0.958367
						3,4-dihydroxy-2-butanone-4-phosphate synthase activity	GO:0008686	F	0	1			intracellular protein transmembrane transport	GO:0065002	P	1	0.958367
						2-C-methyl-D-erythritol 2,4-cyclodiphosphate synthase activity	GO:0008685	F	0	1			cellular hormone metabolic process	GO:0034754	P	1	0.958367
						ribosome binding	GO:0043022	F	0	1			protein transmembrane transport	GO:0071806	P	1	0.958367
						ribonucleoprotein complex binding	GO:0043021	F	0	1			small molecule catabolic process	GO:0044282	P	3	0.958598
						neurotransmitter receptor activity	GO:0030594	F	0	1			cation transport	GO:0006812	P	52	0.959298
						adenyl-nucleotide exchange factor activity	GO:0000774	F	0	1			lipid modification	GO:0030258	P	2	0.961685
						proton-transporting ATP synthase activity, rotational mechanism	GO:0046933	F	0	1			oligosaccharide biosynthetic process	GO:0009312	P	4	0.963989
						DNA 5'-adenosine monophosphate hydrolase activity	GO:0033699	F	0	1			phospholipid biosynthetic process	GO:0008654	P	7	0.965562
						peptide deformylase activity	GO:0042586	F	0	1			dicarboxylic acid metabolic process	GO:0043648	P	1	0.965872
						2-amino-4-hydroxy-6-hydroxymethyldihydropteridine diphosphokinase activity	GO:0003848	F	0	1			response to abiotic stimulus	GO:0009628	P	2	0.967565
						3-dehydroquinate synthase activity	GO:0003856	F	0	1			lipid biosynthetic process	GO:0008610	P	36	0.968541
						beta-1,4-mannosylglycoprotein 4-beta-N-acetylglucosaminyltransferase activity	GO:0003830	F	0	1			protein catabolic process	GO:0030163	P	18	0.968994
						6-phosphofructo-2-kinase activity	GO:0003873	F	0	1			trehalose biosynthetic process	GO:0005992	P	3	0.969235
						3-methyl-2-oxobutanoate hydroxymethyltransferase activity	GO:0003864	F	0	1			cellular nitrogen compound metabolic process	GO:0034641	P	581	0.971051
						4-hydroxyphenylpyruvate dioxygenase activity	GO:0003868	F	0	1			hormone metabolic process	GO:0042445	P	1	0.972024
						protein C-terminal carboxyl O-methyltransferase activity	GO:0003880	F	0	1			G protein-coupled receptor signaling pathway	GO:0007186	P	1	0.972024
						ATP phosphoribosyltransferase activity	GO:0003879	F	0	1			mRNA catabolic process	GO:0006402	P	1	0.972024
													RNA catabolic process	GO:0006401	P	1	0.972024
													response to oxygen-containing compound	GO:1901700	P	1	0.972024
													protein targeting	GO:0006605	P	4	0.972636
													tetrapyrrole metabolic process	GO:0033013	P	4	0.972636
													trehalose metabolic process	GO:0005991	P	3	0.973528
													RNA metabolic process	GO:0016070	P	314	0.973842
													aromatic amino acid family metabolic process	GO:0009072	P	6	0.974169
													protein localization to endoplasmic reticulum	GO:0070972	P	2	0.976827
													phospholipid metabolic process	GO:0006644	P	13	0.978152
													response to hormone	GO:0009725	P	16	0.980644
													response to endogenous stimulus	GO:0009719	P	16	0.980644
													response to chemical	GO:0042221	P	28	0.980758
													organelle organization	GO:0006996	P	83	0.980768
													regulation of hormone levels	GO:0010817	P	1	0.981202
													RNA biosynthetic process	GO:0032774	P	239	0.982961
													cellular modified amino acid biosynthetic process	GO:0042398	P	3	0.983248
													organonitrogen compound catabolic process	GO:1901565	P	24	0.983842
													organic hydroxy compound biosynthetic process	GO:1901617	P	1	0.984592
													organic cyclic compound metabolic process	GO:1901360	P	472	0.984929
													fatty acid metabolic process	GO:0006631	P	14	0.98515
													phosphorus metabolic process	GO:0006793	P	350	0.985908
													phosphate-containing compound metabolic process	GO:0006796	P	350	0.985908
													ATP biosynthetic process	GO:0006754	P	2	0.986098
													transcription, DNA-templated	GO:0006351	P	237	0.987017
													nucleic acid-templated transcription	GO:0097659	P	237	0.987017
													magnesium ion transport	GO:0015693	P	1	0.98737
													divalent inorganic cation transport	GO:0072511	P	1	0.98737
													divalent metal ion transport	GO:0070838	P	1	0.98737
													cellular nitrogen compound biosynthetic process	GO:0044271	P	400	0.98786
													response to organic substance	GO:0010033	P	16	0.989865
													cellular protein complex disassembly	GO:0043624	P	4	0.989899
													protein-containing complex disassembly	GO:0032984	P	4	0.989899
													cellular component disassembly	GO:0022411	P	4	0.989899
													nucleobase-containing compound biosynthetic process	GO:0034654	P	255	0.990028
													organophosphate biosynthetic process	GO:0090407	P	22	0.990454
													DNA metabolic process	GO:0006259	P	63	0.99097
													proteolysis involved in cellular protein catabolic process	GO:0051603	P	14	0.991789
													cellular protein catabolic process	GO:0044257	P	14	0.991789
													modification-dependent protein catabolic process	GO:0019941	P	10	0.991947
													modification-dependent macromolecule catabolic process	GO:0043632	P	10	0.991947
													ubiquitin-dependent protein catabolic process	GO:0006511	P	10	0.991947
													aromatic amino acid family biosynthetic process	GO:0009073	P	3	0.992337
													drug metabolic process	GO:0017144	P	13	0.992741
													polyol metabolic process	GO:0019751	P	1	0.993045
													heterocycle metabolic process	GO:0046483	P	455	0.993893
													coenzyme biosynthetic process	GO:0009108	P	5	0.993918
													transcription by RNA polymerase II	GO:0006366	P	4	0.994405
													protein peptidyl-prolyl isomerization	GO:0000413	P	3	0.994429
													peptidyl-proline modification	GO:0018208	P	3	0.994429
													cellular aromatic compound metabolic process	GO:0006725	P	455	0.994514
													cellular macromolecule catabolic process	GO:0044265	P	20	0.994759
													coenzyme metabolic process	GO:0006732	P	7	0.995115
													organic cyclic compound biosynthetic process	GO:1901362	P	283	0.995481
													macromolecule catabolic process	GO:0009057	P	24	0.995736
													fatty acid biosynthetic process	GO:0006633	P	9	0.995821
													protein localization to organelle	GO:0033365	P	4	0.995857
													electron transport chain	GO:0022900	P	1	0.99617
													lipid metabolic process	GO:0006629	P	76	0.996449
													cellular component organization	GO:0016043	P	101	0.996969
													organonitrogen compound metabolic process	GO:1901564	P	714	0.997139
													carboxylic acid biosynthetic process	GO:0046394	P	26	0.997303
													vitamin metabolic process	GO:0006766	P	1	0.997427
													water-soluble vitamin metabolic process	GO:0006767	P	1	0.997427
													water-soluble vitamin biosynthetic process	GO:0042364	P	1	0.997427
													vitamin biosynthetic process	GO:0009110	P	1	0.997427
													organic acid biosynthetic process	GO:0016053	P	26	0.997531
													cellular modified amino acid metabolic process	GO:0006575	P	2	0.997579
													nucleic acid metabolic process	GO:0090304	P	374	0.997711
													protein metabolic process	GO:0019538	P	611	0.998132
													cellular lipid metabolic process	GO:0044255	P	36	0.998203
													translational initiation	GO:0006413	P	1	0.998272
													heterocycle biosynthetic process	GO:0018130	P	266	0.998336
													translational termination	GO:0006415	P	1	0.998584
													response to auxin	GO:0009733	P	7	0.998709
													chromosome organization	GO:0051276	P	44	0.998725
													macromolecule metabolic process	GO:0043170	P	1027	0.998769
													aromatic compound biosynthetic process	GO:0019438	P	263	0.998976
													biological regulation	GO:0065007	P	350	0.999184
													monocarboxylic acid biosynthetic process	GO:0072330	P	9	0.999184
													establishment of protein localization to organelle	GO:0072594	P	2	0.999308
													cellular metabolic process	GO:0044237	P	1111	0.999345
													cellular catabolic process	GO:0044248	P	25	0.999442
													primary metabolic process	GO:0044238	P	1253	0.999544
													cofactor biosynthetic process	GO:0051188	P	9	0.999676
													metabolic process	GO:0008152	P	1692	0.999691
													cofactor metabolic process	GO:0051186	P	12	0.999791
													organic substance metabolic process	GO:0071704	P	1314	0.999813
													cellular response to stimulus	GO:0051716	P	99	0.999825
													small molecule biosynthetic process	GO:0044283	P	30	0.999894
													nitrogen compound metabolic process	GO:0006807	P	1082	0.999904
													cellular response to DNA damage stimulus	GO:0006974	P	45	0.99994
													cellular response to stress	GO:0033554	P	46	0.99994
													DNA repair	GO:0006281	P	43	0.999978
													homeostatic process	GO:0042592	P	39	0.999999
													regulation of biological quality	GO:0065008	P	45	1
													proteolysis	GO:0006508	P	105	1
													photosynthesis	GO:0015979	P	3	1
													protein dephosphorylation	GO:0006470	P	11	1
													dephosphorylation	GO:0016311	P	11	1
													anatomical structure homeostasis	GO:0060249	P	4	1
													telomere organization	GO:0032200	P	4	1
													telomere maintenance	GO:0000723	P	4	1
													macromolecule deacylation	GO:0098732	P	0	1
													plant ovule development	GO:0048481	P	0	1
													immune effector process	GO:0002252	P	0	1
													activation of immune response	GO:0002253	P	0	1
													protein targeting to membrane	GO:0006612	P	0	1
													protein import into nucleus	GO:0006606	P	0	1
													activation of innate immune response	GO:0002218	P	0	1
													floral whorl development	GO:0048438	P	0	1
													floral organ development	GO:0048437	P	0	1
													carpel development	GO:0048440	P	0	1
													fatty acid beta-oxidation	GO:0006635	P	0	1
													posttranslational protein targeting to endoplasmic reticulum membrane	GO:0006620	P	0	1
													cotranslational protein targeting to membrane	GO:0006613	P	0	1
													SRP-dependent cotranslational protein targeting to membrane	GO:0006614	P	0	1
													gynoecium development	GO:0048467	P	0	1
													positive regulation of immune response	GO:0050778	P	0	1
													regulation of immune response	GO:0050776	P	0	1
													protein targeting to peroxisome	GO:0006625	P	0	1
													replication fork protection	GO:0048478	P	0	1
													ncRNA 3'-end processing	GO:0043628	P	0	1
													positive regulation of transcription elongation from RNA polymerase II promoter	GO:0032968	P	0	1
													leukotriene metabolic process	GO:0006691	P	0	1
													icosanoid metabolic process	GO:0006690	P	0	1
													protein homooligomerization	GO:0051260	P	0	1
													inositol phosphate biosynthetic process	GO:0032958	P	0	1
													regulation of division septum assembly	GO:0032955	P	0	1
													positive regulation of RNA metabolic process	GO:0051254	P	0	1
													regulation of cytokinetic process	GO:0032954	P	0	1
													protein complex oligomerization	GO:0051259	P	0	1
													glycerol ether metabolic process	GO:0006662	P	0	1
													translesion synthesis	GO:0019985	P	0	1
													charged-tRNA amino acid modification	GO:0019988	P	0	1
													dicarboxylic acid biosynthetic process	GO:0043650	P	0	1
													response to jasmonic acid	GO:0009753	P	0	1
													lipooligosaccharide metabolic process	GO:1901269	P	0	1
													hormone-mediated signaling pathway	GO:0009755	P	0	1
													phytochromobilin metabolic process	GO:0051202	P	0	1
													inorganic ion homeostasis	GO:0098771	P	0	1
													vesicle organization	GO:0016050	P	0	1
													lipooligosaccharide biosynthetic process	GO:1901271	P	0	1
													photosynthesis, light harvesting	GO:0009765	P	0	1
													photosynthetic electron transport chain	GO:0009767	P	0	1
													cellular amide catabolic process	GO:0043605	P	0	1
													prenylcysteine metabolic process	GO:0030329	P	0	1
													cellular component morphogenesis	GO:0032989	P	0	1
													prenylcysteine catabolic process	GO:0030328	P	0	1
													detoxification	GO:0098754	P	0	1
													nucleoside phosphate catabolic process	GO:1901292	P	0	1
													response to carbohydrate	GO:0009743	P	0	1
													brassinosteroid mediated signaling pathway	GO:0009742	P	0	1
													response to brassinosteroid	GO:0009741	P	0	1
													response to sucrose	GO:0009744	P	0	1
													regulation of protein stability	GO:0031647	P	0	1
													ribosome assembly	GO:0042255	P	0	1
													mature ribosome assembly	GO:0042256	P	0	1
													tubulin complex assembly	GO:0007021	P	0	1
													induced systemic resistance	GO:0009682	P	0	1
													post-chaperonin tubulin folding pathway	GO:0007023	P	0	1
													endoplasmic reticulum organization	GO:0007029	P	0	1
													auxin transport	GO:0060918	P	0	1
													ribosomal small subunit biogenesis	GO:0042274	P	0	1
													response to salt stress	GO:0009651	P	0	1
													anatomical structure morphogenesis	GO:0009653	P	0	1
													inner mitochondrial membrane organization	GO:0007007	P	0	1
													biological adhesion	GO:0022610	P	0	1
													positive regulation of cell communication	GO:0010647	P	0	1
													cellular modified amino acid catabolic process	GO:0042219	P	0	1
													import into nucleus	GO:0051170	P	0	1
													molybdopterin cofactor metabolic process	GO:0043545	P	0	1
													regulation of lipid kinase activity	GO:0043550	P	0	1
													sister chromatid cohesion	GO:0007062	P	0	1
													mitotic sister chromatid cohesion	GO:0007064	P	0	1
													cofactor transport	GO:0051181	P	0	1
													nucleobase-containing small molecule catabolic process	GO:0034656	P	0	1
													jasmonic acid metabolic process	GO:0009694	P	0	1
													vacuole organization	GO:0007033	P	0	1
													peroxisome organization	GO:0007031	P	0	1
													phenylpropanoid biosynthetic process	GO:0009699	P	0	1
													cellular response to nitrogen levels	GO:0043562	P	0	1
													phenylpropanoid metabolic process	GO:0009698	P	0	1
													prosthetic group metabolic process	GO:0051189	P	0	1
													cofactor catabolic process	GO:0051187	P	0	1
													peroxisomal transport	GO:0043574	P	0	1
													centrosome cycle	GO:0007098	P	0	1
													cell wall macromolecule biosynthetic process	GO:0044038	P	0	1
													morphogenesis of a branching structure	GO:0001763	P	0	1
													tetrahydrofolate metabolic process	GO:0046653	P	0	1
													tetrahydrofolate biosynthetic process	GO:0046654	P	0	1
													response to antibiotic	GO:0046677	P	0	1
													terpenoid metabolic process	GO:0006721	P	0	1
													antibiotic metabolic process	GO:0016999	P	0	1
													immune system process	GO:0002376	P	0	1
													tetrahydrobiopterin biosynthetic process	GO:0006729	P	0	1
													peptidyl-arginine N-methylation	GO:0035246	P	0	1
													regulation of proanthocyanidin biosynthetic process	GO:2000029	P	0	1
													folic acid-containing compound metabolic process	GO:0006760	P	0	1
													nuclear-transcribed mRNA catabolic process, non-stop decay	GO:0070481	P	0	1
													thiamine metabolic process	GO:0006772	P	0	1
													riboflavin metabolic process	GO:0006771	P	0	1
													Mo-molybdopterin cofactor biosynthetic process	GO:0006777	P	0	1
													photoperiodism, flowering	GO:0048573	P	0	1
													ubiquinone metabolic process	GO:0006743	P	0	1
													ubiquinone biosynthetic process	GO:0006744	P	0	1
													positive regulation of response to stimulus	GO:0048584	P	0	1
													glutathione biosynthetic process	GO:0006750	P	0	1
													plant-type secondary cell wall biogenesis	GO:0009834	P	0	1
													carotenoid biosynthetic process	GO:0016117	P	0	1
													tetraterpenoid metabolic process	GO:0016108	P	0	1
													tetraterpenoid biosynthetic process	GO:0016109	P	0	1
													heme a biosynthetic process	GO:0006784	P	0	1
													porphyrin-containing compound catabolic process	GO:0006787	P	0	1
													heme oxidation	GO:0006788	P	0	1
													indole-containing compound biosynthetic process	GO:0042435	P	0	1
													terpenoid biosynthetic process	GO:0016114	P	0	1
													carotenoid metabolic process	GO:0016116	P	0	1
													meiotic cell cycle	GO:0051321	P	0	1
													cilium assembly	GO:0060271	P	0	1
													non-motile cilium assembly	GO:1905515	P	0	1
													Notch signaling pathway	GO:0007219	P	0	1
													regulation of hydrolase activity	GO:0051336	P	0	1
													vesicle-mediated transport to the plasma membrane	GO:0098876	P	0	1
													regulation of oxidoreductase activity	GO:0051341	P	0	1
													induced systemic resistance, jasmonic acid mediated signaling pathway	GO:0009864	P	0	1
													protein kinase C-activating G protein-coupled receptor signaling pathway	GO:0007205	P	0	1
													jasmonic acid mediated signaling pathway	GO:0009867	P	0	1
													embryo development	GO:0009790	P	0	1
													reciprocal meiotic recombination	GO:0007131	P	0	1
													photosynthetic electron transport in photosystem II	GO:0009772	P	0	1
													snRNA metabolic process	GO:0016073	P	0	1
													meiosis I	GO:0007127	P	0	1
													regulation of phosphoprotein phosphatase activity	GO:0043666	P	0	1
													cellular detoxification of aldehyde	GO:0110095	P	0	1
													cellular response to aldehyde	GO:0110096	P	0	1
													cell adhesion	GO:0007155	P	0	1
													thiamine diphosphate metabolic process	GO:0042357	P	0	1
													post-translational protein modification	GO:0043687	P	0	1
													positive regulation of response to external stimulus	GO:0032103	P	0	1
													regulation of response to external stimulus	GO:0032101	P	0	1
													cell surface receptor signaling pathway	GO:0007166	P	0	1
													programmed cell death	GO:0012501	P	0	1
													protein sumoylation	GO:0016925	P	0	1
													animal organ development	GO:0048513	P	0	1
													xylan biosynthetic process	GO:0045492	P	0	1
													xylan metabolic process	GO:0045491	P	0	1
													nonribosomal peptide biosynthetic process	GO:0019184	P	0	1
													response to steroid hormone	GO:0048545	P	0	1
													transposition	GO:0032196	P	0	1
													rhythmic process	GO:0048511	P	0	1
													response to freezing	GO:0050826	P	0	1
													protein stabilization	GO:0050821	P	0	1
													negative regulation of DNA-dependent DNA replication	GO:2000104	P	0	1
													cellular response to endogenous stimulus	GO:0071495	P	0	1
													cellular response to light stimulus	GO:0071482	P	0	1
													cellular response to high light intensity	GO:0071486	P	0	1
													cellular response to light intensity	GO:0071484	P	0	1
													Mo-molybdopterin cofactor metabolic process	GO:0019720	P	0	1
													vesicle targeting, rough ER to cis-Golgi	GO:0048207	P	0	1
													COPII vesicle coating	GO:0048208	P	0	1
													cellular response to radiation	GO:0071478	P	0	1
													RNA capping	GO:0036260	P	0	1
													valyl-tRNA aminoacylation	GO:0006438	P	0	1
													regulation of translational fidelity	GO:0006450	P	0	1
													translational frameshifting	GO:0006452	P	0	1
													response to organic cyclic compound	GO:0014070	P	0	1
													barbed-end actin filament capping	GO:0051016	P	0	1
													microtubule severing	GO:0051013	P	0	1
													regulation of translational elongation	GO:0006448	P	0	1
													regulation of translational termination	GO:0006449	P	0	1
													arginyl-tRNA aminoacylation	GO:0006420	P	0	1
													asparaginyl-tRNA aminoacylation	GO:0006421	P	0	1
													steroid hormone mediated signaling pathway	GO:0043401	P	0	1
													glutaminyl-tRNA aminoacylation	GO:0006425	P	0	1
													cysteinyl-tRNA aminoacylation	GO:0006423	P	0	1
													C-terminal protein amino acid modification	GO:0018410	P	0	1
													urea catabolic process	GO:0043419	P	0	1
													phenylalanyl-tRNA aminoacylation	GO:0006432	P	0	1
													tryptophanyl-tRNA aminoacylation	GO:0006436	P	0	1
													prolyl-tRNA aminoacylation	GO:0006433	P	0	1
													seryl-tRNA aminoacylation	GO:0006434	P	0	1
													leucyl-tRNA aminoacylation	GO:0006429	P	0	1
													glycyl-tRNA aminoacylation	GO:0006426	P	0	1
													cellular response to toxic substance	GO:0097237	P	0	1
													protein demethylation	GO:0006482	P	0	1
													N-terminal protein amino acid methylation	GO:0006480	P	0	1
													C-terminal protein methylation	GO:0006481	P	0	1
													sulfate transmembrane transport	GO:1902358	P	0	1
													dolichol-linked oligosaccharide biosynthetic process	GO:0006488	P	0	1
													regulation of monooxygenase activity	GO:0032768	P	0	1
													organelle fusion	GO:0048284	P	0	1
													vesicle fusion with Golgi apparatus	GO:0048280	P	0	1
													oligosaccharide-lipid intermediate biosynthetic process	GO:0006490	P	0	1
													N-terminal protein lipidation	GO:0006498	P	0	1
													N-terminal protein myristoylation	GO:0006499	P	0	1
													positive regulation of autophagy	GO:0010508	P	0	1
													regulation of autophagy	GO:0010506	P	0	1
													protein deacetylation	GO:0006476	P	0	1
													cell projection assembly	GO:0030031	P	0	1
													cell projection organization	GO:0030030	P	0	1
													NAD biosynthetic process	GO:0009435	P	0	1
													cyanate metabolic process	GO:0009439	P	0	1
													methylglyoxal metabolic process	GO:0009438	P	0	1
													respiratory chain complex III assembly	GO:0017062	P	0	1
													nuclear-transcribed mRNA catabolic process, no-go decay	GO:0070966	P	0	1
													hemicellulose metabolic process	GO:0010410	P	0	1
													putrescine biosynthetic process	GO:0009446	P	0	1
													putrescine metabolic process	GO:0009445	P	0	1
													positive regulation of defense response	GO:0031349	P	0	1
													regulation of defense response	GO:0031347	P	0	1
													plant organ formation	GO:1905393	P	0	1
													plant organ morphogenesis	GO:1905392	P	0	1
													transcription by RNA polymerase III	GO:0006383	P	0	1
													transcription initiation from RNA polymerase III promoter	GO:0006384	P	0	1
													response to light stimulus	GO:0009416	P	0	1
													response to cold	GO:0009409	P	0	1
													negative regulation of protein complex assembly	GO:0031333	P	0	1
													response to lipid	GO:0033993	P	0	1
													positive regulation of cellular catabolic process	GO:0031331	P	0	1
													protein myristoylation	GO:0018377	P	0	1
													demethylation	GO:0070988	P	0	1
													cellular cation homeostasis	GO:0030003	P	0	1
													regulation of cellular catabolic process	GO:0031329	P	0	1
													positive regulation of cellular biosynthetic process	GO:0031328	P	0	1
													regulation of response to biotic stimulus	GO:0002831	P	0	1
													positive regulation of response to biotic stimulus	GO:0002833	P	0	1
													regulation of neurotransmitter levels	GO:0001505	P	0	1
													regulation of cyclin-dependent protein kinase activity	GO:1904029	P	0	1
													negative regulation of DNA replication	GO:0008156	P	0	1
													7-methylguanosine RNA capping	GO:0009452	P	0	1
													fatty acid omega-oxidation	GO:0010430	P	0	1
													N-terminal protein amino acid modification	GO:0031365	P	0	1
													cell septum assembly	GO:0090529	P	0	1
													snRNA 3'-end processing	GO:0034472	P	0	1
													icosanoid biosynthetic process	GO:0046456	P	0	1
													meiotic chromosome segregation	GO:0045132	P	0	1
													regulation of protein depolymerization	GO:1901879	P	0	1
													cellular response to organic cyclic compound	GO:0071407	P	0	1
													negative regulation of protein depolymerization	GO:1901880	P	0	1
													regulation of cell septum assembly	GO:1901891	P	0	1
													lipid oxidation	GO:0034440	P	0	1
													lipid A metabolic process	GO:0046493	P	0	1
													mitochondrial respiratory chain complex assembly	GO:0033108	P	0	1
													isopentenyl diphosphate metabolic process	GO:0046490	P	0	1
													D-amino acid metabolic process	GO:0046416	P	0	1
													mitochondrial fission	GO:0000266	P	0	1
													polysaccharide catabolic process	GO:0000272	P	0	1
													protein neddylation	GO:0045116	P	0	1
													spliceosomal tri-snRNP complex assembly	GO:0000244	P	0	1
													U6 snRNA 3'-end processing	GO:0034477	P	0	1
													positive regulation of signaling	GO:0023056	P	0	1
													regulation of mRNA processing	GO:0050684	P	0	1
													erythrose 4-phosphate/phosphoenolpyruvate family amino acid catabolic process	GO:1902222	P	0	1
													erythrose 4-phosphate/phosphoenolpyruvate family amino acid biosynthetic process	GO:1902223	P	0	1
													erythrose 4-phosphate/phosphoenolpyruvate family amino acid metabolic process	GO:1902221	P	0	1
													seed development	GO:0048316	P	0	1
													arginine catabolic process	GO:0006527	P	0	1
													asparagine metabolic process	GO:0006528	P	0	1
													asparagine biosynthetic process	GO:0006529	P	0	1
													positive regulation of nucleic acid-templated transcription	GO:1903508	P	0	1
													proline metabolic process	GO:0006560	P	0	1
													proline biosynthetic process	GO:0006561	P	0	1
													proline catabolic process	GO:0006562	P	0	1
													L-phenylalanine metabolic process	GO:0006558	P	0	1
													L-phenylalanine catabolic process	GO:0006559	P	0	1
													tyrosine metabolic process	GO:0006570	P	0	1
													tyrosine biosynthetic process	GO:0006571	P	0	1
													cytoplasmic translation	GO:0002181	P	0	1
													cytoplasmic translational elongation	GO:0002182	P	0	1
													glycine biosynthetic process	GO:0006545	P	0	1
													glycine catabolic process	GO:0006546	P	0	1
													glycine metabolic process	GO:0006544	P	0	1
													glutamate metabolic process	GO:0006536	P	0	1
													glutamate biosynthetic process	GO:0006537	P	0	1
													histidine metabolic process	GO:0006547	P	0	1
													plasma membrane bounded cell projection organization	GO:0120036	P	0	1
													gravitropism	GO:0009630	P	0	1
													response to blue light	GO:0009637	P	0	1
													response to toxic substance	GO:0009636	P	0	1
													response to gravity	GO:0009629	P	0	1
													response to high light intensity	GO:0009644	P	0	1
													response to light intensity	GO:0009642	P	0	1
													photoperiodism	GO:0009648	P	0	1
													inorganic anion transmembrane transport	GO:0098661	P	0	1
													phototropism	GO:0009638	P	0	1
													positive regulation of gene expression	GO:0010628	P	0	1
													cellular response to hormone stimulus	GO:0032870	P	0	1
													plasma membrane bounded cell projection assembly	GO:0120031	P	0	1
													tropism	GO:0009606	P	0	1
													plant-type hypersensitive response	GO:0009626	P	0	1
													neurotransmitter metabolic process	GO:0042133	P	0	1
													neurotransmitter catabolic process	GO:0042135	P	0	1
													neurotransmitter biosynthetic process	GO:0042136	P	0	1
													regulation of generation of precursor metabolites and energy	GO:0043467	P	0	1
													regulation of DNA-binding transcription factor activity	GO:0051090	P	0	1
													cell death	GO:0008219	P	0	1
													peptidyl-diphthamide metabolic process	GO:0017182	P	0	1
													peptidyl-diphthamide biosynthetic process from peptidyl-histidine	GO:0017183	P	0	1
													protein localization to nucleus	GO:0034504	P	0	1
													regulation of RNA splicing	GO:0043484	P	0	1
													homologous recombination	GO:0035825	P	0	1
													histone exchange	GO:0043486	P	0	1
													regulation of DNA-templated transcription, elongation	GO:0032784	P	0	1
													positive regulation of DNA-templated transcription, elongation	GO:0032786	P	0	1
													protein dealkylation	GO:0008214	P	0	1
													mitochondrial respiratory chain complex III assembly	GO:0034551	P	0	1
													multi-organism cellular process	GO:0044764	P	0	1
													negative regulation of DNA metabolic process	GO:0051053	P	0	1
													positive regulation of DNA metabolic process	GO:0051054	P	0	1
													cilium organization	GO:0044782	P	0	1
													positive regulation of macromolecule biosynthetic process	GO:0010557	P	0	1
													detection of external stimulus	GO:0009581	P	0	1
													detection of visible light	GO:0009584	P	0	1
													detection of light stimulus	GO:0009583	P	0	1
													detection of abiotic stimulus	GO:0009582	P	0	1
													regulation of secondary metabolic process	GO:0043455	P	0	1
													regulation of cell population proliferation	GO:0042127	P	0	1
													proton-transporting ATP synthase complex assembly	GO:0043461	P	0	1
													cell differentiation	GO:0030154	P	0	1
													cellular response to oxygen-containing compound	GO:1901701	P	0	1
													ketone biosynthetic process	GO:0042181	P	0	1
													ketone catabolic process	GO:0042182	P	0	1
													cellular response to environmental stimulus	GO:0104004	P	0	1
													cellular detoxification	GO:1990748	P	0	1
													cellular response to oxidative stress	GO:0034599	P	0	1
													regulation of secondary metabolite biosynthetic process	GO:1900376	P	0	1
													vesicle localization	GO:0051648	P	0	1
													establishment of localization in cell	GO:0051649	P	0	1
													phosphatidylinositol-mediated signaling	GO:0048015	P	0	1
													establishment of vesicle localization	GO:0051650	P	0	1
													inositol lipid-mediated signaling	GO:0048017	P	0	1
													very long-chain fatty acid metabolic process	GO:0000038	P	0	1
													autophagosome assembly	GO:0000045	P	0	1
													regulation of mRNA splicing, via spliceosome	GO:0048024	P	0	1
													thiamine-containing compound metabolic process	GO:0042723	P	0	1
													thiamine-containing compound biosynthetic process	GO:0042724	P	0	1
													flavin-containing compound metabolic process	GO:0042726	P	0	1
													flavin-containing compound biosynthetic process	GO:0042727	P	0	1
													response to disaccharide	GO:0034285	P	0	1
													protein localization to chloroplast	GO:0072598	P	0	1
													establishment of protein localization to chloroplast	GO:0072596	P	0	1
													establishment of protein localization to endoplasmic reticulum	GO:0072599	P	0	1
													quinone metabolic process	GO:1901661	P	0	1
													quinone biosynthetic process	GO:1901663	P	0	1
													detection of stimulus	GO:0051606	P	0	1
													cellular response to abiotic stimulus	GO:0071214	P	0	1
													regulation of response to DNA damage stimulus	GO:2001020	P	0	1
													positive regulation of response to DNA damage stimulus	GO:2001022	P	0	1
													iron coordination entity transport	GO:1901678	P	0	1
													regulation of cyclin-dependent protein serine/threonine kinase activity	GO:0000079	P	0	1
													sulfur amino acid catabolic process	GO:0000098	P	0	1
													formaldehyde catabolic process	GO:0046294	P	0	1
													formaldehyde metabolic process	GO:0046292	P	0	1
													cellular response to acid chemical	GO:0071229	P	0	1
													phosphatidylinositol-3-phosphate biosynthetic process	GO:0036092	P	0	1
													ATP synthesis coupled electron transport	GO:0042773	P	0	1
													mitochondrial ATP synthesis coupled electron transport	GO:0042775	P	0	1
													cell morphogenesis	GO:0000902	P	0	1
													cytidine catabolic process	GO:0006216	P	0	1
													pyrimidine nucleoside metabolic process	GO:0006213	P	0	1
													negative regulation of transcription by RNA polymerase III	GO:0016480	P	0	1
													actin filament capping	GO:0051693	P	0	1
													division septum assembly	GO:0000917	P	0	1
													regulation of circadian rhythm	GO:0042752	P	0	1
													cytokinetic process	GO:0032506	P	0	1
													peptidyl-arginine methylation	GO:0018216	P	0	1
													membrane fusion	GO:0061025	P	0	1
													dTMP biosynthetic process	GO:0006231	P	0	1
													very long-chain fatty acid biosynthetic process	GO:0042761	P	0	1
													peptidyl-histidine modification	GO:0018202	P	0	1
													GMP biosynthetic process	GO:0006177	P	0	1
													D-amino acid catabolic process	GO:0019478	P	0	1
													purine nucleobase metabolic process	GO:0006144	P	0	1
													regulation of DNA-dependent DNA replication	GO:0090329	P	0	1
													positive regulation of translation	GO:0045727	P	0	1
													metallo-sulfur cluster assembly	GO:0031163	P	0	1
													riboflavin biosynthetic process	GO:0009231	P	0	1
													cobalamin biosynthetic process	GO:0009236	P	0	1
													cobalamin metabolic process	GO:0009235	P	0	1
													peptidyl-arginine modification	GO:0018195	P	0	1
													isopentenyl diphosphate biosynthetic process	GO:0009240	P	0	1
													positive regulation of DNA repair	GO:0045739	P	0	1
													lipid A biosynthetic process	GO:0009245	P	0	1
													peroxisomal membrane transport	GO:0015919	P	0	1
													vegetative to reproductive phase transition of meristem	GO:0010228	P	0	1
													secondary shoot formation	GO:0010223	P	0	1
													'de novo' IMP biosynthetic process	GO:0006189	P	0	1
													positive regulation of Notch signaling pathway	GO:0045747	P	0	1
													pyrimidine deoxyribonucleotide biosynthetic process	GO:0009221	P	0	1
													thiamine diphosphate biosynthetic process	GO:0009229	P	0	1
													thiamine biosynthetic process	GO:0009228	P	0	1
													photosystem II assembly	GO:0010207	P	0	1
													cyanide metabolic process	GO:0019499	P	0	1
													myo-inositol hexakisphosphate biosynthetic process	GO:0010264	P	0	1
													regulation of response to stress	GO:0080134	P	0	1
													regulation of cellular response to stress	GO:0080135	P	0	1
													indolalkylamine biosynthetic process	GO:0046219	P	0	1
													organic hydroxy compound catabolic process	GO:1901616	P	0	1
													tRNA thio-modification	GO:0034227	P	0	1
													pyrimidine-containing compound catabolic process	GO:0072529	P	0	1
													pantothenate biosynthetic process	GO:0015940	P	0	1
													response to temperature stimulus	GO:0009266	P	0	1
													2'-deoxyribonucleotide biosynthetic process	GO:0009265	P	0	1
													deoxyribonucleotide catabolic process	GO:0009264	P	0	1
													deoxyribonucleotide biosynthetic process	GO:0009263	P	0	1
													pantothenate metabolic process	GO:0015939	P	0	1
													coenzyme A biosynthetic process	GO:0015937	P	0	1
													regulation of DNA recombination	GO:0000018	P	0	1
													regulation of immune system process	GO:0002682	P	0	1
													positive regulation of immune system process	GO:0002684	P	0	1
													negative regulation of supramolecular fiber organization	GO:1902904	P	0	1
													ATP synthesis coupled proton transport	GO:0015986	P	0	1
													energy coupled proton transport, down electrochemical gradient	GO:0015985	P	0	1
													chlorophyll catabolic process	GO:0015996	P	0	1
													positive regulation of cellular amide metabolic process	GO:0034250	P	0	1
													guanosine tetraphosphate metabolic process	GO:0015969	P	0	1
													regulation of transcription elongation from RNA polymerase II promoter	GO:0034243	P	0	1
													cellular developmental process	GO:0048869	P	0	1
													nuclear-transcribed mRNA catabolic process, nonsense-mediated decay	GO:0000184	P	0	1
													cellular response to brassinosteroid stimulus	GO:0071367	P	0	1
													proton-transporting V-type ATPase complex assembly	GO:0070070	P	0	1
													proton-transporting two-sector ATPase complex assembly	GO:0070071	P	0	1
													cellular response to jasmonic acid stimulus	GO:0071395	P	0	1
													tryptophan biosynthetic process	GO:0000162	P	0	1
													cellular response to lipid	GO:0071396	P	0	1
													regulation of mRNA metabolic process	GO:1903311	P	0	1
													cellular response to steroid hormone stimulus	GO:0071383	P	0	1
													protein targeting to ER	GO:0045047	P	0	1
													protein insertion into ER membrane	GO:0045048	P	0	1
													establishment of protein localization to peroxisome	GO:0072663	P	0	1
													protein localization to peroxisome	GO:0072662	P	0	1
													deoxyribose phosphate biosynthetic process	GO:0046385	P	0	1
													histone deacetylation	GO:0016575	P	0	1
													protein import into peroxisome matrix	GO:0016558	P	0	1
													peroxisome fission	GO:0016559	P	0	1
													circadian rhythm	GO:0007623	P	0	1
													protein import into peroxisome matrix, docking	GO:0016560	P	0	1
													fatty acid derivative metabolic process	GO:1901568	P	0	1
													fatty acid derivative biosynthetic process	GO:1901570	P	0	1
													regulation of cytoplasmic translational elongation	GO:1900247	P	0	1
													negative regulation of actin filament depolymerization	GO:0030835	P	0	1
													regulation of actin filament depolymerization	GO:0030834	P	0	1
													positive regulation of innate immune response	GO:0045089	P	0	1
													negative regulation of actin filament polymerization	GO:0030837	P	0	1
													innate immune response	GO:0045087	P	0	1
													regulation of innate immune response	GO:0045088	P	0	1
													negative regulation of growth	GO:0045926	P	0	1
													aerobic electron transport chain	GO:0019646	P	0	1
													urea metabolic process	GO:0019627	P	0	1
													positive regulation of nucleobase-containing compound metabolic process	GO:0045935	P	0	1
													positive regulation of transcription by RNA polymerase II	GO:0045944	P	0	1
													postreplication repair	GO:0006301	P	0	1
													protein arginylation	GO:0016598	P	0	1
													transposition, DNA-mediated	GO:0006313	P	0	1
													transcription initiation from RNA polymerase II promoter	GO:0006367	P	0	1
													glyceraldehyde-3-phosphate metabolic process	GO:0019682	P	0	1
													photosynthesis, light reaction	GO:0019684	P	0	1
													protein-phycocyanobilin linkage	GO:0017009	P	0	1
													7-methylguanosine mRNA capping	GO:0006370	P	0	1
													vacuolar proton-transporting V-type ATPase complex assembly	GO:0070072	P	0	1
													protein farnesylation	GO:0018343	P	0	1
													positive regulation of translational termination	GO:0045905	P	0	1
[truncated: 195 more rows]

## Sheet: 0L_1L_D
Term Name	GOID	Term Type	cnt(mp708_0L_1DL_down)	fsh(mp708_0L_1DL_down)		Term Name	GOID	Term Type	cnt(mp708_0L_1DL_down)	fsh(mp708_0L_1DL_down)		Term Name	GOID	Term Type	cnt(mp708_0L_1DL_down)	fsh(mp708_0L_1DL_down)
[truncated: 1,778 more rows]

[truncated: 15 more sheets: 0L_1L_U, 0L_5L_D, 0L_5L_U, 0R_1R_D, 0R_1R_U, 0R_5R_D, 0R_5R_U, 1L-1R_D, 1DL_1DR_U, 1DL_5DL_D, 1DL_5DL_U, 1DR_5DR_D, 1DR_5DR_U, 5L_5R_D, 5L_5R_U]
