# Supplementary material for: Co-Transcriptomic Analysis of the Maize–Western Corn Rootworm Interaction
Source: Plants (Basel). 2022 Sep 7;11(18):2335. doi: 10.3390/plants11182335 (PMC9505089; doi:10.3390/plants11182335)
Supplement: Supplementary file 1 [file plants-11-02335-s001.zip › plants-1741276-supplementary/Supplemental Table S3.xlsx]

## Sheet: M1
Supplemental Table S3: Gene function enrichment output for each module
Gene function enrichement for each comparison are presented in individual sheet.
C: Cellular component, F: Molecular function, B: Biological process
Term Name	GOID	Term Type	Depth	cnt(reference)	cnt(geneID.M1)	fsh(geneID.M1)		Term Name	GOID	Term Type	Depth	cnt(reference)	cnt(geneID.M1)	fsh(geneID.M1)		Term Name	GOID	Term Type	Depth	cnt(reference)	cnt(geneID.M1)	fsh(geneID.M1)
non-membrane-bounded organelle	GO:0043228	C	4	911	326	6.36673e-38		structural molecule activity	GO:0005198	F	2	583	213	2.81545e-26		translation	GO:0006412	P	6	709	226	4.63663e-19
intracellular non-membrane-bounded organelle	GO:0043232	C	4	911	326	6.36673e-38		structural constituent of ribosome	GO:0003735	F	3	526	188	4.81314e-22		peptide biosynthetic process	GO:0043043	P	6	721	226	4.30599e-18
intracellular organelle	GO:0043229	C	3	2071	563	2.16423e-26		peroxidase activity	GO:0004601	F	3	194	79	2.24113e-13		peptide metabolic process	GO:0006518	P	5	738	229	9.68904e-18
organelle	GO:0043226	C	3	2136	576	4.40027e-26		oxidoreductase activity, acting on peroxide as acceptor	GO:0016684	F	4	197	79	5.86671e-13		amide biosynthetic process	GO:0043604	P	6	751	230	4.50017e-17
intracellular	GO:0005622	C	2	2759	702	2.45224e-24		antioxidant activity	GO:0016209	F	2	215	82	4.99143e-12		cellular amide metabolic process	GO:0043603	P	5	775	234	1.48944e-16
ribosome	GO:0005840	C	5	524	188	2.92696e-22		microtubule binding	GO:0008017	F	6	123	52	5.47473e-10		response to oxidative stress	GO:0006979	P	4	185	78	3.47565e-14
cellular anatomical entity	GO:0110165	C	2	4713	1089	3.04023e-22		tubulin binding	GO:0015631	F	5	124	52	7.76399e-10		organonitrogen compound biosynthetic process	GO:1901566	P	5	1142	308	5.5218e-14
cellular_component	GO:0005575	C	1	5019	1147	7.7344e-22		cytoskeletal protein binding	GO:0008092	F	4	161	62	1.21946e-09		DNA replication	GO:0006260	P	6	80	44	1.80322e-13
microtubule cytoskeleton	GO:0015630	C	6	175	75	3.84624e-14		microtubule motor activity	GO:0003777	F	9	102	44	5.37961e-09		microtubule-based process	GO:0007017	P	3	213	84	3.27167e-13
protein-containing complex	GO:0032991	C	2	1102	287	3.18649e-11		heme binding	GO:0020037	F	4	507	138	3.42467e-07		organic substance transport	GO:0071702	P	5	379	116	3.13476e-09
coated membrane	GO:0048475	C	4	73	38	7.2339e-11		tetrapyrrole binding	GO:0046906	F	4	512	138	6.24673e-07		cellular protein localization	GO:0034613	P	5	235	80	5.02301e-09
membrane coat	GO:0030117	C	4	73	38	7.2339e-11		GTPase binding	GO:0051020	F	5	52	25	9.08984e-07		cellular macromolecule localization	GO:0070727	P	4	235	80	5.02301e-09
kinesin complex	GO:0005871	C	4	95	44	3.39944e-10		motor activity	GO:0003774	F	8	125	45	1.96361e-06		microtubule-based movement	GO:0007018	P	4	102	44	5.37961e-09
chromosome	GO:0005694	C	5	124	52	7.76399e-10		oxidoreductase activity	GO:0016491	F	3	1744	380	5.64989e-05		movement of cell or subcellular component	GO:0006928	P	3	102	44	5.37961e-09
cytoplasm	GO:0005737	C	3	665	182	2.98735e-09		Ran GTPase binding	GO:0008536	F	8	18	11	6.71216e-05		nitrogen compound transport	GO:0071705	P	5	337	105	6.04802e-09
endomembrane system	GO:0012505	C	3	229	78	7.56488e-09		hydrolase activity, acting on glycosyl bonds	GO:0016798	F	4	440	112	9.81076e-05		protein localization	GO:0008104	P	4	286	92	9.31703e-09
cytoskeleton	GO:0005856	C	5	249	82	1.81163e-08		carbohydrate kinase activity	GO:0019200	F	6	31	15	0.000127756		intracellular protein transport	GO:0006886	P	5	219	75	1.11967e-08
microtubule associated complex	GO:0005875	C	3	113	46	2.2026e-08		Ras GTPase binding	GO:0017016	F	7	38	17	0.000155852		establishment of protein localization	GO:0045184	P	4	279	90	1.15646e-08
DNA packaging complex	GO:0044815	C	3	58	28	1.82495e-07		small GTPase binding	GO:0031267	F	6	38	17	0.000155852		intracellular transport	GO:0046907	P	4	257	84	1.79947e-08
microtubule	GO:0005874	C	7	52	26	2.05786e-07		ARF guanyl-nucleotide exchange factor activity	GO:0005086	F	4	9	7	0.000172999		amide transport	GO:0042886	P	6	270	87	2.13578e-08
vesicle membrane	GO:0012506	C	5	33	19	5.31869e-07		oligosaccharyl transferase activity	GO:0004576	F	6	7	6	0.000219956		protein transport	GO:0015031	P	5	270	87	2.13578e-08
cytoplasmic vesicle	GO:0031410	C	4	33	19	5.31869e-07		hydrolase activity, hydrolyzing O-glycosyl compounds	GO:0004553	F	5	405	102	0.00029703		peptide transport	GO:0015833	P	6	270	87	2.13578e-08
coated vesicle	GO:0030135	C	5	33	19	5.31869e-07		adenylate kinase activity	GO:0004017	F	7	6	5	0.00103752		macromolecule localization	GO:0033036	P	3	313	97	3.04486e-08
vesicle coat	GO:0030120	C	5	33	19	5.31869e-07		DNA primase activity	GO:0003896	F	7	4	4	0.00111646		mitotic cell cycle	GO:0000278	P	4	40	23	3.47913e-08
Golgi-associated vesicle	GO:0005798	C	5	33	19	5.31869e-07		inorganic diphosphatase activity	GO:0004427	F	7	27	12	0.0015493		cellular localization	GO:0051641	P	3	291	91	5.04196e-08
intracellular vesicle	GO:0097708	C	4	33	19	5.31869e-07		cofactor binding	GO:0048037	F	3	1064	232	0.00155311		vesicle-mediated transport	GO:0016192	P	5	242	75	1.07213e-06
Golgi-associated vesicle membrane	GO:0030660	C	5	33	19	5.31869e-07		guanyl-nucleotide exchange factor activity	GO:0005085	F	3	34	14	0.00159002		mitotic cell cycle process	GO:1903047	P	4	32	18	1.69614e-06
coated vesicle membrane	GO:0030662	C	5	33	19	5.31869e-07		purine ribonucleoside triphosphate binding	GO:0035639	F	5	2251	462	0.00211027		oxidation-reduction process	GO:0055114	P	3	1480	335	6.42315e-06
cytoplasmic vesicle membrane	GO:0030659	C	5	33	19	5.31869e-07		alpha-L-arabinofuranosidase activity	GO:0046556	F	6	7	5	0.00308141		cell cycle checkpoint	GO:0000075	P	3	13	10	6.87247e-06
vesicle	GO:0031982	C	5	33	19	5.31869e-07		phosphofructokinase activity	GO:0008443	F	6	22	10	0.00310652		DNA-dependent DNA replication	GO:0006261	P	7	13	10	6.87247e-06
endoplasmic reticulum	GO:0005783	C	4	67	30	5.32927e-07		nicotianamine synthase activity	GO:0030410	F	5	10	6	0.00397717		chromosome segregation	GO:0007059	P	3	27	15	1.54813e-05
supramolecular complex	GO:0099080	C	3	58	27	7.56046e-07		nucleoside binding	GO:0001882	F	4	275	68	0.00442829		regulation of cell cycle process	GO:0010564	P	4	27	15	1.54813e-05
supramolecular polymer	GO:0099081	C	4	55	26	8.33936e-07		5S rRNA binding	GO:0008097	F	7	5	4	0.00476644		carbohydrate metabolic process	GO:0005975	P	4	696	169	3.41116e-05
supramolecular fiber	GO:0099512	C	5	55	26	8.33936e-07		6-phosphofructokinase activity	GO:0003872	F	7	20	9	0.00541365		nucleoside diphosphate metabolic process	GO:0009132	P	6	82	30	6.76585e-05
polymeric cytoskeletal fiber	GO:0099513	C	6	55	26	8.33936e-07		transferase activity, transferring glycosyl groups	GO:0016757	F	4	679	150	0.00601934		negative regulation of cell cycle	GO:0045786	P	4	21	12	7.77016e-05
protein-DNA complex	GO:0032993	C	3	55	25	3.32046e-06		dolichyl-diphosphooligosaccharide-protein glycotransferase activity	GO:0004579	F	7	3	3	0.00610988		cell cycle process	GO:0022402	P	3	83	30	8.75997e-05
nucleosome	GO:0000786	C	4	55	25	3.32046e-06		rRNA methyltransferase activity	GO:0008649	F	5	3	3	0.00610988		carbohydrate derivative metabolic process	GO:1901135	P	4	346	91	0.000126141
Golgi apparatus	GO:0005794	C	4	59	26	4.33159e-06		ribonucleoside binding	GO:0032549	F	5	274	67	0.00617021		pyruvate metabolic process	GO:0006090	P	8	77	28	0.000131784
chromatin	GO:0000785	C	3	68	28	9.28326e-06		ATP-dependent peptidase activity	GO:0004176	F	6	17	8	0.00624692		biological_process	GO:0008150	P	1	12766	2427	0.000138766
membrane protein complex	GO:0098796	C	3	295	84	1.07212e-05		purine nucleoside binding	GO:0001883	F	5	261	64	0.00684465		cell cycle	GO:0007049	P	3	141	44	0.000140219
organelle membrane	GO:0031090	C	4	223	65	4.69037e-05		guanyl ribonucleotide binding	GO:0032561	F	6	261	64	0.00684465		localization	GO:0051179	P	2	1697	367	0.000142817
whole membrane	GO:0098805	C	4	92	33	4.74597e-05		purine ribonucleoside binding	GO:0032550	F	6	261	64	0.00684465		regulation of mitotic cell cycle	GO:0007346	P	5	25	13	0.000143017
clathrin coat	GO:0030118	C	5	18	11	6.71216e-05		GTP binding	GO:0005525	F	6	261	64	0.00684465		negative regulation of cellular process	GO:0048523	P	3	52	21	0.000165094
COPI-coated vesicle	GO:0030137	C	6	11	8	0.00012065		nucleoside monophosphate kinase activity	GO:0050145	F	6	8	5	0.00697937		establishment of localization	GO:0051234	P	3	1690	365	0.000166089
COPI vesicle coat	GO:0030126	C	5	11	8	0.00012065		enzyme binding	GO:0019899	F	4	84	25	0.00703932		generation of precursor metabolites and energy	GO:0006091	P	4	163	49	0.000169159
COPI-coated vesicle membrane	GO:0030663	C	6	11	8	0.00012065		GTPase activity	GO:0003924	F	8	81	24	0.00866426		regulation of intracellular signal transduction	GO:1902531	P	5	9	7	0.000172999
bounding membrane of organelle	GO:0098588	C	5	116	38	0.000127274		transferase activity, transferring hexosyl groups	GO:0016758	F	5	553	123	0.00966209		ARF protein signal transduction	GO:0032011	P	7	9	7	0.000172999
membrane	GO:0016020	C	3	2454	514	0.000178452		guanyl nucleotide binding	GO:0019001	F	6	265	64	0.00966975		regulation of ARF protein signal transduction	GO:0032012	P	8	9	7	0.000172999
mitochondrion	GO:0005739	C	4	107	35	0.000238035		nucleobase-containing compound kinase activity	GO:0019205	F	6	33	12	0.0107904		regulation of small GTPase mediated signal transduction	GO:0051056	P	6	9	7	0.000172999
mitochondrial membrane	GO:0031966	C	5	55	21	0.000412745		DNA polymerase activity	GO:0034061	F	4	22	9	0.0113142		regulation of Ras protein signal transduction	GO:0046578	P	7	9	7	0.000172999
outer membrane	GO:0019867	C	4	31	14	0.000523752		O-methyltransferase activity	GO:0008171	F	6	45	15	0.011353		Ras protein signal transduction	GO:0007265	P	6	9	7	0.000172999
mitochondrial envelope	GO:0005740	C	5	60	22	0.000585625		nucleoside phosphate binding	GO:1901265	F	4	2676	532	0.0120423		chromosome condensation	GO:0030261	P	8	5	5	0.000203963
transport vesicle	GO:0030133	C	4	22	11	0.0007231		nucleotide binding	GO:0000166	F	4	2676	532	0.0120423		DNA integrity checkpoint	GO:0031570	P	4	5	5	0.000203963
mitochondrial outer membrane	GO:0005741	C	6	22	11	0.0007231		adenosylmethionine decarboxylase activity	GO:0004014	F	6	6	4	0.0122243		mitotic chromosome condensation	GO:0007076	P	5	5	5	0.000203963
transport vesicle membrane	GO:0030658	C	5	22	11	0.0007231		signaling receptor binding	GO:0005102	F	4	6	4	0.0122243		transport	GO:0006810	P	4	1681	362	0.000223216
organelle outer membrane	GO:0031968	C	5	22	11	0.0007231		receptor ligand activity	GO:0048018	F	5	6	4	0.0122243		nuclear chromosome segregation	GO:0098813	P	4	23	12	0.000248459
ribosomal subunit	GO:0044391	C	4	32	14	0.000775562		growth factor activity	GO:0008083	F	6	6	4	0.0122243		mitotic sister chromatid segregation	GO:0000070	P	5	21	11	0.000432801
MCM complex	GO:0042555	C	3	6	5	0.00103752		signaling receptor activator activity	GO:0030546	F	4	6	4	0.0122243		mitotic nuclear division	GO:0140014	P	5	21	11	0.000432801
checkpoint clamp complex	GO:0030896	C	3	4	4	0.00111646		receptor regulator activity	GO:0030545	F	3	6	4	0.0122243		sister chromatid segregation	GO:0000819	P	5	21	11	0.000432801
condensed nuclear chromosome	GO:0000794	C	7	4	4	0.00111646		monosaccharide binding	GO:0048029	F	4	9	5	0.0133512		glycoprotein metabolic process	GO:0009100	P	5	82	28	0.000441117
spindle	GO:0005819	C	5	20	10	0.00126584		glucose binding	GO:0005536	F	5	9	5	0.0133512		ATP generation from ADP	GO:0006757	P	4	71	25	0.000519863
nuclear chromosome	GO:0000228	C	6	28	12	0.00226444		hexokinase activity	GO:0004396	F	6	9	5	0.0133512		ADP metabolic process	GO:0046031	P	8	71	25	0.000519863
envelope	GO:0031975	C	3	84	26	0.00340456		translation elongation factor activity	GO:0003746	F	5	19	8	0.0137677		glycolytic process	GO:0006096	P	5	71	25	0.000519863
organelle envelope	GO:0031967	C	4	84	26	0.00340456		galactoside 2-alpha-L-fucosyltransferase activity	GO:0008107	F	8	23	9	0.0156271		purine nucleoside diphosphate metabolic process	GO:0009135	P	7	71	25	0.000519863
clathrin adaptor complex	GO:0030131	C	5	10	6	0.00397717		alpha-(1,2)-fucosyltransferase activity	GO:0031127	F	7	23	9	0.0156271		purine ribonucleoside diphosphate metabolic process	GO:0009179	P	8	71	25	0.000519863
mitochondrial proton-transporting ATP synthase complex	GO:0005753	C	4	10	6	0.00397717		calcium ion binding	GO:0005509	F	6	144	37	0.0166618		ribonucleoside diphosphate metabolic process	GO:0009185	P	7	71	25	0.000519863
ribonucleoprotein complex	GO:1990904	C	3	111	32	0.00433574		polygalacturonate 4-alpha-galacturonosyltransferase activity	GO:0047262	F	6	31	11	0.0174929		nucleoside diphosphate phosphorylation	GO:0006165	P	7	79	27	0.00054465
box H/ACA RNP complex	GO:0072588	C	5	5	4	0.00476644		small molecule binding	GO:0036094	F	3	2868	565	0.0185579		nucleotide phosphorylation	GO:0046939	P	7	79	27	0.00054465
origin recognition complex	GO:0000808	C	3	5	4	0.00476644		DNA-directed DNA polymerase activity	GO:0003887	F	5	20	8	0.0193371		regulation of cell cycle	GO:0051726	P	4	64	23	0.000616675
condensed chromosome	GO:0000793	C	6	20	9	0.00541365		mismatched DNA binding	GO:0030983	F	7	13	6	0.0197261		ATP metabolic process	GO:0046034	P	3	121	37	0.000702753
membrane-bounded organelle	GO:0043227	C	4	1296	272	0.00566284		purine nucleotide binding	GO:0017076	F	5	2402	476	0.0210513		negative regulation of cell cycle phase transition	GO:1901988	P	5	8	6	0.000742643
oligosaccharyltransferase complex	GO:0008250	C	4	3	3	0.00610988		oxidoreductase activity, acting on CH or CH2 groups	GO:0016725	F	4	4	3	0.0210901		negative regulation of mitotic cell cycle phase transition	GO:1901991	P	6	8	6	0.000742643
condensin complex	GO:0000796	C	4	3	3	0.00610988		purine ribonucleotide binding	GO:0032555	F	5	2392	474	0.0213544		DNA replication initiation	GO:0006270	P	6	8	6	0.000742643
trans-Golgi network transport vesicle membrane	GO:0012510	C	6	8	5	0.00697937		double-stranded DNA binding	GO:0003690	F	6	44	14	0.0215766		negative regulation of cell cycle process	GO:0010948	P	4	8	6	0.000742643
exoribonuclease complex	GO:1905354	C	4	8	5	0.00697937		ATP binding	GO:0005524	F	4	1994	398	0.0229314		cellular homeostasis	GO:0019725	P	3	183	51	0.000910741
clathrin-coated pit	GO:0005905	C	3	8	5	0.00697937		ribonucleotide binding	GO:0032553	F	4	2412	476	0.0269432		macromolecule glycosylation	GO:0043413	P	4	74	25	0.00104052
trans-Golgi network transport vesicle	GO:0030140	C	5	8	5	0.00697937		carbohydrate derivative binding	GO:0097367	F	3	2444	482	0.0270954		protein glycosylation	GO:0006486	P	5	74	25	0.00104052
clathrin coat of coated pit	GO:0030132	C	4	8	5	0.00697937		copper ion binding	GO:0005507	F	7	54	16	0.0287199		DNA damage checkpoint	GO:0000077	P	5	4	4	0.00111646
clathrin-coated vesicle	GO:0030136	C	6	8	5	0.00697937		catalytic activity, acting on a rRNA	GO:0140102	F	4	14	6	0.0292774		regulation of microtubule-based process	GO:0032886	P	4	11	7	0.0011229
clathrin coat of trans-Golgi network vesicle	GO:0030130	C	5	8	5	0.00697937		anion transmembrane transporter activity	GO:0008509	F	5	99	26	0.0309161		regulation of microtubule cytoskeleton organization	GO:0070507	P	5	11	7	0.0011229
clathrin vesicle coat	GO:0030125	C	6	8	5	0.00697937		adenosylhomocysteinase activity	GO:0004013	F	6	2	2	0.0334289		nucleobase-containing small molecule metabolic process	GO:0055086	P	4	239	63	0.00120116
nucleolus	GO:0005730	C	5	8	5	0.00697937		DNA polymerase processivity factor activity	GO:0030337	F	4	2	2	0.0334289		cellular biogenic amine biosynthetic process	GO:0042401	P	7	20	10	0.00126584
small ribosomal subunit	GO:0015935	C	5	8	5	0.00697937		hydrolase activity, acting on ether bonds	GO:0016801	F	4	2	2	0.0334289		amine biosynthetic process	GO:0009309	P	6	20	10	0.00126584
exosome (RNase complex)	GO:0000178	C	3	8	5	0.00697937		trialkylsulfonium hydrolase activity	GO:0016802	F	5	2	2	0.0334289		glycoprotein biosynthetic process	GO:0009101	P	6	79	26	0.00129136
clathrin-coated vesicle membrane	GO:0030665	C	6	8	5	0.00697937		cysteine-tRNA ligase activity	GO:0004817	F	6	2	2	0.0334289		carbohydrate catabolic process	GO:0016052	P	5	96	30	0.00147059
intracellular membrane-bounded organelle	GO:0043231	C	4	1219	254	0.0103748		cholestenol delta-isomerase activity	GO:0047750	F	6	2	2	0.0334289		nuclear division	GO:0000280	P	6	27	12	0.0015493
small nucleolar ribonucleoprotein complex	GO:0005732	C	4	9	5	0.0133512		oxidoreductase activity, acting on CH or CH2 groups, disulfide as acceptor	GO:0016728	F	5	2	2	0.0334289		glycosylation	GO:0070085	P	3	80	26	0.00158536
chromosomal region	GO:0098687	C	3	13	6	0.0197261		ribonucleoside-diphosphate reductase activity, thioredoxin disulfide as acceptor	GO:0004748	F	7	2	2	0.0334289		positive regulation of phosphorylation	GO:0042327	P	7	9	6	0.00188193
cis-Golgi network	GO:0005801	C	5	13	6	0.0197261		snoRNA binding	GO:0030515	F	6	2	2	0.0334289		mitotic spindle organization	GO:0007052	P	5	9	6	0.00188193
large ribosomal subunit	GO:0015934	C	5	24	9	0.0210326		ribonucleoside-diphosphate reductase activity	GO:0061731	F	6	2	2	0.0334289		mitotic cell cycle checkpoint	GO:0007093	P	4	9	6	0.00188193
mitochondrial matrix	GO:0005759	C	5	10	5	0.0227252		organic anion transmembrane transporter activity	GO:0008514	F	6	38	12	0.0339712		regulation of mitotic spindle organization	GO:0060236	P	6	9	6	0.00188193
ER to Golgi transport vesicle membrane	GO:0012507	C	6	14	6	0.0292774		molybdenum ion binding	GO:0030151	F	7	11	5	0.0354942		positive regulation of transferase activity	GO:0051347	P	6	9	6	0.00188193
COPII-coated ER to Golgi transport vesicle	GO:0030134	C	6	14	6	0.0292774		fructose-bisphosphate aldolase activity	GO:0004332	F	6	11	5	0.0354942		activation of protein kinase activity	GO:0032147	P	9	9	6	0.00188193
COPII vesicle coat	GO:0030127	C	6	14	6	0.0292774		oxidoreductase activity, acting on the CH-OH group of donors, NAD or NADP as acceptor	GO:0016616	F	5	157	38	0.0375586		positive regulation of protein modification process	GO:0031401	P	6	9	6	0.00188193
endoplasmic reticulum lumen	GO:0005788	C	5	2	2	0.0334289		phosphoenolpyruvate carboxylase activity	GO:0008964	F	7	8	4	0.0418502		positive regulation of phosphorus metabolic process	GO:0010562	P	5	9	6	0.00188193
eukaryotic translation initiation factor 2 complex	GO:0005850	C	3	2	2	0.0334289		uridylyltransferase activity	GO:0070569	F	6	19	7	0.0442558		positive regulation of phosphate metabolic process	GO:0045937	P	6	9	6	0.00188193
nuclear origin of replication recognition complex	GO:0005664	C	4	2	2	0.0334289		3-hydroxyacyl-CoA dehydrogenase activity	GO:0003857	F	6	5	3	0.0455757		negative regulation of mitotic cell cycle	GO:0045930	P	5	9	6	0.00188193
chromosome, centromeric region	GO:0000775	C	4	11	5	0.0354942		UDP-glycosyltransferase activity	GO:0008194	F	5	213	49	0.04728		positive regulation of protein kinase activity	GO:0045860	P	8	9	6	0.00188193
photosystem II oxygen evolving complex	GO:0009654	C	4	30	10	0.0355351		phosphopyruvate hydratase activity	GO:0004634	F	6	12	5	0.0518938		microtubule cytoskeleton organization involved in mitosis	GO:1902850	P	5	9	6	0.00188193
integral component of membrane	GO:0016021	C	4	1039	212	0.0392828		calcium-dependent phospholipid binding	GO:0005544	F	5	12	5	0.0518938		positive regulation of protein phosphorylation	GO:0001934	P	7	9	6	0.00188193
AP-type membrane coat adaptor complex	GO:0030119	C	4	15	6	0.0414208		acetylglucosaminyltransferase activity	GO:0008375	F	6	58	16	0.0531263		regulation of spindle organization	GO:0090224	P	5	9	6	0.00188193
thylakoid membrane	GO:0042651	C	5	35	11	0.0427771		organic acid transmembrane transporter activity	GO:0005342	F	4	32	10	0.0540218		positive regulation of kinase activity	GO:0033674	P	7	9	6	0.00188193
mitochondrial proton-transporting ATP synthase complex, coupling factor F(o)	GO:0000276	C	5	5	3	0.0455757		amino acid transmembrane transporter activity	GO:0015171	F	6	32	10	0.0540218		cell redox homeostasis	GO:0045454	P	4	159	44	0.00228023
mitochondrial proton-transporting ATP synthase complex, catalytic core F(1)	GO:0000275	C	5	5	3	0.0455757		carboxylic acid transmembrane transporter activity	GO:0046943	F	5	32	10	0.0540218		microtubule cytoskeleton organization	GO:0000226	P	4	62	21	0.00244833
intrinsic component of membrane	GO:0031224	C	3	1054	214	0.0456872		hydro-lyase activity	GO:0016836	F	5	45	13	0.0552584		spindle checkpoint	GO:0031577	P	4	7	5	0.00308141
phosphopyruvate hydratase complex	GO:0000015	C	4	12	5	0.0518938		fucosyltransferase activity	GO:0008417	F	6	28	9	0.0559566		mitotic spindle assembly checkpoint	GO:0007094	P	6	7	5	0.00308141
mitochondrial inner membrane	GO:0005743	C	6	33	10	0.0652746		NAD binding	GO:0051287	F	5	72	19	0.0562906		negative regulation of chromosome segregation	GO:0051985	P	4	7	5	0.00308141
mitochondrial protein complex	GO:0098798	C	3	29	9	0.0684572		RNA methyltransferase activity	GO:0008173	F	4	37	11	0.0619365		negative regulation of metaphase/anaphase transition of cell cycle	GO:1902100	P	6	7	5	0.00308141
inner mitochondrial membrane protein complex	GO:0098800	C	4	25	8	0.0712691		anion binding	GO:0043168	F	4	2760	534	0.0633513		negative regulation of mitotic nuclear division	GO:0045839	P	5	7	5	0.00308141
proton-transporting ATP synthase complex	GO:0045259	C	3	25	8	0.0712691		oxidoreductase activity, acting on a sulfur group of donors, disulfide as acceptor	GO:0016671	F	5	9	4	0.0646494		arabinose metabolic process	GO:0019566	P	6	7	5	0.00308141
photosystem II	GO:0009523	C	5	38	11	0.0733298		DNA topoisomerase type II (double strand cut, ATP-hydrolyzing) activity	GO:0003918	F	5	9	4	0.0646494		negative regulation of nuclear division	GO:0051784	P	6	7	5	0.00308141
cytosol	GO:0005829	C	3	17	6	0.0740065		drug binding	GO:0008144	F	3	2129	415	0.0678849		negative regulation of mitotic metaphase/anaphase transition	GO:0045841	P	7	7	5	0.00308141
organelle inner membrane	GO:0019866	C	5	34	10	0.0779211		serine-type endopeptidase activity	GO:0004252	F	7	103	25	0.0772665		L-arabinose metabolic process	GO:0046373	P	7	7	5	0.00308141
oxidoreductase complex	GO:1990204	C	4	43	12	0.0802944		tRNA (guanine-N2-)-methyltransferase activity	GO:0004809	F	7	6	3	0.0789271		negative regulation of mitotic sister chromatid segregation	GO:0033048	P	6	7	5	0.00308141
box H/ACA snoRNP complex	GO:0031429	C	4	3	2	0.0880669		carbonate dehydratase activity	GO:0004089	F	6	6	3	0.0789271		negative regulation of sister chromatid segregation	GO:0033046	P	5	7	5	0.00308141
ER membrane protein complex	GO:0072546	C	4	3	2	0.0880669		galactosyltransferase activity	GO:0008378	F	6	43	12	0.0802944		negative regulation of chromosome separation	GO:1905819	P	5	7	5	0.00308141
gamma-tubulin complex	GO:0000930	C	3	3	2	0.0880669		amino acid binding	GO:0016597	F	6	43	12	0.0802944		negative regulation of chromosome organization	GO:2001251	P	6	7	5	0.00308141
integral component of endoplasmic reticulum membrane	GO:0030176	C	6	10	4	0.092599		oxidoreductase activity, acting on the aldehyde or oxo group of donors	GO:0016903	F	4	48	13	0.0863269		pentose metabolic process	GO:0019321	P	5	7	5	0.00308141
intrinsic component of endoplasmic reticulum membrane	GO:0031227	C	5	10	4	0.092599		rRNA binding	GO:0019843	F	6	26	8	0.0871102		negative regulation of mitotic sister chromatid separation	GO:2000816	P	6	7	5	0.00308141
preribosome	GO:0030684	C	4	19	6	0.117687		peptide-methionine (S)-S-oxide reductase activity	GO:0008113	F	6	3	2	0.0880669		mitotic spindle checkpoint	GO:0071174	P	5	7	5	0.00308141
proton-transporting ATP synthase complex, coupling factor F(o)	GO:0045263	C	4	7	3	0.119811		S-methyltransferase activity	GO:0008172	F	6	3	2	0.0880669		spindle assembly checkpoint	GO:0071173	P	5	7	5	0.00308141
nuclear outer membrane-endoplasmic reticulum membrane network	GO:0042175	C	4	79	19	0.120351		5-methyltetrahydropteroyltri-L-glutamate-dependent methyltransferase activity	GO:0042085	F	6	3	2	0.0880669		positive regulation of molecular function	GO:0044093	P	4	10	6	0.00397717
endoplasmic reticulum membrane	GO:0005789	C	5	79	19	0.120351		shikimate 3-dehydrogenase (NADP+) activity	GO:0004764	F	6	3	2	0.0880669		nicotianamine metabolic process	GO:0030417	P	5	10	6	0.00397717
microtubule organizing center	GO:0005815	C	3	15	5	0.122889		arsenite transmembrane transporter activity	GO:0015105	F	6	3	2	0.0880669		nicotianamine biosynthetic process	GO:0030418	P	6	10	6	0.00397717
extracellular region	GO:0005576	C	3	56	14	0.130923		3-dehydroquinate dehydratase activity	GO:0003855	F	6	3	2	0.0880669		tricarboxylic acid biosynthetic process	GO:0072351	P	7	10	6	0.00397717
photosystem	GO:0009521	C	4	61	15	0.134629		5-methyltetrahydropteroyltriglutamate-homocysteine S-methyltransferase activity	GO:0003871	F	7	3	2	0.0880669		positive regulation of catalytic activity	GO:0043085	P	5	10	6	0.00397717
kinetochore	GO:0000776	C	4	4	2	0.155044		magnesium chelatase activity	GO:0016851	F	6	10	4	0.092599		positive regulation of protein metabolic process	GO:0051247	P	5	13	7	0.00414482
plasma membrane protein complex	GO:0098797	C	4	39	10	0.162		DNA-3-methylbase glycosylase activity	GO:0043733	F	6	10	4	0.092599		positive regulation of cellular protein metabolic process	GO:0032270	P	5	13	7	0.00414482
photosynthetic membrane	GO:0034357	C	4	63	15	0.164478		ligase activity, forming nitrogen-metal bonds	GO:0051002	F	4	10	4	0.092599		ribosome biogenesis	GO:0042254	P	5	83	25	0.00595755
apoplast	GO:0048046	C	4	35	9	0.176626		ligase activity, forming nitrogen-metal bonds, forming coordination complexes	GO:0051003	F	5	10	4	0.092599		DNA replication, synthesis of RNA primer	GO:0006269	P	6	3	3	0.00610988
Golgi subcompartment	GO:0098791	C	4	1	1	0.182857		DNA-3-methyladenine glycosylase activity	GO:0008725	F	7	10	4	0.092599		deoxyribonucleoside diphosphate metabolic process	GO:0009186	P	7	3	3	0.00610988
Mpp10 complex	GO:0034457	C	3	1	1	0.182857		pyrophosphate hydrolysis-driven proton transmembrane transporter activity	GO:0009678	F	6	44	12	0.0928316		cell division	GO:0051301	P	3	31	12	0.00613256
Golgi stack	GO:0005795	C	5	1	1	0.182857		aldehyde-lyase activity	GO:0016832	F	5	14	5	0.0957327		tricarboxylic acid cycle	GO:0006099	P	4	17	8	0.00624692
condensed chromosome outer kinetochore	GO:0000940	C	3	1	1	0.182857		transferase activity, transferring acyl groups, acyl groups converted into alkyl on transfer	GO:0046912	F	5	14	5	0.0957327		negative regulation of biological process	GO:0048519	P	2	92	27	0.00643492
spindle microtubule	GO:0005876	C	6	1	1	0.182857		carboxylic acid binding	GO:0031406	F	5	45	12	0.106495		regulation of gene expression, epigenetic	GO:0040029	P	6	8	5	0.00697937
integral component of plasma membrane	GO:0005887	C	5	1	1	0.182857		organic acid binding	GO:0043177	F	4	45	12	0.106495		ribonucleoprotein complex biogenesis	GO:0022613	P	4	94	27	0.00875404
Mre11 complex	GO:0030870	C	3	1	1	0.182857		phosphotransferase activity, phosphate group as acceptor	GO:0016776	F	5	36	10	0.107446		steroid metabolic process	GO:0008202	P	5	40	14	0.00893581
Rad51B-Rad51C-Rad51D-XRCC2 complex	GO:0033063	C	4	1	1	0.182857		oxidoreductase activity, acting on the aldehyde or oxo group of donors, NAD or NADP as acceptor	GO:0016620	F	5	32	9	0.115615		DNA conformation change	GO:0071103	P	6	52	17	0.00902349
DNA recombinase mediator complex	GO:0033061	C	3	1	1	0.182857		steroid dehydrogenase activity, acting on the CH-OH group of donors, NAD or NADP as acceptor	GO:0033764	F	5	32	9	0.115615		tricarboxylic acid metabolic process	GO:0072350	P	7	18	8	0.00946432
epsilon DNA polymerase complex	GO:0008622	C	4	1	1	0.182857		steroid dehydrogenase activity	GO:0016229	F	4	32	9	0.115615		aerobic respiration	GO:0009060	P	6	18	8	0.00946432
organelle subcompartment	GO:0031984	C	3	1	1	0.182857		3-beta-hydroxy-delta5-steroid dehydrogenase activity	GO:0003854	F	6	32	9	0.115615		regulation of cell cycle phase transition	GO:1901987	P	5	15	7	0.0110623
90S preribosome	GO:0030686	C	5	1	1	0.182857		oxidoreductase activity, acting on CH-OH group of donors	GO:0016614	F	4	182	40	0.116811		regulation of mitotic cell cycle phase transition	GO:1901990	P	6	15	7	0.0110623
condensed chromosome, centromeric region	GO:0000779	C	5	1	1	0.182857		DNA topoisomerase activity	GO:0003916	F	4	19	6	0.117687		cell cycle phase transition	GO:0044770	P	4	15	7	0.0110623
condensed chromosome kinetochore	GO:0000777	C	5	1	1	0.182857		adenyl nucleotide binding	GO:0030554	F	6	2141	412	0.118196		mitotic cell cycle phase transition	GO:0044772	P	5	15	7	0.0110623
thylakoid	GO:0009579	C	3	65	15	0.197439		glutathione peroxidase activity	GO:0004602	F	4	7	3	0.119811		regulation of response to stimulus	GO:0048583	P	3	22	9	0.0113142
protein serine/threonine phosphatase complex	GO:0008287	C	5	22	6	0.201496		actin binding	GO:0003779	F	5	37	10	0.124301		methionine metabolic process	GO:0006555	P	6	6	4	0.0122243
protein phosphatase type 2A complex	GO:0000159	C	3	22	6	0.201496		secondary active sulfate transmembrane transporter activity	GO:0008271	F	6	11	4	0.12523		spermine biosynthetic process	GO:0006597	P	6	6	4	0.0122243
phosphatase complex	GO:1903293	C	4	22	6	0.201496		sulfate transmembrane transporter activity	GO:0015116	F	5	11	4	0.12523		spermine metabolic process	GO:0008215	P	5	6	4	0.0122243
prefoldin complex	GO:0016272	C	3	13	4	0.201854		sulfur compound transmembrane transporter activity	GO:1901682	F	4	11	4	0.12523		cellular glucose homeostasis	GO:0001678	P	5	9	5	0.0133512
intracellular organelle lumen	GO:0070013	C	4	131	28	0.208195		alkylbase DNA N-glycosylase activity	GO:0003905	F	5	11	4	0.12523		carbohydrate homeostasis	GO:0033500	P	6	9	5	0.0133512
organelle lumen	GO:0043233	C	4	131	28	0.208195		adenyl ribonucleotide binding	GO:0032559	F	6	2135	410	0.128715		carbohydrate phosphorylation	GO:0046835	P	5	9	5	0.0133512
membrane-enclosed lumen	GO:0031974	C	3	131	28	0.208195		Ras guanyl-nucleotide exchange factor activity	GO:0005088	F	4	20	6	0.143407		glucose homeostasis	GO:0042593	P	7	9	5	0.0133512
plasma membrane	GO:0005886	C	4	56	13	0.212749		Rho guanyl-nucleotide exchange factor activity	GO:0005089	F	5	20	6	0.143407		organelle fission	GO:0048285	P	5	34	12	0.0139585
proton-transporting ATP synthase complex, catalytic core F(1)	GO:0045261	C	4	18	5	0.221373		Rho GTPase binding	GO:0017048	F	8	20	6	0.143407		nucleoside phosphate metabolic process	GO:0006753	P	5	204	50	0.0154826
translocon complex	GO:0071256	C	4	5	2	0.228022		translation regulator activity, nucleic acid binding	GO:0090079	F	3	106	24	0.149958		translational elongation	GO:0006414	P	6	23	9	0.0156271
Sec61 translocon complex	GO:0005784	C	5	5	2	0.228022		translation regulator activity	GO:0045182	F	2	106	24	0.149958		positive regulation of nitrogen compound metabolic process	GO:0051173	P	4	16	7	0.0166084
photosystem I reaction center	GO:0009538	C	4	10	3	0.271111		translation factor activity, RNA binding	GO:0008135	F	4	106	24	0.149958		positive regulation of macromolecule metabolic process	GO:0010604	P	4	16	7	0.0166084
spindle pole	GO:0000922	C	3	10	3	0.271111		histone acetyltransferase activity	GO:0004402	F	10	16	5	0.153152		RNA modification	GO:0009451	P	6	56	17	0.0194611
eukaryotic translation initiation factor 3 complex	GO:0005852	C	3	29	7	0.271243		peptide N-acetyltransferase activity	GO:0034212	F	8	16	5	0.153152		RNA methylation	GO:0001510	P	5	13	6	0.0197261
cell periphery	GO:0071944	C	3	195	39	0.293537		peptide-lysine-N-acetyltransferase activity	GO:0061733	F	9	16	5	0.153152		photosynthesis	GO:0015979	P	4	118	31	0.0197586
rough endoplasmic reticulum	GO:0005791	C	5	6	2	0.30257		hydroxymethylglutaryl-CoA synthase activity	GO:0004421	F	6	4	2	0.155044		organic acid transmembrane transport	GO:1903825	P	6	52	16	0.0202366
GPI-anchor transamidase complex	GO:0042765	C	4	6	2	0.30257		transcription coactivator activity	GO:0003713	F	4	4	2	0.155044		carboxylic acid transmembrane transport	GO:1905039	P	7	52	16	0.0202366
rough endoplasmic reticulum membrane	GO:0030867	C	6	6	2	0.30257		hydrolase activity, hydrolyzing N-glycosyl compounds	GO:0016799	F	5	25	7	0.15796		methionine biosynthetic process	GO:0009086	P	7	4	3	0.0210901
cell projection	GO:0042995	C	3	2	1	0.332285		tRNA methyltransferase activity	GO:0008175	F	5	12	4	0.161898		isoprenoid metabolic process	GO:0006720	P	5	44	14	0.0215766
BBSome	GO:0034464	C	3	2	1	0.332285		tRNA (guanine) methyltransferase activity	GO:0016423	F	6	12	4	0.161898		isoprenoid biosynthetic process	GO:0008299	P	5	44	14	0.0215766
cilium	GO:0005929	C	4	2	1	0.332285		carbohydrate transmembrane transporter activity	GO:0015144	F	4	12	4	0.161898		endoplasmic reticulum to Golgi vesicle-mediated transport	GO:0006888	P	5	32	11	0.0223571
tRNA (m1A) methyltransferase complex	GO:0031515	C	5	2	1	0.332285		cyclin-dependent protein serine/threonine kinase regulator activity	GO:0016538	F	6	12	4	0.161898		negative regulation of organelle organization	GO:0010639	P	5	10	5	0.0227252
tRNA methyltransferase complex	GO:0043527	C	4	2	1	0.332285		xyloglucan:xyloglucosyl transferase activity	GO:0016762	F	7	35	9	0.176626		negative regulation of cellular component organization	GO:0051129	P	4	10	5	0.0227252
plasma membrane bounded cell projection	GO:0120025	C	4	2	1	0.332285		exoribonuclease activity, producing 5'-phosphomonoesters	GO:0016896	F	6	1	1	0.182857		purine nucleotide metabolic process	GO:0006163	P	6	166	41	0.0233391
organellar ribosome	GO:0000313	C	4	2	1	0.332285		inorganic phosphate transmembrane transporter activity	GO:0005315	F	5	1	1	0.182857		anion transmembrane transport	GO:0098656	P	7	53	16	0.0242005
mitochondrial ribosome	GO:0005761	C	5	2	1	0.332285		argininosuccinate lyase activity	GO:0004056	F	6	1	1	0.182857		regulation of DNA metabolic process	GO:0051052	P	5	7	4	0.0244148
transcription factor TFIIF complex	GO:0005674	C	5	2	1	0.332285		mechanosensitive ion channel activity	GO:0008381	F	6	1	1	0.182857		cell population proliferation	GO:0008283	P	2	7	4	0.0244148
preribosome, small subunit precursor	GO:0030688	C	5	2	1	0.332285		tyrosine-tRNA ligase activity	GO:0004831	F	6	1	1	0.182857		cytoskeleton organization	GO:0007010	P	5	134	34	0.0251382
chromosome, telomeric region	GO:0000781	C	4	2	1	0.332285		hydrolase activity, acting on carbon-nitrogen (but not peptide) bonds, in cyclic amides	GO:0016812	F	5	1	1	0.182857		small GTPase mediated signal transduction	GO:0007264	P	5	111	29	0.0253091
nuclear chromosome, telomeric region	GO:0000784	C	5	2	1	0.332285		dihydroorotase activity	GO:0004151	F	6	1	1	0.182857		purine-containing compound metabolic process	GO:0072521	P	5	168	41	0.0280696
small-subunit processome	GO:0032040	C	5	16	4	0.333553		sucrose transmembrane transporter activity	GO:0008515	F	7	1	1	0.182857		cellular amine metabolic process	GO:0044106	P	5	33	11	0.0281404
proton-transporting two-sector ATPase complex, proton-transporting domain	GO:0033177	C	4	27	6	0.3712		alpha-1,6-mannosylglycoprotein 2-beta-N-acetylglucosaminyltransferase activity	GO:0008455	F	5	1	1	0.182857		cellular biogenic amine metabolic process	GO:0006576	P	6	33	11	0.0281404
intrinsic component of organelle membrane	GO:0031300	C	4	22	5	0.375422		flap endonuclease activity	GO:0048256	F	6	1	1	0.182857		DNA packaging	GO:0006323	P	7	33	11	0.0281404
integral component of organelle membrane	GO:0031301	C	5	22	5	0.375422		5'-flap endonuclease activity	GO:0017108	F	7	1	1	0.182857		protein insertion into membrane	GO:0051205	P	5	14	6	0.0292774
INO80-type complex	GO:0097346	C	6	12	3	0.380455		single-stranded DNA helicase activity	GO:0017116	F	5	1	1	0.182857		metaphase/anaphase transition of mitotic cell cycle	GO:0007091	P	6	14	6	0.0292774
DNA helicase complex	GO:0033202	C	3	12	3	0.380455		tRNA guanylyltransferase activity	GO:0008193	F	8	1	1	0.182857		regulation of mitotic nuclear division	GO:0007088	P	5	14	6	0.0292774
small nuclear ribonucleoprotein complex	GO:0030532	C	4	12	3	0.380455		oxidoreductase activity, acting on CH or CH2 groups, NAD or NADP as acceptor	GO:0016726	F	5	1	1	0.182857		mitotic sister chromatid separation	GO:0051306	P	5	14	6	0.0292774
Ino80 complex	GO:0031011	C	4	12	3	0.380455		hydroxyethylthiazole kinase activity	GO:0004417	F	6	1	1	0.182857		regulation of mitotic metaphase/anaphase transition	GO:0030071	P	7	14	6	0.0292774
extrinsic component of membrane	GO:0019898	C	3	43	9	0.385745		oligosaccharide transmembrane transporter activity	GO:0015157	F	5	1	1	0.182857		regulation of chromosome segregation	GO:0051983	P	4	14	6	0.0292774
photosystem I	GO:0009522	C	5	18	4	0.423926		disaccharide transmembrane transporter activity	GO:0015154	F	6	1	1	0.182857		metaphase/anaphase transition of cell cycle	GO:0044784	P	5	14	6	0.0292774
catalytic complex	GO:1902494	C	3	330	62	0.428401		RNA-directed DNA polymerase activity	GO:0003964	F	5	1	1	0.182857		regulation of metaphase/anaphase transition of cell cycle	GO:1902099	P	6	14	6	0.0292774
ATPase complex	GO:1904949	C	4	13	3	0.434035		exoribonuclease activity	GO:0004532	F	5	1	1	0.182857		regulation of nuclear division	GO:0051783	P	6	14	6	0.0292774
SWI/SNF superfamily-type complex	GO:0070603	C	5	13	3	0.434035		3'-5'-exoribonuclease activity	GO:0000175	F	7	1	1	0.182857		regulation of mitotic sister chromatid segregation	GO:0033047	P	6	14	6	0.0292774
nuclear chromatin	GO:0000790	C	4	13	3	0.434035		alpha-galactosidase activity	GO:0004557	F	7	1	1	0.182857		regulation of sister chromatid segregation	GO:0033045	P	5	14	6	0.0292774
chloroplast	GO:0009507	C	5	8	2	0.445369		4-hydroxy-3-methylbut-2-en-1-yl diphosphate reductase activity	GO:0051745	F	6	1	1	0.182857		regulation of chromosome organization	GO:0033044	P	6	14	6	0.0292774
plastid	GO:0009536	C	4	8	2	0.445369		sulfiredoxin activity	GO:0032542	F	3	1	1	0.182857		regulation of chromosome separation	GO:1905818	P	5	14	6	0.0292774
external encapsulating structure	GO:0030312	C	3	83	16	0.451627		3-deoxy-8-phosphooctulonate synthase activity	GO:0008676	F	5	1	1	0.182857		regulation of mitotic sister chromatid separation	GO:0010965	P	6	14	6	0.0292774
cell wall	GO:0005618	C	4	83	16	0.451627		phosphatase activator activity	GO:0019211	F	5	1	1	0.182857		ribose phosphate metabolic process	GO:0019693	P	5	159	39	0.029294
RNA cap binding complex	GO:0034518	C	3	3	1	0.454394		polygalacturonase activity	GO:0004650	F	6	36	9	0.199686		ribonucleotide metabolic process	GO:0009259	P	6	159	39	0.029294
eukaryotic translation elongation factor 1 complex	GO:0005853	C	3	3	1	0.454394		DNA N-glycosylase activity	GO:0019104	F	4	13	4	0.201854		purine ribonucleotide metabolic process	GO:0009150	P	7	159	39	0.029294
nuclear cap binding complex	GO:0005846	C	3	3	1	0.454394		potassium ion binding	GO:0030955	F	7	13	4	0.201854		carboxylic acid transport	GO:0046942	P	7	63	18	0.0302656
DNA polymerase complex	GO:0042575	C	3	3	1	0.454394		alkali metal ion binding	GO:0031420	F	6	13	4	0.201854		organic acid transport	GO:0015849	P	6	63	18	0.0302656
BLOC complex	GO:0031082	C	3	3	1	0.454394		pyruvate kinase activity	GO:0004743	F	6	13	4	0.201854		amino acid transmembrane transport	GO:0003333	P	7	46	14	0.0315012
BLOC-1 complex	GO:0031083	C	4	3	1	0.454394		inorganic anion transmembrane transporter activity	GO:0015103	F	5	61	14	0.2141		amino acid transport	GO:0006865	P	6	46	14	0.0315012
proteasome core complex, alpha-subunit complex	GO:0019773	C	3	19	4	0.468065		carbon-oxygen lyase activity	GO:0016835	F	4	96	21	0.214542		carbohydrate derivative biosynthetic process	GO:1901137	P	5	179	43	0.0319729
Sm-like protein family complex	GO:0120114	C	3	14	3	0.485781		carbohydrate phosphatase activity	GO:0019203	F	7	9	3	0.217557		anion transport	GO:0006820	P	6	132	33	0.0329883
Golgi transport complex	GO:0017119	C	4	9	2	0.510458		fatty-acyl-CoA binding	GO:0000062	F	4	9	3	0.217557		regulation of cell communication	GO:0010646	P	4	18	7	0.0330234
vesicle tethering complex	GO:0099023	C	3	65	12	0.535868		sugar-phosphatase activity	GO:0050308	F	8	9	3	0.217557		regulation of signaling	GO:0023051	P	3	18	7	0.0330234
proton-transporting two-sector ATPase complex	GO:0016469	C	4	65	12	0.535868		fatty acid derivative binding	GO:1901567	F	3	9	3	0.217557		regulation of signal transduction	GO:0009966	P	4	18	7	0.0330234
outer mitochondrial membrane protein complex	GO:0098799	C	4	4	1	0.554177		sulfur compound binding	GO:1901681	F	3	32	8	0.218917		protein localization to extracellular region	GO:0071692	P	5	2	2	0.0334289
methyltransferase complex	GO:0034708	C	3	4	1	0.554177		single-stranded DNA binding	GO:0003697	F	6	18	5	0.221373		posttranscriptional gene silencing by RNA	GO:0035194	P	5	2	2	0.0334289
mitochondrial outer membrane translocase complex	GO:0005742	C	5	4	1	0.554177		molecular function regulator	GO:0098772	F	2	277	56	0.221853		inner mitochondrial membrane organization	GO:0007007	P	6	2	2	0.0334289
proton-transporting V-type ATPase, V0 domain	GO:0033179	C	5	10	2	0.570295		active ion transmembrane transporter activity	GO:0022853	F	5	122	26	0.22343		Golgi organization	GO:0007030	P	5	2	2	0.0334289
nuclear lumen	GO:0031981	C	5	117	21	0.575416		intramolecular oxidoreductase activity, transposing C=C bonds	GO:0016863	F	5	5	2	0.228022		one-carbon metabolic process	GO:0006730	P	4	2	2	0.0334289
cell cortex	GO:0005938	C	4	56	10	0.587446		iron ion transmembrane transporter activity	GO:0005381	F	8	5	2	0.228022		sterol metabolic process	GO:0016125	P	5	2	2	0.0334289
exocyst	GO:0000145	C	4	56	10	0.587446		sulfotransferase activity	GO:0008146	F	5	5	2	0.228022		cysteinyl-tRNA aminoacylation	GO:0006423	P	8	2	2	0.0334289
nuclear pore	GO:0005643	C	3	23	4	0.628474		phospholipase C activity	GO:0004629	F	7	5	2	0.228022		posttranscriptional gene silencing	GO:0016441	P	4	2	2	0.0334289
side of membrane	GO:0098552	C	3	5	1	0.635716		phosphatidylinositol phospholipase C activity	GO:0004435	F	8	5	2	0.228022		peptidyl-asparagine modification	GO:0018196	P	8	2	2	0.0334289
cytoplasmic side of membrane	GO:0098562	C	4	5	1	0.635716		chlorophyllide a oxygenase [overall] activity	GO:0010277	F	6	5	2	0.228022		establishment of protein localization to extracellular region	GO:0035592	P	5	2	2	0.0334289
GTPase complex	GO:1905360	C	4	5	1	0.635716		1-deoxy-D-xylulose-5-phosphate reductoisomerase activity	GO:0030604	F	6	5	2	0.228022		protein N-linked glycosylation via asparagine	GO:0018279	P	7	2	2	0.0334289
extrinsic component of plasma membrane	GO:0019897	C	4	5	1	0.635716		fatty-acyl-CoA reductase (alcohol-forming) activity	GO:0080019	F	6	5	2	0.228022		protein secretion	GO:0009306	P	5	2	2	0.0334289
extrinsic component of cytoplasmic side of plasma membrane	GO:0031234	C	3	5	1	0.635716		phosphatase regulator activity	GO:0019208	F	4	28	7	0.240934		protein insertion into mitochondrial inner membrane	GO:0045039	P	6	2	2	0.0334289
glycerol-3-phosphate dehydrogenase complex	GO:0009331	C	4	5	1	0.635716		methyltransferase activity	GO:0008168	F	5	316	63	0.241977		peptide secretion	GO:0002790	P	6	2	2	0.0334289
heterotrimeric G-protein complex	GO:0005834	C	4	5	1	0.635716		phosphoglycerate mutase activity	GO:0004619	F	6	14	4	0.244302		histone H3 acetylation	GO:0043966	P	8	2	2	0.0334289
cytoplasmic side of plasma membrane	GO:0009898	C	5	5	1	0.635716		amide binding	GO:0033218	F	3	19	5	0.258404		intracellular signal transduction	GO:0035556	P	4	194	46	0.0336528
extracellular space	GO:0005615	C	3	5	1	0.635716		phosphoric diester hydrolase activity	GO:0008081	F	6	24	6	0.266492		steroid biosynthetic process	GO:0006694	P	6	38	12	0.0339712
DNA repair complex	GO:1990391	C	3	5	1	0.635716		phospholipase activity	GO:0004620	F	6	10	3	0.271111		cellular respiration	GO:0045333	P	5	34	11	0.034923
mismatch repair complex	GO:0032300	C	3	5	1	0.635716		transferase activity, transferring alkyl or aryl (other than methyl) groups	GO:0016765	F	4	64	14	0.272808		energy derivation by oxidation of organic compounds	GO:0015980	P	4	34	11	0.034923
nuclear envelope	GO:0005635	C	4	24	4	0.663377		calmodulin binding	GO:0005516	F	4	44	10	0.275812		cell wall biogenesis	GO:0042546	P	4	34	11	0.034923
spliceosomal complex	GO:0005681	C	4	24	4	0.663377		transferase activity, transferring one-carbon groups	GO:0016741	F	4	336	66	0.278386		nucleotide metabolic process	GO:0009117	P	6	201	47	0.0399436
Golgi membrane	GO:0000139	C	5	18	3	0.665293		phosphoenolpyruvate carboxykinase activity	GO:0004611	F	6	15	4	0.288453		chromosome separation	GO:0051304	P	4	15	6	0.0414208
peroxisome	GO:0005777	C	5	31	5	0.693503		oxidoreductase activity, acting on NAD(P)H, oxygen as acceptor	GO:0050664	F	5	15	4	0.288453		mitochondrial transport	GO:0006839	P	5	15	6	0.0414208
microbody	GO:0042579	C	4	31	5	0.693503		thiamine pyrophosphate binding	GO:0030976	F	4	20	5	0.296736		spermidine metabolic process	GO:0008216	P	5	8	4	0.0418502
1,3-beta-D-glucan synthase complex	GO:0000148	C	5	25	4	0.695972		lyase activity	GO:0016829	F	3	248	49	0.296898		spermidine biosynthetic process	GO:0008295	P	6	8	4	0.0418502
transcription factor TFIIH core complex	GO:0000439	C	6	6	1	0.702345		carbon-carbon lyase activity	GO:0016830	F	4	91	19	0.299262		chlorophyll biosynthetic process	GO:0015995	P	5	8	4	0.0418502
transcriptional repressor complex	GO:0017053	C	3	6	1	0.702345		ATP transmembrane transporter activity	GO:0005347	F	6	6	2	0.30257		negative regulation of nitrogen compound metabolic process	GO:0051172	P	4	27	9	0.0450321
respiratory chain complex III	GO:0045275	C	3	6	1	0.702345		purine ribonucleotide transmembrane transporter activity	GO:0005346	F	5	6	2	0.30257		cytokinesis	GO:0000910	P	4	27	9	0.0450321
mitochondrial respiratory chain complex III	GO:0005750	C	4	6	1	0.702345		alanine-tRNA ligase activity	GO:0004813	F	6	6	2	0.30257		gene silencing	GO:0016458	P	3	23	8	0.0452204
TIM23 mitochondrial import inner membrane translocase complex	GO:0005744	C	5	6	1	0.702345		ATP:ADP antiporter activity	GO:0005471	F	7	6	2	0.30257		protein insertion into mitochondrial membrane	GO:0051204	P	6	5	3	0.0455757
intrinsic component of plasma membrane	GO:0031226	C	4	6	1	0.702345		catechol oxidase activity	GO:0004097	F	6	6	2	0.30257		mitochondrial membrane organization	GO:0007006	P	5	5	3	0.0455757
U1 snRNP	GO:0005685	C	6	6	1	0.702345		organophosphate ester transmembrane transporter activity	GO:0015605	F	4	6	2	0.30257		rRNA methylation	GO:0031167	P	6	5	3	0.0455757
proton-transporting two-sector ATPase complex, catalytic domain	GO:0033178	C	4	38	6	0.718536		anion:anion antiporter activity	GO:0015301	F	7	6	2	0.30257		rRNA modification	GO:0000154	P	7	5	3	0.0455757
transcription factor TFIIA complex	GO:0005672	C	5	7	1	0.75679		adenine nucleotide transmembrane transporter activity	GO:0000295	F	7	6	2	0.30257		establishment of protein localization to mitochondrial membrane	GO:0090151	P	6	5	3	0.0455757
anchored component of membrane	GO:0031225	C	4	15	2	0.789432		fructose 1,6-bisphosphate 1-phosphatase activity	GO:0042132	F	9	6	2	0.30257		macromolecule biosynthetic process	GO:0009059	P	5	2464	481	0.0481716
proteasome core complex	GO:0005839	C	3	48	7	0.799686		oxidoreductase activity, acting on single donors with incorporation of molecular oxygen, incorporation of one atom of oxygen (internal monooxygenases or internal mixed function oxidases)	GO:0016703	F	5	6	2	0.30257		cellular macromolecule biosynthetic process	GO:0034645	P	5	2462	480	0.0517088
peroxisomal membrane	GO:0005778	C	6	16	2	0.819119		protein tyrosine phosphatase activity	GO:0004725	F	5	6	2	0.30257		negative regulation of cellular metabolic process	GO:0031324	P	4	28	9	0.0559566
microbody membrane	GO:0031903	C	5	16	2	0.819119		protein homodimerization activity	GO:0042803	F	5	6	2	0.30257		mismatch repair	GO:0006298	P	7	16	6	0.0563083
spliceosomal snRNP complex	GO:0097525	C	5	9	1	0.837631		ADP transmembrane transporter activity	GO:0015217	F	6	6	2	0.30257		positive regulation of cellular metabolic process	GO:0031325	P	4	20	7	0.0576736
respiratory chain complex	GO:0098803	C	4	9	1	0.837631		purine nucleotide transmembrane transporter activity	GO:0015216	F	6	6	2	0.30257		positive regulation of metabolic process	GO:0009893	P	3	20	7	0.0576736
respirasome	GO:0070469	C	3	9	1	0.837631		nucleotide transmembrane transporter activity	GO:0015215	F	5	6	2	0.30257		nucleoside triphosphate metabolic process	GO:0009141	P	6	41	12	0.0585718
mitochondrial respirasome	GO:0005746	C	4	9	1	0.837631		solute:anion antiporter activity	GO:0140323	F	6	6	2	0.30257		glycosyl compound metabolic process	GO:1901657	P	5	50	14	0.0605662
cytochrome complex	GO:0070069	C	3	9	1	0.837631		adenyl-nucleotide exchange factor activity	GO:0000774	F	6	6	2	0.30257		oxoacid metabolic process	GO:0043436	P	5	541	113	0.0645821
Cdc73/Paf1 complex	GO:0016593	C	4	9	1	0.837631		organic cyclic compound binding	GO:0097159	F	3	5589	1035	0.303332		protein targeting to mitochondrion	GO:0006626	P	6	9	4	0.0646494
proteasome complex	GO:0000502	C	3	58	8	0.856165		heterocyclic compound binding	GO:1901363	F	3	5589	1035	0.303332		protein N-linked glycosylation	GO:0006487	P	6	9	4	0.0646494
endopeptidase complex	GO:1905369	C	5	58	8	0.856165		iron ion binding	GO:0005506	F	7	372	72	0.315055		ammonium ion metabolic process	GO:0097164	P	4	9	4	0.0646494
SUMO ligase complex	GO:0106068	C	5	10	1	0.867335		ion binding	GO:0043167	F	3	4570	847	0.316774		polyamine biosynthetic process	GO:0006596	P	8	9	4	0.0646494
Smc5-Smc6 complex	GO:0030915	C	6	10	1	0.867335		carbohydrate:proton symporter activity	GO:0005351	F	6	11	3	0.325816		polyamine metabolic process	GO:0006595	P	7	9	4	0.0646494
integral component of peroxisomal membrane	GO:0005779	C	6	10	1	0.867335		triose-phosphate isomerase activity	GO:0004807	F	6	11	3	0.325816		chlorophyll metabolic process	GO:0015994	P	6	9	4	0.0646494
intrinsic component of peroxisomal membrane	GO:0031231	C	5	10	1	0.867335		carbohydrate:cation symporter activity	GO:0005402	F	5	11	3	0.325816		establishment of protein localization to mitochondrion	GO:0072655	P	6	9	4	0.0646494
beta-galactosidase complex	GO:0009341	C	4	10	1	0.867335		nucleobase-containing compound transmembrane transporter activity	GO:0015932	F	4	11	3	0.325816		protein localization to mitochondrion	GO:0070585	P	7	9	4	0.0646494
ubiquitin ligase complex	GO:0000151	C	3	18	2	0.867455		glycopeptide alpha-N-acetylgalactosaminidase activity	GO:0033926	F	5	11	3	0.325816		monocarboxylic acid metabolic process	GO:0032787	P	7	218	49	0.066696
RNA polymerase II transcription factor complex	GO:0090575	C	5	26	3	0.879044		solute:proton symporter activity	GO:0015295	F	7	11	3	0.325816		regulation of organelle organization	GO:0033043	P	5	51	14	0.0699806
proton-transporting V-type ATPase complex	GO:0033176	C	5	19	2	0.886888		solute:cation symporter activity	GO:0015294	F	6	11	3	0.325816		organic acid metabolic process	GO:0006082	P	4	543	113	0.0701225
signal peptidase complex	GO:0005787	C	4	11	1	0.891607		symporter activity	GO:0015293	F	6	11	3	0.325816		negative regulation of nucleobase-containing compound metabolic process	GO:0045934	P	5	13	5	0.0719987
transcription elongation factor complex	GO:0008023	C	3	11	1	0.891607		carbohydrate derivative transmembrane transporter activity	GO:1901505	F	4	11	3	0.325816		posttranscriptional regulation of gene expression	GO:0010608	P	6	21	7	0.0733401
cullin-RING ubiquitin ligase complex	GO:0031461	C	4	12	1	0.911438		transition metal ion transmembrane transporter activity	GO:0046915	F	7	11	3	0.325816		regulation of cellular component organization	GO:0051128	P	4	56	15	0.0747396
nuclear ubiquitin ligase complex	GO:0000152	C	4	12	1	0.911438		rRNA N-glycosylase activity	GO:0030598	F	5	11	3	0.325816		nucleoside metabolic process	GO:0009116	P	5	47	13	0.0749669
anaphase-promoting complex	GO:0005680	C	5	12	1	0.911438		RNA glycosylase activity	GO:0030597	F	4	11	3	0.325816		chromatin organization involved in negative regulation of transcription	GO:0097549	P	6	6	3	0.0789271
peptidase complex	GO:1905368	C	4	70	9	0.913756		monooxygenase activity	GO:0004497	F	4	36	8	0.332252		chromatin organization involved in regulation of transcription	GO:0034401	P	5	6	3	0.0789271
nucleus	GO:0005634	C	5	925	154	0.914843		intramolecular oxidoreductase activity, transposing S-S bonds	GO:0016864	F	5	2	1	0.332285		protein repair	GO:0030091	P	6	6	3	0.0789271
RNA polymerase II, holoenzyme	GO:0016591	C	4	30	3	0.931171		adenylosuccinate synthase activity	GO:0004019	F	5	2	1	0.332285		negative regulation of gene expression, epigenetic	GO:0045814	P	6	6	3	0.0789271
nuclear transcription factor complex	GO:0044798	C	4	31	3	0.940479		UDP-galactosyltransferase activity	GO:0035250	F	6	2	1	0.332285		microtubule polymerization or depolymerization	GO:0031109	P	5	6	3	0.0789271
phosphatidylinositol 3-kinase complex	GO:0005942	C	4	15	1	0.9517		sequence-specific single stranded DNA binding	GO:0098847	F	7	2	1	0.332285		nucleobase-containing compound transport	GO:0015931	P	6	6	3	0.0789271
phosphatidylinositol 3-kinase complex, class III	GO:0035032	C	5	15	1	0.9517		inositol pentakisphosphate 2-kinase activity	GO:0035299	F	6	2	1	0.332285		chromatin silencing	GO:0006342	P	4	6	3	0.0789271
PAS complex	GO:0070772	C	6	15	1	0.9517		NAD(P)H oxidase activity	GO:0016174	F	6	2	1	0.332285		chromatin silencing at telomere	GO:0006348	P	5	6	3	0.0789271
transcription factor complex	GO:0005667	C	3	55	6	0.952358		queuine tRNA-ribosyltransferase activity	GO:0008479	F	5	2	1	0.332285		proton transmembrane transport	GO:1902600	P	8	94	23	0.0811742
signal recognition particle	GO:0048500	C	4	16	1	0.960539		inositol 3-alpha-galactosyltransferase activity	GO:0047216	F	7	2	1	0.332285		carboxylic acid metabolic process	GO:0019752	P	6	532	110	0.0837746
DNA-directed RNA polymerase complex	GO:0000428	C	4	34	3	0.961854		NADPH binding	GO:0070402	F	5	2	1	0.332285		asymmetric cell division	GO:0008356	P	4	3	2	0.0880669
RNA polymerase complex	GO:0030880	C	3	34	3	0.961854		proline dehydrogenase activity	GO:0004657	F	5	2	1	0.332285		regulation of cell division	GO:0051302	P	4	3	2	0.0880669
nuclear DNA-directed RNA polymerase complex	GO:0055029	C	5	34	3	0.961854		actin filament binding	GO:0051015	F	4	2	1	0.332285		N-glycan processing	GO:0006491	P	6	3	2	0.0880669
transferase complex, transferring phosphorus-containing groups	GO:0061695	C	5	52	5	0.972488		ferrous iron binding	GO:0008198	F	8	2	1	0.332285		regulation of cytokinesis	GO:0032465	P	5	3	2	0.0880669
Arp2/3 protein complex	GO:0005885	C	3	20	1	0.98242		phosphotransferase activity, paired acceptors	GO:0016781	F	5	2	1	0.332285		cytoplasmic microtubule organization	GO:0031122	P	5	3	2	0.0880669
mediator complex	GO:0016592	C	3	20	1	0.98242		methylenetetrahydrofolate reductase (NAD(P)H) activity	GO:0004489	F	6	2	1	0.332285		regulation of DNA replication	GO:0006275	P	7	3	2	0.0880669
vacuolar membrane	GO:0005774	C	5	21	1	0.985638		mevalonate kinase activity	GO:0004496	F	6	2	1	0.332285		radial pattern formation	GO:0009956	P	5	3	2	0.0880669
vacuole	GO:0005773	C	4	21	1	0.985638		deoxyribodipyrimidine photo-lyase activity	GO:0003904	F	5	2	1	0.332285		arsenite transport	GO:0015700	P	8	3	2	0.0880669
actin cytoskeleton	GO:0015629	C	6	65	6	0.986286		DNA photolyase activity	GO:0003913	F	4	2	1	0.332285		regionalization	GO:0003002	P	4	3	2	0.0880669
transferase complex	GO:1990234	C	4	137	16	0.986782		N-acetyl-gamma-glutamyl-phosphate reductase activity	GO:0003942	F	6	2	1	0.332285		pattern specification process	GO:0007389	P	3	3	2	0.0880669
myosin complex	GO:0016459	C	3	23	1	0.990415		jasmonate-amino synthetase activity	GO:0080123	F	6	2	1	0.332285		cellular chemical homeostasis	GO:0055082	P	4	22	7	0.0912661
nucleoplasm	GO:0005654	C	3	80	4	0.999897		quinolinate synthetase A activity	GO:0008987	F	5	2	1	0.332285		inorganic anion transport	GO:0015698	P	7	44	12	0.0928316
endoribonuclease complex	GO:1902555	C	4	3	0	1		squalene monooxygenase activity	GO:0004506	F	6	2	1	0.332285		small molecule metabolic process	GO:0044281	P	3	842	169	0.0936262
H4 histone acetyltransferase complex	GO:1902562	C	5	9	0	1		beta-glucanase activity	GO:0052736	F	6	2	1	0.332285		glutamine metabolic process	GO:0006541	P	7	18	6	0.094498
TOR complex	GO:0038201	C	3	4	0	1		protein disulfide isomerase activity	GO:0003756	F	4	2	1	0.332285		internal protein amino acid acetylation	GO:0006475	P	9	14	5	0.0957327
methylosome	GO:0034709	C	4	2	0	1		glucan endo-1,3-beta-glucanase activity, C-3 substituted reducing group	GO:0052861	F	7	2	1	0.332285		protein acetylation	GO:0006473	P	8	14	5	0.0957327
zeta DNA polymerase complex	GO:0016035	C	4	2	0	1		glucan endo-1,4-beta-glucanase activity, C-3 substituted reducing group	GO:0052862	F	7	2	1	0.332285		peptidyl-lysine acetylation	GO:0018394	P	9	14	5	0.0957327
molybdopterin synthase complex	GO:0019008	C	3	1	0	1		GDP-D-glucose phosphorylase activity	GO:0080048	F	7	2	1	0.332285		internal peptidyl-lysine acetylation	GO:0018393	P	10	14	5	0.0957327
katanin complex	GO:0008352	C	4	2	0	1		glycerol-3-phosphate O-acyltransferase activity	GO:0004366	F	7	2	1	0.332285		histone acetylation	GO:0016573	P	7	14	5	0.0957327
proteasome accessory complex	GO:0022624	C	3	8	0	1		pyruvate, phosphate dikinase activity	GO:0050242	F	6	2	1	0.332285		macromolecule methylation	GO:0043414	P	4	58	15	0.0961216
Ku70:Ku80 complex	GO:0043564	C	3	1	0	1		single-stranded telomeric DNA binding	GO:0043047	F	8	2	1	0.332285		Golgi vesicle transport	GO:0048193	P	6	77	19	0.0988195
integrator complex	GO:0032039	C	3	1	0	1		6-phosphofructo-2-kinase activity	GO:0003873	F	7	2	1	0.332285		ribonucleoside triphosphate biosynthetic process	GO:0009201	P	8	40	11	0.0998597
THO complex part of transcription export complex	GO:0000445	C	4	2	0	1		oxidoreductase activity, acting on the aldehyde or oxo group of donors, disulfide as acceptor	GO:0016624	F	5	16	4	0.333553		purine ribonucleoside triphosphate biosynthetic process	GO:0009206	P	9	40	11	0.0998597
anchored component of plasma membrane	GO:0046658	C	5	5	0	1		catalytic activity, acting on a glycoprotein	GO:0140103	F	4	16	4	0.333553		purine ribonucleoside triphosphate metabolic process	GO:0009205	P	8	40	11	0.0998597
spliceosomal tri-snRNP complex	GO:0097526	C	6	3	0	1		chromatin binding	GO:0003682	F	3	31	7	0.334377		purine nucleoside triphosphate biosynthetic process	GO:0009145	P	8	40	11	0.0998597
NuA4 histone acetyltransferase complex	GO:0035267	C	7	8	0	1		hydrolase activity, acting on acid anhydrides	GO:0016817	F	4	772	146	0.337423		purine nucleoside triphosphate metabolic process	GO:0009144	P	7	40	11	0.0998597
proteasome regulatory particle, base subcomplex	GO:0008540	C	3	4	0	1		hydrolase activity, acting on acid anhydrides, in phosphorus-containing anhydrides	GO:0016818	F	5	762	144	0.342423		nucleoside triphosphate biosynthetic process	GO:0009142	P	7	40	11	0.0998597
acetyltransferase complex	GO:1902493	C	5	22	0	1		RNA binding	GO:0003723	F	5	456	87	0.347289		ribonucleoside triphosphate metabolic process	GO:0009199	P	7	40	11	0.0998597
transmembrane transporter complex	GO:1902495	C	4	1	0	1		magnesium ion binding	GO:0000287	F	6	131	26	0.355276		methylation	GO:0032259	P	3	63	16	0.100096
pICln-Sm protein complex	GO:0034715	C	4	2	0	1		pyrophosphatase activity	GO:0016462	F	6	749	141	0.363327		amine metabolic process	GO:0009308	P	5	54	14	0.103754
monolayer-surrounded lipid storage body	GO:0012511	C	6	7	0	1		translation initiation factor activity	GO:0003743	F	5	58	12	0.368278		organic anion transport	GO:0015711	P	6	78	19	0.109259
SAGA-type complex	GO:0070461	C	5	10	0	1		protein phosphatase regulator activity	GO:0019888	F	5	27	6	0.3712		ATP biosynthetic process	GO:0006754	P	4	32	9	0.115615
protein farnesyltransferase complex	GO:0005965	C	4	1	0	1		molybdate ion transmembrane transporter activity	GO:0015098	F	6	7	2	0.375674		spindle organization	GO:0007051	P	4	19	6	0.117687
NADH dehydrogenase complex	GO:0030964	C	4	2	0	1		oxoglutarate dehydrogenase (succinyl-transferring) activity	GO:0004591	F	6	7	2	0.375674		DNA topological change	GO:0006265	P	6	19	6	0.117687
cytochrome b6f complex	GO:0009512	C	4	2	0	1		alpha-amylase activity	GO:0004556	F	7	7	2	0.375674		monosaccharide catabolic process	GO:0046365	P	5	7	3	0.119811
ATPase dependent transmembrane transport complex	GO:0098533	C	5	1	0	1		identical protein binding	GO:0042802	F	4	7	2	0.375674		glucose catabolic process	GO:0006007	P	7	7	3	0.119811
RNA polymerase III transcription factor complex	GO:0090576	C	5	5	0	1		ER retention sequence binding	GO:0046923	F	6	7	2	0.375674		hexose catabolic process	GO:0019320	P	6	7	3	0.119811
CCR4-NOT complex	GO:0030014	C	3	4	0	1		kinase regulator activity	GO:0019207	F	4	17	4	0.378914		sulfate transport	GO:0008272	P	6	11	4	0.12523
nuclear transcriptional repressor complex	GO:0090568	C	4	1	0	1		protein kinase regulator activity	GO:0019887	F	5	17	4	0.378914		sulfur amino acid metabolic process	GO:0000096	P	5	11	4	0.12523
endonuclease complex	GO:1905348	C	3	3	0	1		lipase activity	GO:0016298	F	5	17	4	0.378914		sulfur compound transport	GO:0072348	P	5	11	4	0.12523
CHD-type complex	GO:0090545	C	6	1	0	1		NADP binding	GO:0050661	F	5	48	10	0.379611		cellular protein metabolic process	GO:0044267	P	5	2983	568	0.128397
vacuolar proton-transporting V-type ATPase, V1 domain	GO:0000221	C	6	3	0	1		acid-ammonia (or amide) ligase activity	GO:0016880	F	5	12	3	0.380455		drug metabolic process	GO:0017144	P	4	124	28	0.131395
proton-transporting V-type ATPase, V1 domain	GO:0033180	C	5	8	0	1		carboxyl- or carbamoyltransferase activity	GO:0016743	F	5	12	3	0.380455		chemical homeostasis	GO:0048878	P	5	24	7	0.133686
retromer complex	GO:0030904	C	4	2	0	1		ammonia ligase activity	GO:0016211	F	6	12	3	0.380455		pseudouridine synthesis	GO:0001522	P	7	29	8	0.145678
protein kinase CK2 complex	GO:0005956	C	3	5	0	1		glutamate-ammonia ligase activity	GO:0004356	F	7	12	3	0.380455		pigment biosynthetic process	GO:0046148	P	4	16	5	0.153152
AP-3 adaptor complex	GO:0030123	C	5	4	0	1		CTP synthase activity	GO:0003883	F	5	12	3	0.380455		establishment of RNA localization	GO:0051236	P	4	4	2	0.155044
ELL-EAF complex	GO:0032783	C	4	2	0	1		oxidoreductase activity, acting on paired donors, with incorporation or reduction of molecular oxygen	GO:0016705	F	4	385	73	0.385113		microtubule nucleation	GO:0007020	P	5	4	2	0.155044
Piccolo NuA4 histone acetyltransferase complex	GO:0032777	C	8	5	0	1		glucosyltransferase activity	GO:0046527	F	6	128	25	0.392293		regulation of DNA methylation	GO:0044030	P	6	4	2	0.155044
cohesin complex	GO:0008278	C	3	2	0	1		intramolecular oxidoreductase activity	GO:0016860	F	4	33	7	0.399222		microtubule polymerization	GO:0046785	P	5	4	2	0.155044
integral component of Golgi membrane	GO:0030173	C	6	1	0	1		ligase activity, forming carbon-oxygen bonds	GO:0016875	F	4	86	17	0.403503		RNA localization	GO:0006403	P	4	4	2	0.155044
THO complex	GO:0000347	C	3	2	0	1		aminoacyl-tRNA ligase activity	GO:0004812	F	5	86	17	0.403503		DNA methylation or demethylation	GO:0044728	P	7	4	2	0.155044
transcription export complex	GO:0000346	C	3	2	0	1		carbohydrate binding	GO:0030246	F	3	172	33	0.410067		leaf development	GO:0048366	P	6	4	2	0.155044
respiratory chain complex I	GO:0045271	C	5	2	0	1		unfolded protein binding	GO:0051082	F	4	76	15	0.417073		RNA transport	GO:0050658	P	5	4	2	0.155044
respiratory chain complex IV	GO:0045277	C	3	1	0	1		primary active transmembrane transporter activity	GO:0015399	F	5	119	23	0.420723		nucleic acid transport	GO:0050657	P	7	4	2	0.155044
F-actin capping protein complex	GO:0008290	C	3	3	0	1		cysteine-type endopeptidase activity	GO:0004197	F	7	18	4	0.423926		pyrimidine nucleobase biosynthetic process	GO:0019856	P	7	4	2	0.155044
U4/U6 x U5 tri-snRNP complex	GO:0046540	C	7	3	0	1		3'-5' exonuclease activity	GO:0008408	F	7	34	7	0.431699		pyrimidine nucleobase metabolic process	GO:0006206	P	6	4	2	0.155044
mitochondrial respiratory chain complex IV	GO:0005751	C	4	1	0	1		acyl-[acyl-carrier-protein] desaturase activity	GO:0045300	F	6	13	3	0.434035		regulation of response to stress	GO:0080134	P	4	4	2	0.155044
mitochondrial respiratory chain complex I	GO:0005747	C	5	2	0	1		oxidoreductase activity, acting on the CH-NH group of donors	GO:0016645	F	4	29	6	0.442071		DNA modification	GO:0006304	P	6	4	2	0.155044
mitochondrial intermembrane space	GO:0005758	C	6	2	0	1		peptide binding	GO:0042277	F	4	8	2	0.445369		DNA alkylation	GO:0006305	P	7	4	2	0.155044
signal recognition particle receptor complex	GO:0005785	C	4	1	0	1		protein serine/threonine kinase inhibitor activity	GO:0030291	F	7	8	2	0.445369		DNA methylation	GO:0006306	P	5	4	2	0.155044
signal recognition particle, endoplasmic reticulum targeting	GO:0005786	C	5	1	0	1		cyclin-dependent protein serine/threonine kinase inhibitor activity	GO:0004861	F	7	8	2	0.445369		protein folding	GO:0006457	P	3	157	34	0.160045
vacuolar proton-transporting V-type ATPase complex	GO:0016471	C	6	4	0	1		protein kinase inhibitor activity	GO:0004860	F	6	8	2	0.445369		ion transmembrane transport	GO:0034220	P	6	208	44	0.161881
H4/H2A histone acetyltransferase complex	GO:0043189	C	6	9	0	1		isocitrate dehydrogenase (NADP+) activity	GO:0004450	F	7	8	2	0.445369		carbohydrate transport	GO:0008643	P	6	12	4	0.161898
ATP-binding cassette (ABC) transporter complex	GO:0043190	C	5	1	0	1		isocitrate dehydrogenase activity	GO:0004448	F	6	8	2	0.445369		secretion by cell	GO:0032940	P	4	63	15	0.164478
actin filament	GO:0005884	C	7	3	0	1		nucleoside diphosphate kinase activity	GO:0004550	F	6	8	2	0.445369		export from cell	GO:0140352	P	3	63	15	0.164478
mRNA cleavage and polyadenylation specificity factor complex	GO:0005847	C	4	1	0	1		signal sequence binding	GO:0005048	F	5	8	2	0.445369		secretion	GO:0046903	P	5	63	15	0.164478
mRNA cleavage factor complex	GO:0005849	C	3	4	0	1		kinase inhibitor activity	GO:0019210	F	5	8	2	0.445369		negative regulation of metabolic process	GO:0009892	P	3	63	15	0.164478
nuclear exosome (RNase complex)	GO:0000176	C	4	3	0	1		S-adenosylmethionine-dependent methyltransferase activity	GO:0008757	F	6	40	8	0.452483		sulfur amino acid biosynthetic process	GO:0000097	P	6	8	3	0.166588
ribonuclease MRP complex	GO:0000172	C	4	3	0	1		racemase and epimerase activity, acting on carbohydrates and derivatives	GO:0016857	F	5	3	1	0.454394		mitotic cell cycle phase	GO:0098763	P	4	1	1	0.182857
NuRD complex	GO:0016581	C	5	1	0	1		adenosine deaminase activity	GO:0004000	F	5	3	1	0.454394		ribosomal large subunit biogenesis	GO:0042273	P	5	1	1	0.182857
intrinsic component of Golgi membrane	GO:0031228	C	5	1	0	1		purine nucleobase transmembrane transporter activity	GO:0005345	F	5	3	1	0.454394		ribosomal small subunit biogenesis	GO:0042274	P	5	1	1	0.182857
intrinsic component of nuclear inner membrane	GO:0031229	C	5	1	0	1		proline-tRNA ligase activity	GO:0004827	F	6	3	1	0.454394		DNA strand elongation	GO:0022616	P	6	1	1	0.182857
Fanconi anaemia nuclear complex	GO:0043240	C	3	1	0	1		phenylalanine-tRNA ligase activity	GO:0004826	F	6	3	1	0.454394		mitotic DNA replication checkpoint	GO:0033314	P	6	1	1	0.182857
riboflavin synthase complex	GO:0009349	C	5	2	0	1		oxidoreductase activity, acting on the CH-OH group of donors, quinone or similar compound as acceptor	GO:0016901	F	5	3	1	0.454394		actin filament bundle organization	GO:0061572	P	6	1	1	0.182857
protein acetyltransferase complex	GO:0031248	C	3	22	0	1		sequence-specific double-stranded DNA binding	GO:1990837	F	7	3	1	0.454394		carotenoid biosynthetic process	GO:0016117	P	5	1	1	0.182857
AP-5 adaptor complex	GO:0044599	C	5	1	0	1		oxygen binding	GO:0019825	F	4	3	1	0.454394		negative regulation of small molecule metabolic process	GO:0062014	P	4	1	1	0.182857
proteasome regulatory particle	GO:0005838	C	3	8	0	1		exonuclease activity, active with either ribo- or deoxyribonucleic acids and producing 5'-phosphomonoesters	GO:0016796	F	7	3	1	0.454394		regulation of small molecule metabolic process	GO:0062012	P	4	1	1	0.182857
histone deacetylase complex	GO:0000118	C	4	1	0	1		telomeric DNA binding	GO:0042162	F	7	3	1	0.454394		tetraterpenoid metabolic process	GO:0016108	P	7	1	1	0.182857
transcription factor TFIIIB complex	GO:0000126	C	6	5	0	1		RNA cap binding	GO:0000339	F	6	3	1	0.454394		tetraterpenoid biosynthetic process	GO:0016109	P	7	1	1	0.182857
SAGA complex	GO:0000124	C	5	1	0	1		pyruvate dehydrogenase (acetyl-transferring) activity	GO:0004739	F	6	3	1	0.454394		carotenoid metabolic process	GO:0016116	P	8	1	1	0.182857
histone acetyltransferase complex	GO:0000123	C	4	22	0	1		pyruvate dehydrogenase activity	GO:0004738	F	5	3	1	0.454394		arginine biosynthetic process via ornithine	GO:0042450	P	7	1	1	0.182857
lipid droplet	GO:0005811	C	5	7	0	1		sucrose-phosphate phosphatase activity	GO:0050307	F	9	3	1	0.454394		anaphase	GO:0051322	P	4	1	1	0.182857
BRISC complex	GO:0070552	C	3	1	0	1		methylenetetrahydrofolate dehydrogenase [NAD(P)+] activity	GO:0004486	F	6	3	1	0.454394		response to freezing	GO:0050826	P	5	1	1	0.182857
Elongator holoenzyme complex	GO:0033588	C	3	3	0	1		methylenetetrahydrofolate dehydrogenase (NADP+) activity	GO:0004488	F	7	3	1	0.454394		M phase	GO:0000279	P	4	1	1	0.182857
BRCA1-A complex	GO:0070531	C	3	1	0	1		4-hydroxy-tetrahydrodipicolinate reductase	GO:0008839	F	6	3	1	0.454394		actin filament bundle assembly	GO:0051017	P	5	1	1	0.182857
nuclear inner membrane	GO:0005637	C	6	1	0	1		3'-5' DNA helicase activity	GO:0043138	F	5	3	1	0.454394		N-terminal protein amino acid methylation	GO:0006480	P	6	1	1	0.182857
integral component of nuclear inner membrane	GO:0005639	C	6	1	0	1		IMP dehydrogenase activity	GO:0003938	F	6	3	1	0.454394		cell cycle phase	GO:0022403	P	3	1	1	0.182857
signal recognition particle, chloroplast targeting	GO:0080085	C	5	1	0	1		DNA ligase activity	GO:0003909	F	4	3	1	0.454394		response to cold	GO:0009409	P	4	1	1	0.182857
transcription factor TFIID complex	GO:0005669	C	5	11	0	1		DNA ligase (ATP) activity	GO:0003910	F	5	3	1	0.454394		negative regulation of nucleotide metabolic process	GO:0045980	P	5	1	1	0.182857
TORC1 complex	GO:0031931	C	4	4	0	1		orotidine-5'-phosphate decarboxylase activity	GO:0004590	F	6	3	1	0.454394		rRNA-containing ribonucleoprotein complex export from nucleus	GO:0071428	P	6	1	1	0.182857
DNA replication factor C complex	GO:0005663	C	3	1	0	1		nucleobase transmembrane transporter activity	GO:0015205	F	4	3	1	0.454394		isopentenyl diphosphate metabolic process	GO:0046490	P	6	1	1	0.182857
RNA polymerase III complex	GO:0005666	C	6	4	0	1		phospho-N-acetylmuramoyl-pentapeptide-transferase activity	GO:0008963	F	6	3	1	0.454394		cell cycle G2/M phase transition	GO:0044839	P	5	1	1	0.182857
RNA polymerase II, core complex	GO:0005665	C	5	1	0	1		centromeric DNA binding	GO:0019237	F	8	3	1	0.454394		biological phase	GO:0044848	P	2	1	1	0.182857
replication fork	GO:0005657	C	3	1	0	1		2-isopropylmalate synthase activity	GO:0003852	F	6	3	1	0.454394		mitotic G2/M transition checkpoint	GO:0044818	P	5	1	1	0.182857
organelle envelope lumen	GO:0031970	C	5	2	0	1		proton transmembrane transporter activity	GO:0015078	F	7	143	27	0.460633		ornithine metabolic process	GO:0006591	P	6	1	1	0.182857
nuclear membrane	GO:0031965	C	5	1	0	1		inorganic molecular entity transmembrane transporter activity	GO:0015318	F	4	389	72	0.475173		negative regulation of DNA metabolic process	GO:0051053	P	5	1	1	0.182857
ribonuclease P complex	GO:0030677	C	4	3	0	1		oxidoreductase activity, acting on paired donors, with incorporation or reduction of molecular oxygen, NAD(P)H as one donor, and incorporation of one atom of oxygen	GO:0016709	F	5	30	6	0.47697		mitotic DNA integrity checkpoint	GO:0044774	P	5	1	1	0.182857
transporter complex	GO:1990351	C	3	1	0	1		2 iron, 2 sulfur cluster binding	GO:0051537	F	5	14	3	0.485781		negative regulation of phosphorus metabolic process	GO:0010563	P	5	1	1	0.182857
extracellular matrix	GO:0031012	C	3	3	0	1		catalytic activity, acting on a tRNA	GO:0140101	F	4	123	23	0.489395		DNA replication checkpoint	GO:0000076	P	5	1	1	0.182857
HAUS complex	GO:0070652	C	4	6	0	1		cellulose synthase activity	GO:0016759	F	7	47	9	0.498067		ribosomal large subunit export from nucleus	GO:0000055	P	6	1	1	0.182857
								cellulose synthase (UDP-forming) activity	GO:0016760	F	7	47	9	0.498067		ribosomal subunit export from nucleus	GO:0000054	P	5	1	1	0.182857
								coenzyme binding	GO:0050662	F	4	457	84	0.498274		L-methionine salvage	GO:0071267	P	6	1	1	0.182857
								binding	GO:0005488	F	2	9449	1728	0.50463		L-methionine biosynthetic process	GO:0071265	P	5	1	1	0.182857
								sialyltransferase activity	GO:0008373	F	5	9	2	0.510458		mitotic M phase	GO:0000087	P	5	1	1	0.182857
								inorganic anion exchanger activity	GO:0005452	F	6	9	2	0.510458		G2/M transition of mitotic cell cycle	GO:0000086	P	6	1	1	0.182857
								prephenate dehydratase activity	GO:0004664	F	6	9	2	0.510458		mitotic anaphase	GO:0000090	P	5	1	1	0.182857
								oxidoreductase activity, acting on diphenols and related substances as donors, cytochrome as acceptor	GO:0016681	F	5	9	2	0.510458		L-methionine salvage from methylthioadenosine	GO:0019509	P	7	1	1	0.182857
								ubiquinol-cytochrome-c reductase activity	GO:0008121	F	5	9	2	0.510458		amino acid salvage	GO:0043102	P	5	1	1	0.182857
								tRNA binding	GO:0000049	F	6	9	2	0.510458		deoxyribonucleoside triphosphate metabolic process	GO:0009200	P	7	1	1	0.182857
								DNA topoisomerase type I (single strand cut, ATP-independent) activity	GO:0003917	F	5	9	2	0.510458		regulation of nucleotide metabolic process	GO:0006140	P	5	1	1	0.182857
								mannosyl-oligosaccharide mannosidase activity	GO:0015924	F	8	9	2	0.510458		ribosome localization	GO:0033750	P	5	1	1	0.182857
								mannosyl-oligosaccharide 1,2-alpha-mannosidase activity	GO:0004571	F	9	9	2	0.510458		response to ionizing radiation	GO:0010212	P	5	1	1	0.182857
								active transmembrane transporter activity	GO:0022804	F	4	257	47	0.525347		isopentenyl diphosphate biosynthetic process	GO:0009240	P	6	1	1	0.182857
								endopeptidase activity	GO:0004175	F	6	362	66	0.532427		pyrimidine deoxyribonucleoside triphosphate metabolic process	GO:0009211	P	8	1	1	0.182857
								carboxy-lyase activity	GO:0016831	F	5	65	12	0.535868		response to temperature stimulus	GO:0009266	P	4	1	1	0.182857
								oxidoreductase activity, acting on a sulfur group of donors	GO:0016667	F	4	126	23	0.540144		regulation of DNA recombination	GO:0000018	P	6	1	1	0.182857
								terpene synthase activity	GO:0010333	F	6	43	8	0.540344		negative regulation of phosphate metabolic process	GO:0045936	P	6	1	1	0.182857
								electron transfer activity	GO:0009055	F	4	198	36	0.544357		glyceraldehyde-3-phosphate metabolic process	GO:0019682	P	5	1	1	0.182857
								hydrolase activity, acting on acid phosphorus-nitrogen bonds	GO:0016825	F	4	215	39	0.550266		negative regulation of DNA recombination	GO:0045910	P	6	1	1	0.182857
								serine-type peptidase activity	GO:0008236	F	6	215	39	0.550266		lagging strand elongation	GO:0006273	P	8	1	1	0.182857
								serine hydrolase activity	GO:0017171	F	5	215	39	0.550266		DNA strand elongation involved in DNA replication	GO:0006271	P	7	1	1	0.182857
								ligase activity, forming phosphoric ester bonds	GO:0016886	F	4	4	1	0.554177		regulation of G2/M transition of mitotic cell cycle	GO:0010389	P	7	1	1	0.182857
								protein-disulfide reductase activity	GO:0047134	F	6	4	1	0.554177		oligosaccharide transport	GO:0015772	P	7	1	1	0.182857
								protein prenyltransferase activity	GO:0008318	F	4	4	1	0.554177		sucrose transport	GO:0015770	P	9	1	1	0.182857
								catalase activity	GO:0004096	F	4	4	1	0.554177		phosphate ion transport	GO:0006817	P	8	1	1	0.182857
								phosphorylase activity	GO:0004645	F	6	4	1	0.554177		dUTP metabolic process	GO:0046080	P	8	1	1	0.182857
								oxidoreductase activity, acting on a sulfur group of donors, NAD(P) as acceptor	GO:0016668	F	5	4	1	0.554177		disaccharide transport	GO:0015766	P	8	1	1	0.182857
								RNA guanylyltransferase activity	GO:0008192	F	7	4	1	0.554177		negative regulation of cell cycle G2/M phase transition	GO:1902750	P	6	1	1	0.182857
								ferric iron binding	GO:0008199	F	8	4	1	0.554177		dimethylallyl diphosphate metabolic process	GO:0050993	P	6	1	1	0.182857
								alpha-glucosidase activity	GO:0090599	F	7	4	1	0.554177		regulation of cell cycle G2/M phase transition	GO:1902749	P	6	1	1	0.182857
								phosphatidylinositol N-acetylglucosaminyltransferase activity	GO:0017176	F	7	4	1	0.554177		dimethylallyl diphosphate biosynthetic process	GO:0050992	P	6	1	1	0.182857
								tRNA dihydrouridine synthase activity	GO:0017150	F	5	4	1	0.554177		negative regulation of G2/M transition of mitotic cell cycle	GO:0010972	P	7	1	1	0.182857
								pyridoxamine-phosphate oxidase activity	GO:0004733	F	6	4	1	0.554177		isopentenyl diphosphate biosynthetic process, methylerythritol 4-phosphate pathway	GO:0019288	P	6	1	1	0.182857
								peptide-methionine (R)-S-oxide reductase activity	GO:0033743	F	6	4	1	0.554177		DNA replication, Okazaki fragment processing	GO:0033567	P	6	1	1	0.182857
								glucosidase activity	GO:0015926	F	6	4	1	0.554177		negative regulation of cellular macromolecule biosynthetic process	GO:2000113	P	6	26	7	0.184062
								beta-fructofuranosidase activity	GO:0004564	F	6	4	1	0.554177		negative regulation of cellular biosynthetic process	GO:0031327	P	5	26	7	0.184062
								sucrose alpha-glucosidase activity	GO:0004575	F	7	4	1	0.554177		negative regulation of macromolecule biosynthetic process	GO:0010558	P	5	26	7	0.184062
								guanylyltransferase activity	GO:0070568	F	6	4	1	0.554177		negative regulation of biosynthetic process	GO:0009890	P	4	26	7	0.184062
								3,4-dihydroxy-2-butanone-4-phosphate synthase activity	GO:0008686	F	5	4	1	0.554177		glucan metabolic process	GO:0044042	P	6	119	26	0.185304
								transmembrane transporter activity	GO:0022857	F	3	685	124	0.566392		cellular glucan metabolic process	GO:0006073	P	6	119	26	0.185304
								ion transmembrane transporter activity	GO:0015075	F	4	421	76	0.570048		cellular process	GO:0009987	P	2	7771	1445	0.186057
								amidine-lyase activity	GO:0016842	F	5	10	2	0.570295		gene silencing by RNA	GO:0031047	P	4	17	5	0.18613
								cytochrome-c oxidase activity	GO:0004129	F	5	10	2	0.570295		glutamine family amino acid metabolic process	GO:0009064	P	6	31	8	0.193091
								oxidoreductase activity, acting on the CH-NH group of donors, NAD or NADP as acceptor	GO:0016646	F	5	10	2	0.570295		phosphorelay signal transduction system	GO:0000160	P	5	60	14	0.195861
								oxidoreductase activity, acting on a heme group of donors	GO:0016675	F	4	10	2	0.570295		cellular polysaccharide metabolic process	GO:0044264	P	5	120	26	0.197618
								oxidoreductase activity, acting on a heme group of donors, oxygen as acceptor	GO:0016676	F	5	10	2	0.570295		developmental process	GO:0032502	P	2	105	23	0.199406
								snRNA binding	GO:0017069	F	6	10	2	0.570295		membrane organization	GO:0061024	P	4	22	6	0.201496
								ATPase regulator activity	GO:0060590	F	5	10	2	0.570295		retrograde vesicle-mediated transport, Golgi to endoplasmic reticulum	GO:0006890	P	7	22	6	0.201496
								fatty acid synthase activity	GO:0004312	F	6	10	2	0.570295		aspartate family amino acid metabolic process	GO:0009066	P	6	22	6	0.201496
								3-oxoacyl-[acyl-carrier-protein] synthase activity	GO:0004315	F	7	10	2	0.570295		carbon fixation	GO:0015977	P	4	13	4	0.201854
								cytokinin dehydrogenase activity	GO:0019139	F	5	16	3	0.581627		iron ion transport	GO:0006826	P	9	9	3	0.217557
								protein binding	GO:0005515	F	3	3194	580	0.588742		pyrimidine nucleoside triphosphate metabolic process	GO:0009147	P	7	9	3	0.217557
								exonuclease activity	GO:0004527	F	6	45	8	0.595697		organic substance biosynthetic process	GO:1901576	P	4	3092	581	0.221163
								catalytic activity, acting on RNA	GO:0140098	F	3	280	50	0.598587		protein acylation	GO:0043543	P	7	18	5	0.221373
								N,N-dimethylaniline monooxygenase activity	GO:0004499	F	6	28	5	0.600007		iron ion transmembrane transport	GO:0034755	P	9	5	2	0.228022
								galactosylgalactosylxylosylprotein 3-beta-glucuronosyltransferase activity	GO:0015018	F	7	28	5	0.600007		phyllome development	GO:0048827	P	5	5	2	0.228022
								transporter activity	GO:0005215	F	2	911	164	0.603656		endomembrane system organization	GO:0010256	P	4	5	2	0.228022
								isomerase activity	GO:0016853	F	3	214	38	0.607579		attachment of GPI anchor to protein	GO:0016255	P	7	5	2	0.228022
								N-acetyltransferase activity	GO:0008080	F	7	63	11	0.61842		plant organ development	GO:0099402	P	4	5	2	0.228022
								carbon-oxygen lyase activity, acting on phosphates	GO:0016838	F	5	46	8	0.622095		cellular component biogenesis	GO:0044085	P	3	257	52	0.229727
								endodeoxyribonuclease activity, producing 5'-phosphomonoesters	GO:0016888	F	6	11	2	0.624623		polysaccharide metabolic process	GO:0005976	P	5	138	29	0.231841
								galactosidase activity	GO:0015925	F	6	11	2	0.624623		negative regulation of macromolecule metabolic process	GO:0010605	P	4	62	14	0.233044
								acid phosphatase activity	GO:0003993	F	7	11	2	0.624623		negative regulation of protein metabolic process	GO:0051248	P	5	14	4	0.244302
								endodeoxyribonuclease activity	GO:0004520	F	5	11	2	0.624623		tRNA modification	GO:0006400	P	7	14	4	0.244302
								heme-copper terminal oxidase activity	GO:0015002	F	4	11	2	0.624623		negative regulation of translation	GO:0017148	P	6	14	4	0.244302
								transferase activity, transferring acyl groups other than amino-acyl groups	GO:0016747	F	5	288	51	0.624745		negative regulation of cellular amide metabolic process	GO:0034249	P	5	14	4	0.244302
								cysteine-type endopeptidase inhibitor activity	GO:0004869	F	7	17	3	0.625065		negative regulation of cellular protein metabolic process	GO:0032269	P	5	14	4	0.244302
								transmitter-gated channel activity	GO:0022835	F	5	17	3	0.625065		photosynthesis, light harvesting	GO:0009765	P	5	33	8	0.245932
								ligand-gated channel activity	GO:0022834	F	7	17	3	0.625065		regulation of protein metabolic process	GO:0051246	P	5	53	12	0.252919
								transmitter-gated ion channel activity	GO:0022824	F	6	17	3	0.625065		regulation of translation	GO:0006417	P	6	19	5	0.258404
								ionotropic glutamate receptor activity	GO:0004970	F	6	17	3	0.625065		regulation of cellular amide metabolic process	GO:0034248	P	5	19	5	0.258404
								extracellular ligand-gated ion channel activity	GO:0005230	F	7	17	3	0.625065		cellular carbohydrate metabolic process	GO:0044262	P	4	198	40	0.267392
								ligand-gated ion channel activity	GO:0015276	F	6	17	3	0.625065		tRNA aminoacylation for protein translation	GO:0006418	P	7	79	17	0.26811
								glutamate receptor activity	GO:0008066	F	5	17	3	0.625065		mitochondrial ATP synthesis coupled electron transport	GO:0042775	P	6	10	3	0.271111
								FAD binding	GO:0071949	F	6	17	3	0.625065		mitochondrial transmembrane transport	GO:1990542	P	6	10	3	0.271111
								neurotransmitter receptor activity	GO:0030594	F	4	17	3	0.625065		mitochondrial electron transport, ubiquinol to cytochrome c	GO:0006122	P	6	10	3	0.271111
								intramolecular transferase activity, phosphotransferases	GO:0016868	F	5	23	4	0.628474		chromatin assembly or disassembly	GO:0006333	P	5	29	7	0.271243
								oxidoreductase activity, acting on diphenols and related substances as donors	GO:0016679	F	4	23	4	0.628474		purine nucleotide biosynthetic process	GO:0006164	P	7	69	15	0.27138
								UDP-glucosyltransferase activity	GO:0035251	F	6	92	16	0.630128		cellulose biosynthetic process	GO:0030244	P	9	59	13	0.274041
								nucleoside-triphosphatase activity	GO:0017111	F	7	722	129	0.631996		cellulose metabolic process	GO:0030243	P	8	59	13	0.274041
								ribonuclease activity	GO:0004540	F	4	29	5	0.63291		rRNA metabolic process	GO:0016072	P	8	54	12	0.275015
								glucuronosyltransferase activity	GO:0015020	F	6	29	5	0.63291		rRNA processing	GO:0006364	P	6	54	12	0.275015
								nucleoside transmembrane transporter activity	GO:0005337	F	5	5	1	0.635716		cellular biosynthetic process	GO:0044249	P	4	3042	568	0.281886
								glycerol-3-phosphate dehydrogenase [NAD(P)+] activity	GO:0047952	F	6	5	1	0.635716		mitochondrion organization	GO:0007005	P	5	15	4	0.288453
								polyribonucleotide nucleotidyltransferase activity	GO:0004654	F	6	5	1	0.635716		negative regulation of gene expression	GO:0010629	P	5	60	13	0.295665
								translation initiation factor binding	GO:0031369	F	4	5	1	0.635716		aspartate family amino acid biosynthetic process	GO:0009067	P	7	20	5	0.296736
								phospholipase A2 activity	GO:0004623	F	6	5	1	0.635716		monosaccharide metabolic process	GO:0005996	P	4	45	10	0.301077
								mannose-6-phosphate isomerase activity	GO:0004476	F	6	5	1	0.635716		polysaccharide biosynthetic process	GO:0000271	P	6	86	18	0.302277
								methionine adenosyltransferase activity	GO:0004478	F	5	5	1	0.635716		alanyl-tRNA aminoacylation	GO:0006419	P	8	6	2	0.30257
								GTP cyclohydrolase II activity	GO:0003935	F	8	5	1	0.635716		nitrate metabolic process	GO:0042126	P	5	6	2	0.30257
								ribonuclease T2 activity	GO:0033897	F	7	5	1	0.635716		nitrate assimilation	GO:0042128	P	5	6	2	0.30257
								glycerol-3-phosphate dehydrogenase [NAD+] activity	GO:0004367	F	7	5	1	0.635716		spliceosomal snRNP assembly	GO:0000387	P	6	6	2	0.30257
								secondary active transmembrane transporter activity	GO:0015291	F	5	138	24	0.641758		reactive nitrogen species metabolic process	GO:2001057	P	4	6	2	0.30257
								intramolecular transferase activity	GO:0016866	F	4	65	11	0.661705		pyruvate transmembrane transport	GO:1901475	P	8	6	2	0.30257
								amylase activity	GO:0016160	F	6	24	4	0.663377		mitochondrial pyruvate transmembrane transport	GO:0006850	P	7	6	2	0.30257
								oxidoreductase activity, acting on paired donors, with oxidation of a pair of donors resulting in the reduction of molecular oxygen to two molecules of water	GO:0016717	F	5	24	4	0.663377		pyruvate transport	GO:0006848	P	9	6	2	0.30257
								transmembrane signaling receptor activity	GO:0004888	F	4	18	3	0.665293		monocarboxylic acid transport	GO:0015718	P	8	6	2	0.30257
								sucrose synthase activity	GO:0016157	F	7	18	3	0.665293		nucleobase metabolic process	GO:0009112	P	5	6	2	0.30257
								protein histidine kinase activity	GO:0004673	F	5	18	3	0.665293		nucleobase biosynthetic process	GO:0046112	P	6	6	2	0.30257
								signaling receptor activity	GO:0038023	F	3	18	3	0.665293		cell wall organization or biogenesis	GO:0071554	P	3	102	21	0.310188
								phosphotransferase activity, nitrogenous group as acceptor	GO:0016775	F	5	18	3	0.665293		purine-containing compound biosynthetic process	GO:0072522	P	6	71	15	0.311513
								molecular transducer activity	GO:0060089	F	2	18	3	0.665293		exocytosis	GO:0006887	P	5	61	13	0.317755
								manganese ion binding	GO:0030145	F	7	18	3	0.665293		ncRNA metabolic process	GO:0034660	P	7	197	39	0.317781
								small molecule sensor activity	GO:0140299	F	2	18	3	0.665293		regulation of cellular protein metabolic process	GO:0032268	P	5	51	11	0.323917
								phosphorelay sensor kinase activity	GO:0000155	F	3	18	3	0.665293		negative regulation of RNA metabolic process	GO:0051253	P	5	11	3	0.325816
								ligase activity	GO:0016874	F	3	202	35	0.666565		negative regulation of nucleic acid-templated transcription	GO:1903507	P	7	11	3	0.325816
								oxidoreductase activity, acting on single donors with incorporation of molecular oxygen	GO:0016701	F	4	42	7	0.668847		glycosyl compound biosynthetic process	GO:1901659	P	6	11	3	0.325816
								phospholipid binding	GO:0005543	F	4	48	8	0.671963		negative regulation of transcription, DNA-templated	GO:0045892	P	6	11	3	0.325816
								carbon-sulfur lyase activity	GO:0016846	F	4	12	2	0.673457		ribonucleoside biosynthetic process	GO:0042455	P	7	11	3	0.325816
								oxidoreductase activity, acting on diphenols and related substances as donors, oxygen as acceptor	GO:0016682	F	5	12	2	0.673457		negative regulation of RNA biosynthetic process	GO:1902679	P	6	11	3	0.325816
								transferase activity, transferring sulfur-containing groups	GO:0016782	F	4	12	2	0.673457		nucleoside biosynthetic process	GO:0009163	P	6	11	3	0.325816
								glycerophosphodiester phosphodiesterase activity	GO:0008889	F	7	12	2	0.673457		transmembrane transport	GO:0055085	P	5	846	160	0.328552
								phosphatidylinositol phosphate kinase activity	GO:0016307	F	6	31	5	0.693503		immune effector process	GO:0002252	P	3	2	1	0.332285
								gated channel activity	GO:0022836	F	6	49	8	0.69533		activation of immune response	GO:0002253	P	3	2	1	0.332285
								transferase activity, transferring acyl groups	GO:0016746	F	4	346	60	0.697909		activation of innate immune response	GO:0002218	P	4	2	1	0.332285
								N-acyltransferase activity	GO:0016410	F	6	67	11	0.702073		positive regulation of immune response	GO:0050778	P	4	2	1	0.332285
								copper ion transmembrane transporter activity	GO:0005375	F	8	6	1	0.702345		regulation of immune response	GO:0050776	P	4	2	1	0.332285
								ubiquitin-ubiquitin ligase activity	GO:0034450	F	7	6	1	0.702345		response to jasmonic acid	GO:0009753	P	5	2	1	0.332285
								tRNA (guanine-N7-)-methyltransferase activity	GO:0008176	F	7	6	1	0.702345		induced systemic resistance	GO:0009682	P	5	2	1	0.332285
								phosphoglycerate kinase activity	GO:0004618	F	6	6	1	0.702345		jasmonic acid metabolic process	GO:0009694	P	4	2	1	0.332285
								phosphotransferase activity, carboxyl group as acceptor	GO:0016774	F	5	6	1	0.702345		cilium assembly	GO:0060271	P	6	2	1	0.332285
								starch binding	GO:2001070	F	5	6	1	0.702345		non-motile cilium assembly	GO:1905515	P	7	2	1	0.332285
								5'-3' DNA helicase activity	GO:0043139	F	5	6	1	0.702345		induced systemic resistance, jasmonic acid mediated signaling pathway	GO:0009864	P	4	2	1	0.332285
								ubiquitin-like protein ligase activity	GO:0061659	F	5	6	1	0.702345		jasmonic acid mediated signaling pathway	GO:0009867	P	5	2	1	0.332285
								ubiquitin protein ligase activity	GO:0061630	F	6	6	1	0.702345		regulation of ion transmembrane transport	GO:0034765	P	6	2	1	0.332285
								ribosome binding	GO:0043022	F	5	6	1	0.702345		positive regulation of response to external stimulus	GO:0032103	P	4	2	1	0.332285
								nuclease activity	GO:0004518	F	5	120	20	0.712848		regulation of transmembrane transport	GO:0034762	P	5	2	1	0.332285
								phosphogluconate dehydrogenase (decarboxylating) activity	GO:0004616	F	6	13	2	0.716988		regulation of response to external stimulus	GO:0032101	P	4	2	1	0.332285
								deoxyribonuclease activity	GO:0004536	F	4	13	2	0.716988		cell projection assembly	GO:0030031	P	5	2	1	0.332285
								oxidoreductase activity, acting on the CH-CH group of donors	GO:0016627	F	4	38	6	0.718536		cell projection organization	GO:0030030	P	4	2	1	0.332285
								O-acyltransferase activity	GO:0008374	F	6	32	5	0.72109		positive regulation of defense response	GO:0031349	P	4	2	1	0.332285
								acetyltransferase activity	GO:0016407	F	6	68	11	0.721092		regulation of defense response	GO:0031347	P	5	2	1	0.332285
								intramolecular oxidoreductase activity, interconverting aldoses and ketoses	GO:0016861	F	5	26	4	0.726237		regulation of cation transmembrane transport	GO:1904062	P	7	2	1	0.332285
								1,3-beta-D-glucan synthase activity	GO:0003843	F	7	26	4	0.726237		cellular cation homeostasis	GO:0030003	P	6	2	1	0.332285
								voltage-gated chloride channel activity	GO:0005247	F	7	20	3	0.736045		regulation of response to biotic stimulus	GO:0002831	P	4	2	1	0.332285
								chloride channel activity	GO:0005254	F	7	20	3	0.736045		positive regulation of response to biotic stimulus	GO:0002833	P	4	2	1	0.332285
								cation channel activity	GO:0005261	F	6	20	3	0.736045		meiotic chromosome segregation	GO:0045132	P	4	2	1	0.332285
								chloride transmembrane transporter activity	GO:0015108	F	6	20	3	0.736045		proline catabolic process	GO:0006562	P	6	2	1	0.332285
								chitinase activity	GO:0004568	F	6	20	3	0.736045		plasma membrane bounded cell projection organization	GO:0120036	P	5	2	1	0.332285
								proton channel activity	GO:0015252	F	7	20	3	0.736045		import into cell	GO:0098657	P	5	2	1	0.332285
								proton-transporting ATP synthase activity, rotational mechanism	GO:0046933	F	6	20	3	0.736045		regulation of localization	GO:0032879	P	3	2	1	0.332285
								nucleotidyltransferase activity	GO:0016779	F	5	203	34	0.74212		plasma membrane bounded cell projection assembly	GO:0120031	P	6	2	1	0.332285
								transferase activity, transferring pentosyl groups	GO:0016763	F	5	14	2	0.755523		regulation of generation of precursor metabolites and energy	GO:0043467	P	5	2	1	0.332285
								endoribonuclease activity, producing 3'-phosphomonoesters	GO:0016892	F	6	7	1	0.75679		regulation of transport	GO:0051049	P	4	2	1	0.332285
								endonuclease activity, active with either ribo- or deoxyribonucleic acids and producing 3'-phosphomonoesters	GO:0016894	F	7	7	1	0.75679		cilium organization	GO:0044782	P	5	2	1	0.332285
								triglyceride lipase activity	GO:0004806	F	6	7	1	0.75679		regulation of protein catabolic process	GO:0042176	P	5	2	1	0.332285
								oxidoreductase activity, acting on the CH-CH group of donors, NAD or NADP as acceptor	GO:0016628	F	5	7	1	0.75679		regulation of response to DNA damage stimulus	GO:2001020	P	5	2	1	0.332285
								structural constituent of nuclear pore	GO:0017056	F	3	7	1	0.75679		cellular response to acid chemical	GO:0071229	P	5	2	1	0.332285
								GTP cyclohydrolase activity	GO:0003933	F	7	7	1	0.75679		regulation of microtubule polymerization or depolymerization	GO:0031110	P	6	2	1	0.332285
								NAD+ ADP-ribosyltransferase activity	GO:0003950	F	6	7	1	0.75679		regulation of cellular response to stress	GO:0080135	P	4	2	1	0.332285
								tetrahydrofolylpolyglutamate synthase activity	GO:0004326	F	6	7	1	0.75679		regulation of immune system process	GO:0002682	P	3	2	1	0.332285
								ribonucleoprotein complex binding	GO:0043021	F	4	7	1	0.75679		positive regulation of immune system process	GO:0002684	P	3	2	1	0.332285
								metalloendopeptidase activity	GO:0004222	F	7	46	7	0.761174		cellular response to jasmonic acid stimulus	GO:0071395	P	6	2	1	0.332285
								flavin adenine dinucleotide binding	GO:0050660	F	5	106	17	0.76226		positive regulation of innate immune response	GO:0045089	P	4	2	1	0.332285
								GTPase activator activity	GO:0005096	F	5	40	6	0.764949		regulation of innate immune response	GO:0045088	P	4	2	1	0.332285
								transferase activity	GO:0016740	F	3	3605	644	0.772921		regulation of DNA repair	GO:0006282	P	6	2	1	0.332285
								xenobiotic transmembrane transporter activity	GO:0042910	F	4	59	9	0.775513		regulation of ion transport	GO:0043269	P	5	2	1	0.332285
								disulfide oxidoreductase activity	GO:0015036	F	5	113	18	0.776821		nucleotide-sugar transmembrane transport	GO:0015780	P	6	2	1	0.332285
								N-methyltransferase activity	GO:0008170	F	6	28	4	0.77989		cellular iron ion homeostasis	GO:0006879	P	9	2	1	0.332285
								threonine-type peptidase activity	GO:0070003	F	6	47	7	0.78106		endocytosis	GO:0006897	P	6	2	1	0.332285
								enzyme activator activity	GO:0008047	F	4	47	7	0.78106		cellular metal ion homeostasis	GO:0006875	P	7	2	1	0.332285
								threonine-type endopeptidase activity	GO:0004298	F	7	47	7	0.78106		queuosine biosynthetic process	GO:0008616	P	8	2	1	0.332285
								protein-containing complex binding	GO:0044877	F	3	15	2	0.789432		regulation of photosynthesis, light reaction	GO:0042548	P	6	2	1	0.332285
								protein domain specific binding	GO:0019904	F	4	35	5	0.792984		photosystem II stabilization	GO:0042549	P	7	2	1	0.332285
								oxidoreductase activity, acting on single donors with incorporation of molecular oxygen, incorporation of two atoms of oxygen	GO:0016702	F	5	35	5	0.792984		cellular transition metal ion homeostasis	GO:0046916	P	8	2	1	0.332285
								endonuclease activity	GO:0004519	F	6	48	7	0.799686		peptidyl-lysine modification to peptidyl-hypusine	GO:0008612	P	4	2	1	0.332285
								protein disulfide oxidoreductase activity	GO:0015035	F	6	109	17	0.801141		fructose 2,6-bisphosphate metabolic process	GO:0006003	P	5	2	1	0.332285
								racemase and epimerase activity	GO:0016854	F	4	8	1	0.801279		fructose metabolic process	GO:0006000	P	6	2	1	0.332285
								selenium binding	GO:0008430	F	3	8	1	0.801279		tRNA methylation	GO:0030488	P	6	2	1	0.332285
								tryptophan synthase activity	GO:0004834	F	6	8	1	0.801279		regulation of multi-organism process	GO:0043900	P	3	2	1	0.332285
								ammonium transmembrane transporter activity	GO:0008519	F	6	8	1	0.801279		positive regulation of multi-organism process	GO:0043902	P	3	2	1	0.332285
								transcription factor binding	GO:0008134	F	4	8	1	0.801279		regulation of photosynthesis	GO:0010109	P	5	2	1	0.332285
								general transcription initiation factor binding	GO:0140296	F	5	8	1	0.801279		iron ion homeostasis	GO:0055072	P	10	2	1	0.332285
								TBP-class protein binding	GO:0017025	F	6	8	1	0.801279		transition metal ion homeostasis	GO:0055076	P	9	2	1	0.332285
								deaminase activity	GO:0019239	F	4	8	1	0.801279		queuosine metabolic process	GO:0046116	P	7	2	1	0.332285
								polysaccharide binding	GO:0030247	F	4	79	12	0.802693		regulation of proton transport	GO:0010155	P	8	2	1	0.332285
								translation termination factor activity	GO:0008079	F	5	29	4	0.803407		pigment metabolic process	GO:0042440	P	3	26	6	0.335777
								translation release factor activity	GO:0003747	F	6	29	4	0.803407		ribonucleotide biosynthetic process	GO:0009260	P	7	62	13	0.34023
								nucleoside-triphosphatase regulator activity	GO:0060589	F	4	55	8	0.812274		ribose phosphate biosynthetic process	GO:0046390	P	6	62	13	0.34023
								four-way junction helicase activity	GO:0009378	F	5	36	5	0.813446		purine ribonucleotide biosynthetic process	GO:0009152	P	8	62	13	0.34023
								alpha-mannosidase activity	GO:0004559	F	7	16	2	0.819119		DNA recombination	GO:0006310	P	6	57	12	0.34442
								pseudouridine synthase activity	GO:0009982	F	5	23	3	0.819286		pyrimidine-containing compound metabolic process	GO:0072527	P	5	42	9	0.357589
								serine-type exopeptidase activity	GO:0070008	F	7	68	10	0.820662		regulation of cytoskeleton organization	GO:0051493	P	6	37	8	0.362138
								aspartic-type endopeptidase activity	GO:0004190	F	7	147	23	0.825333		beta-glucan metabolic process	GO:0051273	P	7	84	17	0.363617
								aspartic-type peptidase activity	GO:0070001	F	6	147	23	0.825333		beta-glucan biosynthetic process	GO:0051274	P	8	84	17	0.363617
								metal ion binding	GO:0046872	F	5	1906	334	0.825651		glucan biosynthetic process	GO:0009250	P	7	84	17	0.363617
								passive transmembrane transporter activity	GO:0022803	F	4	100	15	0.836905		regulation of protein kinase activity	GO:0045859	P	7	27	6	0.3712
								ion channel activity	GO:0005216	F	5	100	15	0.836905		regulation of protein phosphorylation	GO:0001932	P	7	27	6	0.3712
								channel activity	GO:0015267	F	5	100	15	0.836905		base-excision repair	GO:0006284	P	7	22	5	0.375422
								N6-(1,2-dicarboxyethyl)AMP AMP-lyase (fumarate-forming) activity	GO:0004018	F	6	9	1	0.837631		protein retention in ER lumen	GO:0006621	P	7	7	2	0.375674
								asparagine synthase (glutamine-hydrolyzing) activity	GO:0004066	F	6	9	1	0.837631		maintenance of location	GO:0051235	P	3	7	2	0.375674
								oxidoreductase activity, acting on the CH-NH2 group of donors, oxygen as acceptor	GO:0016641	F	5	9	1	0.837631		NADPH regeneration	GO:0006740	P	4	7	2	0.375674
								glycolipid binding	GO:0051861	F	4	9	1	0.837631		molybdate ion transport	GO:0015689	P	8	7	2	0.375674
								glycolipid transfer activity	GO:0017089	F	5	9	1	0.837631		maintenance of protein location	GO:0045185	P	4	7	2	0.375674
								NADH dehydrogenase (ubiquinone) activity	GO:0008137	F	7	9	1	0.837631		glucose 6-phosphate metabolic process	GO:0051156	P	5	7	2	0.375674
								lipid transfer activity	GO:0120013	F	4	9	1	0.837631		maintenance of location in cell	GO:0051651	P	3	7	2	0.375674
								NADH dehydrogenase activity	GO:0003954	F	5	9	1	0.837631		maintenance of protein localization in organelle	GO:0072595	P	5	7	2	0.375674
								acireductone dioxygenase [iron(II)-requiring] activity	GO:0010309	F	6	9	1	0.837631		maintenance of protein location in cell	GO:0032507	P	4	7	2	0.375674
								NADH dehydrogenase (quinone) activity	GO:0050136	F	6	9	1	0.837631		nitrogen cycle metabolic process	GO:0071941	P	4	7	2	0.375674
								heme oxygenase (decyclizing) activity	GO:0004392	F	5	9	1	0.837631		pentose-phosphate shunt	GO:0006098	P	5	7	2	0.375674
								endopeptidase inhibitor activity	GO:0004866	F	6	63	9	0.838021		maintenance of protein localization in endoplasmic reticulum	GO:0035437	P	6	7	2	0.375674
								peptidase inhibitor activity	GO:0030414	F	5	63	9	0.838021		transition metal ion transport	GO:0000041	P	8	17	4	0.378914
								serine-type carboxypeptidase activity	GO:0004185	F	8	63	9	0.838021		photosynthesis, light reaction	GO:0019684	P	5	48	10	0.379611
								peptidase regulator activity	GO:0061134	F	4	63	9	0.838021		nucleobase-containing small molecule biosynthetic process	GO:0034404	P	5	12	3	0.380455
								endopeptidase regulator activity	GO:0061135	F	5	63	9	0.838021		ATP synthesis coupled electron transport	GO:0042773	P	5	12	3	0.380455
								enzyme regulator activity	GO:0030234	F	3	237	38	0.838153		oxidative phosphorylation	GO:0006119	P	4	12	3	0.380455
								cation binding	GO:0043169	F	4	1928	337	0.840489		biosynthetic process	GO:0009058	P	3	3235	598	0.38203
								protein tyrosine/serine/threonine phosphatase activity	GO:0008138	F	5	24	3	0.841559		cellular polysaccharide biosynthetic process	GO:0033692	P	6	85	17	0.383493
								voltage-gated channel activity	GO:0022832	F	7	31	4	0.844297		tRNA aminoacylation	GO:0043039	P	6	86	17	0.403503
								voltage-gated ion channel activity	GO:0005244	F	5	31	4	0.844297		amino acid activation	GO:0043038	P	5	86	17	0.403503
								voltage-gated anion channel activity	GO:0008308	F	6	31	4	0.844297		protein maturation	GO:0051604	P	5	28	6	0.406727
								anion channel activity	GO:0005253	F	6	31	4	0.844297		ncRNA processing	GO:0034470	P	7	113	22	0.409561
								hydrolase activity, acting on carbon-nitrogen (but not peptide) bonds, in cyclic amidines	GO:0016814	F	5	17	2	0.844992		signal transduction	GO:0007165	P	3	323	61	0.411861
								beta-amylase activity	GO:0016161	F	7	17	2	0.844992		signaling	GO:0023052	P	2	323	61	0.411861
								phosphotransferase activity, for other substituted phosphate groups	GO:0016780	F	5	17	2	0.844992		ion transport	GO:0006811	P	5	518	97	0.41445
								dioxygenase activity	GO:0051213	F	4	38	5	0.849484		response to stress	GO:0006950	P	3	790	147	0.420438
								GTPase regulator activity	GO:0030695	F	5	45	6	0.855678		pyrimidine-containing compound biosynthetic process	GO:0072528	P	6	39	8	0.422432
								inorganic cation transmembrane transporter activity	GO:0022890	F	5	246	39	0.859819		hormone metabolic process	GO:0042445	P	3	18	4	0.423926
								catalytic activity	GO:0003824	F	2	9147	1644	0.860794		pyrimidine nucleotide metabolic process	GO:0006220	P	6	29	6	0.442071
								endonuclease activity, active with either ribo- or deoxyribonucleic acids and producing 5'-phosphomonoesters	GO:0016893	F	7	25	3	0.861412		ATP synthesis coupled proton transport	GO:0015986	P	5	29	6	0.442071
								lipid transporter activity	GO:0005319	F	3	25	3	0.861412		energy coupled proton transport, down electrochemical gradient	GO:0015985	P	9	29	6	0.442071
								ATPase-coupled cation transmembrane transporter activity	GO:0019829	F	6	25	3	0.861412		cell cycle arrest	GO:0007050	P	4	8	2	0.445369
								ATPase activity, coupled to transmembrane movement of ions, rotational mechanism	GO:0044769	F	7	25	3	0.861412		regulation of translational elongation	GO:0006448	P	7	8	2	0.445369
								ATPase-coupled ion transmembrane transporter activity	GO:0042625	F	6	25	3	0.861412		CTP biosynthetic process	GO:0006241	P	9	8	2	0.445369
								proton-transporting ATPase activity, rotational mechanism	GO:0046961	F	7	25	3	0.861412		UTP biosynthetic process	GO:0006228	P	9	8	2	0.445369
								cis-trans isomerase activity	GO:0016859	F	4	52	7	0.862229		pyrimidine ribonucleoside triphosphate metabolic process	GO:0009208	P	8	8	2	0.445369
								peptidyl-prolyl cis-trans isomerase activity	GO:0003755	F	4	52	7	0.862229		GTP biosynthetic process	GO:0006183	P	9	8	2	0.445369
								superoxide dismutase activity	GO:0004784	F	3	10	1	0.867335		pyrimidine ribonucleotide metabolic process	GO:0009218	P	7	8	2	0.445369
								oxidoreductase activity, acting on superoxide radicals as acceptor	GO:0016721	F	4	10	1	0.867335		pyrimidine ribonucleoside triphosphate biosynthetic process	GO:0009209	P	9	8	2	0.445369
								beta-galactosidase activity	GO:0004565	F	7	10	1	0.867335		pyrimidine ribonucleotide biosynthetic process	GO:0009220	P	8	8	2	0.445369
								chitin binding	GO:0008061	F	4	10	1	0.867335		CTP metabolic process	GO:0046036	P	8	8	2	0.445369
								cyclohydrolase activity	GO:0019238	F	6	10	1	0.867335		GTP metabolic process	GO:0046039	P	8	8	2	0.445369
								ligase activity, forming carbon-sulfur bonds	GO:0016877	F	4	18	2	0.867455		UTP metabolic process	GO:0046051	P	8	8	2	0.445369
								mannosidase activity	GO:0015923	F	6	18	2	0.867455		secondary alcohol metabolic process	GO:1902652	P	5	8	2	0.445369
								ubiquitin-like modifier activating enzyme activity	GO:0008641	F	5	18	2	0.867455		isocitrate metabolic process	GO:0006102	P	6	8	2	0.445369
								ATPase-coupled transmembrane transporter activity	GO:0042626	F	6	97	14	0.869625		pyrimidine nucleoside triphosphate biosynthetic process	GO:0009148	P	8	8	2	0.445369
								oxidoreductase activity, acting on NAD(P)H	GO:0016651	F	4	46	6	0.869854		protein export from nucleus	GO:0006611	P	6	3	1	0.454394
								pectinesterase activity	GO:0030599	F	6	46	6	0.869854		ceramide metabolic process	GO:0006672	P	6	3	1	0.454394
								carboxypeptidase activity	GO:0004180	F	7	67	9	0.886023		hormone-mediated signaling pathway	GO:0009755	P	4	3	1	0.454394
								monovalent inorganic cation transmembrane transporter activity	GO:0015077	F	6	185	28	0.888818		outer mitochondrial membrane organization	GO:0007008	P	6	3	1	0.454394
								RNA-directed 5'-3' RNA polymerase activity	GO:0003968	F	6	11	1	0.891607		nuclear export	GO:0051168	P	7	3	1	0.454394
								acyl-CoA dehydrogenase activity	GO:0003995	F	5	11	1	0.891607		acyl-CoA biosynthetic process	GO:0071616	P	6	3	1	0.454394
								ribonuclease III activity	GO:0004525	F	6	11	1	0.891607		nitrile metabolic process	GO:0050898	P	5	3	1	0.454394
								double-stranded RNA-specific ribonuclease activity	GO:0032296	F	5	11	1	0.891607		S-glycoside metabolic process	GO:0016143	P	5	3	1	0.454394
								ligase activity, forming carbon-nitrogen bonds	GO:0016879	F	4	81	11	0.896643		S-glycoside catabolic process	GO:0016145	P	6	3	1	0.454394
								metallopeptidase activity	GO:0008237	F	6	62	8	0.901401		sucrose biosynthetic process	GO:0005986	P	7	3	1	0.454394
								FMN binding	GO:0010181	F	5	20	2	0.903648		cellular response to endogenous stimulus	GO:0071495	P	4	3	1	0.454394
								carbon-nitrogen lyase activity	GO:0016840	F	4	28	3	0.908421		RNA export from nucleus	GO:0006405	P	6	3	1	0.454394
								cation transmembrane transporter activity	GO:0008324	F	5	273	42	0.910154		glycosinolate catabolic process	GO:0019759	P	5	3	1	0.454394
								damaged DNA binding	GO:0003684	F	6	12	1	0.911438		glucosinolate metabolic process	GO:0019760	P	5	3	1	0.454394
								quinone binding	GO:0048038	F	4	12	1	0.911438		glucosinolate catabolic process	GO:0019762	P	6	3	1	0.454394
								3-deoxy-7-phosphoheptulonate synthase activity	GO:0003849	F	5	12	1	0.911438		glycosinolate metabolic process	GO:0019757	P	4	3	1	0.454394
								DNA-directed 5'-3' RNA polymerase activity	GO:0003899	F	6	83	11	0.913062		mRNA transport	GO:0051028	P	6	3	1	0.454394
								endoribonuclease activity	GO:0004521	F	5	21	2	0.918063		phenylalanyl-tRNA aminoacylation	GO:0006432	P	8	3	1	0.454394
								oxidoreductase activity, acting on the CH-OH group of donors, oxygen as acceptor	GO:0016899	F	5	13	1	0.927642		prolyl-tRNA aminoacylation	GO:0006433	P	8	3	1	0.454394
								hydroxymethylglutaryl-CoA reductase (NADPH) activity	GO:0004420	F	6	13	1	0.927642		ribonucleoprotein complex export from nucleus	GO:0071426	P	5	3	1	0.454394
								D-arabinono-1,4-lactone oxidase activity	GO:0003885	F	6	13	1	0.927642		mRNA cis splicing, via spliceosome	GO:0045292	P	9	3	1	0.454394
								carbon-nitrogen ligase activity, with glutamine as amido-N-donor	GO:0016884	F	5	22	2	0.93043		arginine biosynthetic process	GO:0006526	P	8	3	1	0.454394
								magnesium ion transmembrane transporter activity	GO:0015095	F	7	22	2	0.93043		CAAX-box protein processing	GO:0071586	P	7	3	1	0.454394
								serine-type endopeptidase inhibitor activity	GO:0004867	F	7	45	5	0.93313		proline metabolic process	GO:0006560	P	5	3	1	0.454394
								vitamin binding	GO:0019842	F	4	144	20	0.934474		protein-containing complex localization	GO:0031503	P	5	3	1	0.454394
								antiporter activity	GO:0015297	F	6	106	14	0.935855		leucine metabolic process	GO:0006551	P	6	3	1	0.454394
								lipid binding	GO:0008289	F	3	93	12	0.936024		cellular response to hormone stimulus	GO:0032870	P	5	3	1	0.454394
								transcription coregulator activity	GO:0003712	F	3	46	5	0.940847		'de novo' pyrimidine nucleobase biosynthetic process	GO:0006207	P	8	3	1	0.454394
								endoribonuclease activity, producing 5'-phosphomonoesters	GO:0016891	F	6	14	1	0.940882		CAAX-box protein maturation	GO:0080120	P	6	3	1	0.454394
								malic enzyme activity	GO:0004470	F	6	14	1	0.940882		negative regulation of translational elongation	GO:0045900	P	7	3	1	0.454394
								malate dehydrogenase (decarboxylating) (NAD+) activity	GO:0004471	F	6	14	1	0.940882		cellular response to organic substance	GO:0071310	P	5	3	1	0.454394
								4 iron, 4 sulfur cluster binding	GO:0051539	F	5	14	1	0.940882		protein insertion into mitochondrial outer membrane	GO:0045040	P	6	3	1	0.454394
								translation release factor activity, codon specific	GO:0016149	F	7	23	2	0.941015		leucine biosynthetic process	GO:0009098	P	7	3	1	0.454394
								5'-3' RNA polymerase activity	GO:0034062	F	5	94	12	0.941489		thioester biosynthetic process	GO:0035384	P	5	3	1	0.454394
								RNA polymerase activity	GO:0097747	F	4	94	12	0.941489		purine nucleobase transport	GO:0006863	P	7	3	1	0.454394
								ubiquitin-protein transferase activity	GO:0004842	F	5	127	17	0.943955		galactose metabolic process	GO:0006012	P	6	3	1	0.454394
								transaminase activity	GO:0008483	F	5	32	3	0.948608		ribonucleoprotein complex localization	GO:0071166	P	4	3	1	0.454394
								transferase activity, transferring nitrogenous groups	GO:0016769	F	4	32	3	0.948608		acetyl-CoA biosynthetic process from pyruvate	GO:0006086	P	8	3	1	0.454394
								prenyltransferase activity	GO:0004659	F	5	15	1	0.9517		acetyl-CoA metabolic process	GO:0006084	P	6	3	1	0.454394
								oxidoreductase activity, acting on NAD(P)H, quinone or similar compound as acceptor	GO:0016655	F	5	15	1	0.9517		acetyl-CoA biosynthetic process	GO:0006085	P	7	3	1	0.454394
								oxidoreductase activity, acting on the CH-NH2 group of donors	GO:0016638	F	4	15	1	0.9517		nitrile biosynthetic process	GO:0080028	P	6	3	1	0.454394
								7S RNA binding	GO:0008312	F	6	15	1	0.9517		nucleobase transport	GO:0015851	P	6	3	1	0.454394
								intramembrane lipid transporter activity	GO:0140303	F	4	15	1	0.9517		protein depolymerization	GO:0051261	P	7	19	4	0.468065
								ATPase-coupled intramembrane lipid transporter activity	GO:0140326	F	5	15	1	0.9517		actin filament depolymerization	GO:0030042	P	7	19	4	0.468065
								chaperone binding	GO:0051087	F	4	33	3	0.955693		multicellular organism development	GO:0007275	P	3	79	15	0.481387
								ubiquitin-like protein transferase activity	GO:0019787	F	4	131	17	0.959414		nucleoside phosphate biosynthetic process	GO:1901293	P	6	101	19	0.485917
								vitamin B6 binding	GO:0070279	F	4	119	15	0.963079		nucleotide biosynthetic process	GO:0009165	P	7	101	19	0.485917
								pyridoxal phosphate binding	GO:0030170	F	5	119	15	0.963079		positive regulation of biological process	GO:0048518	P	2	47	9	0.498067
								carboxylic ester hydrolase activity	GO:0052689	F	5	72	8	0.965225		organophosphate metabolic process	GO:0019637	P	4	359	66	0.502396
								kinase activity	GO:0016301	F	5	1702	284	0.96669		anatomical structure development	GO:0048856	P	3	80	15	0.502612
								intramolecular lyase activity	GO:0016872	F	4	17	1	0.967761		guanosine-containing compound biosynthetic process	GO:1901070	P	9	9	2	0.510458
								acid-amino acid ligase activity	GO:0016881	F	5	27	2	0.969898		erythrose 4-phosphate/phosphoenolpyruvate family amino acid biosynthetic process	GO:1902223	P	7	9	2	0.510458
								amine-lyase activity	GO:0016843	F	5	18	1	0.973661		L-phenylalanine biosynthetic process	GO:0009094	P	6	9	2	0.510458
								strictosidine synthase activity	GO:0016844	F	6	18	1	0.973661		purine nucleoside biosynthetic process	GO:0042451	P	7	9	2	0.510458
								metal ion transmembrane transporter activity	GO:0046873	F	6	103	12	0.974998		purine ribonucleoside biosynthetic process	GO:0046129	P	8	9	2	0.510458
								enzyme inhibitor activity	GO:0004857	F	4	144	18	0.976378		regulation of hormone levels	GO:0010817	P	4	20	4	0.510897
								exopeptidase activity	GO:0008238	F	6	90	10	0.977192		inorganic cation transmembrane transport	GO:0098662	P	8	147	27	0.523534
								malate dehydrogenase activity	GO:0016615	F	5	19	1	0.978482		protein localization to membrane	GO:0072657	P	6	37	7	0.526875
								thiol-dependent ubiquitinyl hydrolase activity	GO:0036459	F	5	54	5	0.978901		establishment of protein localization to membrane	GO:0090150	P	5	37	7	0.526875
								ubiquitin-like protein-specific protease activity	GO:0019783	F	7	54	5	0.978901		protein processing	GO:0016485	P	6	26	5	0.529513
								ubiquitinyl hydrolase activity	GO:0101005	F	4	54	5	0.978901		signal peptide processing	GO:0006465	P	6	15	3	0.535113
								hydrolase activity, acting on carbon-nitrogen (but not peptide) bonds	GO:0016810	F	4	47	4	0.981426		inorganic ion transmembrane transport	GO:0098660	P	7	148	27	0.539033
								hydrolase activity, acting on carbon-nitrogen (but not peptide) bonds, in linear amides	GO:0016811	F	5	20	1	0.98242		protein-DNA complex assembly	GO:0065004	P	6	32	6	0.544536
								polynucleotide adenylyltransferase activity	GO:0004652	F	7	20	1	0.98242		regulation of protein modification process	GO:0031399	P	6	32	6	0.544536
								histone methyltransferase activity	GO:0042054	F	5	21	1	0.985638		sucrose metabolic process	GO:0005985	P	6	21	4	0.552075
								lysine N-methyltransferase activity	GO:0016278	F	7	21	1	0.985638		supramolecular fiber organization	GO:0097435	P	4	49	9	0.552209
								protein-lysine N-methyltransferase activity	GO:0016279	F	5	21	1	0.985638		acyl-CoA metabolic process	GO:0006637	P	5	4	1	0.554177
								histone-lysine N-methyltransferase activity	GO:0018024	F	6	21	1	0.985638		protein homooligomerization	GO:0051260	P	7	4	1	0.554177
								transferase activity, transferring phosphorus-containing groups	GO:0016772	F	4	1998	330	0.9865		inorganic ion homeostasis	GO:0098771	P	7	4	1	0.554177
								solute:proton antiporter activity	GO:0015299	F	7	41	3	0.987072		peptidyl-arginine N-methylation	GO:0035246	P	7	4	1	0.554177
								solute:cation antiporter activity	GO:0015298	F	6	41	3	0.987072		thiamine metabolic process	GO:0006772	P	6	4	1	0.554177
								protein dimerization activity	GO:0046983	F	4	407	58	0.987776		translational frameshifting	GO:0006452	P	7	4	1	0.554177
								iron-sulfur cluster binding	GO:0051536	F	4	92	9	0.99194		regulation of translational termination	GO:0006449	P	6	4	1	0.554177
								metal cluster binding	GO:0051540	F	3	92	9	0.99194		protein ADP-ribosylation	GO:0006471	P	7	4	1	0.554177
								nucleic acid binding	GO:0003676	F	4	2533	419	0.993547		protein import into mitochondrial matrix	GO:0030150	P	7	4	1	0.554177
								protein methyltransferase activity	GO:0008276	F	4	25	1	0.993603		retrograde transport, endosome to Golgi	GO:0042147	P	6	4	1	0.554177
								heat shock protein binding	GO:0031072	F	4	25	1	0.993603		thiamine-containing compound metabolic process	GO:0042723	P	5	4	1	0.554177
								protein serine/threonine kinase activity	GO:0004674	F	5	27	1	0.995731		thiamine-containing compound biosynthetic process	GO:0042724	P	6	4	1	0.554177
								nutrient reservoir activity	GO:0045735	F	2	39	2	0.996329		cytosolic transport	GO:0016482	P	5	4	1	0.554177
								adenylyltransferase activity	GO:0070566	F	6	28	1	0.996513		peptidyl-arginine methylation	GO:0018216	P	6	4	1	0.554177
								phosphotransferase activity, alcohol group as acceptor	GO:0016773	F	5	1676	266	0.997003		positive regulation of translation	GO:0045727	P	6	4	1	0.554177
								sequence-specific DNA binding	GO:0043565	F	6	399	53	0.997223		peptidyl-arginine modification	GO:0018195	P	8	4	1	0.554177
								transition metal ion binding	GO:0046914	F	6	1322	205	0.997385		thiamine biosynthetic process	GO:0009228	P	7	4	1	0.554177
								protein kinase activity	GO:0004672	F	4	1515	237	0.997825		positive regulation of cellular amide metabolic process	GO:0034250	P	5	4	1	0.554177
								histone binding	GO:0042393	F	4	43	2	0.998215		positive regulation of translational termination	GO:0045905	P	6	4	1	0.554177
								DNA binding	GO:0003677	F	5	1508	233	0.998872		positive regulation of translational elongation	GO:0045901	P	7	4	1	0.554177
								molecular_function	GO:0003674	F	1	16795	3014	0.999128		positive regulation of protein complex disassembly	GO:0043243	P	5	4	1	0.554177
								hydrolase activity	GO:0016787	F	3	2966	476	0.999763		thioester metabolic process	GO:0035383	P	4	4	1	0.554177
								potassium ion transmembrane transporter activity	GO:0015079	F	7	42	1	0.999795		intra-Golgi vesicle-mediated transport	GO:0006891	P	7	4	1	0.554177
								ADP binding	GO:0043531	F	5	134	10	0.9999		endosomal transport	GO:0016197	P	5	4	1	0.554177
								catalytic activity, acting on DNA	GO:0140097	F	3	346	37	0.999968		glutamine family amino acid catabolic process	GO:0009065	P	7	4	1	0.554177
								phosphoric ester hydrolase activity	GO:0042578	F	5	291	29	0.999974		sulfur compound catabolic process	GO:0044273	P	5	4	1	0.554177
								ATPase activity	GO:0016887	F	8	516	60	0.999989		glycerol-3-phosphate catabolic process	GO:0046168	P	6	4	1	0.554177
								phosphatase activity	GO:0016791	F	6	252	21	0.999998		recombinational repair	GO:0000725	P	7	4	1	0.554177
								zinc ion binding	GO:0008270	F	7	863	109	0.999998		double-strand break repair via homologous recombination	GO:0000724	P	8	4	1	0.554177
								hydrolase activity, acting on ester bonds	GO:0016788	F	4	640	75	0.999998		metal ion homeostasis	GO:0055065	P	8	4	1	0.554177
								DNA-binding transcription factor activity	GO:0003700	F	3	725	87	0.999999		cation homeostasis	GO:0055080	P	7	4	1	0.554177
								ATPase activity, coupled	GO:0042623	F	9	329	30	0.999999		cation transmembrane transport	GO:0098655	P	7	155	28	0.561401
								transcription regulator activity	GO:0140110	F	2	771	92	1		peptidyl-amino acid modification	GO:0018193	P	7	94	17	0.562213
								peptidase activity, acting on L-amino acid peptides	GO:0070011	F	5	823	96	1		chromatin assembly	GO:0031497	P	5	27	5	0.565493
								phosphoprotein phosphatase activity	GO:0004721	F	4	223	14	1		nucleosome assembly	GO:0006334	P	6	27	5	0.565493
								peptidase activity	GO:0008233	F	4	844	99	1		plant-type cell wall organization	GO:0009664	P	5	10	2	0.570295
								protein serine/threonine phosphatase activity	GO:0004722	F	5	191	9	1		plant-type cell wall assembly	GO:0071668	P	6	10	2	0.570295
								DNA-dependent ATPase activity	GO:0008094	F	10	283	19	1		shoot system development	GO:0048367	P	5	10	2	0.570295
								DNA helicase activity	GO:0003678	F	4	273	15	1		erythrose 4-phosphate/phosphoenolpyruvate family amino acid metabolic process	GO:1902221	P	6	10	2	0.570295
								helicase activity	GO:0004386	F	10	301	18	1		L-phenylalanine metabolic process	GO:0006558	P	5	10	2	0.570295
								catalytic activity, acting on a protein	GO:0140096	F	3	2798	379	1		extracellular matrix organization	GO:0030198	P	5	10	2	0.570295
								cysteine-type peptidase activity	GO:0008234	F	6	327	15	1		cell wall assembly	GO:0070726	P	5	10	2	0.570295
								exodeoxyribonuclease activity, producing 5'-phosphomonoesters	GO:0016895	F	6	2	0	1		cellulose microfibril organization	GO:0010215	P	6	10	2	0.570295
								protein kinase binding	GO:0019901	F	6	18	0	1		double-strand break repair	GO:0006302	P	7	10	2	0.570295
								syntaxin binding	GO:0019905	F	5	2	0	1		extracellular structure organization	GO:0043062	P	4	10	2	0.570295
								ligase activity, forming carbon-carbon bonds	GO:0016885	F	4	3	0	1		protein-DNA complex subunit organization	GO:0071824	P	5	33	6	0.576828
								kinase binding	GO:0019900	F	5	18	0	1		cytokinin metabolic process	GO:0009690	P	5	16	3	0.581627
								racemase and epimerase activity, acting on amino acids and derivatives	GO:0016855	F	5	5	0	1		cellular hormone metabolic process	GO:0034754	P	4	16	3	0.581627
								adenylylsulfate kinase activity	GO:0004020	F	6	4	0	1		cell wall macromolecule catabolic process	GO:0016998	P	5	22	4	0.591331
								alcohol O-acetyltransferase activity	GO:0004026	F	8	1	0	1		protein targeting	GO:0006605	P	6	45	8	0.595697
								oxidoreductase activity, acting on CH or CH2 groups, with an iron-sulfur protein as acceptor	GO:0052592	F	5	1	0	1		positive regulation of cellular process	GO:0048522	P	3	45	8	0.595697
								phosphate ion binding	GO:0042301	F	5	1	0	1		mRNA splicing, via spliceosome	GO:0000398	P	8	45	8	0.595697
								ubiquitin protein ligase binding	GO:0031625	F	6	14	0	1		RNA splicing, via transesterification reactions with bulged adenosine as nucleophile	GO:0000377	P	9	45	8	0.595697
								arylformamidase activity	GO:0004061	F	6	4	0	1		RNA splicing, via transesterification reactions	GO:0000375	P	8	45	8	0.595697
								protein-N-terminal asparagine amidohydrolase activity	GO:0008418	F	6	1	0	1		nucleosome organization	GO:0034728	P	5	28	5	0.600007
								biotin-[acetyl-CoA-carboxylase] ligase activity	GO:0004077	F	5	1	0	1		pyrimidine nucleotide biosynthetic process	GO:0006221	P	7	28	5	0.600007
								phosphatidylethanolamine binding	GO:0008429	F	5	1	0	1		tRNA metabolic process	GO:0006399	P	8	158	28	0.605443
								aminoacyl-tRNA hydrolase activity	GO:0004045	F	5	8	0	1		peptidyl-lysine modification	GO:0018205	P	8	40	7	0.615253
								argininosuccinate synthase activity	GO:0004055	F	5	1	0	1		RNA splicing	GO:0008380	P	7	63	11	0.61842
								arginyltransferase activity	GO:0004057	F	5	1	0	1		cellular amino acid metabolic process	GO:0006520	P	4	254	45	0.618894
								5'-3' exonuclease activity	GO:0008409	F	7	2	0	1		alpha-amino acid metabolic process	GO:1901605	P	5	103	18	0.624281
								protein transmembrane transporter activity	GO:0008320	F	4	3	0	1		carbohydrate derivative transport	GO:1901264	P	6	11	2	0.624623
								cofactor transmembrane transporter activity	GO:0051184	F	4	2	0	1		ribonucleoprotein complex assembly	GO:0022618	P	5	11	2	0.624623
								prenylcysteine oxidase activity	GO:0001735	F	6	1	0	1		plant-type cell wall organization or biogenesis	GO:0071669	P	4	11	2	0.624623
								LIM domain binding	GO:0030274	F	5	7	0	1		plant-type cell wall biogenesis	GO:0009832	P	5	11	2	0.624623
								arginine-tRNA ligase activity	GO:0004814	F	6	2	0	1		dicarboxylic acid transport	GO:0006835	P	8	11	2	0.624623
								asparagine-tRNA ligase activity	GO:0004816	F	6	2	0	1		ribonucleoprotein complex subunit organization	GO:0071826	P	5	11	2	0.624623
								glutamine-tRNA ligase activity	GO:0004819	F	6	2	0	1		malate transport	GO:0015743	P	10	11	2	0.624623
								tryptophan-tRNA ligase activity	GO:0004830	F	6	3	0	1		C4-dicarboxylate transport	GO:0015740	P	9	11	2	0.624623
								glycine-tRNA ligase activity	GO:0004820	F	6	2	0	1		respiratory electron transport chain	GO:0022904	P	5	17	3	0.625065
								leucine-tRNA ligase activity	GO:0004823	F	6	1	0	1		cell wall macromolecule metabolic process	GO:0044036	P	4	23	4	0.628474
								serine-tRNA ligase activity	GO:0004828	F	6	6	0	1		porphyrin-containing compound biosynthetic process	GO:0006779	P	6	23	4	0.628474
								transposase activity	GO:0004803	F	4	1	0	1		cellular protein complex disassembly	GO:0043624	P	6	52	9	0.628532
								phosphorus-oxygen lyase activity	GO:0016849	F	4	2	0	1		protein-containing complex disassembly	GO:0032984	P	5	52	9	0.628532
								uroporphyrinogen decarboxylase activity	GO:0004853	F	6	8	0	1		cellular component disassembly	GO:0022411	P	4	52	9	0.628532
								sirohydrochlorin cobaltochelatase activity	GO:0016852	F	4	2	0	1		response to auxin	GO:0009733	P	5	92	16	0.630128
								oxo-acid-lyase activity	GO:0016833	F	5	6	0	1		chromatin organization	GO:0006325	P	4	92	16	0.630128
								carbon-oxygen lyase activity, acting on polysaccharides	GO:0016837	F	5	5	0	1		protein complex oligomerization	GO:0051259	P	6	5	1	0.635716
								protein phosphatase inhibitor activity	GO:0004864	F	6	5	0	1		immune system process	GO:0002376	P	2	5	1	0.635716
								hydrolase activity, acting on acid carbon-carbon bonds	GO:0016822	F	4	1	0	1		alditol phosphate metabolic process	GO:0052646	P	5	5	1	0.635716
								hydrolase activity, acting on acid carbon-carbon bonds, in ketonic substances	GO:0016823	F	5	1	0	1		positive regulation of response to stimulus	GO:0048584	P	3	5	1	0.635716
								valine-tRNA ligase activity	GO:0004832	F	6	4	0	1		kinetochore assembly	GO:0051382	P	6	5	1	0.635716
								hydrolase activity, acting on carbon-nitrogen (but not peptide) bonds, in linear amidines	GO:0016813	F	5	1	0	1		kinetochore organization	GO:0051383	P	6	5	1	0.635716
								uroporphyrinogen-III synthase activity	GO:0004852	F	6	2	0	1		NAD biosynthetic process	GO:0009435	P	9	5	1	0.635716
								thiol-dependent ubiquitin-specific protease activity	GO:0004843	F	6	17	0	1		deoxyribose phosphate metabolic process	GO:0019692	P	5	5	1	0.635716
								uracil DNA N-glycosylase activity	GO:0004844	F	6	1	0	1		N-terminal protein amino acid modification	GO:0031365	P	7	5	1	0.635716
								DNA clamp loader activity	GO:0003689	F	6	1	0	1		organophosphate catabolic process	GO:0046434	P	5	5	1	0.635716
								sigma factor activity	GO:0016987	F	3	8	0	1		arginine metabolic process	GO:0006525	P	7	5	1	0.635716
								deaminated base DNA N-glycosylase activity	GO:0097506	F	5	1	0	1		glutamine biosynthetic process	GO:0006542	P	8	5	1	0.635716
								lipoate synthase activity	GO:0016992	F	6	7	0	1		S-adenosylmethionine biosynthetic process	GO:0006556	P	5	5	1	0.635716
								ribulose-bisphosphate carboxylase activity	GO:0016984	F	6	5	0	1		prenylation	GO:0097354	P	4	5	1	0.635716
								S-formylglutathione hydrolase activity	GO:0018738	F	6	4	0	1		heparan sulfate proteoglycan metabolic process	GO:0030201	P	7	5	1	0.635716
								cyclic-nucleotide phosphodiesterase activity	GO:0004112	F	7	1	0	1		glycosaminoglycan metabolic process	GO:0030203	P	6	5	1	0.635716
								chorismate mutase activity	GO:0004106	F	5	6	0	1		centromere complex assembly	GO:0034508	P	6	5	1	0.635716
								chorismate synthase activity	GO:0004107	F	6	2	0	1		S-adenosylmethionine metabolic process	GO:0046500	P	4	5	1	0.635716
								coproporphyrinogen oxidase activity	GO:0004109	F	6	2	0	1		proteoglycan biosynthetic process	GO:0030166	P	7	5	1	0.635716
								cobalt ion binding	GO:0050897	F	7	1	0	1		pyrimidine deoxyribonucleotide metabolic process	GO:0009219	P	7	5	1	0.635716
								dephospho-CoA kinase activity	GO:0004140	F	6	2	0	1		photosystem II assembly	GO:0010207	P	6	5	1	0.635716
								diacylglycerol O-acyltransferase activity	GO:0004144	F	8	3	0	1		glycosyl compound catabolic process	GO:1901658	P	6	5	1	0.635716
								diacylglycerol kinase activity	GO:0004143	F	6	8	0	1		protein import into peroxisome matrix, docking	GO:0016560	P	5	5	1	0.635716
								dihydrofolate reductase activity	GO:0004146	F	6	4	0	1		innate immune response	GO:0045087	P	4	5	1	0.635716
								dihydroneopterin aldolase activity	GO:0004150	F	6	2	0	1		protein prenylation	GO:0018342	P	5	5	1	0.635716
								monovalent cation:proton antiporter activity	GO:0005451	F	8	1	0	1		2'-deoxyribonucleotide metabolic process	GO:0009394	P	6	5	1	0.635716
								cysteine synthase activity	GO:0004124	F	5	1	0	1		immune response	GO:0006955	P	3	5	1	0.635716
								cytidine deaminase activity	GO:0004126	F	5	2	0	1		heparan sulfate proteoglycan biosynthetic process	GO:0015012	P	8	5	1	0.635716
								glycogen debranching enzyme activity	GO:0004133	F	3	5	0	1		glycosaminoglycan biosynthetic process	GO:0006024	P	7	5	1	0.635716
								4-alpha-glucanotransferase activity	GO:0004134	F	4	5	0	1		aminoglycan biosynthetic process	GO:0006023	P	6	5	1	0.635716
								metallocarboxypeptidase activity	GO:0004181	F	8	4	0	1		proteoglycan metabolic process	GO:0006029	P	6	5	1	0.635716
								nucleoside kinase activity	GO:0019206	F	7	1	0	1		glycerol-3-phosphate metabolic process	GO:0006072	P	6	5	1	0.635716
								calcium-dependent cysteine-type endopeptidase activity	GO:0004198	F	8	1	0	1		cellular metabolic compound salvage	GO:0043094	P	4	5	1	0.635716
								chlorophyll binding	GO:0016168	F	4	5	0	1		cellular carbohydrate biosynthetic process	GO:0034637	P	5	132	23	0.636476
								dimethylallyltranstransferase activity	GO:0004161	F	6	1	0	1		protein methylation	GO:0006479	P	5	41	7	0.642636
								nickel cation binding	GO:0016151	F	7	4	0	1		protein alkylation	GO:0008213	P	7	41	7	0.642636
								L-3-cyanoalanine synthase activity	GO:0050017	F	5	1	0	1		response to stimulus	GO:0050896	P	2	1329	238	0.655433
								electron-transferring-flavoprotein dehydrogenase activity	GO:0004174	F	5	1	0	1		monovalent inorganic cation transport	GO:0015672	P	7	145	25	0.661181
								aminopeptidase activity	GO:0004177	F	7	13	0	1		carbohydrate derivative catabolic process	GO:1901136	P	5	30	5	0.664098
								riboflavin kinase activity	GO:0008531	F	6	1	0	1		exocytic process	GO:0140029	P	3	18	3	0.665293
								oxidized purine nucleobase lesion DNA N-glycosylase activity	GO:0008534	F	6	1	0	1		vesicle docking involved in exocytosis	GO:0006904	P	4	18	3	0.665293
								pyridoxal kinase activity	GO:0008478	F	6	2	0	1		regulation of phosphorylation	GO:0042325	P	7	42	7	0.668847
								inositol-1,4,5-trisphosphate 3-kinase activity	GO:0008440	F	7	7	0	1		regulation of kinase activity	GO:0043549	P	6	42	7	0.668847
								myristoyltransferase activity	GO:0019107	F	6	4	0	1		regulation of transferase activity	GO:0051338	P	5	42	7	0.668847
								RNA ligase activity	GO:0008452	F	4	1	0	1		regulation of phosphorus metabolic process	GO:0051174	P	5	48	8	0.671963
								G-protein beta/gamma-subunit complex binding	GO:0031683	F	4	4	0	1		regulation of phosphate metabolic process	GO:0019220	P	6	48	8	0.671963
								inositol 3-kinase activity	GO:0019140	F	6	2	0	1		cell growth	GO:0016049	P	3	12	2	0.673457
								deoxynucleoside kinase activity	GO:0019136	F	8	1	0	1		NADP metabolic process	GO:0006739	P	3	12	2	0.673457
								thiol oxidase activity	GO:0016972	F	6	2	0	1		protein transmembrane import into intracellular organelle	GO:0044743	P	6	12	2	0.673457
								NAD+ binding	GO:0070403	F	5	5	0	1		oligosaccharide biosynthetic process	GO:0009312	P	6	43	7	0.693834
								oxidoreductase activity, acting on the CH-NH group of donors, quinone or similar compound as acceptor	GO:0016649	F	5	1	0	1		organic substance catabolic process	GO:1901575	P	4	340	59	0.694612
								prephenate dehydrogenase (NADP+) activity	GO:0004665	F	6	4	0	1		aminoglycan metabolic process	GO:0006022	P	5	25	4	0.695972
								porphobilinogen synthase activity	GO:0004655	F	6	1	0	1		(1->3)-beta-D-glucan biosynthetic process	GO:0006075	P	9	25	4	0.695972
								endoplasmic reticulum signal peptide binding	GO:0030942	F	6	1	0	1		(1->3)-beta-D-glucan metabolic process	GO:0006074	P	8	25	4	0.695972
								oxidoreductase activity, acting on the CH-CH group of donors, oxygen as acceptor	GO:0016634	F	5	8	0	1		actin filament-based process	GO:0030029	P	3	55	9	0.697301
								oxidoreductase activity, acting on the CH-CH group of donors, iron-sulfur protein as acceptor	GO:0016636	F	5	1	0	1		actin cytoskeleton organization	GO:0030036	P	4	55	9	0.697301
								protein C-terminal S-isoprenylcysteine carboxyl O-methyltransferase activity	GO:0004671	F	7	2	0	1		cellular nitrogen compound biosynthetic process	GO:0044271	P	5	2438	437	0.697857
								protein-arginine deiminase activity	GO:0004668	F	6	1	0	1		vesicle docking	GO:0048278	P	5	19	3	0.702273
								oxidoreductase activity, acting on the CH-NH2 group of donors, disulfide as acceptor	GO:0016642	F	5	1	0	1		membrane docking	GO:0022406	P	3	19	3	0.702273
								phosphoribosylanthranilate isomerase activity	GO:0004640	F	6	2	0	1		organelle localization by membrane tethering	GO:0140056	P	4	19	3	0.702273
								phosphoribosylaminoimidazolecarboxamide formyltransferase activity	GO:0004643	F	6	2	0	1		carbohydrate biosynthetic process	GO:0016051	P	5	148	25	0.70232
								phosphoribosyl-AMP cyclohydrolase activity	GO:0004635	F	7	1	0	1		lipid glycosylation	GO:0030259	P	4	6	1	0.702345
								phosphoribosylamine-glycine ligase activity	GO:0004637	F	5	2	0	1		secondary metabolic process	GO:0019748	P	3	6	1	0.702345
								poly(ADP-ribose) glycohydrolase activity	GO:0004649	F	6	1	0	1		SOS response	GO:0009432	P	5	6	1	0.702345
								2-C-methyl-D-erythritol 4-phosphate cytidylyltransferase activity	GO:0050518	F	7	2	0	1		positive regulation of cellular biosynthetic process	GO:0031328	P	5	6	1	0.702345
								4-(cytidine 5'-diphospho)-2-C-methyl-D-erythritol kinase activity	GO:0050515	F	6	1	0	1		positive regulation of gene expression	GO:0010628	P	5	6	1	0.702345
								thiamine binding	GO:0030975	F	4	3	0	1		positive regulation of macromolecule biosynthetic process	GO:0010557	P	5	6	1	0.702345
								oxidoreductase activity, acting on a sulfur group of donors, oxygen as acceptor	GO:0016670	F	5	3	0	1		nucleotide-sugar biosynthetic process	GO:0009226	P	6	6	1	0.702345
								NEDD8 activating enzyme activity	GO:0019781	F	6	2	0	1		nucleotide-sugar metabolic process	GO:0009225	P	5	6	1	0.702345
								SUMO transferase activity	GO:0019789	F	5	4	0	1		deoxyribonucleotide metabolic process	GO:0009262	P	5	6	1	0.702345
								UDP-glucose:hexose-1-phosphate uridylyltransferase activity	GO:0008108	F	7	1	0	1		GDP-mannose biosynthetic process	GO:0009298	P	7	6	1	0.702345
								hedgehog receptor activity	GO:0008158	F	5	1	0	1		GDP-mannose metabolic process	GO:0019673	P	6	6	1	0.702345
								GDP-dissociation inhibitor activity	GO:0005092	F	6	5	0	1		positive regulation of biosynthetic process	GO:0009891	P	4	6	1	0.702345
								Rho GDP-dissociation inhibitor activity	GO:0005094	F	7	5	0	1		regulation of catabolic process	GO:0009894	P	4	6	1	0.702345
								4-alpha-hydroxytetrahydrobiopterin dehydratase activity	GO:0008124	F	6	2	0	1		meiotic nuclear division	GO:0140013	P	4	6	1	0.702345
								primary amine oxidase activity	GO:0008131	F	6	5	0	1		meiotic cell cycle process	GO:1903046	P	3	6	1	0.702345
								U6 snRNA binding	GO:0017070	F	7	3	0	1		copper ion transmembrane transport	GO:0035434	P	9	6	1	0.702345
								glycogen phosphorylase activity	GO:0008184	F	7	2	0	1		aromatic amino acid family biosynthetic process, prephenate pathway	GO:0009095	P	7	13	2	0.716988
								tRNA-intron endonuclease activity	GO:0000213	F	6	2	0	1		cellular ion homeostasis	GO:0006873	P	5	13	2	0.716988
								pre-mRNA branch point binding	GO:0045131	F	7	2	0	1		phosphatidylinositol phosphorylation	GO:0046854	P	7	13	2	0.716988
								single-stranded DNA 5'-3' exodeoxyribonuclease activity	GO:0045145	F	8	1	0	1		lipid phosphorylation	GO:0046834	P	6	13	2	0.716988
								plastoquinol--plastocyanin reductase activity	GO:0009496	F	6	2	0	1		glycerol ether metabolic process	GO:0006662	P	5	44	7	0.717561
								electron transporter, transferring electrons within the cyclic electron transport pathway of photosynthesis activity	GO:0045156	F	5	3	0	1		ether metabolic process	GO:0018904	P	4	44	7	0.717561
								chlorophyllase activity	GO:0047746	F	6	1	0	1		oligosaccharide metabolic process	GO:0009311	P	5	62	10	0.719545
								phosphoenolpyruvate carboxykinase (ATP) activity	GO:0004612	F	7	7	0	1		organelle localization	GO:0051640	P	4	26	4	0.726237
								phosphomannomutase activity	GO:0004615	F	6	1	0	1		lipid transport	GO:0006869	P	5	26	4	0.726237
								protein-DNA loading ATPase activity	GO:0033170	F	11	1	0	1		lipid localization	GO:0010876	P	4	26	4	0.726237
								violaxanthin de-epoxidase activity	GO:0046422	F	4	1	0	1		nuclear transport	GO:0051169	P	5	20	3	0.736045
								tRNA A64-2'-O-ribosylphosphate transferase activity	GO:0043399	F	5	2	0	1		glucosamine-containing compound catabolic process	GO:1901072	P	7	20	3	0.736045
								4-hydroxy-3-methylbut-2-en-1-yl diphosphate synthase activity	GO:0046429	F	6	1	0	1		glucosamine-containing compound metabolic process	GO:1901071	P	6	20	3	0.736045
								5,10-methylenetetrahydrofolate-dependent methyltransferase activity	GO:0042083	F	6	4	0	1		amino sugar catabolic process	GO:0046348	P	6	20	3	0.736045
								phosphatidylserine decarboxylase activity	GO:0004609	F	6	3	0	1		amino sugar metabolic process	GO:0006040	P	5	20	3	0.736045
								sulfate adenylyltransferase (ATP) activity	GO:0004781	F	8	7	0	1		aminoglycan catabolic process	GO:0006026	P	6	20	3	0.736045
								sulfate adenylyltransferase activity	GO:0004779	F	7	7	0	1		chitin catabolic process	GO:0006032	P	6	20	3	0.736045
								transferase activity, transferring amino-acyl groups	GO:0016755	F	4	3	0	1		chitin metabolic process	GO:0006030	P	5	20	3	0.736045
								glutathione gamma-glutamylcysteinyltransferase activity	GO:0016756	F	5	2	0	1		nucleocytoplasmic transport	GO:0006913	P	6	20	3	0.736045
								racemase activity, acting on amino acids and derivatives	GO:0036361	F	6	5	0	1		actin filament organization	GO:0007015	P	5	45	7	0.740009
								thymidine kinase activity	GO:0004797	F	9	1	0	1		covalent chromatin modification	GO:0016569	P	5	45	7	0.740009
								thiamine diphosphokinase activity	GO:0004788	F	6	3	0	1		histone modification	GO:0016570	P	6	45	7	0.740009
								thiamine-phosphate diphosphorylase activity	GO:0004789	F	5	2	0	1		response to wounding	GO:0009611	P	4	39	6	0.742494
								transferase activity, transferring aldehyde or ketonic groups	GO:0016744	F	4	3	0	1		disaccharide biosynthetic process	GO:0046351	P	6	39	6	0.742494
								hydroxymethyl-, formyl- and related transferase activity	GO:0016742	F	5	8	0	1		porphyrin-containing compound metabolic process	GO:0006778	P	5	33	5	0.746851
								aminoacyl-tRNA editing activity	GO:0002161	F	5	4	0	1		translational termination	GO:0006415	P	7	33	5	0.746851
								P-P-bond-hydrolysis-driven protein transmembrane transporter activity	GO:0015450	F	5	3	0	1		chromatin remodeling	GO:0006338	P	5	14	2	0.755523
								thymidylate synthase activity	GO:0004799	F	7	4	0	1		folic acid-containing compound biosynthetic process	GO:0009396	P	6	14	2	0.755523
								thiolester hydrolase activity	GO:0016790	F	5	17	0	1		glutamine family amino acid biosynthetic process	GO:0009084	P	7	14	2	0.755523
								diphosphotransferase activity	GO:0016778	F	5	6	0	1		growth	GO:0040007	P	2	14	2	0.755523
								sulfurtransferase activity	GO:0016783	F	5	7	0	1		system development	GO:0048731	P	4	14	2	0.755523
								protein carboxyl O-methyltransferase activity	GO:0051998	F	5	4	0	1		sphingolipid metabolic process	GO:0006665	P	5	7	1	0.75679
								excitatory extracellular ligand-gated ion channel activity	GO:0005231	F	8	4	0	1		meiotic cell cycle	GO:0051321	P	3	7	1	0.75679
								extracellularly glutamate-gated ion channel activity	GO:0005234	F	9	4	0	1		diaminopimelate metabolic process	GO:0046451	P	5	7	1	0.75679
								cation:cation antiporter activity	GO:0015491	F	7	1	0	1		lysine metabolic process	GO:0006553	P	7	7	1	0.75679
								phosphatidylinositol binding	GO:0035091	F	5	13	0	1		response to bacterium	GO:0009617	P	4	7	1	0.75679
								nitronate monooxygenase activity	GO:0018580	F	6	1	0	1		cellular response to oxygen-containing compound	GO:1901701	P	5	7	1	0.75679
								metalloexopeptidase activity	GO:0008235	F	7	6	0	1		establishment of organelle localization	GO:0051656	P	4	7	1	0.75679
								omega peptidase activity	GO:0008242	F	7	5	0	1		defense response to bacterium	GO:0042742	P	5	7	1	0.75679
								palmitoyl hydrolase activity	GO:0098599	F	4	3	0	1		peroxisomal membrane transport	GO:0015919	P	6	7	1	0.75679
								5'-nucleotidase activity	GO:0008253	F	8	2	0	1		protein import into peroxisome matrix	GO:0016558	P	7	7	1	0.75679
								nucleosome binding	GO:0031491	F	4	2	0	1		DNA catabolic process	GO:0006308	P	6	7	1	0.75679
								nucleotidase activity	GO:0008252	F	7	2	0	1		regulation of protein complex disassembly	GO:0043244	P	5	7	1	0.75679
								ATPase activator activity	GO:0001671	F	5	4	0	1		nucleoside bisphosphate biosynthetic process	GO:0033866	P	7	7	1	0.75679
								peroxiredoxin activity	GO:0051920	F	3	3	0	1		ribonucleoside bisphosphate biosynthetic process	GO:0034030	P	8	7	1	0.75679
								single-stranded DNA exodeoxyribonuclease activity	GO:0008297	F	7	1	0	1		purine nucleoside bisphosphate biosynthetic process	GO:0034033	P	7	7	1	0.75679
								2,3-bisphosphoglycerate-independent phosphoglycerate mutase activity	GO:0046537	F	7	2	0	1		lysine biosynthetic process	GO:0009085	P	8	7	1	0.75679
								pyrroline-5-carboxylate reductase activity	GO:0004735	F	6	1	0	1		lysine biosynthetic process via diaminopimelate	GO:0009089	P	6	7	1	0.75679
								oxidoreductase activity, acting on iron-sulfur proteins as donors	GO:0016730	F	4	1	0	1		disaccharide metabolic process	GO:0005984	P	5	58	9	0.757449
								ribose-5-phosphate isomerase activity	GO:0004751	F	6	4	0	1		response to hormone	GO:0009725	P	4	135	22	0.758046
								riboflavin synthase activity	GO:0004746	F	5	2	0	1		response to endogenous stimulus	GO:0009719	P	3	135	22	0.758046
								ribose phosphate diphosphokinase activity	GO:0004749	F	6	2	0	1		cation transport	GO:0006812	P	6	354	60	0.763995
								2-oxoglutarate-dependent dioxygenase activity	GO:0016706	F	5	2	0	1		cell communication	GO:0007154	P	3	401	68	0.774849
								oxidoreductase activity, acting on paired donors, with incorporation or reduction of molecular oxygen, NAD(P)H as one donor, and incorporation of two atoms of oxygen into one donor	GO:0016708	F	5	1	0	1		drug transmembrane transport	GO:0006855	P	6	59	9	0.775513
								protein serine/threonine/tyrosine kinase activity	GO:0004712	F	5	1	0	1		response to drug	GO:0042493	P	4	59	9	0.775513
								protein-L-isoaspartate (D-aspartate) O-methyltransferase activity	GO:0004719	F	6	2	0	1		drug transport	GO:0015893	P	5	59	9	0.775513
								hydroxyacylglutathione hydrolase activity	GO:0004416	F	6	1	0	1		metal ion transport	GO:0030001	P	7	195	32	0.778236
								hydroxymethylbilane synthase activity	GO:0004418	F	5	2	0	1		electron transport chain	GO:0022900	P	4	28	4	0.77989
								acylglycerol O-acyltransferase activity	GO:0016411	F	7	3	0	1		protein peptidyl-prolyl isomerization	GO:0000413	P	9	47	7	0.78106
								serine O-acyltransferase activity	GO:0016412	F	7	4	0	1		peptidyl-proline modification	GO:0018208	P	8	47	7	0.78106
								O-acetyltransferase activity	GO:0016413	F	7	5	0	1		lipid biosynthetic process	GO:0008610	P	5	259	43	0.782343
								pre-mRNA binding	GO:0036002	F	6	2	0	1		sulfur compound biosynthetic process	GO:0044272	P	5	41	6	0.785916
								1-phosphatidylinositol 4-kinase activity	GO:0004430	F	7	4	0	1		ion homeostasis	GO:0050801	P	6	15	2	0.789432
								indole-3-glycerol-phosphate synthase activity	GO:0004425	F	6	3	0	1		nucleotide-excision repair	GO:0006289	P	7	15	2	0.789432
								imidazoleglycerol-phosphate dehydratase activity	GO:0004424	F	6	1	0	1		drug catabolic process	GO:0042737	P	5	22	3	0.794398
								homogentisate 1,2-dioxygenase activity	GO:0004411	F	6	1	0	1		chloride transport	GO:0006821	P	8	22	3	0.794398
								malate synthase activity	GO:0004474	F	6	1	0	1		gene expression	GO:0010467	P	5	2529	448	0.794808
								isopentenyl-diphosphate delta-isomerase activity	GO:0004452	F	6	3	0	1		terpenoid metabolic process	GO:0006721	P	6	8	1	0.801279
								isocitrate lyase activity	GO:0004451	F	6	2	0	1		ammonium transport	GO:0015696	P	6	8	1	0.801279
								ketol-acid reductoisomerase activity	GO:0004455	F	6	5	0	1		terpenoid biosynthetic process	GO:0016114	P	6	8	1	0.801279
								CoA carboxylase activity	GO:0016421	F	5	3	0	1		cellular response to chemical stimulus	GO:0070887	P	4	8	1	0.801279
								formyltetrahydrofolate deformylase activity	GO:0008864	F	6	1	0	1		copper ion transport	GO:0006825	P	9	8	1	0.801279
								mRNA guanylyltransferase activity	GO:0004484	F	8	3	0	1		ammonium transmembrane transport	GO:0072488	P	7	8	1	0.801279
								diaminopimelate epimerase activity	GO:0008837	F	8	4	0	1		RNA processing	GO:0006396	P	6	268	44	0.808515
								glutamyl-tRNA reductase activity	GO:0008883	F	5	3	0	1		organonitrogen compound metabolic process	GO:1901564	P	4	4300	767	0.811788
								holo-[acyl-carrier-protein] synthase activity	GO:0008897	F	6	2	0	1		protein ubiquitination	GO:0016567	P	9	110	17	0.813043
								GMP synthase (glutamine-hydrolyzing) activity	GO:0003922	F	6	1	0	1		trehalose biosynthetic process	GO:0005992	P	7	36	5	0.813446
								GPI-anchor transamidase activity	GO:0003923	F	4	1	0	1		tRNA processing	GO:0008033	P	8	74	11	0.818249
								GTP cyclohydrolase I activity	GO:0003934	F	8	2	0	1		peroxisome organization	GO:0007031	P	5	16	2	0.819119
								IMP cyclohydrolase activity	GO:0003937	F	7	2	0	1		folic acid-containing compound metabolic process	GO:0006760	P	5	16	2	0.819119
								DNA-(apurinic or apyrimidinic site) endonuclease activity	GO:0003906	F	4	1	0	1		intracellular protein transmembrane transport	GO:0065002	P	6	16	2	0.819119
								FMN adenylyltransferase activity	GO:0003919	F	7	1	0	1		reactive oxygen species metabolic process	GO:0072593	P	4	16	2	0.819119
								RNA ligase (ATP) activity	GO:0003972	F	5	1	0	1		pteridine-containing compound biosynthetic process	GO:0042559	P	6	16	2	0.819119
								UDP-glucose:glycoprotein glucosyltransferase activity	GO:0003980	F	7	1	0	1		protein transmembrane transport	GO:0071806	P	6	16	2	0.819119
								fucosidase activity	GO:0015928	F	6	3	0	1		superoxide metabolic process	GO:0006801	P	5	16	2	0.819119
								trehalase activity	GO:0015927	F	6	1	0	1		cell wall organization	GO:0071555	P	4	56	8	0.82793
								NAD+ kinase activity	GO:0003951	F	6	5	0	1		external encapsulating structure organization	GO:0045229	P	4	56	8	0.82793
								glutamate synthase activity	GO:0015930	F	5	5	0	1		catabolic process	GO:0009056	P	3	358	59	0.83149
								mannosyltransferase activity	GO:0000030	F	6	2	0	1		trehalose metabolic process	GO:0005991	P	6	37	5	0.832254
								acetyl-CoA carboxylase activity	GO:0003989	F	6	3	0	1		alpha-amino acid biosynthetic process	GO:1901607	P	6	69	10	0.834451
								acyl-CoA oxidase activity	GO:0003997	F	6	6	0	1		fatty acid metabolic process	GO:0006631	P	5	124	19	0.834539
								metallochaperone activity	GO:0016530	F	3	4	0	1		response to organic substance	GO:0010033	P	4	142	22	0.834586
								copper chaperone activity	GO:0016531	F	4	4	0	1		protein targeting to peroxisome	GO:0006625	P	6	9	1	0.837631
								superoxide dismutase copper chaperone activity	GO:0016532	F	5	2	0	1		phosphatidylserine biosynthetic process	GO:0006659	P	6	9	1	0.837631
								inositol tetrakisphosphate kinase activity	GO:0051765	F	6	11	0	1		phosphatidylserine metabolic process	GO:0006658	P	5	9	1	0.837631
								inositol trisphosphate kinase activity	GO:0051766	F	6	18	0	1		peroxisomal transport	GO:0043574	P	5	9	1	0.837631
								alpha,alpha-trehalase activity	GO:0004555	F	7	1	0	1		heme oxidation	GO:0006788	P	4	9	1	0.837631
								tRNA-specific ribonuclease activity	GO:0004549	F	5	3	0	1		asparagine metabolic process	GO:0006528	P	6	9	1	0.837631
								isochorismate synthase activity	GO:0008909	F	6	1	0	1		asparagine biosynthetic process	GO:0006529	P	7	9	1	0.837631
								inositol-3-phosphate synthase activity	GO:0004512	F	5	8	0	1		establishment of protein localization to peroxisome	GO:0072663	P	6	9	1	0.837631
								nicotinate-nucleotide diphosphorylase (carboxylating) activity	GO:0004514	F	6	2	0	1		protein localization to peroxisome	GO:0072662	P	6	9	1	0.837631
								RNA-DNA hybrid ribonuclease activity	GO:0004523	F	7	2	0	1		transcription elongation from RNA polymerase II promoter	GO:0006368	P	8	9	1	0.837631
								ribonuclease P activity	GO:0004526	F	6	1	0	1		glycolipid transport	GO:0046836	P	6	9	1	0.837631
								exodeoxyribonuclease activity	GO:0004529	F	5	2	0	1		branched-chain amino acid biosynthetic process	GO:0009082	P	6	9	1	0.837631
								heme transporter activity	GO:0015232	F	5	2	0	1		branched-chain amino acid metabolic process	GO:0009081	P	5	9	1	0.837631
								dolichyl-phosphate-mannose-glycolipid alpha-mannosyltransferase activity	GO:0004584	F	7	2	0	1		cellular component organization or biogenesis	GO:0071840	P	2	811	138	0.841876
								dolichyl-phosphate-glucose-glycolipid alpha-glucosyltransferase activity	GO:0004583	F	7	1	0	1		regulation of catalytic activity	GO:0050790	P	4	57	8	0.842549
								pantoate-beta-alanine ligase activity	GO:0004592	F	6	1	0	1		polysaccharide catabolic process	GO:0000272	P	6	17	2	0.844992
								pantothenate kinase activity	GO:0004594	F	6	2	0	1		hexose metabolic process	GO:0019318	P	5	38	5	0.849484
								alpha-L-fucosidase activity	GO:0004560	F	7	3	0	1		protein localization to organelle	GO:0033365	P	6	58	8	0.856165
								lipid-A-disaccharide synthase activity	GO:0008915	F	6	1	0	1		regulation of molecular function	GO:0065009	P	3	58	8	0.856165
								beta-mannosidase activity	GO:0004567	F	7	1	0	1		protein import	GO:0017038	P	6	25	3	0.861412
								mannosyl-glycoprotein endo-beta-N-acetylglucosaminidase activity	GO:0033925	F	6	1	0	1		ribonucleoside metabolic process	GO:0009119	P	6	25	3	0.861412
								prephenate dehydrogenase (NAD+) activity	GO:0008977	F	6	4	0	1		translational initiation	GO:0006413	P	4	32	4	0.861897
								signal recognition particle binding	GO:0005047	F	5	1	0	1		protein modification by small protein conjugation	GO:0032446	P	8	115	17	0.864854
								intramolecular transferase activity, transferring hydroxy groups	GO:0050486	F	5	1	0	1		cofactor catabolic process	GO:0051187	P	5	10	1	0.867335
								peptide transmembrane transporter activity	GO:1904680	F	5	3	0	1		porphyrin-containing compound catabolic process	GO:0006787	P	6	10	1	0.867335
								amide transmembrane transporter activity	GO:0042887	F	4	3	0	1		nicotinamide nucleotide metabolic process	GO:0046496	P	7	10	1	0.867335
								mannosylglycoprotein endo-beta-mannosidase activity	GO:0033947	F	8	1	0	1		DNA-templated transcription, elongation	GO:0006354	P	7	10	1	0.867335
								biotin-protein ligase activity	GO:0018271	F	4	1	0	1		tetrapyrrole catabolic process	GO:0033015	P	6	10	1	0.867335
								acyl-CoA hydrolase activity	GO:0047617	F	7	1	0	1		pyridine nucleotide metabolic process	GO:0019362	P	6	10	1	0.867335
								carboxyl-O-methyltransferase activity	GO:0010340	F	7	4	0	1		pyridine nucleotide biosynthetic process	GO:0019363	P	7	10	1	0.867335
								protein C-terminus binding	GO:0008022	F	4	1	0	1		nicotinamide nucleotide biosynthetic process	GO:0019359	P	8	10	1	0.867335
								alcohol O-acyltransferase activity	GO:0034318	F	7	1	0	1		pteridine-containing compound metabolic process	GO:0042558	P	5	18	2	0.867455
								adenosine-phosphate deaminase activity	GO:0047623	F	5	2	0	1		cellular nitrogen compound metabolic process	GO:0034641	P	4	3437	606	0.868443
								protein transporter activity	GO:0140318	F	3	3	0	1		cell wall modification	GO:0042545	P	5	46	6	0.869854
								SNARE binding	GO:0000149	F	4	2	0	1		lipid modification	GO:0030258	P	5	26	3	0.879044
								amino-acid racemase activity	GO:0047661	F	7	4	0	1		glucose metabolic process	GO:0006006	P	6	26	3	0.879044
								modified amino acid binding	GO:0072341	F	3	2	0	1		GPI anchor biosynthetic process	GO:0006506	P	7	19	2	0.886888
								phosphatidylinositol kinase activity	GO:0052742	F	6	4	0	1		transcription initiation from RNA polymerase II promoter	GO:0006367	P	8	19	2	0.886888
								molecular carrier activity	GO:0140104	F	2	4	0	1		protein metabolic process	GO:0019538	P	4	3726	656	0.888691
								alternative oxidase activity	GO:0009916	F	6	6	0	1		oxidoreduction coenzyme metabolic process	GO:0006733	P	6	11	1	0.891607
								folic acid binding	GO:0005542	F	4	2	0	1		defense response to other organism	GO:0098542	P	4	11	1	0.891607
								inositol-1,3,4-trisphosphate 5-kinase activity	GO:0052726	F	7	11	0	1		proteasomal protein catabolic process	GO:0010498	P	6	11	1	0.891607
								inositol-1,3,4-trisphosphate 6-kinase activity	GO:0052725	F	7	11	0	1		proteasome-mediated ubiquitin-dependent protein catabolic process	GO:0043161	P	7	11	1	0.891607
								D-aminoacyl-tRNA deacylase activity	GO:0051499	F	6	1	0	1		alpha-amino acid catabolic process	GO:1901606	P	6	11	1	0.891607
								1-deoxy-D-xylulose-5-phosphate synthase activity	GO:0008661	F	5	3	0	1		response to external biotic stimulus	GO:0043207	P	4	11	1	0.891607
								inositol oxygenase activity	GO:0050113	F	5	1	0	1		response to other organism	GO:0051707	P	3	11	1	0.891607
								oxidized base lesion DNA N-glycosylase activity	GO:0000702	F	5	1	0	1		response to acid chemical	GO:0001101	P	4	11	1	0.891607
								2-dehydropantoate 2-reductase activity	GO:0008677	F	6	1	0	1		small molecule catabolic process	GO:0044282	P	4	34	4	0.892028
								CoA hydrolase activity	GO:0016289	F	6	1	0	1		multicellular organismal process	GO:0032501	P	2	144	21	0.899334
								pectate lyase activity	GO:0030570	F	6	5	0	1		actin polymerization or depolymerization	GO:0008154	P	6	42	5	0.904318
								tocopherol cyclase activity	GO:0009976	F	4	1	0	1		protein deubiquitination	GO:0016579	P	7	42	5	0.904318
								cyclase activity	GO:0009975	F	3	1	0	1		protein modification by small protein removal	GO:0070646	P	6	42	5	0.904318
								macromolecule transmembrane transporter activity	GO:0022884	F	4	3	0	1		tetrapyrrole biosynthetic process	GO:0033014	P	6	35	4	0.904807
								phosphatase inhibitor activity	GO:0019212	F	5	5	0	1		establishment of protein localization to organelle	GO:0072594	P	5	49	6	0.905563
								deacetylase activity	GO:0019213	F	4	1	0	1		riboflavin metabolic process	GO:0006771	P	5	12	1	0.911438
								malonyl-CoA decarboxylase activity	GO:0050080	F	6	1	0	1		flavin-containing compound metabolic process	GO:0042726	P	5	12	1	0.911438
								serine O-acetyltransferase activity	GO:0009001	F	8	4	0	1		flavin-containing compound biosynthetic process	GO:0042727	P	6	12	1	0.911438
								double-stranded RNA binding	GO:0003725	F	6	3	0	1		riboflavin biosynthetic process	GO:0009231	P	6	12	1	0.911438
								mRNA binding	GO:0003729	F	6	8	0	1		cellular amino acid catabolic process	GO:0009063	P	5	12	1	0.911438
								cytidylyltransferase activity	GO:0070567	F	6	2	0	1		sulfur compound metabolic process	GO:0006790	P	4	70	9	0.913756
								5'-3' exodeoxyribonuclease activity	GO:0035312	F	7	2	0	1		purine nucleoside metabolic process	GO:0042278	P	6	21	2	0.918063
								uridylate kinase activity	GO:0009041	F	7	2	0	1		guanosine-containing compound metabolic process	GO:1901068	P	8	21	2	0.918063
								inositol tetrakisphosphate 1-kinase activity	GO:0047325	F	7	11	0	1		purine ribonucleoside metabolic process	GO:0046128	P	7	21	2	0.918063
								tetraacyldisaccharide 4'-kinase activity	GO:0009029	F	6	1	0	1		cellular lipid metabolic process	GO:0044255	P	4	299	46	0.919113
								transcription corepressor activity	GO:0003714	F	4	3	0	1		protein localization to endoplasmic reticulum	GO:0070972	P	7	29	3	0.920538
								L-glutamine aminotransferase activity	GO:0070548	F	6	2	0	1		protein-containing complex subunit organization	GO:0043933	P	4	154	22	0.921925
								ADP-dependent NAD(P)H-hydrate dehydratase activity	GO:0052855	F	6	1	0	1		cellular response to extracellular stimulus	GO:0031668	P	4	13	1	0.927642
								phosphatidylinositol phosphate phosphatase activity	GO:0052866	F	7	1	0	1		cellular response to external stimulus	GO:0071496	P	4	13	1	0.927642
								oxidoreductase activity, acting on diphenols and related substances as donors, with copper protein as acceptor	GO:0052880	F	5	2	0	1		response to radiation	GO:0009314	P	4	13	1	0.927642
								glucose-6-phosphate dehydrogenase activity	GO:0004345	F	6	8	0	1		response to extracellular stimulus	GO:0009991	P	4	13	1	0.927642
								U5 snRNA binding	GO:0030623	F	7	2	0	1		cellular protein-containing complex assembly	GO:0034622	P	6	92	12	0.930125
								glutamate-cysteine ligase activity	GO:0004357	F	6	3	0	1		magnesium ion transport	GO:0015693	P	9	22	2	0.93043
								glucosylceramidase activity	GO:0004348	F	6	4	0	1		GPI anchor metabolic process	GO:0006505	P	7	22	2	0.93043
								glucose-6-phosphate isomerase activity	GO:0004347	F	6	4	0	1		divalent inorganic cation transport	GO:0072511	P	7	22	2	0.93043
								5-amino-6-(5-phosphoribosylamino)uracil reductase activity	GO:0008703	F	6	1	0	1		divalent metal ion transport	GO:0070838	P	8	22	2	0.93043
								fumarylacetoacetase activity	GO:0004334	F	6	1	0	1		protein polymerization	GO:0051258	P	7	30	3	0.931171
								ferrochelatase activity	GO:0004325	F	4	3	0	1		fatty acid biosynthetic process	GO:0006633	P	6	99	13	0.933011
								formate-tetrahydrofolate ligase activity	GO:0004329	F	5	1	0	1		tetrapyrrole metabolic process	GO:0033013	P	5	45	5	0.93313
								histidinol dehydrogenase activity	GO:0004399	F	6	1	0	1		phosphatidylinositol metabolic process	GO:0046488	P	7	73	9	0.935526
								glutamine-fructose-6-phosphate transaminase (isomerizing) activity	GO:0004360	F	7	2	0	1		protein modification by small protein conjugation or removal	GO:0070647	P	7	157	22	0.936462
								glutathione synthase activity	GO:0004363	F	6	10	0	1		phosphorylation	GO:0016310	P	6	1649	279	0.938507
								glutaminase activity	GO:0004359	F	6	1	0	1		metabolic process	GO:0008152	P	2	9899	1769	0.93918
								D-alanine-D-alanine ligase activity	GO:0008716	F	6	2	0	1		carboxylic acid biosynthetic process	GO:0046394	P	6	226	33	0.940032
								glutamate N-acetyltransferase activity	GO:0004358	F	8	1	0	1		indole-containing compound metabolic process	GO:0042430	P	5	14	1	0.940882
								glycerone kinase activity	GO:0004371	F	6	1	0	1		tryptophan metabolic process	GO:0006568	P	6	14	1	0.940882
								glycine dehydrogenase (decarboxylating) activity	GO:0004375	F	6	1	0	1		indolalkylamine metabolic process	GO:0006586	P	6	14	1	0.940882
								glycylpeptide N-tetradecanoyltransferase activity	GO:0004379	F	7	4	0	1		heme metabolic process	GO:0042168	P	4	14	1	0.940882
								arginine decarboxylase activity	GO:0008792	F	6	2	0	1		IMP biosynthetic process	GO:0006188	P	9	14	1	0.940882
								UDP-3-O-[3-hydroxymyristoyl] N-acetylglucosamine deacetylase activity	GO:0008759	F	5	1	0	1		IMP metabolic process	GO:0046040	P	8	14	1	0.940882
								2-C-methyl-D-erythritol 2,4-cyclodiphosphate synthase activity	GO:0008685	F	5	2	0	1		cellular aldehyde metabolic process	GO:0006081	P	4	14	1	0.940882
								DNA 5'-adenosine monophosphate hydrolase activity	GO:0033699	F	8	1	0	1		protein lipidation	GO:0006497	P	7	23	2	0.941015
								peptide deformylase activity	GO:0042586	F	6	2	0	1		lipoprotein metabolic process	GO:0042157	P	5	23	2	0.941015
								2-amino-4-hydroxy-6-hydroxymethyldihydropteridine diphosphokinase activity	GO:0003848	F	6	1	0	1		lipoprotein biosynthetic process	GO:0042158	P	6	23	2	0.941015
								3-dehydroquinate synthase activity	GO:0003856	F	6	1	0	1		organic acid biosynthetic process	GO:0016053	P	5	227	33	0.94352
								beta-1,4-mannosylglycoprotein 4-beta-N-acetylglucosaminyltransferase activity	GO:0003830	F	5	4	0	1		response to chemical	GO:0042221	P	3	215	31	0.944574
								3-methyl-2-oxobutanoate hydroxymethyltransferase activity	GO:0003864	F	6	3	0	1		glycerophospholipid metabolic process	GO:0006650	P	6	82	10	0.948365
								4-hydroxyphenylpyruvate dioxygenase activity	GO:0003868	F	6	2	0	1		membrane lipid biosynthetic process	GO:0046467	P	5	24	2	0.950056
								ubiquitin-like protein ligase binding	GO:0044389	F	5	14	0	1		glycolipid biosynthetic process	GO:0009247	P	6	24	2	0.950056
								protein C-terminal carboxyl O-methyltransferase activity	GO:0003880	F	6	2	0	1		regulation of lipid kinase activity	GO:0043550	P	6	15	1	0.9517
								AMP deaminase activity	GO:0003876	F	6	2	0	1		phospholipid transport	GO:0015914	P	6	15	1	0.9517
								ATP phosphoribosyltransferase activity	GO:0003879	F	6	1	0	1		regulation of lipid metabolic process	GO:0019216	P	5	15	1	0.9517
																organophosphate ester transport	GO:0015748	P	6	15	1	0.9517
																purine nucleoside monophosphate biosynthetic process	GO:0009127	P	8	15	1	0.9517
																purine nucleoside monophosphate metabolic process	GO:0009126	P	7	15	1	0.9517
																ribonucleoside monophosphate biosynthetic process	GO:0009156	P	8	15	1	0.9517
																ribonucleoside monophosphate metabolic process	GO:0009161	P	7	15	1	0.9517
																purine ribonucleoside monophosphate metabolic process	GO:0009167	P	8	15	1	0.9517
																purine ribonucleoside monophosphate biosynthetic process	GO:0009168	P	9	15	1	0.9517
																lipid metabolic process	GO:0006629	P	4	548	86	0.952503
																protein-containing complex assembly	GO:0065003	P	5	104	13	0.95687
																organelle assembly	GO:0070925	P	5	25	2	0.957764
																cellular amino acid biosynthetic process	GO:0008652	P	5	98	12	0.959497
																lipid catabolic process	GO:0016042	P	5	16	1	0.960539
																metallo-sulfur cluster assembly	GO:0031163	P	5	16	1	0.960539
																iron-sulfur cluster assembly	GO:0016226	P	5	16	1	0.960539
																glycerolipid metabolic process	GO:0046486	P	5	85	10	0.961686
																monocarboxylic acid biosynthetic process	GO:0072330	P	7	112	14	0.961829
																membrane lipid metabolic process	GO:0006643	P	5	34	3	0.961854
																dicarboxylic acid metabolic process	GO:0043648	P	7	17	1	0.967761
																coenzyme A metabolic process	GO:0015936	P	6	17	1	0.967761
																defense response	GO:0006952	P	4	51	5	0.96864
																glycolipid metabolic process	GO:0006664	P	6	27	2	0.969898
																liposaccharide metabolic process	GO:1903509	P	5	27	2	0.969898
																positive regulation of cellular component organization	GO:0051130	P	4	27	2	0.969898
																response to abiotic stimulus	GO:0009628	P	3	27	2	0.969898
																heterocycle catabolic process	GO:0046700	P	5	44	4	0.971534
																mRNA processing	GO:0006397	P	7	88	10	0.971846
																cotranslational protein targeting to membrane	GO:0006613	P	7	18	1	0.973661
																SRP-dependent cotranslational protein targeting to membrane	GO:0006614	P	8	18	1	0.973661
																organic acid catabolic process	GO:0016054	P	5	18	1	0.973661
																G protein-coupled receptor signaling pathway	GO:0007186	P	4	18	1	0.973661
																mRNA catabolic process	GO:0006402	P	6	18	1	0.973661
																RNA catabolic process	GO:0006401	P	6	18	1	0.973661
																response to biotic stimulus	GO:0009607	P	3	18	1	0.973661
																response to oxygen-containing compound	GO:1901700	P	4	18	1	0.973661
																pyridine-containing compound biosynthetic process	GO:0072525	P	6	18	1	0.973661
																pyridine-containing compound metabolic process	GO:0072524	P	5	18	1	0.973661
																carboxylic acid catabolic process	GO:0046395	P	6	18	1	0.973661
																protein catabolic process	GO:0030163	P	5	143	18	0.974273
																nucleobase-containing compound catabolic process	GO:0034655	P	5	28	2	0.974627
																organic cyclic compound catabolic process	GO:1901361	P	5	45	4	0.97528
																organophosphate biosynthetic process	GO:0090407	P	5	184	24	0.977795
																nucleoside monophosphate metabolic process	GO:0009123	P	6	19	1	0.978482
																nucleoside monophosphate biosynthetic process	GO:0009124	P	7	19	1	0.978482
																organic hydroxy compound metabolic process	GO:1901615	P	4	46	4	0.97856
																phosphatidylinositol biosynthetic process	GO:0006661	P	7	30	2	0.982024
																vitamin metabolic process	GO:0006766	P	4	30	2	0.982024
																water-soluble vitamin metabolic process	GO:0006767	P	5	30	2	0.982024
																water-soluble vitamin biosynthetic process	GO:0042364	P	6	30	2	0.982024
																regulation of transcription by RNA polymerase II	GO:0006357	P	7	30	2	0.982024
																vitamin biosynthetic process	GO:0009110	P	5	30	2	0.982024
																glycerophospholipid biosynthetic process	GO:0046474	P	6	39	3	0.982291
																Arp2/3 complex-mediated actin nucleation	GO:0034314	P	7	20	1	0.98242
																organelle organization	GO:0006996	P	4	559	84	0.982949
																transcription by RNA polymerase II	GO:0006366	P	7	56	5	0.983894
																cellular modified amino acid biosynthetic process	GO:0042398	P	6	40	3	0.984862
																pollen-pistil interaction	GO:0009875	P	3	65	6	0.986286
																pollination	GO:0009856	P	3	65	6	0.986286
																recognition of pollen	GO:0048544	P	3	65	6	0.986286
																multi-multicellular organism process	GO:0044706	P	3	65	6	0.986286
																cell recognition	GO:0008037	P	3	65	6	0.986286
																organonitrogen compound catabolic process	GO:1901565	P	5	191	24	0.987282
																establishment of protein localization to endoplasmic reticulum	GO:0072599	P	6	22	1	0.988267
																protein targeting to ER	GO:0045047	P	7	22	1	0.988267
																histone methylation	GO:0016571	P	6	22	1	0.988267
																peptidyl-lysine methylation	GO:0018022	P	6	22	1	0.988267
																histone lysine methylation	GO:0034968	P	7	22	1	0.988267
																cellular component assembly	GO:0022607	P	4	152	18	0.988383
																cellular modified amino acid metabolic process	GO:0006575	P	4	42	3	0.988971
																glycerolipid biosynthetic process	GO:0045017	P	5	42	3	0.988971
																ribonucleoside bisphosphate metabolic process	GO:0033875	P	7	33	2	0.989348
																nucleoside bisphosphate metabolic process	GO:0033865	P	6	33	2	0.989348
																purine nucleoside bisphosphate metabolic process	GO:0034032	P	6	33	2	0.989348
																macromolecule catabolic process	GO:0009057	P	5	207	26	0.989905
																protein targeting to membrane	GO:0006612	P	6	23	1	0.990415
																positive regulation of cellular component biogenesis	GO:0044089	P	3	23	1	0.990415
																positive regulation of organelle organization	GO:0010638	P	5	23	1	0.990415
																vacuolar transport	GO:0007034	P	5	23	1	0.990415
																positive regulation of protein complex assembly	GO:0031334	P	4	23	1	0.990415
																positive regulation of supramolecular fiber organization	GO:1902905	P	5	23	1	0.990415
																positive regulation of actin filament polymerization	GO:0030838	P	6	23	1	0.990415
																actin nucleation	GO:0045010	P	6	23	1	0.990415
																positive regulation of cytoskeleton organization	GO:0051495	P	6	23	1	0.990415
																positive regulation of protein polymerization	GO:0032273	P	5	23	1	0.990415
																cellular nitrogen compound catabolic process	GO:0044270	P	5	43	3	0.990599
																multi-organism process	GO:0051704	P	2	76	7	0.991028
																alcohol metabolic process	GO:0006066	P	4	34	2	0.991066
																phospholipid metabolic process	GO:0006644	P	5	113	12	0.991101
																aromatic compound catabolic process	GO:0019439	P	5	44	3	0.991994
																reproductive process	GO:0022414	P	2	77	7	0.992105
																reproduction	GO:0000003	P	2	77	7	0.992105
																RNA polyadenylation	GO:0043631	P	7	24	1	0.99217
																response to external stimulus	GO:0009605	P	3	35	2	0.992512
																small molecule biosynthetic process	GO:0044283	P	4	289	38	0.992592
																aromatic amino acid family biosynthetic process	GO:0009073	P	6	45	3	0.993188
																modification-dependent protein catabolic process	GO:0019941	P	7	101	10	0.993301
																modification-dependent macromolecule catabolic process	GO:0043632	P	6	101	10	0.993301
																ubiquitin-dependent protein catabolic process	GO:0006511	P	8	101	10	0.993301
																mRNA metabolic process	GO:0016071	P	7	109	11	0.993774
																cellular component organization	GO:0016043	P	3	707	105	0.993971
																homeostatic process	GO:0042592	P	4	402	55	0.994719
																coenzyme biosynthetic process	GO:0009108	P	6	64	5	0.994749
																regulation of actin cytoskeleton organization	GO:0032956	P	5	26	1	0.994775
																regulation of actin filament-based process	GO:0032970	P	4	26	1	0.994775
																regulation of actin filament organization	GO:0110053	P	6	26	1	0.994775
																actin filament polymerization	GO:0030041	P	7	26	1	0.994775
																regulation of supramolecular fiber organization	GO:1902903	P	5	26	1	0.994775
																regulation of actin filament polymerization	GO:0030833	P	6	26	1	0.994775
																regulation of actin filament length	GO:0030832	P	5	26	1	0.994775
																regulation of protein complex assembly	GO:0043254	P	4	26	1	0.994775
																regulation of actin polymerization or depolymerization	GO:0008064	P	6	26	1	0.994775
																regulation of protein polymerization	GO:0032271	P	5	26	1	0.994775
																cellular metabolic process	GO:0044237	P	3	6616	1144	0.99543
																regulation of cellular component biogenesis	GO:0044087	P	3	27	1	0.995731
																phospholipid biosynthetic process	GO:0008654	P	5	66	5	0.996068
																regulation of anatomical structure size	GO:0090066	P	4	28	1	0.996513
																regulation of cellular component size	GO:0032535	P	4	28	1	0.996513
																protein phosphorylation	GO:0006468	P	7	1517	239	0.996857
																proteolysis involved in cellular protein catabolic process	GO:0051603	P	6	130	13	0.996949
																cellular protein catabolic process	GO:0044257	P	6	130	13	0.996949
																DNA metabolic process	GO:0006259	P	5	450	61	0.997263
																aromatic amino acid family metabolic process	GO:0009072	P	5	61	4	0.997749
																cellular macromolecule catabolic process	GO:0044265	P	5	177	19	0.99797
																regulation of biological quality	GO:0065008	P	3	462	62	0.998114
																coenzyme metabolic process	GO:0006732	P	5	82	6	0.99868
																potassium ion transport	GO:0006813	P	8	46	2	0.998966
																cellular macromolecule metabolic process	GO:0044260	P	4	5078	855	0.999183
																cofactor biosynthetic process	GO:0051188	P	5	119	10	0.999265
																cellular response to stimulus	GO:0051716	P	3	744	103	0.999592
																organic substance metabolic process	GO:0071704	P	3	7809	1336	0.999779
																potassium ion transmembrane transport	GO:0071805	P	9	42	1	0.999795
																macromolecule modification	GO:0043412	P	5	2182	340	0.999812
																cofactor metabolic process	GO:0051186	P	4	147	12	0.999845
																phosphorus metabolic process	GO:0006793	P	4	2143	332	0.999863
																phosphate-containing compound metabolic process	GO:0006796	P	5	2143	332	0.999863
																chromosome organization	GO:0051276	P	5	357	40	0.999918
																DNA-templated transcription, initiation	GO:0006352	P	7	60	2	0.999922
																regulation of cellular process	GO:0050794	P	3	1895	287	0.999936
																primary metabolic process	GO:0044238	P	3	7431	1259	0.999941
																regulation of biological process	GO:0050789	P	2	1958	297	0.999946
																cellular catabolic process	GO:0044248	P	4	236	22	0.999963
																cellular protein modification process	GO:0006464	P	6	2126	323	0.999971
																protein modification process	GO:0036211	P	5	2126	323	0.999971
																cellular response to DNA damage stimulus	GO:0006974	P	5	401	42	0.999995
																cellular response to stress	GO:0033554	P	4	408	42	0.999998
																DNA repair	GO:0006281	P	6	398	40	0.999999
																macromolecule metabolic process	GO:0043170	P	4	6115	995	1
																nitrogen compound metabolic process	GO:0006807	P	3	6525	1059	1
																protein dephosphorylation	GO:0006470	P	7	224	14	1
																dephosphorylation	GO:0016311	P	6	224	14	1
																biological regulation	GO:0065007	P	2	2235	314	1
																proteolysis	GO:0006508	P	5	901	103	1
																regulation of macromolecule metabolic process	GO:0060255	P	4	1390	173	1
																nucleobase-containing compound metabolic process	GO:0006139	P	4	2629	371	1
																organic cyclic compound metabolic process	GO:1901360	P	4	2844	405	1
																regulation of metabolic process	GO:0019222	P	3	1419	176	1
																regulation of nitrogen compound metabolic process	GO:0051171	P	4	1346	164	1
																regulation of cellular metabolic process	GO:0031323	P	4	1368	167	1
																regulation of primary metabolic process	GO:0080090	P	4	1361	165	1
																heterocycle metabolic process	GO:0046483	P	4	2782	391	1
																cellular aromatic compound metabolic process	GO:0006725	P	4	2786	387	1
																regulation of cellular macromolecule biosynthetic process	GO:2000112	P	6	1320	154	1
																regulation of biosynthetic process	GO:0009889	P	4	1320	154	1
																regulation of cellular biosynthetic process	GO:0031326	P	5	1320	154	1
																regulation of macromolecule biosynthetic process	GO:0010556	P	5	1320	154	1
																regulation of gene expression	GO:0010468	P	5	1361	160	1
																regulation of nucleobase-containing compound metabolic process	GO:0019219	P	5	1308	152	1
																regulation of nucleic acid-templated transcription	GO:1903506	P	7	1298	147	1
																regulation of transcription, DNA-templated	GO:0006355	P	6	1298	147	1
																regulation of RNA biosynthetic process	GO:2001141	P	6	1298	147	1
																RNA metabolic process	GO:0016070	P	6	1911	240	1
																regulation of RNA metabolic process	GO:0051252	P	5	1300	147	1
																organic cyclic compound biosynthetic process	GO:1901362	P	5	1790	220	1
																nucleobase-containing compound biosynthetic process	GO:0034654	P	5	1601	189	1
																heterocycle biosynthetic process	GO:0018130	P	5	1718	205	1
																RNA biosynthetic process	GO:0032774	P	6	1490	168	1
																nucleic acid metabolic process	GO:0090304	P	5	2345	297	1
																anatomical structure homeostasis	GO:0060249	P	5	217	4	1
																transcription, DNA-templated	GO:0006351	P	6	1487	165	1
																nucleic acid-templated transcription	GO:0097659	P	7	1487	165	1
																telomere organization	GO:0032200	P	6	217	4	1
																aromatic compound biosynthetic process	GO:0019438	P	5	1713	199	1
																telomere maintenance	GO:0000723	P	6	217	4	1
																reproductive system development	GO:0061458	P	5	5	0	1
																regulation of developmental process	GO:0050793	P	3	4	0	1
																macromolecule deacylation	GO:0098732	P	6	4	0	1
																plant ovule development	GO:0048481	P	4	1	0	1
																protein import into nucleus	GO:0006606	P	6	8	0	1
																floral whorl development	GO:0048438	P	4	1	0	1
																triglyceride metabolic process	GO:0006641	P	7	1	0	1
																floral organ development	GO:0048437	P	4	1	0	1
																neutral lipid metabolic process	GO:0006638	P	5	1	0	1
																carpel development	GO:0048440	P	5	1	0	1
																fatty acid beta-oxidation	GO:0006635	P	6	6	0	1
																acylglycerol metabolic process	GO:0006639	P	6	1	0	1
																posttranslational protein targeting to endoplasmic reticulum membrane	GO:0006620	P	7	4	0	1
																gynoecium development	GO:0048467	P	5	1	0	1
																replication fork protection	GO:0048478	P	7	1	0	1
																ncRNA 3'-end processing	GO:0043628	P	8	1	0	1
																positive regulation of transcription elongation from RNA polymerase II promoter	GO:0032968	P	8	2	0	1
																negative regulation of multicellular organismal process	GO:0051241	P	3	3	0	1
																leukotriene metabolic process	GO:0006691	P	6	1	0	1
																icosanoid metabolic process	GO:0006690	P	5	1	0	1
																inositol trisphosphate metabolic process	GO:0032957	P	6	11	0	1
																inositol phosphate biosynthetic process	GO:0032958	P	6	2	0	1
																regulation of division septum assembly	GO:0032955	P	5	1	0	1
																positive regulation of RNA metabolic process	GO:0051254	P	5	2	0	1
																regulation of cytokinetic process	GO:0032954	P	5	1	0	1
																inositol phosphate metabolic process	GO:0043647	P	5	13	0	1
																translesion synthesis	GO:0019985	P	8	2	0	1
																charged-tRNA amino acid modification	GO:0019988	P	7	2	0	1
																dicarboxylic acid biosynthetic process	GO:0043650	P	7	5	0	1
																lipooligosaccharide metabolic process	GO:1901269	P	5	3	0	1
																phytochromobilin metabolic process	GO:0051202	P	5	1	0	1
																vesicle organization	GO:0016050	P	5	8	0	1
																lipooligosaccharide biosynthetic process	GO:1901271	P	6	3	0	1
																photosynthetic electron transport chain	GO:0009767	P	5	8	0	1
																cellular response to nutrient levels	GO:0031669	P	5	5	0	1
																response to nutrient levels	GO:0031667	P	5	5	0	1
																cellular amide catabolic process	GO:0043605	P	6	1	0	1
																spindle assembly	GO:0051225	P	5	9	0	1
																prenylcysteine metabolic process	GO:0030329	P	5	1	0	1
																cellular component morphogenesis	GO:0032989	P	4	1	0	1
																prenylcysteine catabolic process	GO:0030328	P	6	1	0	1
																detoxification	GO:0098754	P	2	4	0	1
																cellular response to phosphate starvation	GO:0016036	P	6	3	0	1
																nucleoside phosphate catabolic process	GO:1901292	P	6	1	0	1
																response to carbohydrate	GO:0009743	P	5	2	0	1
																brassinosteroid mediated signaling pathway	GO:0009742	P	6	1	0	1
																response to brassinosteroid	GO:0009741	P	5	1	0	1
																response to sucrose	GO:0009744	P	7	2	0	1
																regulation of protein stability	GO:0031647	P	4	1	0	1
																regulation of multicellular organismal process	GO:0051239	P	3	4	0	1
																ribosome assembly	GO:0042255	P	6	2	0	1
																mature ribosome assembly	GO:0042256	P	7	2	0	1
																tubulin complex assembly	GO:0007021	P	7	1	0	1
																post-chaperonin tubulin folding pathway	GO:0007023	P	4	1	0	1
																endoplasmic reticulum organization	GO:0007029	P	5	3	0	1
																auxin transport	GO:0060918	P	6	2	0	1
																response to salt stress	GO:0009651	P	5	2	0	1
																anatomical structure morphogenesis	GO:0009653	P	3	3	0	1
																biological adhesion	GO:0022610	P	2	1	0	1
																positive regulation of cell communication	GO:0010647	P	4	2	0	1
																cellular modified amino acid catabolic process	GO:0042219	P	6	1	0	1
																import into nucleus	GO:0051170	P	7	8	0	1
																molybdopterin cofactor metabolic process	GO:0043545	P	5	5	0	1
																sister chromatid cohesion	GO:0007062	P	4	2	0	1
																mitotic sister chromatid cohesion	GO:0007064	P	5	2	0	1
																cofactor transport	GO:0051181	P	5	2	0	1
																tRNA 5'-end processing	GO:0099116	P	9	1	0	1
																nucleobase-containing small molecule catabolic process	GO:0034656	P	5	2	0	1
																vacuole organization	GO:0007033	P	5	15	0	1
																regulation of cell size	GO:0008361	P	5	2	0	1
																phenylpropanoid biosynthetic process	GO:0009699	P	5	1	0	1
																cellular response to nitrogen levels	GO:0043562	P	6	2	0	1
																phenylpropanoid metabolic process	GO:0009698	P	4	1	0	1
																prosthetic group metabolic process	GO:0051189	P	5	5	0	1
																centrosome cycle	GO:0007098	P	4	3	0	1
																cell wall macromolecule biosynthetic process	GO:0044038	P	5	1	0	1
																morphogenesis of a branching structure	GO:0001763	P	3	1	0	1
																tetrahydrofolate metabolic process	GO:0046653	P	6	2	0	1
																tetrahydrofolate biosynthetic process	GO:0046654	P	7	2	0	1
																response to antibiotic	GO:0046677	P	4	1	0	1
																antibiotic metabolic process	GO:0016999	P	5	4	0	1
																tetrahydrobiopterin biosynthetic process	GO:0006729	P	6	2	0	1
																regulation of proanthocyanidin biosynthetic process	GO:2000029	P	6	1	0	1
																regulation of multicellular organismal development	GO:2000026	P	4	4	0	1
																nuclear-transcribed mRNA catabolic process, non-stop decay	GO:0070481	P	8	1	0	1
																Mo-molybdopterin cofactor biosynthetic process	GO:0006777	P	6	3	0	1
																photoperiodism, flowering	GO:0048573	P	3	1	0	1
																ubiquinone metabolic process	GO:0006743	P	6	1	0	1
																ubiquinone biosynthetic process	GO:0006744	P	7	1	0	1
																NADP biosynthetic process	GO:0006741	P	4	5	0	1
																negative regulation of post-embryonic development	GO:0048581	P	4	3	0	1
																regulation of post-embryonic development	GO:0048580	P	4	4	0	1
																glutathione biosynthetic process	GO:0006750	P	6	10	0	1
																glutathione metabolic process	GO:0006749	P	5	12	0	1
																plant-type secondary cell wall biogenesis	GO:0009834	P	6	1	0	1
																heme biosynthetic process	GO:0006783	P	5	5	0	1
																heme a biosynthetic process	GO:0006784	P	6	2	0	1
																indole-containing compound biosynthetic process	GO:0042435	P	6	1	0	1
																indole-containing compound catabolic process	GO:0042436	P	6	4	0	1
																Notch signaling pathway	GO:0007219	P	5	2	0	1
																regulation of hydrolase activity	GO:0051336	P	5	6	0	1
																vesicle-mediated transport to the plasma membrane	GO:0098876	P	6	7	0	1
																regulation of oxidoreductase activity	GO:0051341	P	4	7	0	1
																protein kinase C-activating G protein-coupled receptor signaling pathway	GO:0007205	P	5	8	0	1
																cellular biogenic amine catabolic process	GO:0042402	P	7	4	0	1
																embryo development	GO:0009790	P	4	4	0	1
																reciprocal meiotic recombination	GO:0007131	P	4	4	0	1
																post-embryonic development	GO:0009791	P	3	5	0	1
																photosynthetic electron transport in photosystem II	GO:0009772	P	6	3	0	1
																snRNA metabolic process	GO:0016073	P	8	2	0	1
																meiosis I	GO:0007127	P	5	4	0	1
																regulation of phosphoprotein phosphatase activity	GO:0043666	P	7	5	0	1
																cellular detoxification of aldehyde	GO:0110095	P	4	4	0	1
																cellular response to aldehyde	GO:0110096	P	5	4	0	1
																cell adhesion	GO:0007155	P	3	1	0	1
																thiamine diphosphate metabolic process	GO:0042357	P	5	3	0	1
																post-translational protein modification	GO:0043687	P	7	2	0	1
																cell surface receptor signaling pathway	GO:0007166	P	4	2	0	1
																programmed cell death	GO:0012501	P	4	3	0	1
																protein sumoylation	GO:0016925	P	9	2	0	1
																animal organ development	GO:0048513	P	4	4	0	1
																xylan biosynthetic process	GO:0045492	P	7	1	0	1
																xylan metabolic process	GO:0045491	P	7	1	0	1
																defense response to fungus	GO:0050832	P	5	6	0	1
																nonribosomal peptide biosynthetic process	GO:0019184	P	7	10	0	1
																response to steroid hormone	GO:0048545	P	5	1	0	1
																poly(A)+ mRNA export from nucleus	GO:0016973	P	7	2	0	1
																transposition	GO:0032196	P	3	1	0	1
																rhythmic process	GO:0048511	P	2	4	0	1
																protein stabilization	GO:0050821	P	5	1	0	1
																negative regulation of DNA-dependent DNA replication	GO:2000104	P	8	1	0	1
																cellular response to light stimulus	GO:0071482	P	6	1	0	1
																cellular response to high light intensity	GO:0071486	P	8	1	0	1
																cellular response to light intensity	GO:0071484	P	7	1	0	1
																kynurenine metabolic process	GO:0070189	P	5	4	0	1
																Mo-molybdopterin cofactor metabolic process	GO:0019720	P	6	3	0	1
																vesicle targeting, rough ER to cis-Golgi	GO:0048207	P	5	6	0	1
																COPII vesicle coating	GO:0048208	P	6	6	0	1
																mRNA export from nucleus	GO:0006406	P	6	2	0	1
																cellular response to radiation	GO:0071478	P	5	1	0	1
																RNA capping	GO:0036260	P	7	3	0	1
																valyl-tRNA aminoacylation	GO:0006438	P	8	4	0	1
																regulation of translational fidelity	GO:0006450	P	4	1	0	1
																response to organic cyclic compound	GO:0014070	P	5	1	0	1
																barbed-end actin filament capping	GO:0051016	P	8	3	0	1
																microtubule severing	GO:0051013	P	5	2	0	1
																polyol metabolic process	GO:0019751	P	5	25	0	1
																arginyl-tRNA aminoacylation	GO:0006420	P	8	2	0	1
																asparaginyl-tRNA aminoacylation	GO:0006421	P	8	2	0	1
																steroid hormone mediated signaling pathway	GO:0043401	P	5	1	0	1
																glutaminyl-tRNA aminoacylation	GO:0006425	P	8	2	0	1
																C-terminal protein amino acid modification	GO:0018410	P	8	2	0	1
																urea catabolic process	GO:0043419	P	5	1	0	1
																tryptophanyl-tRNA aminoacylation	GO:0006436	P	8	3	0	1
																seryl-tRNA aminoacylation	GO:0006434	P	8	6	0	1
																leucyl-tRNA aminoacylation	GO:0006429	P	8	1	0	1
																glycyl-tRNA aminoacylation	GO:0006426	P	8	2	0	1
																cellular response to toxic substance	GO:0097237	P	5	4	0	1
																protein demethylation	GO:0006482	P	4	1	0	1
																C-terminal protein methylation	GO:0006481	P	6	2	0	1
																sulfate transmembrane transport	GO:1902358	P	7	1	0	1
																dolichol-linked oligosaccharide biosynthetic process	GO:0006488	P	6	1	0	1
																regulation of monooxygenase activity	GO:0032768	P	5	7	0	1
																organelle fusion	GO:0048284	P	5	2	0	1
																vesicle fusion with Golgi apparatus	GO:0048280	P	7	2	0	1
																oligosaccharide-lipid intermediate biosynthetic process	GO:0006490	P	5	1	0	1
																N-terminal protein lipidation	GO:0006498	P	8	4	0	1
																N-terminal protein myristoylation	GO:0006499	P	9	4	0	1
																positive regulation of autophagy	GO:0010508	P	5	4	0	1
																regulation of autophagy	GO:0010506	P	5	4	0	1
																protein deacetylation	GO:0006476	P	8	4	0	1
																cyanate metabolic process	GO:0009439	P	5	1	0	1
																methylglyoxal metabolic process	GO:0009438	P	5	1	0	1
																respiratory chain complex III assembly	GO:0017062	P	8	1	0	1
																nuclear-transcribed mRNA catabolic process, no-go decay	GO:0070966	P	8	1	0	1
																hemicellulose metabolic process	GO:0010410	P	6	1	0	1
																putrescine biosynthetic process	GO:0009446	P	6	1	0	1
																putrescine metabolic process	GO:0009445	P	5	1	0	1
																pyridoxal 5'-phosphate salvage	GO:0009443	P	5	2	0	1
																plant organ formation	GO:1905393	P	4	2	0	1
																plant organ morphogenesis	GO:1905392	P	4	1	0	1
																transcription by RNA polymerase III	GO:0006383	P	7	13	0	1
																transcription initiation from RNA polymerase III promoter	GO:0006384	P	8	5	0	1
																tRNA splicing, via endonucleolytic cleavage and ligation	GO:0006388	P	9	8	0	1
																response to light stimulus	GO:0009416	P	5	12	0	1
																response to water	GO:0009415	P	4	9	0	1
																negative regulation of protein complex assembly	GO:0031333	P	5	3	0	1
																response to lipid	GO:0033993	P	5	1	0	1
																positive regulation of cellular catabolic process	GO:0031331	P	5	4	0	1
																protein myristoylation	GO:0018377	P	8	4	0	1
																demethylation	GO:0070988	P	3	1	0	1
																reproductive shoot system development	GO:0090567	P	4	5	0	1
																regulation of cellular catabolic process	GO:0031329	P	5	4	0	1
																regulation of neurotransmitter levels	GO:0001505	P	4	5	0	1
																regulation of cyclin-dependent protein kinase activity	GO:1904029	P	5	18	0	1
																negative regulation of DNA replication	GO:0008156	P	7	1	0	1
																7-methylguanosine RNA capping	GO:0009452	P	8	3	0	1
																fatty acid omega-oxidation	GO:0010430	P	6	1	0	1
																cell septum assembly	GO:0090529	P	5	1	0	1
																ncRNA 5'-end processing	GO:0034471	P	8	1	0	1
																snRNA 3'-end processing	GO:0034472	P	9	1	0	1
																icosanoid biosynthetic process	GO:0046456	P	6	1	0	1
																neutral lipid biosynthetic process	GO:0046460	P	5	1	0	1
																acylglycerol biosynthetic process	GO:0046463	P	6	1	0	1
																regulation of protein depolymerization	GO:1901879	P	6	3	0	1
																cellular response to organic cyclic compound	GO:0071407	P	6	1	0	1
																negative regulation of protein depolymerization	GO:1901880	P	6	3	0	1
																glyoxylate metabolic process	GO:0046487	P	5	1	0	1
																regulation of cell septum assembly	GO:1901891	P	4	1	0	1
																lipid oxidation	GO:0034440	P	4	7	0	1
																lipid A metabolic process	GO:0046493	P	6	3	0	1
																mitochondrial respiratory chain complex assembly	GO:0033108	P	6	1	0	1
																mRNA-containing ribonucleoprotein complex export from nucleus	GO:0071427	P	6	2	0	1
																D-amino acid metabolic process	GO:0046416	P	6	1	0	1
																mitochondrial fission	GO:0000266	P	6	2	0	1
																protein neddylation	GO:0045116	P	9	3	0	1
																spliceosomal complex assembly	GO:0000245	P	6	5	0	1
																spliceosomal tri-snRNP complex assembly	GO:0000244	P	7	1	0	1
																U6 snRNA 3'-end processing	GO:0034477	P	10	1	0	1
																regulation of reproductive process	GO:2000241	P	3	4	0	1
																positive regulation of signaling	GO:0023056	P	3	2	0	1
																regulation of mRNA processing	GO:0050684	P	6	2	0	1
																negative regulation of reproductive process	GO:2000242	P	3	3	0	1
																erythrose 4-phosphate/phosphoenolpyruvate family amino acid catabolic process	GO:1902222	P	7	1	0	1
																seed development	GO:0048316	P	4	1	0	1
																cysteine metabolic process	GO:0006534	P	6	4	0	1
																cysteine biosynthetic process from serine	GO:0006535	P	8	4	0	1
																arginine catabolic process	GO:0006527	P	8	2	0	1
																positive regulation of nucleic acid-templated transcription	GO:1903508	P	7	2	0	1
																L-serine metabolic process	GO:0006563	P	7	4	0	1
																proline biosynthetic process	GO:0006561	P	6	1	0	1
																L-phenylalanine catabolic process	GO:0006559	P	6	1	0	1
																tyrosine metabolic process	GO:0006570	P	6	5	0	1
																tyrosine biosynthetic process	GO:0006571	P	7	4	0	1
																tryptophan catabolic process	GO:0006569	P	7	4	0	1
																cytoplasmic translation	GO:0002181	P	7	1	0	1
																cytoplasmic translational elongation	GO:0002182	P	7	1	0	1
																glycine biosynthetic process	GO:0006545	P	6	4	0	1
																glycine catabolic process	GO:0006546	P	6	1	0	1
																glycine metabolic process	GO:0006544	P	5	5	0	1
																glutamate metabolic process	GO:0006536	P	7	5	0	1
																glutamate biosynthetic process	GO:0006537	P	8	5	0	1
																histidine metabolic process	GO:0006547	P	6	10	0	1
																gravitropism	GO:0009630	P	5	2	0	1
																response to blue light	GO:0009637	P	6	2	0	1
																response to toxic substance	GO:0009636	P	4	4	0	1
																response to gravity	GO:0009629	P	4	2	0	1
																response to high light intensity	GO:0009644	P	7	1	0	1
																response to light intensity	GO:0009642	P	6	1	0	1
																photoperiodism	GO:0009648	P	6	1	0	1
																inorganic anion transmembrane transport	GO:0098661	P	8	1	0	1
																phototropism	GO:0009638	P	5	2	0	1
																tropism	GO:0009606	P	4	4	0	1
																response to fungus	GO:0009620	P	4	6	0	1
																plant-type hypersensitive response	GO:0009626	P	4	3	0	1
																neurotransmitter metabolic process	GO:0042133	P	4	5	0	1
																negative regulation of developmental process	GO:0051093	P	3	3	0	1
																neurotransmitter catabolic process	GO:0042135	P	5	1	0	1
																neurotransmitter biosynthetic process	GO:0042136	P	5	4	0	1
																regulation of DNA-binding transcription factor activity	GO:0051090	P	4	1	0	1
																cell death	GO:0008219	P	3	3	0	1
																peptidyl-diphthamide metabolic process	GO:0017182	P	9	1	0	1
																peptidyl-diphthamide biosynthetic process from peptidyl-histidine	GO:0017183	P	5	1	0	1
																protein localization to nucleus	GO:0034504	P	7	8	0	1
																regulation of RNA splicing	GO:0043484	P	6	2	0	1
																homologous recombination	GO:0035825	P	7	4	0	1
																histone exchange	GO:0043486	P	6	1	0	1
																regulation of DNA-templated transcription, elongation	GO:0032784	P	7	3	0	1
																positive regulation of DNA-templated transcription, elongation	GO:0032786	P	7	2	0	1
																protein dealkylation	GO:0008214	P	7	1	0	1
																mitochondrial respiratory chain complex III assembly	GO:0034551	P	7	1	0	1
																multi-organism cellular process	GO:0044764	P	3	3	0	1
																positive regulation of DNA metabolic process	GO:0051054	P	5	1	0	1
																detection of external stimulus	GO:0009581	P	4	7	0	1
																detection of visible light	GO:0009584	P	6	7	0	1
																detection of light stimulus	GO:0009583	P	5	7	0	1
																detection of abiotic stimulus	GO:0009582	P	4	7	0	1
																regulation of secondary metabolic process	GO:0043455	P	4	1	0	1
																regulation of cell population proliferation	GO:0042127	P	3	1	0	1
																proton-transporting ATP synthase complex assembly	GO:0043461	P	8	1	0	1
																cell differentiation	GO:0030154	P	4	2	0	1
																tRNA 5'-leader removal	GO:0001682	P	10	1	0	1
																cellular ketone metabolic process	GO:0042180	P	4	6	0	1
																ketone biosynthetic process	GO:0042181	P	5	1	0	1
																ketone catabolic process	GO:0042182	P	5	1	0	1
																RNA splicing, via endonucleolytic cleavage and ligation	GO:0000394	P	8	8	0	1
																cellular response to environmental stimulus	GO:0104004	P	4	1	0	1
																cellular detoxification	GO:1990748	P	3	4	0	1
																cellular response to oxidative stress	GO:0034599	P	5	1	0	1
																regulation of secondary metabolite biosynthetic process	GO:1900376	P	5	1	0	1
																vesicle localization	GO:0051648	P	5	6	0	1
																establishment of localization in cell	GO:0051649	P	4	6	0	1
																phosphatidylinositol-mediated signaling	GO:0048015	P	6	6	0	1
																establishment of vesicle localization	GO:0051650	P	5	6	0	1
																inositol lipid-mediated signaling	GO:0048017	P	5	6	0	1
																very long-chain fatty acid metabolic process	GO:0000038	P	6	2	0	1
																autophagosome assembly	GO:0000045	P	6	7	0	1
																regulation of mRNA splicing, via spliceosome	GO:0048024	P	7	2	0	1
																response to disaccharide	GO:0034285	P	6	2	0	1
																protein localization to chloroplast	GO:0072598	P	7	1	0	1
																establishment of protein localization to chloroplast	GO:0072596	P	6	1	0	1
																quinone metabolic process	GO:1901661	P	5	1	0	1
																quinone biosynthetic process	GO:1901663	P	6	1	0	1
																detection of stimulus	GO:0051606	P	3	7	0	1
																cellular response to abiotic stimulus	GO:0071214	P	4	1	0	1
																positive regulation of response to DNA damage stimulus	GO:2001022	P	4	1	0	1
																iron coordination entity transport	GO:1901678	P	10	2	0	1
																regulation of cyclin-dependent protein serine/threonine kinase activity	GO:0000079	P	6	18	0	1
																sulfur amino acid catabolic process	GO:0000098	P	6	1	0	1
																formaldehyde catabolic process	GO:0046294	P	5	4	0	1
																formaldehyde metabolic process	GO:0046292	P	4	4	0	1
																phosphatidylinositol-3-phosphate biosynthetic process	GO:0036092	P	8	7	0	1
																cell morphogenesis	GO:0000902	P	5	1	0	1
																cytidine catabolic process	GO:0006216	P	9	2	0	1
																pyrimidine nucleoside metabolic process	GO:0006213	P	6	2	0	1
																negative regulation of transcription by RNA polymerase III	GO:0016480	P	7	3	0	1
																actin filament capping	GO:0051693	P	7	3	0	1
																division septum assembly	GO:0000917	P	6	1	0	1
																regulation of circadian rhythm	GO:0042752	P	3	4	0	1
																cytokinetic process	GO:0032506	P	4	1	0	1
																membrane fusion	GO:0061025	P	5	2	0	1
																dTMP biosynthetic process	GO:0006231	P	9	4	0	1
																very long-chain fatty acid biosynthetic process	GO:0042761	P	7	2	0	1
																peptidyl-histidine modification	GO:0018202	P	8	1	0	1
																purine-containing compound salvage	GO:0043101	P	5	2	0	1
																GMP biosynthetic process	GO:0006177	P	9	1	0	1
																D-amino acid catabolic process	GO:0019478	P	7	1	0	1
																purine nucleobase metabolic process	GO:0006144	P	6	2	0	1
																regulation of DNA-dependent DNA replication	GO:0090329	P	8	1	0	1
																cobalamin biosynthetic process	GO:0009236	P	6	3	0	1
																cobalamin metabolic process	GO:0009235	P	5	3	0	1
																positive regulation of DNA repair	GO:0045739	P	5	1	0	1
																nucleic acid phosphodiester bond hydrolysis	GO:0090305	P	6	7	0	1
																lipid A biosynthetic process	GO:0009245	P	6	3	0	1
																anaphase-promoting complex-dependent catabolic process	GO:0031145	P	8	6	0	1
																vegetative to reproductive phase transition of meristem	GO:0010228	P	4	1	0	1
																secondary shoot formation	GO:0010223	P	4	1	0	1
																'de novo' IMP biosynthetic process	GO:0006189	P	10	3	0	1
																positive regulation of Notch signaling pathway	GO:0045747	P	5	2	0	1
																pyrimidine deoxyribonucleotide biosynthetic process	GO:0009221	P	8	4	0	1
																thiamine diphosphate biosynthetic process	GO:0009229	P	6	3	0	1
																RNA 3'-end processing	GO:0031123	P	7	9	0	1
																mRNA 3'-end processing	GO:0031124	P	8	8	0	1
																cyanide metabolic process	GO:0019499	P	4	1	0	1
																myo-inositol hexakisphosphate biosynthetic process	GO:0010264	P	6	2	0	1
																indolalkylamine biosynthetic process	GO:0046219	P	7	1	0	1
																indolalkylamine catabolic process	GO:0046218	P	7	4	0	1
																organic hydroxy compound biosynthetic process	GO:1901617	P	5	21	0	1
																organic hydroxy compound catabolic process	GO:1901616	P	5	1	0	1
																tRNA thio-modification	GO:0034227	P	8	1	0	1
																pyrimidine-containing compound catabolic process	GO:0072529	P	6	2	0	1
																pantothenate biosynthetic process	GO:0015940	P	6	4	0	1
																2'-deoxyribonucleotide biosynthetic process	GO:0009265	P	7	4	0	1
																deoxyribonucleotide catabolic process	GO:0009264	P	6	1	0	1
																deoxyribonucleotide biosynthetic process	GO:0009263	P	6	4	0	1
																cellular response to starvation	GO:0009267	P	5	3	0	1
																pantothenate metabolic process	GO:0015939	P	5	4	0	1
																coenzyme A biosynthetic process	GO:0015937	P	7	4	0	1
																regulation of shoot system development	GO:0048831	P	5	4	0	1
																negative regulation of supramolecular fiber organization	GO:1902904	P	5	3	0	1
																chlorophyll catabolic process	GO:0015996	P	5	1	0	1
																nucleotide salvage	GO:0043173	P	5	2	0	1
																guanosine tetraphosphate metabolic process	GO:0015969	P	8	12	0	1
																regulation of transcription elongation from RNA polymerase II promoter	GO:0034243	P	8	2	0	1
																cellular developmental process	GO:0048869	P	3	3	0	1
																vitamin B6 metabolic process	GO:0042816	P	5	8	0	1
																nuclear-transcribed mRNA catabolic process, nonsense-mediated decay	GO:0000184	P	8	8	0	1
																vitamin B6 biosynthetic process	GO:0042819	P	6	8	0	1
																pyridoxal phosphate metabolic process	GO:0042822	P	5	7	0	1
																pyridoxal phosphate biosynthetic process	GO:0042823	P	6	7	0	1
																cellular response to brassinosteroid stimulus	GO:0071367	P	6	1	0	1
																proton-transporting V-type ATPase complex assembly	GO:0070070	P	8	2	0	1
																proton-transporting two-sector ATPase complex assembly	GO:0070071	P	7	3	0	1
																tryptophan biosynthetic process	GO:0000162	P	7	1	0	1
																cellular response to lipid	GO:0071396	P	6	1	0	1
																regulation of mRNA metabolic process	GO:1903311	P	6	2	0	1
																cellular response to steroid hormone stimulus	GO:0071383	P	6	1	0	1
																protein insertion into ER membrane	GO:0045048	P	6	2	0	1
																deoxyribose phosphate biosynthetic process	GO:0046385	P	6	4	0	1
																histone deacetylation	GO:0016575	P	7	4	0	1
																peroxisome fission	GO:0016559	P	6	5	0	1
																circadian rhythm	GO:0007623	P	3	4	0	1
																fatty acid derivative metabolic process	GO:1901568	P	4	1	0	1
																fatty acid derivative biosynthetic process	GO:1901570	P	5	1	0	1
																regulation of cytoplasmic translational elongation	GO:1900247	P	8	1	0	1
																negative regulation of actin filament depolymerization	GO:0030835	P	6	3	0	1
																regulation of actin filament depolymerization	GO:0030834	P	7	3	0	1
																negative regulation of actin filament polymerization	GO:0030837	P	6	3	0	1
																negative regulation of growth	GO:0045926	P	3	2	0	1
																aerobic electron transport chain	GO:0019646	P	6	1	0	1
																urea metabolic process	GO:0019627	P	4	1	0	1
																positive regulation of nucleobase-containing compound metabolic process	GO:0045935	P	5	3	0	1
																RNA phosphodiester bond hydrolysis	GO:0090501	P	7	4	0	1
																positive regulation of transcription by RNA polymerase II	GO:0045944	P	7	2	0	1
																double-strand break repair via nonhomologous end joining	GO:0006303	P	8	2	0	1
																postreplication repair	GO:0006301	P	7	2	0	1
																protein arginylation	GO:0016598	P	7	1	0	1
																transposition, DNA-mediated	GO:0006313	P	4	1	0	1
																protein-phycocyanobilin linkage	GO:0017009	P	9	1	0	1
																7-methylguanosine mRNA capping	GO:0006370	P	8	3	0	1
																mRNA splice site selection	GO:0006376	P	6	5	0	1
																mRNA polyadenylation	GO:0006378	P	8	4	0	1
																mRNA cleavage	GO:0006379	P	8	4	0	1
																vacuolar proton-transporting V-type ATPase complex assembly	GO:0070072	P	9	2	0	1
																protein farnesylation	GO:0018343	P	6	1	0	1
																antibiotic catabolic process	GO:0017001	P	5	4	0	1
																protein-heme linkage	GO:0017003	P	8	2	0	1
																cytochrome complex assembly	GO:0017004	P	7	9	0	1
																protein-tetrapyrrole linkage	GO:0017006	P	7	3	0	1
																protein-bilin linkage	GO:0017007	P	8	1	0	1
																DNA-templated transcription, termination	GO:0006353	P	7	5	0	1
																regulation of transcription by RNA polymerase III	GO:0006359	P	7	4	0	1
																vesicle targeting, to, from or within Golgi	GO:0048199	P	4	6	0	1
																Golgi vesicle budding	GO:0048194	P	6	6	0	1
																amine catabolic process	GO:0009310	P	6	4	0	1
																positive regulation of transcription, DNA-templated	GO:0045893	P	6	2	0	1
																autophagosome organization	GO:1905037	P	6	7	0	1
																negative regulation of protein complex disassembly	GO:0043242	P	5	3	0	1
																nuclear-transcribed mRNA catabolic process	GO:0000956	P	7	9	0	1
																proteasome assembly	GO:0043248	P	7	1	0	1
																process utilizing autophagic mechanism	GO:0061919	P	3	17	0	1
																RNA 5'-end processing	GO:0000966	P	7	1	0	1
																posttranslational protein targeting to membrane, translocation	GO:0031204	P	7	4	0	1
																leaf formation	GO:0010338	P	5	1	0	1
																shoot axis formation	GO:0010346	P	5	1	0	1
																protein-chromophore linkage	GO:0018298	P	7	7	0	1
																secondary metabolite biosynthetic process	GO:0044550	P	4	3	0	1
																protein deacylation	GO:0035601	P	7	4	0	1
																cell wall polysaccharide metabolic process	GO:0010383	P	5	1	0	1
																DNA-dependent DNA replication maintenance of fidelity	GO:0045005	P	6	1	0	1
																plant-type ovary development	GO:0035670	P	5	1	0	1
																histidine biosynthetic process	GO:0000105	P	6	10	0	1
																sulfate assimilation	GO:0000103	P	5	4	0	1
																monosaccharide biosynthetic process	GO:0046364	P	5	11	0	1
																meiosis I cell cycle process	GO:0061982	P	4	4	0	1
																protein import into chloroplast thylakoid membrane	GO:0045038	P	7	1	0	1
																protein targeting to chloroplast	GO:0045036	P	7	1	0	1
																diol biosynthetic process	GO:0034312	P	7	2	0	1
																diol metabolic process	GO:0034311	P	6	2	0	1
																dTMP metabolic process	GO:0046073	P	8	4	0	1
																host programmed cell death induced by symbiont	GO:0034050	P	5	3	0	1
																sodium ion transport	GO:0006814	P	8	6	0	1
																cytidine metabolic process	GO:0046087	P	8	2	0	1
																RNA surveillance	GO:0071025	P	7	1	0	1
																negative regulation of flower development	GO:0009910	P	4	3	0	1
																cell volume homeostasis	GO:0006884	P	4	2	0	1
																regulation of flower development	GO:0009909	P	4	4	0	1
																flower development	GO:0009908	P	5	5	0	1
																regulation of nitric-oxide synthase activity	GO:0050999	P	6	7	0	1
																Golgi to plasma membrane transport	GO:0006893	P	7	7	0	1
																post-Golgi vesicle-mediated transport	GO:0006892	P	7	7	0	1
																cell wall polysaccharide biosynthetic process	GO:0070592	P	6	1	0	1
																hormone transport	GO:0009914	P	5	2	0	1
																GMP metabolic process	GO:0046037	P	8	1	0	1
																monocarboxylic acid catabolic process	GO:0072329	P	7	6	0	1
																benzene-containing compound metabolic process	GO:0042537	P	5	4	0	1
																pyridoxine biosynthetic process	GO:0008615	P	6	1	0	1
																positive regulation of signal transduction	GO:0009967	P	4	2	0	1
																leaf morphogenesis	GO:0009965	P	5	1	0	1
																positive gravitropism	GO:0009958	P	6	2	0	1
																negative regulation of cytoskeleton organization	GO:0051494	P	6	3	0	1
																macroautophagy	GO:0016236	P	5	7	0	1
																pyridoxine metabolic process	GO:0008614	P	5	1	0	1
																regulation of phosphatase activity	GO:0010921	P	6	5	0	1
																hexose biosynthetic process	GO:0019319	P	6	11	0	1
																mannose metabolic process	GO:0006013	P	6	7	0	1
																inositol catabolic process	GO:0019310	P	6	1	0	1
																cytidine deamination	GO:0009972	P	10	2	0	1
																tail-anchored membrane protein insertion into ER membrane	GO:0071816	P	7	2	0	1
																methylglyoxal catabolic process to D-lactate via S-lactoyl-glutathione	GO:0019243	P	7	1	0	1
																regulation of Notch signaling pathway	GO:0008593	P	5	2	0	1
																response to pheromone	GO:0019236	P	5	1	0	1
																positive regulation of catabolic process	GO:0009896	P	4	4	0	1
																myo-inositol hexakisphosphate metabolic process	GO:0033517	P	5	2	0	1
																snRNA processing	GO:0016180	P	8	2	0	1
																ribonucleoside catabolic process	GO:0042454	P	7	2	0	1
																organelle membrane fusion	GO:0090174	P	6	2	0	1
																DNA biosynthetic process	GO:0071897	P	6	2	0	1
																shoot system morphogenesis	GO:0010016	P	4	2	0	1
																anatomical structure formation involved in morphogenesis	GO:0048646	P	3	2	0	1
																phytochromobilin biosynthetic process	GO:0010024	P	6	1	0	1
																proanthocyanidin biosynthetic process	GO:0010023	P	5	1	0	1
																regulation of dephosphorylation	GO:0035303	P	7	5	0	1
																regulation of protein dephosphorylation	GO:0035304	P	7	5	0	1
																negative regulation of protein polymerization	GO:0032272	P	6	3	0	1
																cellular component macromolecule biosynthetic process	GO:0070589	P	4	1	0	1
																IMP salvage	GO:0032264	P	7	2	0	1
																purine nucleotide salvage	GO:0032261	P	6	2	0	1
																coenzyme M metabolic process	GO:0019296	P	5	1	0	1
																coenzyme M biosynthetic process	GO:0019295	P	6	1	0	1
																aromatic amino acid family catabolic process	GO:0009074	P	6	5	0	1
																purine ribonucleoside bisphosphate metabolic process	GO:0034035	P	7	12	0	1
																cellular lipid catabolic process	GO:0044242	P	5	6	0	1
																serine family amino acid catabolic process	GO:0009071	P	7	1	0	1
																serine family amino acid biosynthetic process	GO:0009070	P	7	8	0	1
																reproductive structure development	GO:0048608	P	4	5	0	1
																pentose-phosphate shunt, non-oxidative branch	GO:0009052	P	5	4	0	1
																COPII-coated vesicle budding	GO:0090114	P	6	6	0	1
																response to metal ion	GO:0010038	P	5	3	0	1
																response to inorganic substance	GO:0010035	P	4	12	0	1
																fatty acid catabolic process	GO:0009062	P	6	6	0	1
																serine family amino acid metabolic process	GO:0009069	P	6	9	0	1
																cellular carbohydrate catabolic process	GO:0044275	P	5	1	0	1
																aldehyde catabolic process	GO:0046185	P	5	5	0	1
																aldehyde biosynthetic process	GO:0046184	P	5	7	0	1
																phenol-containing compound biosynthetic process	GO:0046189	P	6	1	0	1
																positive regulation of RNA biosynthetic process	GO:1902680	P	6	2	0	1
																response to osmotic stress	GO:0006970	P	4	2	0	1
																heme transport	GO:0015886	P	6	2	0	1
																developmental process involved in reproduction	GO:0003006	P	3	5	0	1
																tetrahydrobiopterin metabolic process	GO:0046146	P	5	2	0	1
																pigment catabolic process	GO:0046149	P	4	1	0	1
																alcohol catabolic process	GO:0046164	P	5	1	0	1
																alcohol biosynthetic process	GO:0046165	P	5	12	0	1
																heme a metabolic process	GO:0046160	P	5	2	0	1
																phenol-containing compound metabolic process	GO:0018958	P	5	1	0	1
																TOR signaling	GO:0031929	P	5	4	0	1
																polyol catabolic process	GO:0046174	P	6	1	0	1
																polyol biosynthetic process	GO:0046173	P	6	12	0	1
																alditol metabolic process	GO:0019400	P	5	1	0	1
																regulation of growth	GO:0040008	P	3	2	0	1
																DNA integration	GO:0015074	P	6	3	0	1
																tryptophan catabolic process to kynurenine	GO:0019441	P	6	4	0	1
																histone H3-K4 methylation	GO:0051568	P	8	4	0	1
																triglyceride biosynthetic process	GO:0019432	P	7	1	0	1
																histone H4 acetylation	GO:0043967	P	8	2	0	1
																histone H2A acetylation	GO:0043968	P	8	2	0	1
																methylglyoxal catabolic process	GO:0051596	P	6	1	0	1
																malate metabolic process	GO:0006108	P	8	5	0	1
																DNA catabolic process, endonucleolytic	GO:0000737	P	7	3	0	1
																DNA synthesis involved in DNA repair	GO:0000731	P	7	2	0	1
																molybdopterin cofactor biosynthetic process	GO:0032324	P	6	2	0	1
																inositol metabolic process	GO:0006020	P	5	9	0	1
																inositol biosynthetic process	GO:0006021	P	6	8	0	1
																cysteine biosynthetic process	GO:0019344	P	7	4	0	1
																non-recombinational repair	GO:0000726	P	7	2	0	1
																phytochelatin biosynthetic process	GO:0046938	P	5	2	0	1
																phytochelatin metabolic process	GO:0046937	P	4	2	0	1
																lactate metabolic process	GO:0006089	P	5	1	0	1
																purine nucleobase biosynthetic process	GO:0009113	P	5	2	0	1
																gluconeogenesis	GO:0006094	P	7	11	0	1
																glyoxylate cycle	GO:0006097	P	5	1	0	1
																pyrimidine nucleoside monophosphate metabolic process	GO:0009129	P	7	4	0	1
																fatty acid oxidation	GO:0019395	P	5	7	0	1
																microtubule organizing center organization	GO:0031023	P	4	4	0	1
																response to starvation	GO:0042594	P	4	3	0	1
																glycerol metabolic process	GO:0006071	P	6	1	0	1
																lipoate biosynthetic process	GO:0009107	P	6	7	0	1
																lipoate metabolic process	GO:0009106	P	5	7	0	1
																leukotriene biosynthetic process	GO:0019370	P	7	1	0	1
																regulation of protein serine/threonine kinase activity	GO:0071900	P	8	18	0	1
																deoxyribonucleoside monophosphate biosynthetic process	GO:0009157	P	8	4	0	1
																deoxyribonucleoside monophosphate metabolic process	GO:0009162	P	7	4	0	1
																fruit development	GO:0010154	P	5	1	0	1
																nucleotide catabolic process	GO:0009166	P	7	1	0	1
																monovalent inorganic cation homeostasis	GO:0055067	P	8	2	0	1
																nucleoside catabolic process	GO:0009164	P	6	2	0	1
																methylglyoxal catabolic process to lactate	GO:0061727	P	6	1	0	1
																regulation of GTPase activity	GO:0043087	P	6	1	0	1
																regulation of cytoplasmic translation	GO:2000765	P	7	1	0	1
																regulation of phenylpropanoid metabolic process	GO:2000762	P	5	1	0	1
																pyrimidine nucleoside monophosphate biosynthetic process	GO:0009130	P	8	4	0	1
																potassium ion homeostasis	GO:0055075	P	9	2	0	1
																pyrimidine ribonucleoside metabolic process	GO:0046131	P	7	2	0	1
																pyrimidine nucleoside catabolic process	GO:0046135	P	7	2	0	1
																pyrimidine ribonucleoside catabolic process	GO:0046133	P	8	2	0	1
																imidazole-containing compound metabolic process	GO:0052803	P	5	10	0	1
																autophagy	GO:0006914	P	4	17	0	1
																ATP-dependent chromatin remodeling	GO:0043044	P	6	3	0	1
																pyrimidine deoxyribonucleoside monophosphate biosynthetic process	GO:0009177	P	9	4	0	1
																pyrimidine deoxyribonucleoside monophosphate metabolic process	GO:0009176	P	8	4	0	1
																vesicle coating	GO:0006901	P	6	6	0	1
																vesicle budding from membrane	GO:0006900	P	5	6	0	1
																vesicle fusion	GO:0006906	P	6	2	0	1
																vesicle targeting	GO:0006903	P	3	6	0	1

## Sheet: M2
Term Name	GOID	Term Type	Depth	cnt(reference)	cnt(geneID.M2)	fsh(geneID.M2)		Term Name	GOID	Term Type	Depth	cnt(reference)	cnt(geneID.M2)	fsh(geneID.M2)		Term Name	GOID	Term Type	Depth	cnt(reference)	cnt(geneID.M2)	fsh(geneID.M2)
zeta DNA polymerase complex	GO:0016035	C	4	2	1	0.0136021		catalytic activity	GO:0003824	F	2	9147	81	0.000771613		carbohydrate metabolic process	GO:0005975	P	4	696	12	0.00292134
DNA polymerase complex	GO:0042575	C	3	3	1	0.0203342		hydrolase activity, hydrolyzing O-glycosyl compounds	GO:0004553	F	5	405	9	0.00186661		cellulose biosynthetic process	GO:0030244	P	9	59	3	0.0076442
proteasome regulatory particle, base subcomplex	GO:0008540	C	3	4	1	0.0270206		hydrolase activity, acting on glycosyl bonds	GO:0016798	F	4	440	9	0.00324941		cellulose metabolic process	GO:0030243	P	8	59	3	0.0076442
anchored component of plasma membrane	GO:0046658	C	5	5	1	0.0336618		transferase activity, transferring acyl groups, acyl groups converted into alkyl on transfer	GO:0046912	F	5	14	2	0.00398588		response to oxidative stress	GO:0006979	P	4	185	5	0.00883168
intrinsic component of plasma membrane	GO:0031226	C	4	6	1	0.0402579		peroxidase activity	GO:0004601	F	3	194	5	0.0106998		metabolic process	GO:0008152	P	2	9899	81	0.0115748
proteasome accessory complex	GO:0022624	C	3	8	1	0.0533165		oxidoreductase activity, acting on peroxide as acceptor	GO:0016684	F	4	197	5	0.0113783		translesion synthesis	GO:0019985	P	8	2	1	0.0136021
proteasome regulatory particle	GO:0005838	C	3	8	1	0.0533165		protein kinase activity	GO:0004672	F	4	1515	18	0.0147385		postreplication repair	GO:0006301	P	7	2	1	0.0136021
cytoskeleton	GO:0005856	C	5	249	4	0.0911379		galactosylgalactosylxylosylprotein 3-beta-glucuronosyltransferase activity	GO:0015018	F	7	28	2	0.0155574		DNA biosynthetic process	GO:0071897	P	6	2	1	0.0136021
anchored component of membrane	GO:0031225	C	4	15	1	0.0976482		antioxidant activity	GO:0016209	F	2	215	5	0.0160722		DNA synthesis involved in DNA repair	GO:0000731	P	7	2	1	0.0136021
microtubule cytoskeleton	GO:0015630	C	6	175	3	0.117865		glucuronosyltransferase activity	GO:0015020	F	6	29	2	0.0166359		protein phosphorylation	GO:0006468	P	7	1517	18	0.0149209
kinesin complex	GO:0005871	C	4	95	2	0.137335		kinase activity	GO:0016301	F	5	1702	19	0.0222724		pyrimidine nucleotide biosynthetic process	GO:0006221	P	7	28	2	0.0155574
microtubule associated complex	GO:0005875	C	3	113	2	0.18034		oxidoreductase activity, acting on single donors with incorporation of molecular oxygen, incorporation of two atoms of oxygen	GO:0016702	F	5	35	2	0.0237421		phosphorylation	GO:0016310	P	6	1649	19	0.0165451
microtubule	GO:0005874	C	7	52	1	0.299909		ribose-5-phosphate isomerase activity	GO:0004751	F	6	4	1	0.0270206		pyrimidine nucleotide metabolic process	GO:0006220	P	6	29	2	0.0166359
transferase complex, transferring phosphorus-containing groups	GO:0061695	C	5	52	1	0.299909		dioxygenase activity	GO:0051213	F	4	38	2	0.027683		beta-glucan metabolic process	GO:0051273	P	7	84	3	0.0198173
supramolecular polymer	GO:0099081	C	4	55	1	0.314183		oxidoreductase activity	GO:0016491	F	3	1744	19	0.0278157		beta-glucan biosynthetic process	GO:0051274	P	8	84	3	0.0198173
supramolecular fiber	GO:0099512	C	5	55	1	0.314183		carbohydrate binding	GO:0030246	F	3	172	4	0.0303431		glucan biosynthetic process	GO:0009250	P	7	84	3	0.0198173
polymeric cytoskeletal fiber	GO:0099513	C	6	55	1	0.314183		oxidoreductase activity, acting on single donors with incorporation of molecular oxygen	GO:0016701	F	4	42	2	0.0333132		cellular polysaccharide biosynthetic process	GO:0033692	P	6	85	3	0.0204421
plasma membrane	GO:0005886	C	4	56	1	0.318877		phospholipase A2 activity	GO:0004623	F	6	5	1	0.0336618		polysaccharide biosynthetic process	GO:0000271	P	6	86	3	0.0210778
proteasome complex	GO:0000502	C	3	58	1	0.328168		phosphotransferase activity, alcohol group as acceptor	GO:0016773	F	5	1676	18	0.0360926		pentose-phosphate shunt, non-oxidative branch	GO:0009052	P	5	4	1	0.0270206
endopeptidase complex	GO:1905369	C	5	58	1	0.328168		chorismate mutase activity	GO:0004106	F	5	6	1	0.0402579		pyrimidine-containing compound biosynthetic process	GO:0072528	P	6	39	2	0.0290511
supramolecular complex	GO:0099080	C	3	58	1	0.328168		cellulose synthase activity	GO:0016759	F	7	47	2	0.0409173		phosphorus metabolic process	GO:0006793	P	4	2143	22	0.0331076
peptidase complex	GO:1905368	C	4	70	1	0.381334		cellulose synthase (UDP-forming) activity	GO:0016760	F	7	47	2	0.0409173		phosphate-containing compound metabolic process	GO:0006796	P	5	2143	22	0.0331076
non-membrane-bounded organelle	GO:0043228	C	4	911	6	0.593669		copper ion binding	GO:0005507	F	7	54	2	0.0525316		pyrimidine-containing compound metabolic process	GO:0072527	P	5	42	2	0.0333132
intracellular non-membrane-bounded organelle	GO:0043232	C	4	911	6	0.593669		nucleoside diphosphate kinase activity	GO:0004550	F	6	8	1	0.0533165		spindle checkpoint	GO:0031577	P	4	7	1	0.0468094
transferase complex	GO:1990234	C	4	137	1	0.609935		sequence-specific DNA binding	GO:0043565	F	6	399	6	0.0560099		mitotic spindle assembly checkpoint	GO:0007094	P	6	7	1	0.0468094
catalytic complex	GO:1902494	C	3	330	2	0.66148		UDP-glycosyltransferase activity	GO:0008194	F	5	213	4	0.0582901		NADPH regeneration	GO:0006740	P	4	7	1	0.0468094
cell periphery	GO:0071944	C	3	195	1	0.738688		sialyltransferase activity	GO:0008373	F	5	9	1	0.0597795		negative regulation of chromosome segregation	GO:0051985	P	4	7	1	0.0468094
intrinsic component of membrane	GO:0031224	C	3	1054	5	0.8522		phospholipase activity	GO:0004620	F	6	10	1	0.0661987		glucose 6-phosphate metabolic process	GO:0051156	P	5	7	1	0.0468094
ribosome	GO:0005840	C	5	524	2	0.876298		chitin binding	GO:0008061	F	4	10	1	0.0661987		negative regulation of metaphase/anaphase transition of cell cycle	GO:1902100	P	6	7	1	0.0468094
membrane	GO:0016020	C	3	2454	12	0.921138		intramolecular transferase activity	GO:0016866	F	4	65	2	0.0727867		negative regulation of mitotic nuclear division	GO:0045839	P	5	7	1	0.0468094
integral component of membrane	GO:0016021	C	4	1039	4	0.928953		calcium ion binding	GO:0005509	F	6	144	3	0.0758213		negative regulation of nuclear division	GO:0051784	P	6	7	1	0.0468094
protein-containing complex	GO:0032991	C	2	1102	4	0.947149		CTP synthase activity	GO:0003883	F	5	12	1	0.078907		negative regulation of mitotic metaphase/anaphase transition	GO:0045841	P	7	7	1	0.0468094
intracellular organelle	GO:0043229	C	3	2071	9	0.951875		transferase activity, transferring phosphorus-containing groups	GO:0016772	F	4	1998	19	0.0856765		negative regulation of mitotic sister chromatid segregation	GO:0033048	P	6	7	1	0.0468094
organelle	GO:0043226	C	3	2136	9	0.962444		polysaccharide binding	GO:0030247	F	4	79	2	0.101487		negative regulation of sister chromatid segregation	GO:0033046	P	5	7	1	0.0468094
intracellular	GO:0005622	C	2	2759	12	0.972408		oxidoreductase activity, acting on the aldehyde or oxo group of donors, disulfide as acceptor	GO:0016624	F	5	16	1	0.103811		negative regulation of chromosome separation	GO:1905819	P	5	7	1	0.0468094
cellular_component	GO:0005575	C	1	5019	24	0.986483		transmitter-gated channel activity	GO:0022835	F	5	17	1	0.109932		negative regulation of chromosome organization	GO:2001251	P	6	7	1	0.0468094
nucleus	GO:0005634	C	5	925	2	0.988352		ligand-gated channel activity	GO:0022834	F	7	17	1	0.109932		negative regulation of mitotic sister chromatid separation	GO:2000816	P	6	7	1	0.0468094
cellular anatomical entity	GO:0110165	C	2	4713	21	0.993285		transmitter-gated ion channel activity	GO:0022824	F	6	17	1	0.109932		mitotic spindle checkpoint	GO:0071174	P	5	7	1	0.0468094
intracellular membrane-bounded organelle	GO:0043231	C	4	1219	2	0.99821		ionotropic glutamate receptor activity	GO:0004970	F	6	17	1	0.109932		spindle assembly checkpoint	GO:0071173	P	5	7	1	0.0468094
membrane-bounded organelle	GO:0043227	C	4	1296	2	0.99892		extracellular ligand-gated ion channel activity	GO:0005230	F	7	17	1	0.109932		pentose-phosphate shunt	GO:0006098	P	5	7	1	0.0468094
endoribonuclease complex	GO:1902555	C	4	3	0	1		ligand-gated ion channel activity	GO:0015276	F	6	17	1	0.109932		glucan metabolic process	GO:0044042	P	6	119	3	0.0480418
H4 histone acetyltransferase complex	GO:1902562	C	5	9	0	1		glutamate receptor activity	GO:0008066	F	5	17	1	0.109932		cellular glucan metabolic process	GO:0006073	P	6	119	3	0.0480418
TOR complex	GO:0038201	C	3	4	0	1		lipase activity	GO:0016298	F	5	17	1	0.109932		cellular polysaccharide metabolic process	GO:0044264	P	5	120	3	0.0490363
coated membrane	GO:0048475	C	4	73	0	1		neurotransmitter receptor activity	GO:0030594	F	4	17	1	0.109932		negative regulation of cell cycle phase transition	GO:1901988	P	5	8	1	0.0533165
SUMO ligase complex	GO:0106068	C	5	10	0	1		transmembrane signaling receptor activity	GO:0004888	F	4	18	1	0.116011		negative regulation of mitotic cell cycle phase transition	GO:1901991	P	6	8	1	0.0533165
membrane protein complex	GO:0098796	C	3	295	0	1		signaling receptor activity	GO:0038023	F	3	18	1	0.116011		CTP biosynthetic process	GO:0006241	P	9	8	1	0.0533165
outer mitochondrial membrane protein complex	GO:0098799	C	4	4	0	1		molecular transducer activity	GO:0060089	F	2	18	1	0.116011		UTP biosynthetic process	GO:0006228	P	9	8	1	0.0533165
plasma membrane protein complex	GO:0098797	C	4	39	0	1		chitinase activity	GO:0004568	F	6	20	1	0.128046		pyrimidine ribonucleoside triphosphate metabolic process	GO:0009208	P	8	8	1	0.0533165
mitochondrial protein complex	GO:0098798	C	3	29	0	1		UDP-glucosyltransferase activity	GO:0035251	F	6	92	2	0.130412		GTP biosynthetic process	GO:0006183	P	9	8	1	0.0533165
methylosome	GO:0034709	C	4	2	0	1		heme binding	GO:0020037	F	4	507	6	0.133755		pyrimidine ribonucleotide metabolic process	GO:0009218	P	7	8	1	0.0533165
methyltransferase complex	GO:0034708	C	3	4	0	1		transferase activity	GO:0016740	F	3	3605	30	0.136714		pyrimidine ribonucleoside triphosphate biosynthetic process	GO:0009209	P	9	8	1	0.0533165
Golgi subcompartment	GO:0098791	C	4	1	0	1		catalytic activity, acting on a protein	GO:0140096	F	3	2798	24	0.137829		pyrimidine ribonucleotide biosynthetic process	GO:0009220	P	8	8	1	0.0533165
protein-DNA complex	GO:0032993	C	3	55	0	1		tetrapyrrole binding	GO:0046906	F	4	512	6	0.138216		CTP metabolic process	GO:0046036	P	8	8	1	0.0533165
external encapsulating structure	GO:0030312	C	3	83	0	1		hydrolase activity	GO:0016787	F	3	2966	25	0.151043		GTP metabolic process	GO:0046039	P	8	8	1	0.0533165
molybdopterin synthase complex	GO:0019008	C	3	1	0	1		oxidoreductase activity, acting on paired donors, with oxidation of a pair of donors resulting in the reduction of molecular oxygen to two molecules of water	GO:0016717	F	5	24	1	0.151631		UTP metabolic process	GO:0046051	P	8	8	1	0.0533165
katanin complex	GO:0008352	C	4	2	0	1		electron transfer activity	GO:0009055	F	4	198	3	0.153503		negative regulation of cell cycle process	GO:0010948	P	4	8	1	0.0533165
photosystem II oxygen evolving complex	GO:0009654	C	4	30	0	1		microtubule motor activity	GO:0003777	F	9	102	2	0.153788		pyrimidine nucleoside triphosphate biosynthetic process	GO:0009148	P	8	8	1	0.0533165
oxidoreductase complex	GO:1990204	C	4	43	0	1		serine-type endopeptidase activity	GO:0004252	F	7	103	2	0.156169		biological_process	GO:0008150	P	1	12766	96	0.0592405
DNA-directed RNA polymerase complex	GO:0000428	C	4	34	0	1		intramolecular oxidoreductase activity, interconverting aldoses and ketoses	GO:0016861	F	5	26	1	0.163185		mitotic cell cycle checkpoint	GO:0007093	P	4	9	1	0.0597795
Ku70:Ku80 complex	GO:0043564	C	3	1	0	1		rRNA binding	GO:0019843	F	6	26	1	0.163185		guanosine-containing compound biosynthetic process	GO:1901070	P	9	9	1	0.0597795
small-subunit processome	GO:0032040	C	5	16	0	1		protein disulfide oxidoreductase activity	GO:0015035	F	6	109	2	0.170599		negative regulation of mitotic cell cycle	GO:0045930	P	5	9	1	0.0597795
integrator complex	GO:0032039	C	3	1	0	1		isomerase activity	GO:0016853	F	3	214	3	0.180055		purine nucleoside biosynthetic process	GO:0042451	P	7	9	1	0.0597795
transcription factor TFIIH core complex	GO:0000439	C	6	6	0	1		disulfide oxidoreductase activity	GO:0015036	F	5	113	2	0.18034		pyrimidine nucleoside triphosphate metabolic process	GO:0009147	P	7	9	1	0.0597795
THO complex part of transcription export complex	GO:0000445	C	4	2	0	1		transferase activity, transferring glycosyl groups	GO:0016757	F	4	679	7	0.182494		purine ribonucleoside biosynthetic process	GO:0046129	P	8	9	1	0.0597795
spliceosomal tri-snRNP complex	GO:0097526	C	6	3	0	1		vitamin B6 binding	GO:0070279	F	4	119	2	0.195102		cellular carbohydrate biosynthetic process	GO:0034637	P	5	132	3	0.0617433
spliceosomal snRNP complex	GO:0097525	C	5	9	0	1		pyridoxal phosphate binding	GO:0030170	F	5	119	2	0.195102		negative regulation of organelle organization	GO:0010639	P	5	10	1	0.0661987
NuA4 histone acetyltransferase complex	GO:0035267	C	7	8	0	1		steroid dehydrogenase activity, acting on the CH-OH group of donors, NAD or NADP as acceptor	GO:0033764	F	5	32	1	0.196918		negative regulation of cellular component organization	GO:0051129	P	4	10	1	0.0661987
inner mitochondrial membrane protein complex	GO:0098800	C	4	25	0	1		steroid dehydrogenase activity	GO:0016229	F	4	32	1	0.196918		polysaccharide metabolic process	GO:0005976	P	5	138	3	0.0686163
respiratory chain complex	GO:0098803	C	4	9	0	1		3-beta-hydroxy-delta5-steroid dehydrogenase activity	GO:0003854	F	6	32	1	0.196918		glycosyl compound biosynthetic process	GO:1901659	P	6	11	1	0.0725745
whole membrane	GO:0098805	C	4	92	0	1		drug binding	GO:0008144	F	3	2129	18	0.200147		ribonucleoside biosynthetic process	GO:0042455	P	7	11	1	0.0725745
acetyltransferase complex	GO:1902493	C	5	22	0	1		intramolecular oxidoreductase activity	GO:0016860	F	4	33	1	0.202407		nucleoside biosynthetic process	GO:0009163	P	6	11	1	0.0725745
transmembrane transporter complex	GO:1902495	C	4	1	0	1		nucleobase-containing compound kinase activity	GO:0019205	F	6	33	1	0.202407		organic substance metabolic process	GO:0071704	P	3	7809	62	0.0726669
pICln-Sm protein complex	GO:0034715	C	4	2	0	1		microtubule binding	GO:0008017	F	6	123	2	0.205028		NADP metabolic process	GO:0006739	P	3	12	1	0.078907
monolayer-surrounded lipid storage body	GO:0012511	C	6	7	0	1		tubulin binding	GO:0015631	F	5	124	2	0.207518		nucleobase-containing small molecule biosynthetic process	GO:0034404	P	5	12	1	0.078907
trans-Golgi network transport vesicle membrane	GO:0012510	C	6	8	0	1		3'-5' exonuclease activity	GO:0008408	F	7	34	1	0.20786		carbohydrate biosynthetic process	GO:0016051	P	5	148	3	0.0808033
vesicle membrane	GO:0012506	C	5	33	0	1		motor activity	GO:0003774	F	8	125	2	0.210012		cell cycle checkpoint	GO:0000075	P	3	13	1	0.0851966
ER to Golgi transport vesicle membrane	GO:0012507	C	6	14	0	1		transferase activity, transferring acyl groups	GO:0016746	F	4	346	4	0.211526		cellular protein modification process	GO:0006464	P	6	2126	20	0.0858523
endomembrane system	GO:0012505	C	3	229	0	1		oxidoreductase activity, acting on a sulfur group of donors	GO:0016667	F	4	126	2	0.212509		protein modification process	GO:0036211	P	5	2126	20	0.0858523
SAGA-type complex	GO:0070461	C	5	10	0	1		glucosyltransferase activity	GO:0046527	F	6	128	2	0.217511		metaphase/anaphase transition of mitotic cell cycle	GO:0007091	P	6	14	1	0.0914435
respirasome	GO:0070469	C	3	9	0	1		polygalacturonase activity	GO:0004650	F	6	36	1	0.218653		regulation of mitotic nuclear division	GO:0007088	P	5	14	1	0.0914435
actin cytoskeleton	GO:0015629	C	6	65	0	1		phosphotransferase activity, phosphate group as acceptor	GO:0016776	F	5	36	1	0.218653		mitotic sister chromatid separation	GO:0051306	P	5	14	1	0.0914435
signal recognition particle	GO:0048500	C	4	16	0	1		DNA-binding transcription factor activity	GO:0003700	F	3	725	7	0.226685		regulation of mitotic metaphase/anaphase transition	GO:0030071	P	7	14	1	0.0914435
protein farnesyltransferase complex	GO:0005965	C	4	1	0	1		molecular_function	GO:0003674	F	1	16795	118	0.232161		regulation of chromosome segregation	GO:0051983	P	4	14	1	0.0914435
Smc5-Smc6 complex	GO:0030915	C	6	10	0	1		vitamin binding	GO:0019842	F	4	144	2	0.257812		metaphase/anaphase transition of cell cycle	GO:0044784	P	5	14	1	0.0914435
NADH dehydrogenase complex	GO:0030964	C	4	2	0	1		exonuclease activity	GO:0004527	F	6	45	1	0.265447		regulation of metaphase/anaphase transition of cell cycle	GO:1902099	P	6	14	1	0.0914435
ATPase complex	GO:1904949	C	4	13	0	1		hydrolase activity, acting on ester bonds	GO:0016788	F	4	640	6	0.272404		regulation of nuclear division	GO:0051783	P	6	14	1	0.0914435
ribonucleoprotein complex	GO:1990904	C	3	111	0	1		transcription regulator activity	GO:0140110	F	2	771	7	0.274199		regulation of mitotic sister chromatid segregation	GO:0033047	P	6	14	1	0.0914435
Sm-like protein family complex	GO:0120114	C	3	14	0	1		oxidoreductase activity, acting on the aldehyde or oxo group of donors	GO:0016903	F	4	48	1	0.280418		regulation of sister chromatid segregation	GO:0033045	P	5	14	1	0.0914435
bounding membrane of organelle	GO:0098588	C	5	116	0	1		gated channel activity	GO:0022836	F	6	49	1	0.285341		regulation of chromosome organization	GO:0033044	P	6	14	1	0.0914435
side of membrane	GO:0098552	C	3	5	0	1		oxidoreductase activity, acting on the CH-OH group of donors, NAD or NADP as acceptor	GO:0016616	F	5	157	2	0.290668		regulation of chromosome separation	GO:1905818	P	5	14	1	0.0914435
cytoplasmic side of membrane	GO:0098562	C	4	5	0	1		cytoskeletal protein binding	GO:0008092	F	4	161	2	0.300754		regulation of mitotic sister chromatid separation	GO:0010965	P	6	14	1	0.0914435
cytochrome b6f complex	GO:0009512	C	4	2	0	1		cofactor binding	GO:0048037	F	3	1064	9	0.302238		chromosome separation	GO:0051304	P	4	15	1	0.0976482
chloroplast	GO:0009507	C	5	8	0	1		transferase activity, transferring hexosyl groups	GO:0016758	F	5	553	5	0.326233		regulation of cell cycle phase transition	GO:1901987	P	5	15	1	0.0976482
ATPase dependent transmembrane transport complex	GO:0098533	C	5	1	0	1		xenobiotic transmembrane transporter activity	GO:0042910	F	4	59	1	0.332767		regulation of mitotic cell cycle phase transition	GO:1901990	P	6	15	1	0.0976482
photosystem II	GO:0009523	C	5	38	0	1		N-acetyltransferase activity	GO:0008080	F	7	63	1	0.35085		cell cycle phase transition	GO:0044770	P	4	15	1	0.0976482
photosystem I	GO:0009522	C	5	18	0	1		oxidoreductase activity, acting on CH-OH group of donors	GO:0016614	F	4	182	2	0.353192		mitotic cell cycle phase transition	GO:0044772	P	5	15	1	0.0976482
photosystem	GO:0009521	C	4	61	0	1		carboxy-lyase activity	GO:0016831	F	5	65	1	0.359709		lipid catabolic process	GO:0016042	P	5	16	1	0.103811
box H/ACA snoRNP complex	GO:0031429	C	4	3	0	1		N-acyltransferase activity	GO:0016410	F	6	67	1	0.368447		macromolecule modification	GO:0043412	P	5	2182	20	0.104648
Golgi transport complex	GO:0017119	C	4	9	0	1		acetyltransferase activity	GO:0016407	F	6	68	1	0.372772		primary metabolic process	GO:0044238	P	3	7431	58	0.111934
cell projection	GO:0042995	C	3	2	0	1		adenyl ribonucleotide binding	GO:0032559	F	6	2135	16	0.384957		glucosamine-containing compound catabolic process	GO:1901072	P	7	20	1	0.128046
cytoplasmic vesicle	GO:0031410	C	4	33	0	1		ATP binding	GO:0005524	F	4	1994	15	0.38542		glucosamine-containing compound metabolic process	GO:1901071	P	6	20	1	0.128046
proteasome core complex, alpha-subunit complex	GO:0019773	C	3	19	0	1		adenyl nucleotide binding	GO:0030554	F	6	2141	16	0.389383		amino sugar catabolic process	GO:0046348	P	6	20	1	0.128046
RNA polymerase II transcription factor complex	GO:0090575	C	5	26	0	1		carboxylic ester hydrolase activity	GO:0052689	F	5	72	1	0.389779		amino sugar metabolic process	GO:0006040	P	5	20	1	0.128046
RNA polymerase III transcription factor complex	GO:0090576	C	5	5	0	1		small molecule binding	GO:0036094	F	3	2868	21	0.399374		aminoglycan catabolic process	GO:0006026	P	6	20	1	0.128046
transcriptional repressor complex	GO:0017053	C	3	6	0	1		unfolded protein binding	GO:0051082	F	4	76	1	0.406329		chitin catabolic process	GO:0006032	P	6	20	1	0.128046
CCR4-NOT complex	GO:0030014	C	3	4	0	1		ligase activity, forming carbon-nitrogen bonds	GO:0016879	F	4	81	1	0.426391		chitin metabolic process	GO:0006030	P	5	20	1	0.128046
nuclear transcriptional repressor complex	GO:0090568	C	4	1	0	1		GTPase activity	GO:0003924	F	8	81	1	0.426391		oxidation-reduction process	GO:0055114	P	3	1480	14	0.133401
endonuclease complex	GO:1905348	C	3	3	0	1		hydrolase activity, acting on acid phosphorus-nitrogen bonds	GO:0016825	F	4	215	2	0.432551		purine nucleoside metabolic process	GO:0042278	P	6	21	1	0.134003
exoribonuclease complex	GO:1905354	C	4	8	0	1		serine-type peptidase activity	GO:0008236	F	6	215	2	0.432551		guanosine-containing compound metabolic process	GO:1901068	P	8	21	1	0.134003
CHD-type complex	GO:0090545	C	6	1	0	1		serine hydrolase activity	GO:0017171	F	5	215	2	0.432551		mitotic sister chromatid segregation	GO:0000070	P	5	21	1	0.134003
GTPase complex	GO:1905360	C	4	5	0	1		endopeptidase activity	GO:0004175	F	6	362	3	0.450107		negative regulation of cell cycle	GO:0045786	P	4	21	1	0.134003
vacuolar proton-transporting V-type ATPase, V1 domain	GO:0000221	C	6	3	0	1		nucleoside phosphate binding	GO:1901265	F	4	2676	19	0.463974		mitotic nuclear division	GO:0140014	P	5	21	1	0.134003
clathrin-coated pit	GO:0005905	C	3	8	0	1		nucleotide binding	GO:0000166	F	4	2676	19	0.463974		sister chromatid segregation	GO:0000819	P	5	21	1	0.134003
BBSome	GO:0034464	C	3	2	0	1		carbon-carbon lyase activity	GO:0016830	F	4	91	1	0.464518		purine ribonucleoside metabolic process	GO:0046128	P	7	21	1	0.134003
nuclear chromosome	GO:0000228	C	6	28	0	1		passive transmembrane transporter activity	GO:0022803	F	4	100	1	0.496676		cell wall macromolecule catabolic process	GO:0016998	P	5	22	1	0.139919
Mpp10 complex	GO:0034457	C	3	1	0	1		ion channel activity	GO:0005216	F	5	100	1	0.496676		drug catabolic process	GO:0042737	P	5	22	1	0.139919
proton-transporting V-type ATPase, V1 domain	GO:0033180	C	5	8	0	1		channel activity	GO:0015267	F	5	100	1	0.496676		cell wall macromolecule metabolic process	GO:0044036	P	4	23	1	0.145795
phosphatidylinositol 3-kinase complex	GO:0005942	C	4	15	0	1		carbohydrate derivative binding	GO:0097367	F	3	2444	17	0.505706		nuclear chromosome segregation	GO:0098813	P	4	23	1	0.145795
retromer complex	GO:0030904	C	4	2	0	1		flavin adenine dinucleotide binding	GO:0050660	F	5	106	1	0.517042		nucleoside phosphate biosynthetic process	GO:1901293	P	6	101	2	0.151414
proton-transporting V-type ATPase, V0 domain	GO:0033179	C	5	10	0	1		antiporter activity	GO:0015297	F	6	106	1	0.517042		nucleotide biosynthetic process	GO:0009165	P	7	101	2	0.151414
proton-transporting two-sector ATPase complex, catalytic domain	GO:0033178	C	4	38	0	1		protein binding	GO:0005515	F	3	3194	22	0.517426		cellular carbohydrate metabolic process	GO:0044262	P	4	198	3	0.153503
proton-transporting two-sector ATPase complex, proton-transporting domain	GO:0033177	C	4	27	0	1		anion binding	GO:0043168	F	4	2760	19	0.521578		microtubule-based movement	GO:0007018	P	4	102	2	0.153788
proton-transporting V-type ATPase complex	GO:0033176	C	5	19	0	1		organic cyclic compound binding	GO:0097159	F	3	5589	38	0.543817		movement of cell or subcellular component	GO:0006928	P	3	102	2	0.153788
mitochondrial proton-transporting ATP synthase complex, coupling factor F(o)	GO:0000276	C	5	5	0	1		heterocyclic compound binding	GO:1901363	F	3	5589	38	0.543817		regulation of mitotic cell cycle	GO:0007346	P	5	25	1	0.157428
mitochondrial proton-transporting ATP synthase complex, catalytic core F(1)	GO:0000275	C	5	5	0	1		ion binding	GO:0043167	F	3	4570	31	0.549124		aminoglycan metabolic process	GO:0006022	P	5	25	1	0.157428
protein kinase CK2 complex	GO:0005956	C	3	5	0	1		nuclease activity	GO:0004518	F	5	120	1	0.561438		ribonucleoside metabolic process	GO:0009119	P	6	25	1	0.157428
cilium	GO:0005929	C	4	2	0	1		binding	GO:0005488	F	2	9449	64	0.567794		chromosome segregation	GO:0007059	P	3	27	1	0.168903
cell cortex	GO:0005938	C	4	56	0	1		purine ribonucleotide binding	GO:0032555	F	5	2392	16	0.574		nuclear division	GO:0000280	P	6	27	1	0.168903
phosphatidylinositol 3-kinase complex, class III	GO:0035032	C	5	15	0	1		purine ribonucleoside triphosphate binding	GO:0035639	F	5	2251	15	0.579803		regulation of cell cycle process	GO:0010564	P	4	27	1	0.168903
tRNA (m1A) methyltransferase complex	GO:0031515	C	5	2	0	1		purine nucleotide binding	GO:0017076	F	5	2402	16	0.581053		microtubule-based process	GO:0007017	P	3	213	3	0.17836
tRNA methyltransferase complex	GO:0043527	C	4	2	0	1		ribonucleotide binding	GO:0032553	F	4	2412	16	0.588065		carbohydrate derivative catabolic process	GO:1901136	P	5	30	1	0.185826
INO80-type complex	GO:0097346	C	6	12	0	1		ADP binding	GO:0043531	F	5	134	1	0.601781		mitotic cell cycle process	GO:1903047	P	4	32	1	0.196918
outer membrane	GO:0019867	C	4	31	0	1		coenzyme binding	GO:0050662	F	4	457	3	0.606553		organelle fission	GO:0048285	P	5	34	1	0.20786
organelle inner membrane	GO:0019866	C	5	34	0	1		secondary active transmembrane transporter activity	GO:0015291	F	5	138	1	0.612616		carbohydrate derivative metabolic process	GO:1901135	P	4	346	4	0.211526
chromosomal region	GO:0098687	C	3	13	0	1		aspartic-type endopeptidase activity	GO:0004190	F	7	147	1	0.635935		steroid biosynthetic process	GO:0006694	P	6	38	1	0.229301
plasma membrane bounded cell projection	GO:0120025	C	4	2	0	1		aspartic-type peptidase activity	GO:0070001	F	6	147	1	0.635935		organic cyclic compound biosynthetic process	GO:1901362	P	5	1790	15	0.238825
DNA packaging complex	GO:0044815	C	3	58	0	1		cysteine-type peptidase activity	GO:0008234	F	6	327	2	0.656562		mitotic cell cycle	GO:0000278	P	4	40	1	0.239805
extrinsic component of membrane	GO:0019898	C	3	43	0	1		metal ion binding	GO:0046872	F	5	1906	12	0.658875		steroid metabolic process	GO:0008202	P	5	40	1	0.239805
extrinsic component of plasma membrane	GO:0019897	C	4	5	0	1		peptidase activity, acting on L-amino acid peptides	GO:0070011	F	5	823	5	0.666449		ribonucleoside triphosphate biosynthetic process	GO:0009201	P	8	40	1	0.239805
nuclear transcription factor complex	GO:0044798	C	4	31	0	1		cation binding	GO:0043169	F	4	1928	12	0.674608		purine ribonucleoside triphosphate biosynthetic process	GO:0009206	P	9	40	1	0.239805
trans-Golgi network transport vesicle	GO:0030140	C	5	8	0	1		peptidase activity	GO:0008233	F	4	844	5	0.688022		purine ribonucleoside triphosphate metabolic process	GO:0009205	P	8	40	1	0.239805
clathrin coat of coated pit	GO:0030132	C	4	8	0	1		DNA binding	GO:0003677	F	5	1508	9	0.709668		purine nucleoside triphosphate biosynthetic process	GO:0009145	P	8	40	1	0.239805
clathrin adaptor complex	GO:0030131	C	5	10	0	1		nucleoside-triphosphatase activity	GO:0017111	F	7	722	4	0.730821		purine nucleoside triphosphate metabolic process	GO:0009144	P	7	40	1	0.239805
COPII-coated ER to Golgi transport vesicle	GO:0030134	C	6	14	0	1		protein serine/threonine phosphatase activity	GO:0004722	F	5	191	1	0.731357		nucleoside triphosphate biosynthetic process	GO:0009142	P	7	40	1	0.239805
transport vesicle	GO:0030133	C	4	22	0	1		ligase activity	GO:0016874	F	3	202	1	0.751042		ribonucleoside triphosphate metabolic process	GO:0009199	P	7	40	1	0.239805
clathrin-coated vesicle	GO:0030136	C	6	8	0	1		pyrophosphatase activity	GO:0016462	F	6	749	4	0.756796		nucleoside triphosphate metabolic process	GO:0009141	P	6	41	1	0.245003
coated vesicle	GO:0030135	C	5	33	0	1		hydrolase activity, acting on acid anhydrides, in phosphorus-containing anhydrides	GO:0016818	F	5	762	4	0.768603		aromatic amino acid family biosynthetic process	GO:0009073	P	6	45	1	0.265447
COPI-coated vesicle	GO:0030137	C	6	11	0	1		hydrolase activity, acting on acid anhydrides	GO:0016817	F	4	772	4	0.777381		nucleoside metabolic process	GO:0009116	P	5	47	1	0.275461
cullin-RING ubiquitin ligase complex	GO:0031461	C	4	12	0	1		phosphoprotein phosphatase activity	GO:0004721	F	4	223	1	0.784731		aromatic compound biosynthetic process	GO:0019438	P	5	1713	14	0.279243
clathrin coat of trans-Golgi network vesicle	GO:0030130	C	5	8	0	1		lyase activity	GO:0016829	F	3	248	1	0.818984		cellular macromolecule metabolic process	GO:0044260	P	4	5078	38	0.282504
photosystem I reaction center	GO:0009538	C	4	10	0	1		phosphatase activity	GO:0016791	F	6	252	1	0.823938		glycosyl compound metabolic process	GO:1901657	P	5	50	1	0.29023
plastid	GO:0009536	C	4	8	0	1		active transmembrane transporter activity	GO:0022804	F	4	257	1	0.829942		response to stress	GO:0006950	P	3	790	7	0.294574
vesicle coat	GO:0030120	C	5	33	0	1		transferase activity, transferring acyl groups other than amino-acyl groups	GO:0016747	F	5	288	1	0.862884		regulation of organelle organization	GO:0033043	P	5	51	1	0.295086
AP-3 adaptor complex	GO:0030123	C	5	4	0	1		phosphoric ester hydrolase activity	GO:0042578	F	5	291	1	0.865714		cellular protein metabolic process	GO:0044267	P	5	2983	23	0.2952
ELL-EAF complex	GO:0032783	C	4	2	0	1		structural constituent of ribosome	GO:0003735	F	3	526	2	0.877651		cell redox homeostasis	GO:0045454	P	4	159	2	0.295714
clathrin vesicle coat	GO:0030125	C	6	8	0	1		structural molecule activity	GO:0005198	F	2	583	2	0.910931		nucleobase-containing compound biosynthetic process	GO:0034654	P	5	1601	13	0.297513
COPII vesicle coat	GO:0030127	C	6	14	0	1		oxidoreductase activity, acting on paired donors, with incorporation or reduction of molecular oxygen	GO:0016705	F	4	385	1	0.930256		response to stimulus	GO:0050896	P	2	1329	11	0.297763
COPI vesicle coat	GO:0030126	C	5	11	0	1		inorganic molecular entity transmembrane transporter activity	GO:0015318	F	4	389	1	0.932178		negative regulation of cellular process	GO:0048523	P	3	52	1	0.299909
vesicle tethering complex	GO:0099023	C	3	65	0	1		zinc ion binding	GO:0008270	F	7	863	3	0.937693		regulation of cellular process	GO:0050794	P	3	1895	15	0.311676
clathrin coat	GO:0030118	C	5	18	0	1		nucleic acid binding	GO:0003676	F	4	2533	12	0.939019		actin filament-based process	GO:0030029	P	3	55	1	0.314183
membrane coat	GO:0030117	C	4	73	0	1		protein dimerization activity	GO:0046983	F	4	407	1	0.940199		actin cytoskeleton organization	GO:0030036	P	4	55	1	0.314183
AP-type membrane coat adaptor complex	GO:0030119	C	4	15	0	1		ion transmembrane transporter activity	GO:0015075	F	4	421	1	0.945779		protein metabolic process	GO:0019538	P	4	3726	28	0.316835
nuclear outer membrane-endoplasmic reticulum membrane network	GO:0042175	C	4	79	0	1		transmembrane transporter activity	GO:0022857	F	3	685	2	0.950421		regulation of cellular component organization	GO:0051128	P	4	56	1	0.318877
Piccolo NuA4 histone acetyltransferase complex	GO:0032777	C	8	5	0	1		transporter activity	GO:0005215	F	2	911	3	0.951389		organonitrogen compound metabolic process	GO:1901564	P	4	4300	32	0.319926
cohesin complex	GO:0008278	C	3	2	0	1		transition metal ion binding	GO:0046914	F	6	1322	5	0.952009		drug transmembrane transport	GO:0006855	P	6	59	1	0.332767
integral component of endoplasmic reticulum membrane	GO:0030176	C	6	10	0	1		RNA binding	GO:0003723	F	5	456	1	0.957571		response to drug	GO:0042493	P	4	59	1	0.332767
DNA helicase complex	GO:0033202	C	3	12	0	1		ATPase activity	GO:0016887	F	8	516	1	0.972163		drug transport	GO:0015893	P	5	59	1	0.332767
integral component of Golgi membrane	GO:0030173	C	6	1	0	1		endodeoxyribonuclease activity, producing 5'-phosphomonoesters	GO:0016888	F	6	11	0	1		phosphorelay signal transduction system	GO:0000160	P	5	60	1	0.337334
thylakoid	GO:0009579	C	3	65	0	1		endoribonuclease activity, producing 5'-phosphomonoesters	GO:0016891	F	6	14	0	1		cellular macromolecule catabolic process	GO:0044265	P	5	177	2	0.340808
oligosaccharyltransferase complex	GO:0008250	C	4	3	0	1		endoribonuclease activity, producing 3'-phosphomonoesters	GO:0016892	F	6	7	0	1		aromatic amino acid family metabolic process	GO:0009072	P	5	61	1	0.34187
RNA cap binding complex	GO:0034518	C	3	3	0	1		endonuclease activity, active with either ribo- or deoxyribonucleic acids and producing 5'-phosphomonoesters	GO:0016893	F	7	25	0	1		carbohydrate derivative biosynthetic process	GO:1901137	P	5	179	2	0.345771
proton-transporting ATP synthase complex	GO:0045259	C	3	25	0	1		endonuclease activity, active with either ribo- or deoxyribonucleic acids and producing 3'-phosphomonoesters	GO:0016894	F	7	7	0	1		ribonucleotide biosynthetic process	GO:0009260	P	7	62	1	0.346375
THO complex	GO:0000347	C	3	2	0	1		exodeoxyribonuclease activity, producing 5'-phosphomonoesters	GO:0016895	F	6	2	0	1		ribose phosphate biosynthetic process	GO:0046390	P	6	62	1	0.346375
transcription export complex	GO:0000346	C	3	2	0	1		exoribonuclease activity, producing 5'-phosphomonoesters	GO:0016896	F	6	1	0	1		purine ribonucleotide biosynthetic process	GO:0009152	P	8	62	1	0.346375
proton-transporting ATP synthase complex, catalytic core F(1)	GO:0045261	C	4	18	0	1		ligase activity, forming carbon-sulfur bonds	GO:0016877	F	4	18	0	1		regulation of cell cycle	GO:0051726	P	4	64	1	0.355295
proton-transporting ATP synthase complex, coupling factor F(o)	GO:0045263	C	4	7	0	1		protein kinase binding	GO:0019901	F	6	18	0	1		cellular homeostasis	GO:0019725	P	3	183	2	0.35566
protein serine/threonine phosphatase complex	GO:0008287	C	5	22	0	1		protein domain specific binding	GO:0019904	F	4	35	0	1		organophosphate biosynthetic process	GO:0090407	P	5	184	2	0.358124
organellar ribosome	GO:0000313	C	4	2	0	1		syntaxin binding	GO:0019905	F	5	2	0	1		regulation of biological process	GO:0050789	P	2	1958	15	0.358215
respiratory chain complex I	GO:0045271	C	5	2	0	1		acid-ammonia (or amide) ligase activity	GO:0016880	F	5	12	0	1		pollen-pistil interaction	GO:0009875	P	3	65	1	0.359709
respiratory chain complex IV	GO:0045277	C	3	1	0	1		acid-amino acid ligase activity	GO:0016881	F	5	27	0	1		pollination	GO:0009856	P	3	65	1	0.359709
respiratory chain complex III	GO:0045275	C	3	6	0	1		carbon-nitrogen ligase activity, with glutamine as amido-N-donor	GO:0016884	F	5	22	0	1		recognition of pollen	GO:0048544	P	3	65	1	0.359709
F-actin capping protein complex	GO:0008290	C	3	3	0	1		ligase activity, forming carbon-carbon bonds	GO:0016885	F	4	3	0	1		multi-multicellular organism process	GO:0044706	P	3	65	1	0.359709
U4/U6 x U5 tri-snRNP complex	GO:0046540	C	7	3	0	1		ligase activity, forming phosphoric ester bonds	GO:0016886	F	4	4	0	1		cell recognition	GO:0008037	P	3	65	1	0.359709
mitochondrial respiratory chain complex III	GO:0005750	C	4	6	0	1		intramolecular transferase activity, phosphotransferases	GO:0016868	F	5	23	0	1		organonitrogen compound catabolic process	GO:1901565	P	5	191	2	0.375276
mitochondrial respiratory chain complex IV	GO:0005751	C	4	1	0	1		intramolecular lyase activity	GO:0016872	F	4	17	0	1		purine nucleotide biosynthetic process	GO:0006164	P	7	69	1	0.377068
mitochondrial proton-transporting ATP synthase complex	GO:0005753	C	4	10	0	1		kinase binding	GO:0019900	F	5	18	0	1		purine-containing compound biosynthetic process	GO:0072522	P	6	71	1	0.385571
TIM23 mitochondrial import inner membrane translocase complex	GO:0005744	C	5	6	0	1		ligase activity, forming carbon-oxygen bonds	GO:0016875	F	4	86	0	1		heterocycle biosynthetic process	GO:0018130	P	5	1718	13	0.390763
mitochondrial respiratory chain complex I	GO:0005747	C	5	2	0	1		racemase and epimerase activity	GO:0016854	F	4	8	0	1		regulation of nucleic acid-templated transcription	GO:1903506	P	7	1298	10	0.393047
mitochondrial respirasome	GO:0005746	C	4	9	0	1		racemase and epimerase activity, acting on amino acids and derivatives	GO:0016855	F	5	5	0	1		regulation of transcription, DNA-templated	GO:0006355	P	6	1298	10	0.393047
translocon complex	GO:0071256	C	4	5	0	1		racemase and epimerase activity, acting on carbohydrates and derivatives	GO:0016857	F	5	3	0	1		regulation of RNA biosynthetic process	GO:2001141	P	6	1298	10	0.393047
box H/ACA RNP complex	GO:0072588	C	5	5	0	1		cis-trans isomerase activity	GO:0016859	F	4	52	0	1		regulation of RNA metabolic process	GO:0051252	P	5	1300	10	0.394912
mitochondrial ribosome	GO:0005761	C	5	2	0	1		intramolecular oxidoreductase activity, transposing C=C bonds	GO:0016863	F	5	5	0	1		macromolecule glycosylation	GO:0043413	P	4	74	1	0.398111
mitochondrial intermembrane space	GO:0005758	C	6	2	0	1		thiol-dependent ubiquitinyl hydrolase activity	GO:0036459	F	5	54	0	1		protein glycosylation	GO:0006486	P	5	74	1	0.398111
mitochondrial matrix	GO:0005759	C	5	10	0	1		intramolecular oxidoreductase activity, transposing S-S bonds	GO:0016864	F	5	2	0	1		nucleotide metabolic process	GO:0009117	P	6	201	2	0.399451
nucleolus	GO:0005730	C	5	8	0	1		inorganic phosphate transmembrane transporter activity	GO:0005315	F	5	1	0	1		regulation of nucleobase-containing compound metabolic process	GO:0019219	P	5	1308	10	0.402377
small nucleolar ribonucleoprotein complex	GO:0005732	C	4	9	0	1		lipid transporter activity	GO:0005319	F	3	25	0	1		multi-organism process	GO:0051704	P	2	76	1	0.406329
mitochondrial outer membrane	GO:0005741	C	6	22	0	1		protein-disulfide reductase activity	GO:0047134	F	6	4	0	1		nucleoside phosphate metabolic process	GO:0006753	P	5	204	2	0.406621
mitochondrial envelope	GO:0005740	C	5	60	0	1		oxidoreductase activity, acting on the CH-OH group of donors, oxygen as acceptor	GO:0016899	F	5	13	0	1		organic substance catabolic process	GO:1901575	P	4	340	3	0.41034
mitochondrial inner membrane	GO:0005743	C	6	33	0	1		carbohydrate:proton symporter activity	GO:0005351	F	6	11	0	1		reproductive process	GO:0022414	P	2	77	1	0.410396
mitochondrial outer membrane translocase complex	GO:0005742	C	5	4	0	1		adenylylsulfate kinase activity	GO:0004020	F	6	4	0	1		reproduction	GO:0000003	P	2	77	1	0.410396
cytoplasm	GO:0005737	C	3	665	0	1		alcohol O-acetyltransferase activity	GO:0004026	F	8	1	0	1		regulation of cellular macromolecule biosynthetic process	GO:2000112	P	6	1320	10	0.413588
mitochondrion	GO:0005739	C	4	107	0	1		N6-(1,2-dicarboxyethyl)AMP AMP-lyase (fumarate-forming) activity	GO:0004018	F	6	9	0	1		regulation of biosynthetic process	GO:0009889	P	4	1320	10	0.413588
rough endoplasmic reticulum	GO:0005791	C	5	6	0	1		adenylate kinase activity	GO:0004017	F	7	6	0	1		regulation of cellular biosynthetic process	GO:0031326	P	5	1320	10	0.413588
Golgi apparatus	GO:0005794	C	4	59	0	1		adenylosuccinate synthase activity	GO:0004019	F	5	2	0	1		regulation of macromolecule biosynthetic process	GO:0010556	P	5	1320	10	0.413588
Golgi stack	GO:0005795	C	5	1	0	1		oxidoreductase activity, acting on CH or CH2 groups, with an iron-sulfur protein as acceptor	GO:0052592	F	5	1	0	1		macromolecule catabolic process	GO:0009057	P	5	207	2	0.41375
Golgi-associated vesicle	GO:0005798	C	5	33	0	1		phosphate ion binding	GO:0042301	F	5	1	0	1		nucleoside diphosphate phosphorylation	GO:0006165	P	7	79	1	0.418448
endoplasmic reticulum membrane	GO:0005789	C	5	79	0	1		ubiquitin protein ligase binding	GO:0031625	F	6	14	0	1		nucleotide phosphorylation	GO:0046939	P	7	79	1	0.418448
endoplasmic reticulum lumen	GO:0005788	C	5	2	0	1		adenosine deaminase activity	GO:0004000	F	5	3	0	1		glycoprotein biosynthetic process	GO:0009101	P	6	79	1	0.418448
ER membrane protein complex	GO:0072546	C	4	3	0	1		organic acid transmembrane transporter activity	GO:0005342	F	4	32	0	1		glycosylation	GO:0070085	P	3	80	1	0.422433
vacuolar membrane	GO:0005774	C	5	21	0	1		adenosylmethionine decarboxylase activity	GO:0004014	F	6	6	0	1		glycoprotein metabolic process	GO:0009100	P	5	82	1	0.430322
vacuole	GO:0005773	C	4	21	0	1		purine nucleobase transmembrane transporter activity	GO:0005345	F	5	3	0	1		nucleoside diphosphate metabolic process	GO:0009132	P	6	82	1	0.430322
endoplasmic reticulum	GO:0005783	C	4	67	0	1		adenosylhomocysteinase activity	GO:0004013	F	6	2	0	1		cell cycle process	GO:0022402	P	3	83	1	0.434226
signal recognition particle receptor complex	GO:0005785	C	4	1	0	1		ATP transmembrane transporter activity	GO:0005347	F	6	6	0	1		regulation of nitrogen compound metabolic process	GO:0051171	P	4	1346	10	0.437888
Sec61 translocon complex	GO:0005784	C	5	5	0	1		purine ribonucleotide transmembrane transporter activity	GO:0005346	F	5	6	0	1		macromolecule metabolic process	GO:0043170	P	4	6115	43	0.438126
signal peptidase complex	GO:0005787	C	4	11	0	1		nucleoside transmembrane transporter activity	GO:0005337	F	5	5	0	1		catabolic process	GO:0009056	P	3	358	3	0.44295
signal recognition particle, endoplasmic reticulum targeting	GO:0005786	C	5	1	0	1		arylformamidase activity	GO:0004061	F	6	4	0	1		organophosphate metabolic process	GO:0019637	P	4	359	3	0.444743
peroxisomal membrane	GO:0005778	C	6	16	0	1		asparagine synthase (glutamine-hydrolyzing) activity	GO:0004066	F	6	9	0	1		regulation of gene expression	GO:0010468	P	5	1361	10	0.451887
peroxisome	GO:0005777	C	5	31	0	1		protein-N-terminal asparagine amidohydrolase activity	GO:0008418	F	6	1	0	1		regulation of primary metabolic process	GO:0080090	P	4	1361	10	0.451887
integral component of peroxisomal membrane	GO:0005779	C	6	10	0	1		fucosyltransferase activity	GO:0008417	F	6	28	0	1		regulation of cellular metabolic process	GO:0031323	P	4	1368	10	0.458408
proton-transporting two-sector ATPase complex	GO:0016469	C	4	65	0	1		molecular function regulator	GO:0098772	F	2	277	0	1		cellular process	GO:0009987	P	2	7771	54	0.464425
vacuolar proton-transporting V-type ATPase complex	GO:0016471	C	6	4	0	1		selenium binding	GO:0008430	F	3	8	0	1		negative regulation of biological process	GO:0048519	P	2	92	1	0.468189
myosin complex	GO:0016459	C	3	23	0	1		biotin-[acetyl-CoA-carboxylase] ligase activity	GO:0004077	F	5	1	0	1		regulation of macromolecule metabolic process	GO:0060255	P	4	1390	10	0.478834
gamma-tubulin complex	GO:0000930	C	3	3	0	1		DNA polymerase processivity factor activity	GO:0030337	F	4	2	0	1		cellular catabolic process	GO:0044248	P	4	236	2	0.480325
apoplast	GO:0048046	C	4	35	0	1		phosphatidylethanolamine binding	GO:0008429	F	5	1	0	1		nucleobase-containing small molecule metabolic process	GO:0055086	P	4	239	2	0.48695
condensed chromosome outer kinetochore	GO:0000940	C	3	1	0	1		aminoacyl-tRNA hydrolase activity	GO:0004045	F	5	8	0	1		cellular amino acid biosynthetic process	GO:0008652	P	5	98	1	0.489699
spindle pole	GO:0000922	C	3	10	0	1		copper ion transmembrane transporter activity	GO:0005375	F	8	6	0	1		modification-dependent protein catabolic process	GO:0019941	P	7	101	1	0.500129
GPI-anchor transamidase complex	GO:0042765	C	4	6	0	1		iron ion transmembrane transporter activity	GO:0005381	F	8	5	0	1		modification-dependent macromolecule catabolic process	GO:0043632	P	6	101	1	0.500129
H4/H2A histone acetyltransferase complex	GO:0043189	C	6	9	0	1		argininosuccinate lyase activity	GO:0004056	F	6	1	0	1		ubiquitin-dependent protein catabolic process	GO:0006511	P	8	101	1	0.500129
ATP-binding cassette (ABC) transporter complex	GO:0043190	C	5	1	0	1		argininosuccinate synthase activity	GO:0004055	F	5	1	0	1		cell wall organization or biogenesis	GO:0071554	P	3	102	1	0.503558
small ribosomal subunit	GO:0015935	C	5	8	0	1		arginyltransferase activity	GO:0004057	F	5	1	0	1		regulation of metabolic process	GO:0019222	P	3	1419	10	0.50553
large ribosomal subunit	GO:0015934	C	5	24	0	1		5'-3' exonuclease activity	GO:0008409	F	7	2	0	1		lipid metabolic process	GO:0006629	P	4	548	4	0.516805
phosphopyruvate hydratase complex	GO:0000015	C	4	12	0	1		pyrophosphate hydrolysis-driven proton transmembrane transporter activity	GO:0009678	F	6	44	0	1		cell communication	GO:0007154	P	3	401	3	0.517746
PAS complex	GO:0070772	C	6	15	0	1		guanyl nucleotide binding	GO:0019001	F	6	265	0	1		cellular macromolecule biosynthetic process	GO:0034645	P	5	2462	17	0.518586
exosome (RNase complex)	GO:0000178	C	3	8	0	1		glycerol-3-phosphate dehydrogenase [NAD(P)+] activity	GO:0047952	F	6	5	0	1		macromolecule biosynthetic process	GO:0009059	P	5	2464	17	0.520013
actin filament	GO:0005884	C	7	3	0	1		protein transmembrane transporter activity	GO:0008320	F	4	3	0	1		biosynthetic process	GO:0009058	P	3	3235	22	0.543547
Arp2/3 protein complex	GO:0005885	C	3	20	0	1		cation transmembrane transporter activity	GO:0008324	F	5	273	0	1		organic substance biosynthetic process	GO:1901576	P	4	3092	21	0.546412
spindle microtubule	GO:0005876	C	6	1	0	1		peptide binding	GO:0042277	F	4	8	0	1		transcription, DNA-templated	GO:0006351	P	6	1487	10	0.566548
protein phosphatase type 2A complex	GO:0000159	C	3	22	0	1		acyl-[acyl-carrier-protein] desaturase activity	GO:0045300	F	6	13	0	1		nucleic acid-templated transcription	GO:0097659	P	7	1487	10	0.566548
eukaryotic translation initiation factor 2 complex	GO:0005850	C	3	2	0	1		protein prenyltransferase activity	GO:0008318	F	4	4	0	1		biological regulation	GO:0065007	P	2	2235	15	0.568168
eukaryotic translation elongation factor 1 complex	GO:0005853	C	3	3	0	1		enzyme regulator activity	GO:0030234	F	3	237	0	1		RNA biosynthetic process	GO:0032774	P	6	1490	10	0.569175
eukaryotic translation initiation factor 3 complex	GO:0005852	C	3	29	0	1		mechanosensitive ion channel activity	GO:0008381	F	6	1	0	1		drug metabolic process	GO:0017144	P	4	124	1	0.573362
nuclear cap binding complex	GO:0005846	C	3	3	0	1		protein-containing complex binding	GO:0044877	F	3	15	0	1		proteolysis	GO:0006508	P	5	901	6	0.582784
mRNA cleavage and polyadenylation specificity factor complex	GO:0005847	C	4	1	0	1		cofactor transmembrane transporter activity	GO:0051184	F	4	2	0	1		small molecule biosynthetic process	GO:0044283	P	4	289	2	0.589328
mRNA cleavage factor complex	GO:0005849	C	3	4	0	1		protein serine/threonine kinase inhibitor activity	GO:0030291	F	7	8	0	1		proteolysis involved in cellular protein catabolic process	GO:0051603	P	6	130	1	0.590646
cytochrome complex	GO:0070069	C	3	9	0	1		acetylglucosaminyltransferase activity	GO:0008375	F	6	58	0	1		cellular protein catabolic process	GO:0044257	P	6	130	1	0.590646
nuclear exosome (RNase complex)	GO:0000176	C	4	3	0	1		O-acyltransferase activity	GO:0008374	F	6	32	0	1		cytoskeleton organization	GO:0007010	P	5	134	1	0.601781
ribonuclease MRP complex	GO:0000172	C	4	3	0	1		galactosyltransferase activity	GO:0008378	F	6	43	0	1		cellular biosynthetic process	GO:0044249	P	4	3042	20	0.609094
rough endoplasmic reticulum membrane	GO:0030867	C	6	6	0	1		prenylcysteine oxidase activity	GO:0001735	F	6	1	0	1		cellular metabolic process	GO:0044237	P	3	6616	44	0.615859
integral component of plasma membrane	GO:0005887	C	5	1	0	1		LIM domain binding	GO:0030274	F	5	7	0	1		cell cycle	GO:0007049	P	3	141	1	0.620549
intracellular organelle lumen	GO:0070013	C	4	131	0	1		hydrolase activity, acting on ether bonds	GO:0016801	F	4	2	0	1		protein catabolic process	GO:0030163	P	5	143	1	0.625748
checkpoint clamp complex	GO:0030896	C	3	4	0	1		trialkylsulfonium hydrolase activity	GO:0016802	F	5	2	0	1		multicellular organismal process	GO:0032501	P	2	144	1	0.628321
RNA polymerase II, holoenzyme	GO:0016591	C	4	30	0	1		aminoacyl-tRNA ligase activity	GO:0004812	F	5	86	0	1		nitrogen compound metabolic process	GO:0006807	P	3	6525	43	0.642746
mediator complex	GO:0016592	C	3	20	0	1		arginine-tRNA ligase activity	GO:0004814	F	6	2	0	1		signal transduction	GO:0007165	P	3	323	2	0.649916
Cdc73/Paf1 complex	GO:0016593	C	4	9	0	1		alanine-tRNA ligase activity	GO:0004813	F	6	6	0	1		signaling	GO:0023052	P	2	323	2	0.649916
RNA polymerase complex	GO:0030880	C	3	34	0	1		asparagine-tRNA ligase activity	GO:0004816	F	6	2	0	1		protein folding	GO:0006457	P	3	157	1	0.660215
NuRD complex	GO:0016581	C	5	1	0	1		cysteine-tRNA ligase activity	GO:0004817	F	6	2	0	1		ribose phosphate metabolic process	GO:0019693	P	5	159	1	0.664874
Mre11 complex	GO:0030870	C	3	1	0	1		glutamine-tRNA ligase activity	GO:0004819	F	6	2	0	1		ribonucleotide metabolic process	GO:0009259	P	6	159	1	0.664874
intrinsic component of organelle membrane	GO:0031300	C	4	22	0	1		tryptophan-tRNA ligase activity	GO:0004830	F	6	3	0	1		purine ribonucleotide metabolic process	GO:0009150	P	7	159	1	0.664874
integral component of organelle membrane	GO:0031301	C	5	22	0	1		glycine-tRNA ligase activity	GO:0004820	F	6	2	0	1		generation of precursor metabolites and energy	GO:0006091	P	4	163	1	0.674004
extrinsic component of cytoplasmic side of plasma membrane	GO:0031234	C	3	5	0	1		leucine-tRNA ligase activity	GO:0004823	F	6	1	0	1		purine nucleotide metabolic process	GO:0006163	P	6	166	1	0.680689
intrinsic component of peroxisomal membrane	GO:0031231	C	5	10	0	1		proline-tRNA ligase activity	GO:0004827	F	6	3	0	1		purine-containing compound metabolic process	GO:0072521	P	5	168	1	0.685069
organelle lumen	GO:0043233	C	4	131	0	1		phenylalanine-tRNA ligase activity	GO:0004826	F	6	3	0	1		small molecule metabolic process	GO:0044281	P	3	842	5	0.686008
intrinsic component of Golgi membrane	GO:0031228	C	5	1	0	1		serine-tRNA ligase activity	GO:0004828	F	6	6	0	1		cellular nitrogen compound biosynthetic process	GO:0044271	P	5	2438	15	0.705273
intrinsic component of nuclear inner membrane	GO:0031229	C	5	1	0	1		transposase activity	GO:0004803	F	4	1	0	1		carboxylic acid metabolic process	GO:0019752	P	6	532	3	0.707546
Fanconi anaemia nuclear complex	GO:0043240	C	3	1	0	1		triose-phosphate isomerase activity	GO:0004807	F	6	11	0	1		oxoacid metabolic process	GO:0043436	P	5	541	3	0.718239
intrinsic component of endoplasmic reticulum membrane	GO:0031227	C	5	10	0	1		triglyceride lipase activity	GO:0004806	F	6	7	0	1		organic acid metabolic process	GO:0006082	P	4	543	3	0.720574
transcription elongation factor complex	GO:0008023	C	3	11	0	1		tRNA (guanine-N2-)-methyltransferase activity	GO:0004809	F	7	6	0	1		intracellular signal transduction	GO:0035556	P	4	194	1	0.736874
phosphatase complex	GO:1903293	C	4	22	0	1		amine-lyase activity	GO:0016843	F	5	18	0	1		cellular response to stimulus	GO:0051716	P	3	744	4	0.752135
glycerol-3-phosphate dehydrogenase complex	GO:0009331	C	4	5	0	1		strictosidine synthase activity	GO:0016844	F	6	18	0	1		homeostatic process	GO:0042592	P	4	402	2	0.763364
beta-galactosidase complex	GO:0009341	C	4	10	0	1		carbon-sulfur lyase activity	GO:0016846	F	4	12	0	1		response to chemical	GO:0042221	P	3	215	1	0.772467
riboflavin synthase complex	GO:0009349	C	5	2	0	1		phosphorus-oxygen lyase activity	GO:0016849	F	4	2	0	1		intracellular protein transport	GO:0006886	P	5	219	1	0.778683
protein acetyltransferase complex	GO:0031248	C	3	22	0	1		cyclin-dependent protein serine/threonine kinase inhibitor activity	GO:0004861	F	7	8	0	1		protein dephosphorylation	GO:0006470	P	7	224	1	0.786217
Rad51B-Rad51C-Rad51D-XRCC2 complex	GO:0033063	C	4	1	0	1		protein kinase inhibitor activity	GO:0004860	F	6	8	0	1		dephosphorylation	GO:0016311	P	6	224	1	0.786217
DNA recombinase mediator complex	GO:0033061	C	3	1	0	1		uroporphyrinogen decarboxylase activity	GO:0004853	F	6	8	0	1		carboxylic acid biosynthetic process	GO:0046394	P	6	226	1	0.789159
Golgi membrane	GO:0000139	C	5	18	0	1		enzyme inhibitor activity	GO:0004857	F	4	144	0	1		organic acid biosynthetic process	GO:0016053	P	5	227	1	0.790615
AP-5 adaptor complex	GO:0044599	C	5	1	0	1		magnesium chelatase activity	GO:0016851	F	6	10	0	1		organonitrogen compound biosynthetic process	GO:1901566	P	5	1142	6	0.798375
cytosol	GO:0005829	C	3	17	0	1		sirohydrochlorin cobaltochelatase activity	GO:0016852	F	4	2	0	1		cellular protein localization	GO:0034613	P	5	235	1	0.801908
1,3-beta-D-glucan synthase complex	GO:0000148	C	5	25	0	1		aldehyde-lyase activity	GO:0016832	F	5	14	0	1		cellular macromolecule localization	GO:0070727	P	4	235	1	0.801908
exocyst	GO:0000145	C	4	56	0	1		oxo-acid-lyase activity	GO:0016833	F	5	6	0	1		cellular amino acid metabolic process	GO:0006520	P	4	254	1	0.826364
heterotrimeric G-protein complex	GO:0005834	C	4	5	0	1		carbon-oxygen lyase activity	GO:0016835	F	4	96	0	1		regulation of biological quality	GO:0065008	P	3	462	2	0.827009
nuclear ubiquitin ligase complex	GO:0000152	C	4	12	0	1		hydro-lyase activity	GO:0016836	F	5	45	0	1		intracellular transport	GO:0046907	P	4	257	1	0.829942
ubiquitin ligase complex	GO:0000151	C	3	18	0	1		carbon-oxygen lyase activity, acting on polysaccharides	GO:0016837	F	5	5	0	1		lipid biosynthetic process	GO:0008610	P	5	259	1	0.832286
proteasome core complex	GO:0005839	C	3	48	0	1		carbon-oxygen lyase activity, acting on phosphates	GO:0016838	F	5	46	0	1		amide transport	GO:0042886	P	6	270	1	0.844617
histone deacetylase complex	GO:0000118	C	4	1	0	1		protein phosphatase inhibitor activity	GO:0004864	F	6	5	0	1		protein transport	GO:0015031	P	5	270	1	0.844617
cis-Golgi network	GO:0005801	C	5	13	0	1		serine-type endopeptidase inhibitor activity	GO:0004867	F	7	45	0	1		peptide transport	GO:0015833	P	6	270	1	0.844617
transcription factor TFIIIB complex	GO:0000126	C	6	5	0	1		endopeptidase inhibitor activity	GO:0004866	F	6	63	0	1		RNA metabolic process	GO:0016070	P	6	1911	10	0.85129
SAGA complex	GO:0000124	C	5	1	0	1		cysteine-type endopeptidase inhibitor activity	GO:0004869	F	7	17	0	1		establishment of protein localization	GO:0045184	P	4	279	1	0.854034
histone acetyltransferase complex	GO:0000123	C	4	22	0	1		carbon-nitrogen lyase activity	GO:0016840	F	4	28	0	1		protein localization	GO:0008104	P	4	286	1	0.860964
lipid droplet	GO:0005811	C	5	7	0	1		amidine-lyase activity	GO:0016842	F	5	10	0	1		cellular localization	GO:0051641	P	3	291	1	0.865714
microtubule organizing center	GO:0005815	C	3	15	0	1		hydrolase activity, acting on acid carbon-carbon bonds	GO:0016822	F	4	1	0	1		macromolecule localization	GO:0033036	P	3	313	1	0.88477
spindle	GO:0005819	C	5	20	0	1		hydrolase activity, acting on acid carbon-carbon bonds, in ketonic substances	GO:0016823	F	5	1	0	1		organic cyclic compound metabolic process	GO:1901360	P	4	2844	15	0.89009
photosynthetic membrane	GO:0034357	C	4	63	0	1		valine-tRNA ligase activity	GO:0004832	F	6	4	0	1		organelle organization	GO:0006996	P	4	559	2	0.898096
epsilon DNA polymerase complex	GO:0008622	C	4	1	0	1		tyrosine-tRNA ligase activity	GO:0004831	F	6	1	0	1		nitrogen compound transport	GO:0071705	P	5	337	1	0.902507
small nuclear ribonucleoprotein complex	GO:0030532	C	4	12	0	1		tryptophan synthase activity	GO:0004834	F	6	8	0	1		chromosome organization	GO:0051276	P	5	357	1	0.915198
extracellular region	GO:0005576	C	3	56	0	1		hydrolase activity, acting on carbon-nitrogen (but not peptide) bonds	GO:0016810	F	4	47	0	1		cellular aromatic compound metabolic process	GO:0006725	P	4	2786	14	0.919626
MCM complex	GO:0042555	C	3	6	0	1		hydrolase activity, acting on carbon-nitrogen (but not peptide) bonds, in linear amides	GO:0016811	F	5	20	0	1		nucleobase-containing compound metabolic process	GO:0006139	P	4	2629	13	0.922404
prefoldin complex	GO:0016272	C	3	13	0	1		hydrolase activity, acting on carbon-nitrogen (but not peptide) bonds, in cyclic amides	GO:0016812	F	5	1	0	1		organic substance transport	GO:0071702	P	5	379	1	0.927271
cytoplasmic side of plasma membrane	GO:0009898	C	5	5	0	1		hydrolase activity, acting on carbon-nitrogen (but not peptide) bonds, in linear amidines	GO:0016813	F	5	1	0	1		nucleic acid metabolic process	GO:0090304	P	5	2345	11	0.935922
BRISC complex	GO:0070552	C	3	1	0	1		hydrolase activity, acting on carbon-nitrogen (but not peptide) bonds, in cyclic amidines	GO:0016814	F	5	17	0	1		DNA repair	GO:0006281	P	6	398	1	0.936314
Elongator holoenzyme complex	GO:0033588	C	3	3	0	1		uroporphyrinogen-III synthase activity	GO:0004852	F	6	2	0	1		cellular response to DNA damage stimulus	GO:0006974	P	5	401	1	0.937636
BRCA1-A complex	GO:0070531	C	3	1	0	1		thiol-dependent ubiquitin-specific protease activity	GO:0004843	F	6	17	0	1		gene expression	GO:0010467	P	5	2529	12	0.938204
nuclear pore	GO:0005643	C	3	23	0	1		ubiquitin-protein transferase activity	GO:0004842	F	5	127	0	1		cellular response to stress	GO:0033554	P	4	408	1	0.940616
nuclear envelope	GO:0005635	C	4	24	0	1		uracil DNA N-glycosylase activity	GO:0004844	F	6	1	0	1		heterocycle metabolic process	GO:0046483	P	4	2782	13	0.952741
nuclear inner membrane	GO:0005637	C	6	1	0	1		double-stranded DNA binding	GO:0003690	F	6	44	0	1		DNA metabolic process	GO:0006259	P	5	450	1	0.955748
integral component of nuclear inner membrane	GO:0005639	C	6	1	0	1		single-stranded DNA binding	GO:0003697	F	6	18	0	1		cellular component organization	GO:0016043	P	3	707	2	0.956421
microbody membrane	GO:0031903	C	5	16	0	1		DNA clamp loader activity	GO:0003689	F	6	1	0	1		translation	GO:0006412	P	6	709	2	0.956931
signal recognition particle, chloroplast targeting	GO:0080085	C	5	1	0	1		carbohydrate:cation symporter activity	GO:0005402	F	5	11	0	1		peptide biosynthetic process	GO:0043043	P	6	721	2	0.959873
extracellular space	GO:0005615	C	3	5	0	1		sigma factor activity	GO:0016987	F	3	8	0	1		peptide metabolic process	GO:0006518	P	5	738	2	0.963716
cell wall	GO:0005618	C	4	83	0	1		deaminated base DNA N-glycosylase activity	GO:0097506	F	5	1	0	1		amide biosynthetic process	GO:0043604	P	6	751	2	0.966415
transcription factor TFIIA complex	GO:0005672	C	5	7	0	1		lipoate synthase activity	GO:0016992	F	6	7	0	1		cellular amide metabolic process	GO:0043603	P	5	775	2	0.970902
transcription factor TFIIF complex	GO:0005674	C	5	2	0	1		UDP-galactosyltransferase activity	GO:0035250	F	6	2	0	1		cellular component organization or biogenesis	GO:0071840	P	2	811	2	0.976574
transcription factor complex	GO:0005667	C	3	55	0	1		chromatin binding	GO:0003682	F	3	31	0	1		transmembrane transport	GO:0055085	P	5	846	2	0.981061
transcription factor TFIID complex	GO:0005669	C	5	11	0	1		damaged DNA binding	GO:0003684	F	6	12	0	1		cellular nitrogen compound metabolic process	GO:0034641	P	4	3437	15	0.983939
anaphase-promoting complex	GO:0005680	C	5	12	0	1		DNA helicase activity	GO:0003678	F	4	273	0	1		transport	GO:0006810	P	4	1681	5	0.991528
spliceosomal complex	GO:0005681	C	4	24	0	1		sequence-specific single stranded DNA binding	GO:0098847	F	7	2	0	1		establishment of localization	GO:0051234	P	3	1690	5	0.991911
U1 snRNP	GO:0005685	C	6	6	0	1		ribulose-bisphosphate carboxylase activity	GO:0016984	F	6	5	0	1		localization	GO:0051179	P	2	1697	5	0.992198
nucleoplasm	GO:0005654	C	3	80	0	1		S-formylglutathione hydrolase activity	GO:0018738	F	6	4	0	1		reproductive system development	GO:0061458	P	5	5	0	1
TORC1 complex	GO:0031931	C	4	4	0	1		cyclic-nucleotide phosphodiesterase activity	GO:0004112	F	7	1	0	1		regulation of developmental process	GO:0050793	P	3	4	0	1
intracellular vesicle	GO:0097708	C	4	33	0	1		chorismate synthase activity	GO:0004107	F	6	2	0	1		regulation of catalytic activity	GO:0050790	P	4	57	0	1
nuclear origin of replication recognition complex	GO:0005664	C	4	2	0	1		coproporphyrinogen oxidase activity	GO:0004109	F	6	2	0	1		macromolecule deacylation	GO:0098732	P	6	4	0	1
DNA replication factor C complex	GO:0005663	C	3	1	0	1		translation regulator activity, nucleic acid binding	GO:0090079	F	3	106	0	1		negative regulation of cellular macromolecule biosynthetic process	GO:2000113	P	6	26	0	1
RNA polymerase III complex	GO:0005666	C	6	4	0	1		cobalt ion binding	GO:0050897	F	7	1	0	1		plant ovule development	GO:0048481	P	4	1	0	1
RNA polymerase II, core complex	GO:0005665	C	5	1	0	1		inositol pentakisphosphate 2-kinase activity	GO:0035299	F	6	2	0	1		immune effector process	GO:0002252	P	3	2	0	1
replication fork	GO:0005657	C	3	1	0	1		polygalacturonate 4-alpha-galacturonosyltransferase activity	GO:0047262	F	6	31	0	1		activation of immune response	GO:0002253	P	3	2	0	1
thylakoid membrane	GO:0042651	C	5	35	0	1		ATP:ADP antiporter activity	GO:0005471	F	7	6	0	1		protein export from nucleus	GO:0006611	P	6	3	0	1
Golgi-associated vesicle membrane	GO:0030660	C	5	33	0	1		dephospho-CoA kinase activity	GO:0004140	F	6	2	0	1		protein targeting to membrane	GO:0006612	P	6	23	0	1
coated vesicle membrane	GO:0030662	C	5	33	0	1		diacylglycerol O-acyltransferase activity	GO:0004144	F	8	3	0	1		protein targeting	GO:0006605	P	6	45	0	1
COPI-coated vesicle membrane	GO:0030663	C	6	11	0	1		diacylglycerol kinase activity	GO:0004143	F	6	8	0	1		protein import into nucleus	GO:0006606	P	6	8	0	1
clathrin-coated vesicle membrane	GO:0030665	C	6	8	0	1		dihydrofolate reductase activity	GO:0004146	F	6	4	0	1		activation of innate immune response	GO:0002218	P	4	2	0	1
cytoplasmic vesicle membrane	GO:0030659	C	5	33	0	1		dihydroorotase activity	GO:0004151	F	6	1	0	1		floral whorl development	GO:0048438	P	4	1	0	1
transport vesicle membrane	GO:0030658	C	5	22	0	1		dihydroneopterin aldolase activity	GO:0004150	F	6	2	0	1		triglyceride metabolic process	GO:0006641	P	7	1	0	1
nuclear lumen	GO:0031981	C	5	117	0	1		sucrose transmembrane transporter activity	GO:0008515	F	7	1	0	1		floral organ development	GO:0048437	P	4	1	0	1
vesicle	GO:0031982	C	5	33	0	1		organic anion transmembrane transporter activity	GO:0008514	F	6	38	0	1		phospholipid metabolic process	GO:0006644	P	5	113	0	1
organelle subcompartment	GO:0031984	C	3	1	0	1		peptidase inhibitor activity	GO:0030414	F	5	63	0	1		membrane lipid metabolic process	GO:0006643	P	5	34	0	1
DNA repair complex	GO:1990391	C	3	5	0	1		anion transmembrane transporter activity	GO:0008509	F	5	99	0	1		acyl-CoA metabolic process	GO:0006637	P	5	4	0	1
chromosome	GO:0005694	C	5	124	0	1		nicotianamine synthase activity	GO:0030410	F	5	10	0	1		protein localization to extracellular region	GO:0071692	P	5	2	0	1
organelle envelope lumen	GO:0031970	C	5	2	0	1		monovalent cation:proton antiporter activity	GO:0005451	F	8	1	0	1		neutral lipid metabolic process	GO:0006638	P	5	1	0	1
membrane-enclosed lumen	GO:0031974	C	3	131	0	1		inorganic anion exchanger activity	GO:0005452	F	6	9	0	1		carpel development	GO:0048440	P	5	1	0	1
envelope	GO:0031975	C	3	84	0	1		cysteine synthase activity	GO:0004124	F	5	1	0	1		cellular component biogenesis	GO:0044085	P	3	257	0	1
organelle envelope	GO:0031967	C	4	84	0	1		cytidine deaminase activity	GO:0004126	F	5	2	0	1		fatty acid beta-oxidation	GO:0006635	P	6	6	0	1
organelle outer membrane	GO:0031968	C	5	22	0	1		glycogen debranching enzyme activity	GO:0004133	F	3	5	0	1		regulation of cellular component biogenesis	GO:0044087	P	3	27	0	1
nuclear membrane	GO:0031965	C	5	1	0	1		4-alpha-glucanotransferase activity	GO:0004134	F	4	5	0	1		positive regulation of cellular component biogenesis	GO:0044089	P	3	23	0	1
mitochondrial membrane	GO:0031966	C	5	55	0	1		cytochrome-c oxidase activity	GO:0004129	F	5	10	0	1		acylglycerol metabolic process	GO:0006639	P	6	1	0	1
preribosome	GO:0030684	C	4	19	0	1		carboxypeptidase activity	GO:0004180	F	7	67	0	1		posttranscriptional gene silencing by RNA	GO:0035194	P	5	2	0	1
90S preribosome	GO:0030686	C	5	1	0	1		metallocarboxypeptidase activity	GO:0004181	F	8	4	0	1		glycerophospholipid metabolic process	GO:0006650	P	6	82	0	1
preribosome, small subunit precursor	GO:0030688	C	5	2	0	1		serine-type carboxypeptidase activity	GO:0004185	F	8	63	0	1		positive regulation of molecular function	GO:0044093	P	4	10	0	1
origin recognition complex	GO:0000808	C	3	5	0	1		NAD(P)H oxidase activity	GO:0016174	F	6	2	0	1		regulation of intracellular signal transduction	GO:1902531	P	5	9	0	1
ribonuclease P complex	GO:0030677	C	4	3	0	1		carbohydrate kinase activity	GO:0019200	F	6	31	0	1		posttranslational protein targeting to endoplasmic reticulum membrane	GO:0006620	P	7	4	0	1
SWI/SNF superfamily-type complex	GO:0070603	C	5	13	0	1		carbohydrate phosphatase activity	GO:0019203	F	7	9	0	1		protein retention in ER lumen	GO:0006621	P	7	7	0	1
mismatch repair complex	GO:0032300	C	3	5	0	1		kinase regulator activity	GO:0019207	F	4	17	0	1		cotranslational protein targeting to membrane	GO:0006613	P	7	18	0	1
condensed chromosome, centromeric region	GO:0000779	C	5	1	0	1		nucleoside kinase activity	GO:0019206	F	7	1	0	1		SRP-dependent cotranslational protein targeting to membrane	GO:0006614	P	8	18	0	1
condensed chromosome kinetochore	GO:0000777	C	5	1	0	1		cysteine-type endopeptidase activity	GO:0004197	F	7	18	0	1		gynoecium development	GO:0048467	P	5	1	0	1
kinetochore	GO:0000776	C	4	4	0	1		voltage-gated channel activity	GO:0022832	F	7	31	0	1		positive regulation of immune response	GO:0050778	P	4	2	0	1
chromosome, centromeric region	GO:0000775	C	4	11	0	1		calcium-dependent cysteine-type endopeptidase activity	GO:0004198	F	8	1	0	1		regulation of immune response	GO:0050776	P	4	2	0	1
microbody	GO:0042579	C	4	31	0	1		amylase activity	GO:0016160	F	6	24	0	1		fatty acid biosynthetic process	GO:0006633	P	6	99	0	1
chromosome, telomeric region	GO:0000781	C	4	2	0	1		beta-amylase activity	GO:0016161	F	7	17	0	1		fatty acid metabolic process	GO:0006631	P	5	124	0	1
nucleosome	GO:0000786	C	4	55	0	1		chlorophyll binding	GO:0016168	F	4	5	0	1		protein targeting to mitochondrion	GO:0006626	P	6	9	0	1
chromatin	GO:0000785	C	3	68	0	1		dimethylallyltranstransferase activity	GO:0004161	F	6	1	0	1		protein targeting to peroxisome	GO:0006625	P	6	9	0	1
nuclear chromosome, telomeric region	GO:0000784	C	5	2	0	1		ammonium transmembrane transporter activity	GO:0008519	F	6	8	0	1		replication fork protection	GO:0048478	P	7	1	0	1
condensed chromosome	GO:0000793	C	6	20	0	1		nickel cation binding	GO:0016151	F	7	4	0	1		ncRNA 3'-end processing	GO:0043628	P	8	1	0	1
nuclear chromatin	GO:0000790	C	4	13	0	1		sucrose synthase activity	GO:0016157	F	7	18	0	1		cellular protein complex disassembly	GO:0043624	P	6	52	0	1
transporter complex	GO:1990351	C	3	1	0	1		L-3-cyanoalanine synthase activity	GO:0050017	F	5	1	0	1		regulation of protein metabolic process	GO:0051246	P	5	53	0	1
Ino80 complex	GO:0031011	C	4	12	0	1		electron-transferring-flavoprotein dehydrogenase activity	GO:0004174	F	5	1	0	1		positive regulation of transcription elongation from RNA polymerase II promoter	GO:0032968	P	8	2	0	1
extracellular matrix	GO:0031012	C	3	3	0	1		aminopeptidase activity	GO:0004177	F	7	13	0	1		positive regulation of protein metabolic process	GO:0051247	P	5	13	0	1
BLOC complex	GO:0031082	C	3	3	0	1		riboflavin kinase activity	GO:0008531	F	6	1	0	1		negative regulation of multicellular organismal process	GO:0051241	P	3	3	0	1
BLOC-1 complex	GO:0031083	C	4	3	0	1		ATP-dependent peptidase activity	GO:0004176	F	6	17	0	1		negative regulation of protein metabolic process	GO:0051248	P	5	14	0	1
condensin complex	GO:0000796	C	4	3	0	1		Ran GTPase binding	GO:0008536	F	8	18	0	1		leukotriene metabolic process	GO:0006691	P	6	1	0	1
condensed nuclear chromosome	GO:0000794	C	7	4	0	1		DNA-3-methylbase glycosylase activity	GO:0043733	F	6	10	0	1		icosanoid metabolic process	GO:0006690	P	5	1	0	1
nuclear DNA-directed RNA polymerase complex	GO:0055029	C	5	34	0	1		oxidized purine nucleobase lesion DNA N-glycosylase activity	GO:0008534	F	6	1	0	1		protein homooligomerization	GO:0051260	P	7	4	0	1
organelle membrane	GO:0031090	C	4	223	0	1		translation release factor activity, codon specific	GO:0016149	F	7	23	0	1		protein depolymerization	GO:0051261	P	7	19	0	1
ribosomal subunit	GO:0044391	C	4	32	0	1		pyridoxal kinase activity	GO:0008478	F	6	2	0	1		RNA polyadenylation	GO:0043631	P	7	24	0	1
HAUS complex	GO:0070652	C	4	6	0	1		queuine tRNA-ribosyltransferase activity	GO:0008479	F	5	2	0	1		response to hormone	GO:0009725	P	4	135	0	1
								histone binding	GO:0042393	F	4	43	0	1		inositol trisphosphate metabolic process	GO:0032957	P	6	11	0	1
								inositol-1,4,5-trisphosphate 3-kinase activity	GO:0008440	F	7	7	0	1		protein polymerization	GO:0051258	P	7	30	0	1
								carbonate dehydratase activity	GO:0004089	F	6	6	0	1		inositol phosphate biosynthetic process	GO:0032958	P	6	2	0	1
								phosphofructokinase activity	GO:0008443	F	6	22	0	1		regulation of division septum assembly	GO:0032955	P	5	1	0	1
								DNA N-glycosylase activity	GO:0019104	F	4	13	0	1		regulation of actin cytoskeleton organization	GO:0032956	P	5	26	0	1
								myristoyltransferase activity	GO:0019107	F	6	4	0	1		negative regulation of RNA metabolic process	GO:0051253	P	5	11	0	1
								RNA ligase activity	GO:0008452	F	4	1	0	1		positive regulation of RNA metabolic process	GO:0051254	P	5	2	0	1
								catalase activity	GO:0004096	F	4	4	0	1		response to endogenous stimulus	GO:0009719	P	3	135	0	1
								alpha-1,6-mannosylglycoprotein 2-beta-N-acetylglucosaminyltransferase activity	GO:0008455	F	5	1	0	1		regulation of cytokinetic process	GO:0032954	P	5	1	0	1
								catechol oxidase activity	GO:0004097	F	6	6	0	1		protein complex oligomerization	GO:0051259	P	6	5	0	1
								G-protein beta/gamma-subunit complex binding	GO:0031683	F	4	4	0	1		dicarboxylic acid metabolic process	GO:0043648	P	7	17	0	1
								NAD binding	GO:0051287	F	5	72	0	1		inositol phosphate metabolic process	GO:0043647	P	5	13	0	1
								nucleoside binding	GO:0001882	F	4	275	0	1		glycerol ether metabolic process	GO:0006662	P	5	44	0	1
								transaminase activity	GO:0008483	F	5	32	0	1		phosphatidylinositol biosynthetic process	GO:0006661	P	7	30	0	1
								inositol 3-kinase activity	GO:0019140	F	6	2	0	1		glycolipid metabolic process	GO:0006664	P	6	27	0	1
								deoxynucleoside kinase activity	GO:0019136	F	8	1	0	1		sphingolipid metabolic process	GO:0006665	P	5	7	0	1
								cytokinin dehydrogenase activity	GO:0019139	F	5	16	0	1		phosphatidylserine biosynthetic process	GO:0006659	P	6	9	0	1
								oxidoreductase activity, acting on the CH-OH group of donors, quinone or similar compound as acceptor	GO:0016901	F	5	3	0	1		phosphatidylserine metabolic process	GO:0006658	P	5	9	0	1
								purine nucleoside binding	GO:0001883	F	5	261	0	1		secretion by cell	GO:0032940	P	4	63	0	1
								inositol 3-alpha-galactosyltransferase activity	GO:0047216	F	7	2	0	1		charged-tRNA amino acid modification	GO:0019988	P	7	2	0	1
								NADPH binding	GO:0070402	F	5	2	0	1		positive regulation of phosphorylation	GO:0042327	P	7	9	0	1
								thiol oxidase activity	GO:0016972	F	6	2	0	1		dicarboxylic acid biosynthetic process	GO:0043650	P	7	5	0	1
								NAD+ binding	GO:0070403	F	5	5	0	1		ceramide metabolic process	GO:0006672	P	6	3	0	1
								organophosphate ester transmembrane transporter activity	GO:0015605	F	4	6	0	1		regulation of phosphorylation	GO:0042325	P	7	42	0	1
								oxidoreductase activity, acting on the CH-NH group of donors	GO:0016645	F	4	29	0	1		carbohydrate derivative transport	GO:1901264	P	6	11	0	1
								oxidoreductase activity, acting on the CH-NH group of donors, NAD or NADP as acceptor	GO:0016646	F	5	10	0	1		response to jasmonic acid	GO:0009753	P	5	2	0	1
								oxidoreductase activity, acting on the CH-NH group of donors, quinone or similar compound as acceptor	GO:0016649	F	5	1	0	1		lipooligosaccharide metabolic process	GO:1901269	P	5	3	0	1
								prephenate dehydrogenase (NADP+) activity	GO:0004665	F	6	4	0	1		hormone-mediated signaling pathway	GO:0009755	P	4	3	0	1
								prephenate dehydratase activity	GO:0004664	F	6	9	0	1		phytochromobilin metabolic process	GO:0051202	P	5	1	0	1
								porphobilinogen synthase activity	GO:0004655	F	6	1	0	1		inorganic ion homeostasis	GO:0098771	P	7	4	0	1
								endoplasmic reticulum signal peptide binding	GO:0030942	F	6	1	0	1		vesicle organization	GO:0016050	P	5	8	0	1
								proline dehydrogenase activity	GO:0004657	F	5	2	0	1		carbohydrate catabolic process	GO:0016052	P	5	96	0	1
								prenyltransferase activity	GO:0004659	F	5	15	0	1		organic acid catabolic process	GO:0016054	P	5	18	0	1
								oxidoreductase activity, acting on NAD(P)H	GO:0016651	F	4	46	0	1		protein insertion into mitochondrial membrane	GO:0051204	P	6	5	0	1
								oxidoreductase activity, acting on NAD(P)H, quinone or similar compound as acceptor	GO:0016655	F	5	15	0	1		protein insertion into membrane	GO:0051205	P	5	14	0	1
								oxidoreductase activity, acting on the CH-CH group of donors, oxygen as acceptor	GO:0016634	F	5	8	0	1		lipooligosaccharide biosynthetic process	GO:1901271	P	6	3	0	1
								oxidoreductase activity, acting on the CH-CH group of donors, iron-sulfur protein as acceptor	GO:0016636	F	5	1	0	1		photosynthesis, light harvesting	GO:0009765	P	5	33	0	1
								oxidoreductase activity, acting on the CH-NH2 group of donors	GO:0016638	F	4	15	0	1		photosynthetic electron transport chain	GO:0009767	P	5	8	0	1
								protein C-terminal S-isoprenylcysteine carboxyl O-methyltransferase activity	GO:0004671	F	7	2	0	1		cellular response to extracellular stimulus	GO:0031668	P	4	13	0	1
								protein serine/threonine kinase activity	GO:0004674	F	5	27	0	1		cellular response to nutrient levels	GO:0031669	P	5	5	0	1
								protein histidine kinase activity	GO:0004673	F	5	18	0	1		response to nutrient levels	GO:0031667	P	5	5	0	1
								protein-arginine deiminase activity	GO:0004668	F	6	1	0	1		cell growth	GO:0016049	P	3	12	0	1
								flap endonuclease activity	GO:0048256	F	6	1	0	1		cellular amide catabolic process	GO:0043605	P	6	1	0	1
								oxidoreductase activity, acting on the CH-NH2 group of donors, oxygen as acceptor	GO:0016641	F	5	9	0	1		response to auxin	GO:0009733	P	5	92	0	1
								oxidoreductase activity, acting on the CH-NH2 group of donors, disulfide as acceptor	GO:0016642	F	5	1	0	1		spindle assembly	GO:0051225	P	5	9	0	1
								oxidoreductase activity, acting on the CH-CH group of donors	GO:0016627	F	4	38	0	1		prenylcysteine metabolic process	GO:0030329	P	5	1	0	1
								oxidoreductase activity, acting on the CH-CH group of donors, NAD or NADP as acceptor	GO:0016628	F	5	7	0	1		cellular component morphogenesis	GO:0032989	P	4	1	0	1
								phosphoribosylanthranilate isomerase activity	GO:0004640	F	6	2	0	1		prenylcysteine catabolic process	GO:0030328	P	6	1	0	1
								phosphoribosylaminoimidazolecarboxamide formyltransferase activity	GO:0004643	F	6	2	0	1		detoxification	GO:0098754	P	2	4	0	1
								magnesium ion binding	GO:0000287	F	6	131	0	1		cellular response to phosphate starvation	GO:0016036	P	6	3	0	1
								phosphopyruvate hydratase activity	GO:0004634	F	6	12	0	1		protein-containing complex disassembly	GO:0032984	P	5	52	0	1
								phosphoribosyl-AMP cyclohydrolase activity	GO:0004635	F	7	1	0	1		nucleoside phosphate catabolic process	GO:1901292	P	6	1	0	1
								phosphoribosylamine-glycine ligase activity	GO:0004637	F	5	2	0	1		response to carbohydrate	GO:0009743	P	5	2	0	1
								anion:anion antiporter activity	GO:0015301	F	7	6	0	1		brassinosteroid mediated signaling pathway	GO:0009742	P	6	1	0	1
								malate dehydrogenase activity	GO:0016615	F	5	19	0	1		response to brassinosteroid	GO:0009741	P	5	1	0	1
								polynucleotide adenylyltransferase activity	GO:0004652	F	7	20	0	1		response to sucrose	GO:0009744	P	7	2	0	1
								polyribonucleotide nucleotidyltransferase activity	GO:0004654	F	6	5	0	1		maintenance of location	GO:0051235	P	3	7	0	1
								phosphorylase activity	GO:0004645	F	6	4	0	1		mitotic cell cycle phase	GO:0098763	P	4	1	0	1
								adenine nucleotide transmembrane transporter activity	GO:0000295	F	7	6	0	1		establishment of RNA localization	GO:0051236	P	4	4	0	1
								poly(ADP-ribose) glycohydrolase activity	GO:0004649	F	6	1	0	1		regulation of protein stability	GO:0031647	P	4	1	0	1
								oxidoreductase activity, acting on the aldehyde or oxo group of donors, NAD or NADP as acceptor	GO:0016620	F	5	32	0	1		supramolecular fiber organization	GO:0097435	P	4	49	0	1
								2-C-methyl-D-erythritol 4-phosphate cytidylyltransferase activity	GO:0050518	F	7	2	0	1		regulation of actin filament-based process	GO:0032970	P	4	26	0	1
								4-(cytidine 5'-diphospho)-2-C-methyl-D-erythritol kinase activity	GO:0050515	F	6	1	0	1		regulation of multicellular organismal process	GO:0051239	P	3	4	0	1
								mismatched DNA binding	GO:0030983	F	7	13	0	1		ribosome biogenesis	GO:0042254	P	5	83	0	1
								oxidoreductase activity, acting on diphenols and related substances as donors	GO:0016679	F	4	23	0	1		actin filament organization	GO:0007015	P	5	45	0	1
								thiamine pyrophosphate binding	GO:0030976	F	4	20	0	1		ribosome assembly	GO:0042255	P	6	2	0	1
								thiamine binding	GO:0030975	F	4	3	0	1		mature ribosome assembly	GO:0042256	P	7	2	0	1
								translation regulator activity	GO:0045182	F	2	106	0	1		cellular protein-containing complex assembly	GO:0034622	P	6	92	0	1
								oxidoreductase activity, acting on diphenols and related substances as donors, cytochrome as acceptor	GO:0016681	F	5	9	0	1		tubulin complex assembly	GO:0007021	P	7	1	0	1
								oxidoreductase activity, acting on diphenols and related substances as donors, oxygen as acceptor	GO:0016682	F	5	12	0	1		induced systemic resistance	GO:0009682	P	5	2	0	1
								oxidoreductase activity, acting on a sulfur group of donors, NAD(P) as acceptor	GO:0016668	F	5	4	0	1		microtubule nucleation	GO:0007020	P	5	4	0	1
								glycolipid binding	GO:0051861	F	4	9	0	1		chromosome condensation	GO:0030261	P	8	5	0	1
								oxidoreductase activity, acting on a sulfur group of donors, oxygen as acceptor	GO:0016670	F	5	3	0	1		asymmetric cell division	GO:0008356	P	4	3	0	1
								oxidoreductase activity, acting on a sulfur group of donors, disulfide as acceptor	GO:0016671	F	5	9	0	1		post-chaperonin tubulin folding pathway	GO:0007023	P	4	1	0	1
								oxidoreductase activity, acting on a heme group of donors	GO:0016675	F	4	10	0	1		endoplasmic reticulum organization	GO:0007029	P	5	3	0	1
								oxidoreductase activity, acting on a heme group of donors, oxygen as acceptor	GO:0016676	F	5	10	0	1		auxin transport	GO:0060918	P	6	2	0	1
								potassium ion binding	GO:0030955	F	7	13	0	1		ribosomal large subunit biogenesis	GO:0042273	P	5	1	0	1
								primary active transmembrane transporter activity	GO:0015399	F	5	119	0	1		ribosomal small subunit biogenesis	GO:0042274	P	5	1	0	1
								ligase activity, forming nitrogen-metal bonds	GO:0051002	F	4	10	0	1		lipid glycosylation	GO:0030259	P	4	6	0	1
								ligase activity, forming nitrogen-metal bonds, forming coordination complexes	GO:0051003	F	5	10	0	1		lipid modification	GO:0030258	P	5	26	0	1
								actin filament binding	GO:0051015	F	4	2	0	1		response to salt stress	GO:0009651	P	5	2	0	1
								GTPase binding	GO:0051020	F	5	52	0	1		anatomical structure morphogenesis	GO:0009653	P	3	3	0	1
								signaling receptor binding	GO:0005102	F	4	6	0	1		positive regulation of organelle organization	GO:0010638	P	5	23	0	1
								alkali metal ion binding	GO:0031420	F	6	13	0	1		DNA integrity checkpoint	GO:0031570	P	4	5	0	1
								NEDD8 activating enzyme activity	GO:0019781	F	6	2	0	1		DNA strand elongation	GO:0022616	P	6	1	0	1
								ubiquitin-like protein-specific protease activity	GO:0019783	F	7	54	0	1		ribonucleoprotein complex assembly	GO:0022618	P	5	11	0	1
								ubiquitin-like protein transferase activity	GO:0019787	F	4	131	0	1		ribonucleoprotein complex biogenesis	GO:0022613	P	4	94	0	1
								SUMO transferase activity	GO:0019789	F	5	4	0	1		plant-type cell wall organization	GO:0009664	P	5	10	0	1
								5'-flap endonuclease activity	GO:0017108	F	7	1	0	1		inner mitochondrial membrane organization	GO:0007007	P	6	2	0	1
								carboxylic acid binding	GO:0031406	F	5	45	0	1		outer mitochondrial membrane organization	GO:0007008	P	6	3	0	1
								single-stranded DNA helicase activity	GO:0017116	F	5	1	0	1		mitochondrion organization	GO:0007005	P	5	15	0	1
								UDP-glucose:hexose-1-phosphate uridylyltransferase activity	GO:0008108	F	7	1	0	1		mitochondrial membrane organization	GO:0007006	P	5	5	0	1
								galactoside 2-alpha-L-fucosyltransferase activity	GO:0008107	F	8	23	0	1		biological adhesion	GO:0022610	P	2	1	0	1
								snRNA binding	GO:0017069	F	6	10	0	1		positive regulation of cell communication	GO:0010647	P	4	2	0	1
								ARF guanyl-nucleotide exchange factor activity	GO:0005086	F	4	9	0	1		regulation of cell communication	GO:0010646	P	4	18	0	1
								guanyl-nucleotide exchange factor activity	GO:0005085	F	3	34	0	1		cell cycle arrest	GO:0007050	P	4	8	0	1
								Ras guanyl-nucleotide exchange factor activity	GO:0005088	F	4	20	0	1		regulation of kinase activity	GO:0043549	P	6	42	0	1
								peptide-methionine (S)-S-oxide reductase activity	GO:0008113	F	6	3	0	1		spindle organization	GO:0007051	P	4	19	0	1
								Rho guanyl-nucleotide exchange factor activity	GO:0005089	F	5	20	0	1		RNA splicing	GO:0008380	P	7	63	0	1
								structural constituent of nuclear pore	GO:0017056	F	3	7	0	1		cellular modified amino acid catabolic process	GO:0042219	P	6	1	0	1
								Rho GTPase binding	GO:0017048	F	8	20	0	1		ARF protein signal transduction	GO:0032011	P	7	9	0	1
								histone methyltransferase activity	GO:0042054	F	5	21	0	1		mitotic spindle organization	GO:0007052	P	5	9	0	1
								sulfotransferase activity	GO:0008146	F	5	5	0	1		negative regulation of nitrogen compound metabolic process	GO:0051172	P	4	27	0	1
								ubiquitinyl hydrolase activity	GO:0101005	F	4	54	0	1		positive regulation of nitrogen compound metabolic process	GO:0051173	P	4	16	0	1
								hedgehog receptor activity	GO:0008158	F	5	1	0	1		protein acylation	GO:0043543	P	7	18	0	1
								GDP-dissociation inhibitor activity	GO:0005092	F	6	5	0	1		import into nucleus	GO:0051170	P	7	8	0	1
								ubiquinol-cytochrome-c reductase activity	GO:0008121	F	5	9	0	1		protein peptidyl-prolyl isomerization	GO:0000413	P	9	47	0	1
								Rho GDP-dissociation inhibitor activity	GO:0005094	F	7	5	0	1		molybdopterin cofactor metabolic process	GO:0043545	P	5	5	0	1
								GTPase activator activity	GO:0005096	F	5	40	0	1		nuclear transport	GO:0051169	P	5	20	0	1
								4-alpha-hydroxytetrahydrobiopterin dehydratase activity	GO:0008124	F	6	2	0	1		nuclear export	GO:0051168	P	7	3	0	1
								glycolipid transfer activity	GO:0017089	F	5	9	0	1		regulation of lipid kinase activity	GO:0043550	P	6	15	0	1
								primary amine oxidase activity	GO:0008131	F	6	5	0	1		sister chromatid cohesion	GO:0007062	P	4	2	0	1
								NADH dehydrogenase (ubiquinone) activity	GO:0008137	F	7	9	0	1		ncRNA metabolic process	GO:0034660	P	7	197	0	1
								translation factor activity, RNA binding	GO:0008135	F	4	106	0	1		mitotic sister chromatid cohesion	GO:0007064	P	5	2	0	1
								transcription factor binding	GO:0008134	F	4	8	0	1		cofactor transport	GO:0051181	P	5	2	0	1
								protein tyrosine/serine/threonine phosphatase activity	GO:0008138	F	5	24	0	1		regulation of phosphorus metabolic process	GO:0051174	P	5	48	0	1
								U6 snRNA binding	GO:0017070	F	7	3	0	1		tRNA 5'-end processing	GO:0099116	P	9	1	0	1
								translation initiation factor binding	GO:0031369	F	4	5	0	1		nucleobase-containing compound catabolic process	GO:0034655	P	5	28	0	1
								glycogen phosphorylase activity	GO:0008184	F	7	2	0	1		nucleobase-containing small molecule catabolic process	GO:0034656	P	5	2	0	1
								tRNA-intron endonuclease activity	GO:0000213	F	6	2	0	1		cytokinin metabolic process	GO:0009690	P	5	16	0	1
								pre-mRNA branch point binding	GO:0045131	F	7	2	0	1		jasmonic acid metabolic process	GO:0009694	P	4	2	0	1
								tRNA guanylyltransferase activity	GO:0008193	F	8	1	0	1		vacuole organization	GO:0007033	P	5	15	0	1
								RNA guanylyltransferase activity	GO:0008192	F	7	4	0	1		Golgi organization	GO:0007030	P	5	2	0	1
								ferric iron binding	GO:0008199	F	8	4	0	1		peroxisome organization	GO:0007031	P	5	16	0	1
								ferrous iron binding	GO:0008198	F	8	2	0	1		regulation of cell size	GO:0008361	P	5	2	0	1
								single-stranded DNA 5'-3' exodeoxyribonuclease activity	GO:0045145	F	8	1	0	1		phenylpropanoid biosynthetic process	GO:0009699	P	5	1	0	1
								plastoquinol--plastocyanin reductase activity	GO:0009496	F	6	2	0	1		cellular response to nitrogen levels	GO:0043562	P	6	2	0	1
								ubiquitin-ubiquitin ligase activity	GO:0034450	F	7	6	0	1		phenylpropanoid metabolic process	GO:0009698	P	4	1	0	1
								methyltransferase activity	GO:0008168	F	5	316	0	1		vacuolar transport	GO:0007034	P	5	23	0	1
								electron transporter, transferring electrons within the cyclic electron transport pathway of photosynthesis activity	GO:0045156	F	5	3	0	1		prosthetic group metabolic process	GO:0051189	P	5	5	0	1
								RNA methyltransferase activity	GO:0008173	F	4	37	0	1		cofactor catabolic process	GO:0051187	P	5	10	0	1
								S-methyltransferase activity	GO:0008172	F	6	3	0	1		cofactor biosynthetic process	GO:0051188	P	5	119	0	1
								O-methyltransferase activity	GO:0008171	F	6	45	0	1		cofactor metabolic process	GO:0051186	P	4	147	0	1
								N-methyltransferase activity	GO:0008170	F	6	28	0	1		mitotic DNA replication checkpoint	GO:0033314	P	6	1	0	1
								tRNA (guanine-N7-)-methyltransferase activity	GO:0008176	F	7	6	0	1		peroxisomal transport	GO:0043574	P	5	9	0	1
								tRNA methyltransferase activity	GO:0008175	F	5	12	0	1		centrosome cycle	GO:0007098	P	4	3	0	1
								sequence-specific double-stranded DNA binding	GO:1990837	F	7	3	0	1		cell wall macromolecule biosynthetic process	GO:0044038	P	5	1	0	1
								chlorophyllase activity	GO:0047746	F	6	1	0	1		protein localization to organelle	GO:0033365	P	6	58	0	1
								phosphoenolpyruvate carboxykinase (ATP) activity	GO:0004612	F	7	7	0	1		mitotic chromosome condensation	GO:0007076	P	5	5	0	1
								phosphoenolpyruvate carboxykinase activity	GO:0004611	F	6	15	0	1		organic acid transmembrane transport	GO:1903825	P	6	52	0	1
								phosphogluconate dehydrogenase (decarboxylating) activity	GO:0004616	F	6	13	0	1		morphogenesis of a branching structure	GO:0001763	P	3	1	0	1
								phosphomannomutase activity	GO:0004615	F	6	1	0	1		regulation of ARF protein signal transduction	GO:0032012	P	8	9	0	1
								cholestenol delta-isomerase activity	GO:0047750	F	6	2	0	1		plant-type cell wall assembly	GO:0071668	P	6	10	0	1
								phosphoglycerate kinase activity	GO:0004618	F	6	6	0	1		plant-type cell wall organization or biogenesis	GO:0071669	P	4	11	0	1
								phosphoglycerate mutase activity	GO:0004619	F	6	14	0	1		tetrahydrofolate metabolic process	GO:0046653	P	6	2	0	1
								protein-DNA loading ATPase activity	GO:0033170	F	11	1	0	1		tetrahydrofolate biosynthetic process	GO:0046654	P	7	2	0	1
								violaxanthin de-epoxidase activity	GO:0046422	F	4	1	0	1		acyl-CoA biosynthetic process	GO:0071616	P	6	3	0	1
								tRNA A64-2'-O-ribosylphosphate transferase activity	GO:0043399	F	5	2	0	1		cellular respiration	GO:0045333	P	5	34	0	1
								4-hydroxy-3-methylbut-2-en-1-yl diphosphate synthase activity	GO:0046429	F	6	1	0	1		response to antibiotic	GO:0046677	P	4	1	0	1
								phospholipase C activity	GO:0004629	F	7	5	0	1		regulation of DNA methylation	GO:0044030	P	6	4	0	1
								alpha-glucosidase activity	GO:0090599	F	7	4	0	1		monovalent inorganic cation transport	GO:0015672	P	7	145	0	1
								5,10-methylenetetrahydrofolate-dependent methyltransferase activity	GO:0042083	F	6	4	0	1		actin filament bundle organization	GO:0061572	P	6	1	0	1
								5-methyltetrahydropteroyltri-L-glutamate-dependent methyltransferase activity	GO:0042085	F	6	3	0	1		terpenoid metabolic process	GO:0006721	P	6	8	0	1
								glutathione peroxidase activity	GO:0004602	F	4	7	0	1		anatomical structure homeostasis	GO:0060249	P	5	217	0	1
								phosphatidylserine decarboxylase activity	GO:0004609	F	6	3	0	1		isoprenoid metabolic process	GO:0006720	P	5	44	0	1
								transferase activity, transferring nitrogenous groups	GO:0016769	F	4	32	0	1		antibiotic metabolic process	GO:0016999	P	5	4	0	1
								sulfate adenylyltransferase (ATP) activity	GO:0004781	F	8	7	0	1		coenzyme metabolic process	GO:0006732	P	5	82	0	1
								superoxide dismutase activity	GO:0004784	F	3	10	0	1		regulation of mitotic spindle organization	GO:0060236	P	6	9	0	1
								sulfate adenylyltransferase activity	GO:0004779	F	7	7	0	1		oxidoreduction coenzyme metabolic process	GO:0006733	P	6	11	0	1
								phosphotransferase activity, carboxyl group as acceptor	GO:0016774	F	5	6	0	1		one-carbon metabolic process	GO:0006730	P	4	2	0	1
								phosphotransferase activity, nitrogenous group as acceptor	GO:0016775	F	5	18	0	1		immune system process	GO:0002376	P	2	5	0	1
								transferase activity, transferring amino-acyl groups	GO:0016755	F	4	3	0	1		tetrahydrobiopterin biosynthetic process	GO:0006729	P	6	2	0	1
								glutathione gamma-glutamylcysteinyltransferase activity	GO:0016756	F	5	2	0	1		cell division	GO:0051301	P	3	31	0	1
								racemase activity, acting on amino acids and derivatives	GO:0036361	F	6	5	0	1		regulation of cell division	GO:0051302	P	4	3	0	1
								thymidine kinase activity	GO:0004797	F	9	1	0	1		peptidyl-arginine N-methylation	GO:0035246	P	7	4	0	1
								thiamine diphosphokinase activity	GO:0004788	F	6	3	0	1		regulation of proanthocyanidin biosynthetic process	GO:2000029	P	6	1	0	1
								thiamine-phosphate diphosphorylase activity	GO:0004789	F	5	2	0	1		alditol phosphate metabolic process	GO:0052646	P	5	5	0	1
								xyloglucan:xyloglucosyl transferase activity	GO:0016762	F	7	35	0	1		regulation of multicellular organismal development	GO:2000026	P	4	4	0	1
								transferase activity, transferring pentosyl groups	GO:0016763	F	5	14	0	1		folic acid-containing compound metabolic process	GO:0006760	P	5	16	0	1
								transferase activity, transferring alkyl or aryl (other than methyl) groups	GO:0016765	F	4	64	0	1		vitamin metabolic process	GO:0006766	P	4	30	0	1
								transferase activity, transferring aldehyde or ketonic groups	GO:0016744	F	4	3	0	1		nuclear-transcribed mRNA catabolic process, non-stop decay	GO:0070481	P	8	1	0	1
								shikimate 3-dehydrogenase (NADP+) activity	GO:0004764	F	6	3	0	1		ATP generation from ADP	GO:0006757	P	4	71	0	1
								transferase activity, transferring one-carbon groups	GO:0016741	F	4	336	0	1		thiamine metabolic process	GO:0006772	P	6	4	0	1
								hydroxymethyl-, formyl- and related transferase activity	GO:0016742	F	5	8	0	1		riboflavin metabolic process	GO:0006771	P	5	12	0	1
								carboxyl- or carbamoyltransferase activity	GO:0016743	F	5	12	0	1		Mo-molybdopterin cofactor biosynthetic process	GO:0006777	P	6	3	0	1
								aminoacyl-tRNA editing activity	GO:0002161	F	5	4	0	1		photoperiodism, flowering	GO:0048573	P	3	1	0	1
								oxygen binding	GO:0019825	F	4	3	0	1		water-soluble vitamin metabolic process	GO:0006767	P	5	30	0	1
								hydrolase activity, hydrolyzing N-glycosyl compounds	GO:0016799	F	5	25	0	1		inorganic anion transport	GO:0015698	P	7	44	0	1
								ATPase-coupled cation transmembrane transporter activity	GO:0019829	F	6	25	0	1		ammonium transport	GO:0015696	P	6	8	0	1
								P-P-bond-hydrolysis-driven protein transmembrane transporter activity	GO:0015450	F	5	3	0	1		magnesium ion transport	GO:0015693	P	9	22	0	1
								thymidylate synthase activity	GO:0004799	F	7	4	0	1		ubiquinone metabolic process	GO:0006743	P	6	1	0	1
								thiolester hydrolase activity	GO:0016790	F	5	17	0	1		ubiquinone biosynthetic process	GO:0006744	P	7	1	0	1
								exonuclease activity, active with either ribo- or deoxyribonucleic acids and producing 5'-phosphomonoesters	GO:0016796	F	7	3	0	1		NADP biosynthetic process	GO:0006741	P	4	5	0	1
								diphosphotransferase activity	GO:0016778	F	5	6	0	1		positive regulation of response to stimulus	GO:0048584	P	3	5	0	1
								nucleotidyltransferase activity	GO:0016779	F	5	203	0	1		regulation of response to stimulus	GO:0048583	P	3	22	0	1
								oxidoreductase activity, acting on NAD(P)H, oxygen as acceptor	GO:0050664	F	5	15	0	1		negative regulation of post-embryonic development	GO:0048581	P	4	3	0	1
								NADP binding	GO:0050661	F	5	48	0	1		nitrile metabolic process	GO:0050898	P	5	3	0	1
								phosphotransferase activity, for other substituted phosphate groups	GO:0016780	F	5	17	0	1		regulation of post-embryonic development	GO:0048580	P	4	4	0	1
								phosphotransferase activity, paired acceptors	GO:0016781	F	5	2	0	1		molybdate ion transport	GO:0015689	P	8	7	0	1
								transferase activity, transferring sulfur-containing groups	GO:0016782	F	4	12	0	1		glutathione biosynthetic process	GO:0006750	P	6	10	0	1
								sulfurtransferase activity	GO:0016783	F	5	7	0	1		ATP biosynthetic process	GO:0006754	P	4	32	0	1
								protein carboxyl O-methyltransferase activity	GO:0051998	F	5	4	0	1		glutathione metabolic process	GO:0006749	P	5	12	0	1
								excitatory extracellular ligand-gated ion channel activity	GO:0005231	F	8	4	0	1		plant-type secondary cell wall biogenesis	GO:0009834	P	6	1	0	1
								extracellularly glutamate-gated ion channel activity	GO:0005234	F	9	4	0	1		plant-type cell wall biogenesis	GO:0009832	P	5	11	0	1
								protein kinase regulator activity	GO:0019887	F	5	17	0	1		regulation of hormone levels	GO:0010817	P	4	20	0	1
								protein phosphatase regulator activity	GO:0019888	F	5	27	0	1		carotenoid biosynthetic process	GO:0016117	P	5	1	0	1
								voltage-gated ion channel activity	GO:0005244	F	5	31	0	1		negative regulation of small molecule metabolic process	GO:0062014	P	4	1	0	1
								voltage-gated chloride channel activity	GO:0005247	F	7	20	0	1		regulation of small molecule metabolic process	GO:0062012	P	4	1	0	1
								lipid transfer activity	GO:0120013	F	4	9	0	1		kinetochore assembly	GO:0051382	P	6	5	0	1
								cation:cation antiporter activity	GO:0015491	F	7	1	0	1		nicotianamine metabolic process	GO:0030417	P	5	10	0	1
								phosphatidylinositol binding	GO:0035091	F	5	13	0	1		nicotianamine biosynthetic process	GO:0030418	P	6	10	0	1
								7S RNA binding	GO:0008312	F	6	15	0	1		sterol metabolic process	GO:0016125	P	5	2	0	1
								voltage-gated anion channel activity	GO:0008308	F	6	31	0	1		tetraterpenoid metabolic process	GO:0016108	P	7	1	0	1
								nitronate monooxygenase activity	GO:0018580	F	6	1	0	1		tetraterpenoid biosynthetic process	GO:0016109	P	7	1	0	1
								anion channel activity	GO:0005253	F	6	31	0	1		heme biosynthetic process	GO:0006783	P	5	5	0	1
								chloride channel activity	GO:0005254	F	7	20	0	1		indole-containing compound metabolic process	GO:0042430	P	5	14	0	1
								cation channel activity	GO:0005261	F	6	20	0	1		heme a biosynthetic process	GO:0006784	P	6	2	0	1
								enzyme binding	GO:0019899	F	4	84	0	1		porphyrin-containing compound catabolic process	GO:0006787	P	6	10	0	1
								molybdenum ion binding	GO:0030151	F	7	11	0	1		heme oxidation	GO:0006788	P	4	9	0	1
								fructose 1,6-bisphosphate 1-phosphatase activity	GO:0042132	F	9	6	0	1		indole-containing compound biosynthetic process	GO:0042435	P	6	1	0	1
								chaperone binding	GO:0051087	F	4	33	0	1		indole-containing compound catabolic process	GO:0042436	P	6	4	0	1
								manganese ion binding	GO:0030145	F	7	18	0	1		porphyrin-containing compound metabolic process	GO:0006778	P	5	33	0	1
								metalloexopeptidase activity	GO:0008235	F	7	6	0	1		porphyrin-containing compound biosynthetic process	GO:0006779	P	6	23	0	1
								exopeptidase activity	GO:0008238	F	6	90	0	1		kinetochore organization	GO:0051383	P	6	5	0	1
								metallopeptidase activity	GO:0008237	F	6	62	0	1		terpenoid biosynthetic process	GO:0016114	P	6	8	0	1
								phosphatidylinositol N-acetylglucosaminyltransferase activity	GO:0017176	F	7	4	0	1		carotenoid metabolic process	GO:0016116	P	8	1	0	1
								telomeric DNA binding	GO:0042162	F	7	3	0	1		sulfur compound metabolic process	GO:0006790	P	4	70	0	1
								tRNA dihydrouridine synthase activity	GO:0017150	F	5	4	0	1		pigment metabolic process	GO:0042440	P	3	26	0	1
								amide binding	GO:0033218	F	3	19	0	1		hormone metabolic process	GO:0042445	P	3	18	0	1
								ATPase activity, coupled to transmembrane movement of ions, rotational mechanism	GO:0044769	F	7	25	0	1		arginine biosynthetic process via ornithine	GO:0042450	P	7	1	0	1
								secondary active sulfate transmembrane transporter activity	GO:0008271	F	6	11	0	1		meiotic cell cycle	GO:0051321	P	3	7	0	1
								protein methyltransferase activity	GO:0008276	F	4	25	0	1		anaphase	GO:0051322	P	4	1	0	1
								omega peptidase activity	GO:0008242	F	7	5	0	1		cilium assembly	GO:0060271	P	6	2	0	1
								palmitoyl hydrolase activity	GO:0098599	F	4	3	0	1		non-motile cilium assembly	GO:1905515	P	7	2	0	1
								5'-nucleotidase activity	GO:0008253	F	8	2	0	1		Notch signaling pathway	GO:0007219	P	5	2	0	1
								nucleosome binding	GO:0031491	F	4	2	0	1		regulation of transferase activity	GO:0051338	P	5	42	0	1
								nucleotidase activity	GO:0008252	F	7	2	0	1		regulation of hydrolase activity	GO:0051336	P	5	6	0	1
								RNA cap binding	GO:0000339	F	6	3	0	1		vesicle-mediated transport to the plasma membrane	GO:0098876	P	6	7	0	1
								ATPase activator activity	GO:0001671	F	5	4	0	1		regulation of oxidoreductase activity	GO:0051341	P	4	7	0	1
								peroxiredoxin activity	GO:0051920	F	3	3	0	1		chromatin organization involved in negative regulation of transcription	GO:0097549	P	6	6	0	1
								lipid binding	GO:0008289	F	3	93	0	1		positive regulation of transferase activity	GO:0051347	P	6	9	0	1
								single-stranded DNA exodeoxyribonuclease activity	GO:0008297	F	7	1	0	1		induced systemic resistance, jasmonic acid mediated signaling pathway	GO:0009864	P	4	2	0	1
								oxidoreductase activity, acting on CH or CH2 groups	GO:0016725	F	4	4	0	1		protein kinase C-activating G protein-coupled receptor signaling pathway	GO:0007205	P	5	8	0	1
								oxidoreductase activity, acting on CH or CH2 groups, NAD or NADP as acceptor	GO:0016726	F	5	1	0	1		jasmonic acid mediated signaling pathway	GO:0009867	P	5	2	0	1
								oxidoreductase activity, acting on CH or CH2 groups, disulfide as acceptor	GO:0016728	F	5	2	0	1		cellular biogenic amine biosynthetic process	GO:0042401	P	7	20	0	1
								2,3-bisphosphoglycerate-independent phosphoglycerate mutase activity	GO:0046537	F	7	2	0	1		cellular biogenic amine catabolic process	GO:0042402	P	7	4	0	1
								pyridoxamine-phosphate oxidase activity	GO:0004733	F	6	4	0	1		S-glycoside metabolic process	GO:0016143	P	5	3	0	1
								pyrroline-5-carboxylate reductase activity	GO:0004735	F	6	1	0	1		S-glycoside catabolic process	GO:0016145	P	6	3	0	1
								pyruvate dehydrogenase (acetyl-transferring) activity	GO:0004739	F	6	3	0	1		embryo development	GO:0009790	P	4	4	0	1
								pyruvate dehydrogenase activity	GO:0004738	F	5	3	0	1		reciprocal meiotic recombination	GO:0007131	P	4	4	0	1
								oxidoreductase activity, acting on iron-sulfur proteins as donors	GO:0016730	F	4	1	0	1		post-embryonic development	GO:0009791	P	3	5	0	1
								pyruvate kinase activity	GO:0004743	F	6	13	0	1		protein-containing complex assembly	GO:0065003	P	5	104	0	1
								riboflavin synthase activity	GO:0004746	F	5	2	0	1		protein-DNA complex assembly	GO:0065004	P	6	32	0	1
								ribonucleoside-diphosphate reductase activity, thioredoxin disulfide as acceptor	GO:0004748	F	7	2	0	1		intracellular protein transmembrane transport	GO:0065002	P	6	16	0	1
								ribose phosphate diphosphokinase activity	GO:0004749	F	6	2	0	1		regulation of molecular function	GO:0065009	P	3	58	0	1
								oxidoreductase activity, acting on superoxide radicals as acceptor	GO:0016721	F	4	10	0	1		photosynthetic electron transport in photosystem II	GO:0009772	P	6	3	0	1
								oxidoreductase activity, acting on single donors with incorporation of molecular oxygen, incorporation of one atom of oxygen (internal monooxygenases or internal mixed function oxidases)	GO:0016703	F	5	6	0	1		cellular modified amino acid biosynthetic process	GO:0042398	P	6	40	0	1
								2-oxoglutarate-dependent dioxygenase activity	GO:0016706	F	5	2	0	1		regulation of actin filament organization	GO:0110053	P	6	26	0	1
								alpha-L-arabinofuranosidase activity	GO:0046556	F	6	7	0	1		nucleosome organization	GO:0034728	P	5	28	0	1
								oxidoreductase activity, acting on paired donors, with incorporation or reduction of molecular oxygen, NAD(P)H as one donor, and incorporation of two atoms of oxygen into one donor	GO:0016708	F	5	1	0	1		mRNA metabolic process	GO:0016071	P	7	109	0	1
								oxidoreductase activity, acting on paired donors, with incorporation or reduction of molecular oxygen, NAD(P)H as one donor, and incorporation of one atom of oxygen	GO:0016709	F	5	30	0	1		rRNA metabolic process	GO:0016072	P	8	54	0	1
								protein serine/threonine/tyrosine kinase activity	GO:0004712	F	5	1	0	1		snRNA metabolic process	GO:0016073	P	8	2	0	1
								protein-L-isoaspartate (D-aspartate) O-methyltransferase activity	GO:0004719	F	6	2	0	1		cellular amine metabolic process	GO:0044106	P	5	33	0	1
								protein tyrosine phosphatase activity	GO:0004725	F	5	6	0	1		meiosis I	GO:0007127	P	5	4	0	1
								hydroxymethylglutaryl-CoA synthase activity	GO:0004421	F	6	4	0	1		regulation of phosphoprotein phosphatase activity	GO:0043666	P	7	5	0	1
								hydroxymethylglutaryl-CoA reductase (NADPH) activity	GO:0004420	F	6	13	0	1		G protein-coupled receptor signaling pathway	GO:0007186	P	4	18	0	1
								hydroxyacylglutathione hydrolase activity	GO:0004416	F	6	1	0	1		heterocycle catabolic process	GO:0046700	P	5	44	0	1
								hydroxymethylbilane synthase activity	GO:0004418	F	5	2	0	1		cellular detoxification of aldehyde	GO:0110095	P	4	4	0	1
								fatty-acyl-CoA binding	GO:0000062	F	4	9	0	1		cellular response to aldehyde	GO:0110096	P	5	4	0	1
								hydroxyethylthiazole kinase activity	GO:0004417	F	6	1	0	1		cell adhesion	GO:0007155	P	3	1	0	1
								acylglycerol O-acyltransferase activity	GO:0016411	F	7	3	0	1		thiamine diphosphate metabolic process	GO:0042357	P	5	3	0	1
								serine O-acyltransferase activity	GO:0016412	F	7	4	0	1		post-translational protein modification	GO:0043687	P	7	2	0	1
								O-acetyltransferase activity	GO:0016413	F	7	5	0	1		regulation of ion transmembrane transport	GO:0034765	P	6	2	0	1
								pre-mRNA binding	GO:0036002	F	6	2	0	1		positive regulation of response to external stimulus	GO:0032103	P	4	2	0	1
								ATPase regulator activity	GO:0060590	F	5	10	0	1		regulation of transmembrane transport	GO:0034762	P	5	2	0	1
								1-phosphatidylinositol 4-kinase activity	GO:0004430	F	7	4	0	1		regulation of response to external stimulus	GO:0032101	P	4	2	0	1
								indole-3-glycerol-phosphate synthase activity	GO:0004425	F	6	3	0	1		water-soluble vitamin biosynthetic process	GO:0042364	P	6	30	0	1
								imidazoleglycerol-phosphate dehydratase activity	GO:0004424	F	6	1	0	1		cell surface receptor signaling pathway	GO:0007166	P	4	2	0	1
								inorganic diphosphatase activity	GO:0004427	F	7	27	0	1		cellular hormone metabolic process	GO:0034754	P	4	16	0	1
								receptor ligand activity	GO:0048018	F	5	6	0	1		programmed cell death	GO:0012501	P	4	3	0	1
								monosaccharide binding	GO:0048029	F	4	9	0	1		iron ion transmembrane transport	GO:0034755	P	9	5	0	1
								tRNA binding	GO:0000049	F	6	9	0	1		protein sumoylation	GO:0016925	P	9	2	0	1
								homogentisate 1,2-dioxygenase activity	GO:0004411	F	6	1	0	1		animal organ development	GO:0048513	P	4	4	0	1
								histone acetyltransferase activity	GO:0004402	F	10	16	0	1		positive regulation of biological process	GO:0048518	P	2	47	0	1
								quinone binding	GO:0048038	F	4	12	0	1		xylan biosynthetic process	GO:0045492	P	7	1	0	1
								chloride transmembrane transporter activity	GO:0015108	F	6	20	0	1		xylan metabolic process	GO:0045491	P	7	1	0	1
								arsenite transmembrane transporter activity	GO:0015105	F	6	3	0	1		positive regulation of cellular process	GO:0048522	P	3	45	0	1
								malic enzyme activity	GO:0004470	F	6	14	0	1		defense response to fungus	GO:0050832	P	5	6	0	1
								malate dehydrogenase (decarboxylating) (NAD+) activity	GO:0004471	F	6	14	0	1		regulation of anatomical structure size	GO:0090066	P	4	28	0	1
								malate synthase activity	GO:0004474	F	6	1	0	1		nonribosomal peptide biosynthetic process	GO:0019184	P	7	10	0	1
								mannose-6-phosphate isomerase activity	GO:0004476	F	6	5	0	1		activation of protein kinase activity	GO:0032147	P	9	9	0	1
								methionine adenosyltransferase activity	GO:0004478	F	5	5	0	1		response to steroid hormone	GO:0048545	P	5	1	0	1
								sulfate transmembrane transporter activity	GO:0015116	F	5	11	0	1		poly(A)+ mRNA export from nucleus	GO:0016973	P	7	2	0	1
								sulfur compound transmembrane transporter activity	GO:1901682	F	4	11	0	1		microtubule polymerization	GO:0046785	P	5	4	0	1
								sulfur compound binding	GO:1901681	F	3	32	0	1		ion homeostasis	GO:0050801	P	6	15	0	1
								nucleoside-triphosphatase regulator activity	GO:0060589	F	4	55	0	1		transposition	GO:0032196	P	3	1	0	1
								phosphatidylinositol phospholipase C activity	GO:0004435	F	8	5	0	1		rhythmic process	GO:0048511	P	2	4	0	1
								inorganic anion transmembrane transporter activity	GO:0015103	F	5	61	0	1		response to freezing	GO:0050826	P	5	1	0	1
								isocitrate dehydrogenase (NADP+) activity	GO:0004450	F	7	8	0	1		protein stabilization	GO:0050821	P	5	1	0	1
								isopentenyl-diphosphate delta-isomerase activity	GO:0004452	F	6	3	0	1		negative regulation of DNA-dependent DNA replication	GO:2000104	P	8	1	0	1
								isocitrate lyase activity	GO:0004451	F	6	2	0	1		trehalose biosynthetic process	GO:0005992	P	7	36	0	1
								ketol-acid reductoisomerase activity	GO:0004455	F	6	5	0	1		trehalose metabolic process	GO:0005991	P	6	37	0	1
								isocitrate dehydrogenase activity	GO:0004448	F	6	8	0	1		amino acid transmembrane transport	GO:0003333	P	7	46	0	1
								sucrose-phosphate phosphatase activity	GO:0050307	F	9	3	0	1		monosaccharide metabolic process	GO:0005996	P	4	45	0	1
								sugar-phosphatase activity	GO:0050308	F	8	9	0	1		sucrose biosynthetic process	GO:0005986	P	7	3	0	1
								CoA carboxylase activity	GO:0016421	F	5	3	0	1		cellular response to endogenous stimulus	GO:0071495	P	4	3	0	1
								tRNA (guanine) methyltransferase activity	GO:0016423	F	6	12	0	1		cellular response to external stimulus	GO:0071496	P	4	13	0	1
								oligosaccharide transmembrane transporter activity	GO:0015157	F	5	1	0	1		cellular response to light stimulus	GO:0071482	P	6	1	0	1
								disaccharide transmembrane transporter activity	GO:0015154	F	6	1	0	1		cellular response to high light intensity	GO:0071486	P	8	1	0	1
								formyltetrahydrofolate deformylase activity	GO:0008864	F	6	1	0	1		cellular response to light intensity	GO:0071484	P	7	1	0	1
								starch binding	GO:2001070	F	5	6	0	1		M phase	GO:0000279	P	4	1	0	1
								mRNA guanylyltransferase activity	GO:0004484	F	8	3	0	1		kynurenine metabolic process	GO:0070189	P	5	4	0	1
								methylenetetrahydrofolate dehydrogenase [NAD(P)+] activity	GO:0004486	F	6	3	0	1		sucrose metabolic process	GO:0005985	P	6	21	0	1
								methylenetetrahydrofolate reductase (NAD(P)H) activity	GO:0004489	F	6	2	0	1		disaccharide metabolic process	GO:0005984	P	5	58	0	1
								methylenetetrahydrofolate dehydrogenase (NADP+) activity	GO:0004488	F	7	3	0	1		vesicle docking	GO:0048278	P	5	19	0	1
								diaminopimelate epimerase activity	GO:0008837	F	8	4	0	1		mRNA catabolic process	GO:0006402	P	6	18	0	1
								4-hydroxy-tetrahydrodipicolinate reductase	GO:0008839	F	6	3	0	1		RNA localization	GO:0006403	P	4	4	0	1
								carbohydrate transmembrane transporter activity	GO:0015144	F	4	12	0	1		tRNA modification	GO:0006400	P	7	14	0	1
								mevalonate kinase activity	GO:0004496	F	6	2	0	1		RNA catabolic process	GO:0006401	P	6	18	0	1
								monooxygenase activity	GO:0004497	F	4	36	0	1		Mo-molybdopterin cofactor metabolic process	GO:0019720	P	6	3	0	1
								N,N-dimethylaniline monooxygenase activity	GO:0004499	F	6	28	0	1		vesicle targeting, rough ER to cis-Golgi	GO:0048207	P	5	6	0	1
								amino acid transmembrane transporter activity	GO:0015171	F	6	32	0	1		translational initiation	GO:0006413	P	4	32	0	1
								glutamyl-tRNA reductase activity	GO:0008883	F	5	3	0	1		translational elongation	GO:0006414	P	6	23	0	1
								glycerophosphodiester phosphodiesterase activity	GO:0008889	F	7	12	0	1		COPII vesicle coating	GO:0048208	P	6	6	0	1
								holo-[acyl-carrier-protein] synthase activity	GO:0008897	F	6	2	0	1		mRNA export from nucleus	GO:0006406	P	6	2	0	1
								molybdate ion transmembrane transporter activity	GO:0015098	F	6	7	0	1		maintenance of protein location	GO:0045185	P	4	7	0	1
								magnesium ion transmembrane transporter activity	GO:0015095	F	7	22	0	1		RNA export from nucleus	GO:0006405	P	6	3	0	1
								3'-5' DNA helicase activity	GO:0043138	F	5	3	0	1		cellular response to radiation	GO:0071478	P	5	1	0	1
								5'-3' DNA helicase activity	GO:0043139	F	5	6	0	1		RNA capping	GO:0036260	P	7	3	0	1
								peptide-methionine (R)-S-oxide reductase activity	GO:0033743	F	6	4	0	1		glycosinolate catabolic process	GO:0019759	P	5	3	0	1
								GMP synthase (glutamine-hydrolyzing) activity	GO:0003922	F	6	1	0	1		valyl-tRNA aminoacylation	GO:0006438	P	8	4	0	1
								GPI-anchor transamidase activity	GO:0003923	F	4	1	0	1		glucosinolate metabolic process	GO:0019760	P	5	3	0	1
								nutrient reservoir activity	GO:0045735	F	2	39	0	1		glucosinolate catabolic process	GO:0019762	P	6	3	0	1
								GTP cyclohydrolase activity	GO:0003933	F	7	7	0	1		secondary metabolic process	GO:0019748	P	3	6	0	1
								GTP cyclohydrolase I activity	GO:0003934	F	8	2	0	1		DNA methylation or demethylation	GO:0044728	P	7	4	0	1
								GTP cyclohydrolase II activity	GO:0003935	F	8	5	0	1		regulation of translational fidelity	GO:0006450	P	4	1	0	1
								IMP cyclohydrolase activity	GO:0003937	F	7	2	0	1		translational frameshifting	GO:0006452	P	7	4	0	1
								IMP dehydrogenase activity	GO:0003938	F	6	3	0	1		response to organic cyclic compound	GO:0014070	P	5	1	0	1
								deoxyribodipyrimidine photo-lyase activity	GO:0003904	F	5	2	0	1		barbed-end actin filament capping	GO:0051016	P	8	3	0	1
								alkylbase DNA N-glycosylase activity	GO:0003905	F	5	11	0	1		regulation of translational elongation	GO:0006448	P	7	8	0	1
								DNA-(apurinic or apyrimidinic site) endonuclease activity	GO:0003906	F	4	1	0	1		microtubule severing	GO:0051013	P	5	2	0	1
								DNA ligase activity	GO:0003909	F	4	3	0	1		regulation of translational termination	GO:0006449	P	6	4	0	1
								DNA ligase (ATP) activity	GO:0003910	F	5	3	0	1		polyol metabolic process	GO:0019751	P	5	25	0	1
								DNA photolyase activity	GO:0003913	F	4	2	0	1		actin filament bundle assembly	GO:0051017	P	5	1	0	1
								DNA topoisomerase activity	GO:0003916	F	4	19	0	1		glycosinolate metabolic process	GO:0019757	P	4	3	0	1
								DNA topoisomerase type I (single strand cut, ATP-independent) activity	GO:0003917	F	5	9	0	1		arginyl-tRNA aminoacylation	GO:0006420	P	8	2	0	1
								DNA topoisomerase type II (double strand cut, ATP-hydrolyzing) activity	GO:0003918	F	5	9	0	1		asparaginyl-tRNA aminoacylation	GO:0006421	P	8	2	0	1
								alpha-(1,2)-fucosyltransferase activity	GO:0031127	F	7	23	0	1		steroid hormone mediated signaling pathway	GO:0043401	P	5	1	0	1
								FMN adenylyltransferase activity	GO:0003919	F	7	1	0	1		glutaminyl-tRNA aminoacylation	GO:0006425	P	8	2	0	1
								RNA ligase (ATP) activity	GO:0003972	F	5	1	0	1		cysteinyl-tRNA aminoacylation	GO:0006423	P	8	2	0	1
								RNA-directed DNA polymerase activity	GO:0003964	F	5	1	0	1		regulation of translation	GO:0006417	P	6	19	0	1
								RNA-directed 5'-3' RNA polymerase activity	GO:0003968	F	6	11	0	1		tRNA aminoacylation for protein translation	GO:0006418	P	7	79	0	1
								UDP-glucose:glycoprotein glucosyltransferase activity	GO:0003980	F	7	1	0	1		translational termination	GO:0006415	P	7	33	0	1
								peptide N-acetyltransferase activity	GO:0034212	F	8	16	0	1		alanyl-tRNA aminoacylation	GO:0006419	P	8	6	0	1
								NAD+ ADP-ribosyltransferase activity	GO:0003950	F	6	7	0	1		C-terminal protein amino acid modification	GO:0018410	P	8	2	0	1
								N-acetyl-gamma-glutamyl-phosphate reductase activity	GO:0003942	F	6	2	0	1		mRNA transport	GO:0051028	P	6	3	0	1
								fucosidase activity	GO:0015928	F	6	3	0	1		urea catabolic process	GO:0043419	P	5	1	0	1
								trehalase activity	GO:0015927	F	6	1	0	1		phenylalanyl-tRNA aminoacylation	GO:0006432	P	8	3	0	1
								glucosidase activity	GO:0015926	F	6	4	0	1		protein transmembrane import into intracellular organelle	GO:0044743	P	6	12	0	1
								galactosidase activity	GO:0015925	F	6	11	0	1		tryptophanyl-tRNA aminoacylation	GO:0006436	P	8	3	0	1
								mannosyl-oligosaccharide mannosidase activity	GO:0015924	F	8	9	0	1		prolyl-tRNA aminoacylation	GO:0006433	P	8	3	0	1
								mannosidase activity	GO:0015923	F	6	18	0	1		macromolecule methylation	GO:0043414	P	4	58	0	1
								jasmonate-amino synthetase activity	GO:0080123	F	6	2	0	1		seryl-tRNA aminoacylation	GO:0006434	P	8	6	0	1
								NAD+ kinase activity	GO:0003951	F	6	5	0	1		leucyl-tRNA aminoacylation	GO:0006429	P	8	1	0	1
								NADH dehydrogenase activity	GO:0003954	F	5	9	0	1		glycyl-tRNA aminoacylation	GO:0006426	P	8	2	0	1
								nucleobase-containing compound transmembrane transporter activity	GO:0015932	F	4	11	0	1		cellular response to toxic substance	GO:0097237	P	5	4	0	1
								glutamate synthase activity	GO:0015930	F	5	5	0	1		protein demethylation	GO:0006482	P	4	1	0	1
								mannosyltransferase activity	GO:0000030	F	6	2	0	1		N-terminal protein amino acid methylation	GO:0006480	P	6	1	0	1
								acid phosphatase activity	GO:0003993	F	7	11	0	1		C-terminal protein methylation	GO:0006481	P	6	2	0	1
								acetyl-CoA carboxylase activity	GO:0003989	F	6	3	0	1		sulfate transmembrane transport	GO:1902358	P	7	1	0	1
								chlorophyllide a oxygenase [overall] activity	GO:0010277	F	6	5	0	1		protein N-linked glycosylation	GO:0006487	P	6	9	0	1
								organic acid binding	GO:0043177	F	4	45	0	1		dolichol-linked oligosaccharide biosynthetic process	GO:0006488	P	6	1	0	1
								acyl-CoA dehydrogenase activity	GO:0003995	F	5	11	0	1		regulation of monooxygenase activity	GO:0032768	P	5	7	0	1
								acyl-CoA oxidase activity	GO:0003997	F	6	6	0	1		organelle fusion	GO:0048284	P	5	2	0	1
								ribonuclease activity	GO:0004540	F	4	29	0	1		negative regulation of translation	GO:0017148	P	6	14	0	1
								deoxyribonuclease activity	GO:0004536	F	4	13	0	1		vesicle fusion with Golgi apparatus	GO:0048280	P	7	2	0	1
								metallochaperone activity	GO:0016530	F	3	4	0	1		oligosaccharide-lipid intermediate biosynthetic process	GO:0006490	P	5	1	0	1
								copper chaperone activity	GO:0016531	F	4	4	0	1		N-glycan processing	GO:0006491	P	6	3	0	1
								superoxide dismutase copper chaperone activity	GO:0016532	F	5	2	0	1		protein lipidation	GO:0006497	P	7	23	0	1
								inositol tetrakisphosphate kinase activity	GO:0051765	F	6	11	0	1		N-terminal protein lipidation	GO:0006498	P	8	4	0	1
								inositol trisphosphate kinase activity	GO:0051766	F	6	18	0	1		N-terminal protein myristoylation	GO:0006499	P	9	4	0	1
								alpha,alpha-trehalase activity	GO:0004555	F	7	1	0	1		defense response to other organism	GO:0098542	P	4	11	0	1
								tRNA-specific ribonuclease activity	GO:0004549	F	5	3	0	1		positive regulation of autophagy	GO:0010508	P	5	4	0	1
								isochorismate synthase activity	GO:0008909	F	6	1	0	1		regulation of autophagy	GO:0010506	P	5	4	0	1
								endodeoxyribonuclease activity	GO:0004520	F	5	11	0	1		signal peptide processing	GO:0006465	P	6	15	0	1
								endoribonuclease activity	GO:0004521	F	5	21	0	1		protein ADP-ribosylation	GO:0006471	P	7	4	0	1
								inositol-3-phosphate synthase activity	GO:0004512	F	5	8	0	1		internal protein amino acid acetylation	GO:0006475	P	9	14	0	1
								nicotinate-nucleotide diphosphorylase (carboxylating) activity	GO:0004514	F	6	2	0	1		protein deacetylation	GO:0006476	P	8	4	0	1
								endonuclease activity	GO:0004519	F	6	48	0	1		protein acetylation	GO:0006473	P	8	14	0	1
								exoribonuclease activity	GO:0004532	F	5	1	0	1		protein methylation	GO:0006479	P	5	41	0	1
								RNA-DNA hybrid ribonuclease activity	GO:0004523	F	7	2	0	1		positive regulation of protein modification process	GO:0031401	P	6	9	0	1
								3'-5'-exoribonuclease activity	GO:0000175	F	7	1	0	1		membrane docking	GO:0022406	P	3	19	0	1
								ribonuclease P activity	GO:0004526	F	6	1	0	1		cell projection assembly	GO:0030031	P	5	2	0	1
								ribonuclease III activity	GO:0004525	F	6	11	0	1		cell projection organization	GO:0030030	P	4	2	0	1
								exodeoxyribonuclease activity	GO:0004529	F	5	2	0	1		NAD biosynthetic process	GO:0009435	P	9	5	0	1
								heme transporter activity	GO:0015232	F	5	2	0	1		cell cycle phase	GO:0022403	P	3	1	0	1
								dolichyl-phosphate-mannose-glycolipid alpha-mannosyltransferase activity	GO:0004584	F	7	2	0	1		SOS response	GO:0009432	P	5	6	0	1
								dolichyl-phosphate-glucose-glycolipid alpha-glucosyltransferase activity	GO:0004583	F	7	1	0	1		cyanate metabolic process	GO:0009439	P	5	1	0	1
								dolichyl-diphosphooligosaccharide-protein glycotransferase activity	GO:0004579	F	7	3	0	1		methylglyoxal metabolic process	GO:0009438	P	5	1	0	1
								threonine-type peptidase activity	GO:0070003	F	6	47	0	1		peptidyl-lysine acetylation	GO:0018394	P	9	14	0	1
								serine-type exopeptidase activity	GO:0070008	F	7	68	0	1		respiratory chain complex III assembly	GO:0017062	P	8	1	0	1
								oxoglutarate dehydrogenase (succinyl-transferring) activity	GO:0004591	F	6	7	0	1		internal peptidyl-lysine acetylation	GO:0018393	P	10	14	0	1
								orotidine-5'-phosphate decarboxylase activity	GO:0004590	F	6	3	0	1		nuclear-transcribed mRNA catabolic process, no-go decay	GO:0070966	P	8	1	0	1
								pantoate-beta-alanine ligase activity	GO:0004592	F	6	1	0	1		hemicellulose metabolic process	GO:0010410	P	6	1	0	1
								pantothenate kinase activity	GO:0004594	F	6	2	0	1		putrescine biosynthetic process	GO:0009446	P	6	1	0	1
								alpha-L-fucosidase activity	GO:0004560	F	7	3	0	1		putrescine metabolic process	GO:0009445	P	5	1	0	1
								fatty acid derivative binding	GO:1901567	F	3	9	0	1		pyridoxal 5'-phosphate salvage	GO:0009443	P	5	2	0	1
								beta-fructofuranosidase activity	GO:0004564	F	6	4	0	1		positive regulation of defense response	GO:0031349	P	4	2	0	1
								beta-galactosidase activity	GO:0004565	F	7	10	0	1		regulation of defense response	GO:0031347	P	5	2	0	1
								alpha-galactosidase activity	GO:0004557	F	7	1	0	1		regulation of cation transmembrane transport	GO:1904062	P	7	2	0	1
								lipid-A-disaccharide synthase activity	GO:0008915	F	6	1	0	1		plant organ formation	GO:1905393	P	4	2	0	1
								alpha-amylase activity	GO:0004556	F	7	7	0	1		plant organ morphogenesis	GO:1905392	P	4	1	0	1
								alpha-mannosidase activity	GO:0004559	F	7	16	0	1		transcription by RNA polymerase III	GO:0006383	P	7	13	0	1
								general transcription initiation factor binding	GO:0140296	F	5	8	0	1		transcription initiation from RNA polymerase III promoter	GO:0006384	P	8	5	0	1
								4-hydroxy-3-methylbut-2-en-1-yl diphosphate reductase activity	GO:0051745	F	6	1	0	1		tRNA splicing, via endonucleolytic cleavage and ligation	GO:0006388	P	9	8	0	1
								nucleobase transmembrane transporter activity	GO:0015205	F	4	3	0	1		response to light stimulus	GO:0009416	P	5	12	0	1
								small molecule sensor activity	GO:0140299	F	2	18	0	1		response to water	GO:0009415	P	4	9	0	1
								identical protein binding	GO:0042802	F	4	7	0	1		response to cold	GO:0009409	P	4	1	0	1
								protein homodimerization activity	GO:0042803	F	5	6	0	1		negative regulation of protein complex assembly	GO:0031333	P	5	3	0	1
								cyclin-dependent protein serine/threonine kinase regulator activity	GO:0016538	F	6	12	0	1		response to lipid	GO:0033993	P	5	1	0	1
								mannosyl-oligosaccharide 1,2-alpha-mannosidase activity	GO:0004571	F	9	9	0	1		metal ion transport	GO:0030001	P	7	195	0	1
								sucrose alpha-glucosidase activity	GO:0004575	F	7	4	0	1		positive regulation of cellular catabolic process	GO:0031331	P	5	4	0	1
								oligosaccharyl transferase activity	GO:0004576	F	6	7	0	1		protein myristoylation	GO:0018377	P	8	4	0	1
								beta-mannosidase activity	GO:0004567	F	7	1	0	1		demethylation	GO:0070988	P	3	1	0	1
								ADP transmembrane transporter activity	GO:0015217	F	6	6	0	1		cellular cation homeostasis	GO:0030003	P	6	2	0	1
								purine nucleotide transmembrane transporter activity	GO:0015216	F	6	6	0	1		positive regulation of protein complex assembly	GO:0031334	P	4	23	0	1
								nucleotide transmembrane transporter activity	GO:0015215	F	5	6	0	1		reproductive shoot system development	GO:0090567	P	4	5	0	1
								quinolinate synthetase A activity	GO:0008987	F	5	2	0	1		tRNA metabolic process	GO:0006399	P	8	158	0	1
								glycopeptide alpha-N-acetylgalactosaminidase activity	GO:0033926	F	5	11	0	1		RNA processing	GO:0006396	P	6	268	0	1
								mannosyl-glycoprotein endo-beta-N-acetylglucosaminidase activity	GO:0033925	F	6	1	0	1		mRNA processing	GO:0006397	P	7	88	0	1
								proton channel activity	GO:0015252	F	7	20	0	1		regulation of cellular catabolic process	GO:0031329	P	5	4	0	1
								phosphoenolpyruvate carboxylase activity	GO:0008964	F	7	8	0	1		negative regulation of cellular biosynthetic process	GO:0031327	P	5	26	0	1
								phospho-N-acetylmuramoyl-pentapeptide-transferase activity	GO:0008963	F	6	3	0	1		positive regulation of cellular biosynthetic process	GO:0031328	P	5	6	0	1
								amino acid binding	GO:0016597	F	6	43	0	1		deoxyribose phosphate metabolic process	GO:0019692	P	5	5	0	1
								prephenate dehydrogenase (NAD+) activity	GO:0008977	F	6	4	0	1		protein localization to endoplasmic reticulum	GO:0070972	P	7	29	0	1
								peptidase regulator activity	GO:0061134	F	4	63	0	1		positive regulation of cellular metabolic process	GO:0031325	P	4	20	0	1
								endopeptidase regulator activity	GO:0061135	F	5	63	0	1		protein import	GO:0017038	P	6	25	0	1
								TBP-class protein binding	GO:0017025	F	6	8	0	1		negative regulation of cellular metabolic process	GO:0031324	P	4	28	0	1
								signal sequence binding	GO:0005048	F	5	8	0	1		organelle assembly	GO:0070925	P	5	25	0	1
								signal recognition particle binding	GO:0005047	F	5	1	0	1		regulation of response to biotic stimulus	GO:0002831	P	4	2	0	1
								intramolecular transferase activity, transferring hydroxy groups	GO:0050486	F	5	1	0	1		positive regulation of response to biotic stimulus	GO:0002833	P	4	2	0	1
								Ras GTPase binding	GO:0017016	F	7	38	0	1		regulation of neurotransmitter levels	GO:0001505	P	4	5	0	1
								solute:proton antiporter activity	GO:0015299	F	7	41	0	1		regulation of protein modification process	GO:0031399	P	6	32	0	1
								solute:cation antiporter activity	GO:0015298	F	6	41	0	1		actin polymerization or depolymerization	GO:0008154	P	6	42	0	1
								solute:proton symporter activity	GO:0015295	F	7	11	0	1		regulation of cyclin-dependent protein kinase activity	GO:1904029	P	5	18	0	1
								solute:cation symporter activity	GO:0015294	F	6	11	0	1		negative regulation of DNA replication	GO:0008156	P	7	1	0	1
								symporter activity	GO:0015293	F	6	11	0	1		RNA methylation	GO:0001510	P	5	13	0	1
								peptide transmembrane transporter activity	GO:1904680	F	5	3	0	1		negative regulation of nucleotide metabolic process	GO:0045980	P	5	1	0	1
								amide transmembrane transporter activity	GO:0042887	F	4	3	0	1		7-methylguanosine RNA capping	GO:0009452	P	8	3	0	1
								mannosylglycoprotein endo-beta-mannosidase activity	GO:0033947	F	8	1	0	1		RNA modification	GO:0009451	P	6	56	0	1
								biotin-protein ligase activity	GO:0018271	F	4	1	0	1		chromatin organization involved in regulation of transcription	GO:0034401	P	5	6	0	1
								ribonuclease T2 activity	GO:0033897	F	7	5	0	1		fatty acid omega-oxidation	GO:0010430	P	6	1	0	1
								guanyl ribonucleotide binding	GO:0032561	F	6	261	0	1		actin filament depolymerization	GO:0030042	P	7	19	0	1
								acireductone dioxygenase [iron(II)-requiring] activity	GO:0010309	F	6	9	0	1		actin filament polymerization	GO:0030041	P	7	26	0	1
								purine ribonucleoside binding	GO:0032550	F	6	261	0	1		cellular component disassembly	GO:0022411	P	4	52	0	1
								ribonucleoside binding	GO:0032549	F	5	274	0	1		ammonium ion metabolic process	GO:0097164	P	4	9	0	1
								sulfiredoxin activity	GO:0032542	F	3	1	0	1		N-terminal protein amino acid modification	GO:0031365	P	7	5	0	1
								acyl-CoA hydrolase activity	GO:0047617	F	7	1	0	1		cell septum assembly	GO:0090529	P	5	1	0	1
								carboxyl-O-methyltransferase activity	GO:0010340	F	7	4	0	1		ncRNA 5'-end processing	GO:0034471	P	8	1	0	1
								protein C-terminus binding	GO:0008022	F	4	1	0	1		ncRNA processing	GO:0034470	P	7	113	0	1
								terpene synthase activity	GO:0010333	F	6	43	0	1		snRNA 3'-end processing	GO:0034472	P	9	1	0	1
								small GTPase binding	GO:0031267	F	6	38	0	1		icosanoid biosynthetic process	GO:0046456	P	6	1	0	1
								carbohydrate derivative transmembrane transporter activity	GO:1901505	F	4	11	0	1		neutral lipid biosynthetic process	GO:0046460	P	5	1	0	1
								translation termination factor activity	GO:0008079	F	5	29	0	1		meiotic chromosome segregation	GO:0045132	P	4	2	0	1
								four-way junction helicase activity	GO:0009378	F	5	36	0	1		acylglycerol biosynthetic process	GO:0046463	P	6	1	0	1
								enzyme activator activity	GO:0008047	F	4	47	0	1		proteasomal protein catabolic process	GO:0010498	P	6	11	0	1
								alcohol O-acyltransferase activity	GO:0034318	F	7	1	0	1		microtubule cytoskeleton organization	GO:0000226	P	4	62	0	1
								adenosine-phosphate deaminase activity	GO:0047623	F	5	2	0	1		membrane lipid biosynthetic process	GO:0046467	P	5	24	0	1
								protein transporter activity	GO:0140318	F	3	3	0	1		regulation of protein depolymerization	GO:1901879	P	6	3	0	1
								SNARE binding	GO:0000149	F	4	2	0	1		glycerophospholipid biosynthetic process	GO:0046474	P	6	39	0	1
								phosphorelay sensor kinase activity	GO:0000155	F	3	18	0	1		cellular response to organic cyclic compound	GO:0071407	P	6	1	0	1
								squalene monooxygenase activity	GO:0004506	F	6	2	0	1		protein repair	GO:0030091	P	6	6	0	1
								intramembrane lipid transporter activity	GO:0140303	F	4	15	0	1		negative regulation of protein depolymerization	GO:1901880	P	6	3	0	1
								growth factor activity	GO:0008083	F	6	6	0	1		pseudouridine synthesis	GO:0001522	P	7	29	0	1
								phosphoric diester hydrolase activity	GO:0008081	F	6	24	0	1		glycerolipid metabolic process	GO:0046486	P	5	85	0	1
								DNA-dependent ATPase activity	GO:0008094	F	10	283	0	1		glyoxylate metabolic process	GO:0046487	P	5	1	0	1
								5S rRNA binding	GO:0008097	F	7	5	0	1		regulation of cell septum assembly	GO:1901891	P	4	1	0	1
								ATPase-coupled intramembrane lipid transporter activity	GO:0140326	F	5	15	0	1		lipid oxidation	GO:0034440	P	4	7	0	1
								amino-acid racemase activity	GO:0047661	F	7	4	0	1		phosphatidylinositol metabolic process	GO:0046488	P	7	73	0	1
								solute:anion antiporter activity	GO:0140323	F	6	6	0	1		lipid A metabolic process	GO:0046493	P	6	3	0	1
								modified amino acid binding	GO:0072341	F	3	2	0	1		nicotinamide nucleotide metabolic process	GO:0046496	P	7	10	0	1
								iron ion binding	GO:0005506	F	7	372	0	1		rRNA-containing ribonucleoprotein complex export from nucleus	GO:0071428	P	6	1	0	1
								beta-glucanase activity	GO:0052736	F	6	2	0	1		mitochondrial respiratory chain complex assembly	GO:0033108	P	6	1	0	1
								5'-3' RNA polymerase activity	GO:0034062	F	5	94	0	1		isopentenyl diphosphate metabolic process	GO:0046490	P	6	1	0	1
								DNA polymerase activity	GO:0034061	F	4	22	0	1		ribonucleoprotein complex export from nucleus	GO:0071426	P	5	3	0	1
								phosphatidylinositol kinase activity	GO:0052742	F	6	4	0	1		mRNA-containing ribonucleoprotein complex export from nucleus	GO:0071427	P	6	2	0	1
								calmodulin binding	GO:0005516	F	4	44	0	1		D-amino acid metabolic process	GO:0046416	P	6	1	0	1
								catalytic activity, acting on a rRNA	GO:0140102	F	4	14	0	1		mitochondrial fission	GO:0000266	P	6	2	0	1
								catalytic activity, acting on a glycoprotein	GO:0140103	F	4	16	0	1		polysaccharide catabolic process	GO:0000272	P	6	17	0	1
								molecular carrier activity	GO:0140104	F	2	4	0	1		organophosphate catabolic process	GO:0046434	P	5	5	0	1
								catalytic activity, acting on a tRNA	GO:0140101	F	4	123	0	1		protein neddylation	GO:0045116	P	9	3	0	1
								ubiquitin-like protein ligase activity	GO:0061659	F	5	6	0	1		spliceosomal complex assembly	GO:0000245	P	6	5	0	1
								metalloendopeptidase activity	GO:0004222	F	7	46	0	1		spliceosomal tri-snRNP complex assembly	GO:0000244	P	7	1	0	1
								ammonia ligase activity	GO:0016211	F	6	12	0	1		diaminopimelate metabolic process	GO:0046451	P	5	7	0	1
								alternative oxidase activity	GO:0009916	F	6	6	0	1		U6 snRNA 3'-end processing	GO:0034477	P	10	1	0	1
								GTP binding	GO:0005525	F	6	261	0	1		regulation of reproductive process	GO:2000241	P	3	4	0	1
								phospholipid binding	GO:0005543	F	4	48	0	1		shoot system development	GO:0048367	P	5	10	0	1
								folic acid binding	GO:0005542	F	4	2	0	1		leaf development	GO:0048366	P	6	4	0	1
								calcium-dependent phospholipid binding	GO:0005544	F	5	12	0	1		positive regulation of signaling	GO:0023056	P	3	2	0	1
								glucose binding	GO:0005536	F	5	9	0	1		regulation of mRNA processing	GO:0050684	P	6	2	0	1
								inositol-1,3,4-trisphosphate 5-kinase activity	GO:0052726	F	7	11	0	1		regulation of signaling	GO:0023051	P	3	18	0	1
								inositol-1,3,4-trisphosphate 6-kinase activity	GO:0052725	F	7	11	0	1		negative regulation of reproductive process	GO:2000242	P	3	3	0	1
								signaling receptor activator activity	GO:0030546	F	4	6	0	1		mRNA splicing, via spliceosome	GO:0000398	P	8	45	0	1
								receptor regulator activity	GO:0030545	F	3	6	0	1		erythrose 4-phosphate/phosphoenolpyruvate family amino acid catabolic process	GO:1902222	P	7	1	0	1
								D-aminoacyl-tRNA deacylase activity	GO:0051499	F	6	1	0	1		erythrose 4-phosphate/phosphoenolpyruvate family amino acid biosynthetic process	GO:1902223	P	7	9	0	1
								transition metal ion transmembrane transporter activity	GO:0046915	F	7	11	0	1		erythrose 4-phosphate/phosphoenolpyruvate family amino acid metabolic process	GO:1902221	P	6	10	0	1
								ER retention sequence binding	GO:0046923	F	6	7	0	1		seed development	GO:0048316	P	4	1	0	1
								snoRNA binding	GO:0030515	F	6	2	0	1		mRNA cis splicing, via spliceosome	GO:0045292	P	9	3	0	1
								1-deoxy-D-xylulose-5-phosphate synthase activity	GO:0008661	F	5	3	0	1		cysteine metabolic process	GO:0006534	P	6	4	0	1
								inositol oxygenase activity	GO:0050113	F	5	1	0	1		cysteine biosynthetic process from serine	GO:0006535	P	8	4	0	1
								3-deoxy-8-phosphooctulonate synthase activity	GO:0008676	F	5	1	0	1		arginine catabolic process	GO:0006527	P	8	2	0	1
								oxidized base lesion DNA N-glycosylase activity	GO:0000702	F	5	1	0	1		asparagine metabolic process	GO:0006528	P	6	9	0	1
								2-dehydropantoate 2-reductase activity	GO:0008677	F	6	1	0	1		arginine metabolic process	GO:0006525	P	7	5	0	1
								CoA hydrolase activity	GO:0016289	F	6	1	0	1		arginine biosynthetic process	GO:0006526	P	8	3	0	1
								pectate lyase activity	GO:0030570	F	6	5	0	1		asparagine biosynthetic process	GO:0006529	P	7	9	0	1
								ubiquitin-like modifier activating enzyme activity	GO:0008641	F	5	18	0	1		negative regulation of nucleic acid-templated transcription	GO:1903507	P	7	11	0	1
								tocopherol cyclase activity	GO:0009976	F	4	1	0	1		RNA transport	GO:0050658	P	5	4	0	1
								cyclase activity	GO:0009975	F	3	1	0	1		nucleic acid transport	GO:0050657	P	7	4	0	1
								NADH dehydrogenase (quinone) activity	GO:0050136	F	6	9	0	1		GPI anchor metabolic process	GO:0006505	P	7	22	0	1
								lysine N-methyltransferase activity	GO:0016278	F	7	21	0	1		GPI anchor biosynthetic process	GO:0006506	P	7	19	0	1
								protein-lysine N-methyltransferase activity	GO:0016279	F	5	21	0	1		positive regulation of nucleic acid-templated transcription	GO:1903508	P	7	2	0	1
								threonine-type endopeptidase activity	GO:0004298	F	7	47	0	1		liposaccharide metabolic process	GO:1903509	P	5	27	0	1
								pseudouridine synthase activity	GO:0009982	F	5	23	0	1		CAAX-box protein processing	GO:0071586	P	7	3	0	1
								nucleoside monophosphate kinase activity	GO:0050145	F	6	8	0	1		cell cycle G2/M phase transition	GO:0044839	P	5	1	0	1
								rRNA methyltransferase activity	GO:0008649	F	5	3	0	1		proline metabolic process	GO:0006560	P	5	3	0	1
								macromolecule transmembrane transporter activity	GO:0022884	F	4	3	0	1		L-serine metabolic process	GO:0006563	P	7	4	0	1
								inorganic cation transmembrane transporter activity	GO:0022890	F	5	246	0	1		proline biosynthetic process	GO:0006561	P	6	1	0	1
								cyclohydrolase activity	GO:0019238	F	6	10	0	1		proline catabolic process	GO:0006562	P	6	2	0	1
								centromeric DNA binding	GO:0019237	F	8	3	0	1		tryptophan metabolic process	GO:0006568	P	6	14	0	1
								deaminase activity	GO:0019239	F	4	8	0	1		L-phenylalanine metabolic process	GO:0006558	P	5	10	0	1
								metal ion transmembrane transporter activity	GO:0046873	F	6	103	0	1		L-phenylalanine catabolic process	GO:0006559	P	6	1	0	1
								phosphatase regulator activity	GO:0019208	F	4	28	0	1		biological phase	GO:0044848	P	2	1	0	1
								active ion transmembrane transporter activity	GO:0022853	F	5	122	0	1		tyrosine metabolic process	GO:0006570	P	6	5	0	1
								kinase inhibitor activity	GO:0019210	F	5	8	0	1		tyrosine biosynthetic process	GO:0006571	P	7	4	0	1
								phosphatase inhibitor activity	GO:0019212	F	5	5	0	1		cellular modified amino acid metabolic process	GO:0006575	P	4	42	0	1
								phosphatase activator activity	GO:0019211	F	5	1	0	1		cellular biogenic amine metabolic process	GO:0006576	P	6	33	0	1
								deacetylase activity	GO:0019213	F	4	1	0	1		protein-containing complex localization	GO:0031503	P	5	3	0	1
								malonyl-CoA decarboxylase activity	GO:0050080	F	6	1	0	1		tryptophan catabolic process	GO:0006569	P	7	4	0	1
								serine O-acetyltransferase activity	GO:0009001	F	8	4	0	1		positive regulation of cellular component organization	GO:0051130	P	4	27	0	1
								double-stranded RNA-specific ribonuclease activity	GO:0032296	F	5	11	0	1		cytoplasmic translation	GO:0002181	P	7	1	0	1
								double-stranded RNA binding	GO:0003725	F	6	3	0	1		cytoplasmic translational elongation	GO:0002182	P	7	1	0	1
								adenylyltransferase activity	GO:0070566	F	6	28	0	1		glutamine metabolic process	GO:0006541	P	7	18	0	1
								mRNA binding	GO:0003729	F	6	8	0	1		glutamine biosynthetic process	GO:0006542	P	8	5	0	1
								cytidylyltransferase activity	GO:0070567	F	6	2	0	1		glycine biosynthetic process	GO:0006545	P	6	4	0	1
								5'-3' exodeoxyribonuclease activity	GO:0035312	F	7	2	0	1		glycine catabolic process	GO:0006546	P	6	1	0	1
								guanylyltransferase activity	GO:0070568	F	6	4	0	1		glycine metabolic process	GO:0006544	P	5	5	0	1
								uridylyltransferase activity	GO:0070569	F	6	19	0	1		glutamate metabolic process	GO:0006536	P	7	5	0	1
								uridylate kinase activity	GO:0009041	F	7	2	0	1		glutamate biosynthetic process	GO:0006537	P	8	5	0	1
								ubiquitin protein ligase activity	GO:0061630	F	6	6	0	1		lysine metabolic process	GO:0006553	P	7	7	0	1
								inositol tetrakisphosphate 1-kinase activity	GO:0047325	F	7	11	0	1		leucine metabolic process	GO:0006551	P	6	3	0	1
								tetraacyldisaccharide 4'-kinase activity	GO:0009029	F	6	1	0	1		S-adenosylmethionine biosynthetic process	GO:0006556	P	5	5	0	1
								transcription coregulator activity	GO:0003712	F	3	46	0	1		methionine metabolic process	GO:0006555	P	6	6	0	1
								transcription coactivator activity	GO:0003713	F	4	4	0	1		histidine metabolic process	GO:0006547	P	6	10	0	1
								transcription corepressor activity	GO:0003714	F	4	3	0	1		prenylation	GO:0097354	P	4	5	0	1
								actin binding	GO:0003779	F	5	37	0	1		pyrimidine nucleobase biosynthetic process	GO:0019856	P	7	4	0	1
								translation initiation factor activity	GO:0003743	F	5	58	0	1		plasma membrane bounded cell projection organization	GO:0120036	P	5	2	0	1
								translation elongation factor activity	GO:0003746	F	5	19	0	1		cellular component assembly	GO:0022607	P	4	152	0	1
								translation release factor activity	GO:0003747	F	6	29	0	1		gravitropism	GO:0009630	P	5	2	0	1
								L-glutamine aminotransferase activity	GO:0070548	F	6	2	0	1		response to blue light	GO:0009637	P	6	2	0	1
								peptidyl-prolyl cis-trans isomerase activity	GO:0003755	F	4	52	0	1		inorganic ion transmembrane transport	GO:0098660	P	7	148	0	1
								protein disulfide isomerase activity	GO:0003756	F	4	2	0	1		response to toxic substance	GO:0009636	P	4	4	0	1
								ADP-dependent NAD(P)H-hydrate dehydratase activity	GO:0052855	F	6	1	0	1		response to gravity	GO:0009629	P	4	2	0	1
								fatty acid synthase activity	GO:0004312	F	6	10	0	1		response to abiotic stimulus	GO:0009628	P	3	27	0	1
								glucan endo-1,3-beta-glucanase activity, C-3 substituted reducing group	GO:0052861	F	7	2	0	1		anion transmembrane transport	GO:0098656	P	7	53	0	1
								glucan endo-1,4-beta-glucanase activity, C-3 substituted reducing group	GO:0052862	F	7	2	0	1		import into cell	GO:0098657	P	5	2	0	1
								4 iron, 4 sulfur cluster binding	GO:0051539	F	5	14	0	1		cation transmembrane transport	GO:0098655	P	7	155	0	1
								iron-sulfur cluster binding	GO:0051536	F	4	92	0	1		regulation of microtubule-based process	GO:0032886	P	4	11	0	1
								2 iron, 2 sulfur cluster binding	GO:0051537	F	5	14	0	1		response to high light intensity	GO:0009644	P	7	1	0	1
								phosphatidylinositol phosphate phosphatase activity	GO:0052866	F	7	1	0	1		response to light intensity	GO:0009642	P	6	1	0	1
								metal cluster binding	GO:0051540	F	3	92	0	1		photoperiodism	GO:0009648	P	6	1	0	1
								RNA polymerase activity	GO:0097747	F	4	94	0	1		negative regulation of gene expression	GO:0010629	P	5	60	0	1
								oxidoreductase activity, acting on diphenols and related substances as donors, with copper protein as acceptor	GO:0052880	F	5	2	0	1		inorganic anion transmembrane transport	GO:0098661	P	8	1	0	1
								glucose-6-phosphate dehydrogenase activity	GO:0004345	F	6	8	0	1		regulation of localization	GO:0032879	P	3	2	0	1
								U5 snRNA binding	GO:0030623	F	7	2	0	1		inorganic cation transmembrane transport	GO:0098662	P	8	147	0	1
								heme-copper terminal oxidase activity	GO:0015002	F	4	11	0	1		phototropism	GO:0009638	P	5	2	0	1
								glutamate-cysteine ligase activity	GO:0004357	F	6	3	0	1		positive regulation of gene expression	GO:0010628	P	5	6	0	1
								glutamate-ammonia ligase activity	GO:0004356	F	7	12	0	1		cellular response to hormone stimulus	GO:0032870	P	5	3	0	1
								glucosylceramidase activity	GO:0004348	F	6	4	0	1		plasma membrane bounded cell projection assembly	GO:0120031	P	6	2	0	1
								glucose-6-phosphate isomerase activity	GO:0004347	F	6	4	0	1		mitotic G2/M transition checkpoint	GO:0044818	P	5	1	0	1
								5-amino-6-(5-phosphoribosylamino)uracil reductase activity	GO:0008703	F	6	1	0	1		response to wounding	GO:0009611	P	4	39	0	1
								phosphatidylinositol phosphate kinase activity	GO:0016307	F	6	31	0	1		indolalkylamine metabolic process	GO:0006586	P	6	14	0	1
								3-oxoacyl-[acyl-carrier-protein] synthase activity	GO:0004315	F	7	10	0	1		response to biotic stimulus	GO:0009607	P	3	18	0	1
								1-deoxy-D-xylulose-5-phosphate reductoisomerase activity	GO:0030604	F	6	5	0	1		tropism	GO:0009606	P	4	4	0	1
								GDP-D-glucose phosphorylase activity	GO:0080048	F	7	2	0	1		response to external stimulus	GO:0009605	P	3	35	0	1
								fructose-bisphosphate aldolase activity	GO:0004332	F	6	11	0	1		heparan sulfate proteoglycan metabolic process	GO:0030201	P	7	5	0	1
								fumarylacetoacetase activity	GO:0004334	F	6	1	0	1		glycosaminoglycan metabolic process	GO:0030203	P	6	5	0	1
								tetrahydrofolylpolyglutamate synthase activity	GO:0004326	F	6	7	0	1		ornithine metabolic process	GO:0006591	P	6	1	0	1
								ferrochelatase activity	GO:0004325	F	4	3	0	1		polyamine biosynthetic process	GO:0006596	P	8	9	0	1
								formate-tetrahydrofolate ligase activity	GO:0004329	F	5	1	0	1		spermine biosynthetic process	GO:0006597	P	6	6	0	1
								helicase activity	GO:0004386	F	10	301	0	1		response to fungus	GO:0009620	P	4	6	0	1
								heme oxygenase (decyclizing) activity	GO:0004392	F	5	9	0	1		polyamine metabolic process	GO:0006595	P	7	9	0	1
								hexokinase activity	GO:0004396	F	6	9	0	1		plant-type hypersensitive response	GO:0009626	P	4	3	0	1
								S-adenosylmethionine-dependent methyltransferase activity	GO:0008757	F	6	40	0	1		posttranscriptional regulation of gene expression	GO:0010608	P	6	21	0	1
								histidinol dehydrogenase activity	GO:0004399	F	6	1	0	1		response to bacterium	GO:0009617	P	4	7	0	1
								glutamine-fructose-6-phosphate transaminase (isomerizing) activity	GO:0004360	F	7	2	0	1		positive regulation of macromolecule metabolic process	GO:0010604	P	4	16	0	1
								glutathione synthase activity	GO:0004363	F	6	10	0	1		negative regulation of macromolecule metabolic process	GO:0010605	P	4	62	0	1
								glycerol-3-phosphate O-acyltransferase activity	GO:0004366	F	7	2	0	1		protein import into mitochondrial matrix	GO:0030150	P	7	4	0	1
								glycerol-3-phosphate dehydrogenase [NAD+] activity	GO:0004367	F	7	5	0	1		neurotransmitter metabolic process	GO:0042133	P	4	5	0	1
								glutaminase activity	GO:0004359	F	6	1	0	1		negative regulation of developmental process	GO:0051093	P	3	3	0	1
								D-alanine-D-alanine ligase activity	GO:0008716	F	6	2	0	1		neurotransmitter catabolic process	GO:0042135	P	5	1	0	1
								glutamate N-acetyltransferase activity	GO:0004358	F	8	1	0	1		neurotransmitter biosynthetic process	GO:0042136	P	5	4	0	1
								catalytic activity, acting on RNA	GO:0140098	F	3	280	0	1		regulation of generation of precursor metabolites and energy	GO:0043467	P	5	2	0	1
								catalytic activity, acting on DNA	GO:0140097	F	3	346	0	1		regulation of DNA-binding transcription factor activity	GO:0051090	P	4	1	0	1
								glycerone kinase activity	GO:0004371	F	6	1	0	1		centromere complex assembly	GO:0034508	P	6	5	0	1
								glycine dehydrogenase (decarboxylating) activity	GO:0004375	F	6	1	0	1		cell death	GO:0008219	P	3	3	0	1
								glycylpeptide N-tetradecanoyltransferase activity	GO:0004379	F	7	4	0	1		peptidyl-diphthamide metabolic process	GO:0017182	P	9	1	0	1
								DNA-3-methyladenine glycosylase activity	GO:0008725	F	7	10	0	1		peptidyl-diphthamide biosynthetic process from peptidyl-histidine	GO:0017183	P	5	1	0	1
								potassium ion transmembrane transporter activity	GO:0015079	F	7	42	0	1		protein localization to nucleus	GO:0034504	P	7	8	0	1
								proton transmembrane transporter activity	GO:0015078	F	7	143	0	1		S-adenosylmethionine metabolic process	GO:0046500	P	4	5	0	1
								monovalent inorganic cation transmembrane transporter activity	GO:0015077	F	6	185	0	1		retrograde transport, endosome to Golgi	GO:0042147	P	6	4	0	1
								ATPase-coupled ion transmembrane transporter activity	GO:0042625	F	6	25	0	1		regulation of RNA splicing	GO:0043484	P	6	2	0	1
								ATPase-coupled transmembrane transporter activity	GO:0042626	F	6	97	0	1		homologous recombination	GO:0035825	P	7	4	0	1
								arginine decarboxylase activity	GO:0008792	F	6	2	0	1		histone exchange	GO:0043486	P	6	1	0	1
								ATPase activity, coupled	GO:0042623	F	9	329	0	1		lipoprotein metabolic process	GO:0042157	P	5	23	0	1
								pyruvate, phosphate dikinase activity	GO:0050242	F	6	2	0	1		lipoprotein biosynthetic process	GO:0042158	P	6	23	0	1
								GTPase regulator activity	GO:0030695	F	5	45	0	1		regulation of DNA-templated transcription, elongation	GO:0032784	P	7	3	0	1
								UDP-3-O-[3-hydroxymyristoyl] N-acetylglucosamine deacetylase activity	GO:0008759	F	5	1	0	1		positive regulation of DNA-templated transcription, elongation	GO:0032786	P	7	2	0	1
								histone-lysine N-methyltransferase activity	GO:0018024	F	6	21	0	1		monocarboxylic acid metabolic process	GO:0032787	P	7	218	0	1
								3,4-dihydroxy-2-butanone-4-phosphate synthase activity	GO:0008686	F	5	4	0	1		protein dealkylation	GO:0008214	P	7	1	0	1
								2-C-methyl-D-erythritol 2,4-cyclodiphosphate synthase activity	GO:0008685	F	5	2	0	1		protein alkylation	GO:0008213	P	7	41	0	1
								FAD binding	GO:0071949	F	6	17	0	1		heme metabolic process	GO:0042168	P	4	14	0	1
								ribosome binding	GO:0043022	F	5	6	0	1		spermidine metabolic process	GO:0008216	P	5	8	0	1
								ribonucleoprotein complex binding	GO:0043021	F	4	7	0	1		spermine metabolic process	GO:0008215	P	5	6	0	1
								rRNA N-glycosylase activity	GO:0030598	F	5	11	0	1		mitochondrial respiratory chain complex III assembly	GO:0034551	P	7	1	0	1
								RNA glycosylase activity	GO:0030597	F	4	11	0	1		regulation of DNA metabolic process	GO:0051052	P	5	7	0	1
								pectinesterase activity	GO:0030599	F	6	46	0	1		regulation of transport	GO:0051049	P	4	2	0	1
								adenyl-nucleotide exchange factor activity	GO:0000774	F	6	6	0	1		sulfate transport	GO:0008272	P	6	11	0	1
								proton-transporting ATP synthase activity, rotational mechanism	GO:0046933	F	6	20	0	1		multi-organism cellular process	GO:0044764	P	3	3	0	1
								DNA 5'-adenosine monophosphate hydrolase activity	GO:0033699	F	8	1	0	1		regulation of small GTPase mediated signal transduction	GO:0051056	P	6	9	0	1
								peptide deformylase activity	GO:0042586	F	6	2	0	1		negative regulation of DNA metabolic process	GO:0051053	P	5	1	0	1
								carboxylic acid transmembrane transporter activity	GO:0046943	F	5	32	0	1		positive regulation of DNA metabolic process	GO:0051054	P	5	1	0	1
								proton-transporting ATPase activity, rotational mechanism	GO:0046961	F	7	25	0	1		mitotic DNA integrity checkpoint	GO:0044774	P	5	1	0	1
								ribonucleoside-diphosphate reductase activity	GO:0061731	F	6	2	0	1		cilium organization	GO:0044782	P	5	2	0	1
								fatty-acyl-CoA reductase (alcohol-forming) activity	GO:0080019	F	6	5	0	1		chromatin assembly	GO:0031497	P	5	27	0	1
								peptide-lysine-N-acetyltransferase activity	GO:0061733	F	9	16	0	1		negative regulation of macromolecule biosynthetic process	GO:0010558	P	5	26	0	1
								1,3-beta-D-glucan synthase activity	GO:0003843	F	7	26	0	1		positive regulation of macromolecule biosynthetic process	GO:0010557	P	5	6	0	1
								2-amino-4-hydroxy-6-hydroxymethyldihydropteridine diphosphokinase activity	GO:0003848	F	6	1	0	1		proteoglycan biosynthetic process	GO:0030166	P	7	5	0	1
								3-deoxy-7-phosphoheptulonate synthase activity	GO:0003849	F	5	12	0	1		detection of external stimulus	GO:0009581	P	4	7	0	1
								heat shock protein binding	GO:0031072	F	4	25	0	1		detection of visible light	GO:0009584	P	6	7	0	1
								2-isopropylmalate synthase activity	GO:0003852	F	6	3	0	1		detection of light stimulus	GO:0009583	P	5	7	0	1
								3-dehydroquinate dehydratase activity	GO:0003855	F	6	3	0	1		detection of abiotic stimulus	GO:0009582	P	4	7	0	1
								3-dehydroquinate synthase activity	GO:0003856	F	6	1	0	1		regulation of secondary metabolic process	GO:0043455	P	4	1	0	1
								3-hydroxyacyl-CoA dehydrogenase activity	GO:0003857	F	6	5	0	1		nitrate metabolic process	GO:0042126	P	5	6	0	1
								beta-1,4-mannosylglycoprotein 4-beta-N-acetylglucosaminyltransferase activity	GO:0003830	F	5	4	0	1		regulation of cell population proliferation	GO:0042127	P	3	1	0	1
								FMN binding	GO:0010181	F	5	20	0	1		nitrate assimilation	GO:0042128	P	5	6	0	1
								D-arabinono-1,4-lactone oxidase activity	GO:0003885	F	6	13	0	1		proton-transporting ATP synthase complex assembly	GO:0043461	P	8	1	0	1
								DNA-directed DNA polymerase activity	GO:0003887	F	5	20	0	1		cell differentiation	GO:0030154	P	4	2	0	1
								DNA primase activity	GO:0003896	F	7	4	0	1		negative regulation of phosphorus metabolic process	GO:0010563	P	5	1	0	1
								DNA-directed 5'-3' RNA polymerase activity	GO:0003899	F	6	83	0	1		positive regulation of phosphorus metabolic process	GO:0010562	P	5	9	0	1
								single-stranded telomeric DNA binding	GO:0043047	F	8	2	0	1		regulation of Ras protein signal transduction	GO:0046578	P	7	9	0	1
								5-methyltetrahydropteroyltriglutamate-homocysteine S-methyltransferase activity	GO:0003871	F	7	3	0	1		tRNA 5'-leader removal	GO:0001682	P	10	1	0	1
								6-phosphofructokinase activity	GO:0003872	F	7	20	0	1		cellular glucose homeostasis	GO:0001678	P	5	9	0	1
								6-phosphofructo-2-kinase activity	GO:0003873	F	7	2	0	1		cell population proliferation	GO:0008283	P	2	7	0	1
								3-methyl-2-oxobutanoate hydroxymethyltransferase activity	GO:0003864	F	6	3	0	1		cell wall organization	GO:0071555	P	4	56	0	1
								4-hydroxyphenylpyruvate dioxygenase activity	GO:0003868	F	6	2	0	1		spermidine biosynthetic process	GO:0008295	P	6	8	0	1
								ubiquitin-like protein ligase binding	GO:0044389	F	5	14	0	1		isoprenoid biosynthetic process	GO:0008299	P	5	44	0	1
								protein C-terminal carboxyl O-methyltransferase activity	GO:0003880	F	6	2	0	1		extracellular matrix organization	GO:0030198	P	5	10	0	1
								AMP deaminase activity	GO:0003876	F	6	2	0	1		regulation of protein catabolic process	GO:0042176	P	5	2	0	1
								ATP phosphoribosyltransferase activity	GO:0003879	F	6	1	0	1		cellular response to oxygen-containing compound	GO:1901701	P	5	7	0	1
																response to oxygen-containing compound	GO:1901700	P	4	18	0	1
																RNA splicing, via transesterification reactions with bulged adenosine as nucleophile	GO:0000377	P	9	45	0	1
																cellular ketone metabolic process	GO:0042180	P	4	6	0	1
																ketone biosynthetic process	GO:0042181	P	5	1	0	1
																ketone catabolic process	GO:0042182	P	5	1	0	1
																spliceosomal snRNP assembly	GO:0000387	P	6	6	0	1
																RNA splicing, via endonucleolytic cleavage and ligation	GO:0000394	P	8	8	0	1
																cellular response to environmental stimulus	GO:0104004	P	4	1	0	1
																external encapsulating structure organization	GO:0045229	P	4	56	0	1
																cellular detoxification	GO:1990748	P	3	4	0	1
																RNA splicing, via transesterification reactions	GO:0000375	P	8	45	0	1
																cellular response to oxidative stress	GO:0034599	P	5	1	0	1
																regulation of secondary metabolite biosynthetic process	GO:1900376	P	5	1	0	1
																organelle localization	GO:0051640	P	4	26	0	1
																vesicle localization	GO:0051648	P	5	6	0	1
																establishment of localization in cell	GO:0051649	P	4	6	0	1
																export from cell	GO:0140352	P	3	63	0	1
																DNA damage checkpoint	GO:0000077	P	5	4	0	1
																DNA replication checkpoint	GO:0000076	P	5	1	0	1
																maintenance of location in cell	GO:0051651	P	3	7	0	1
																phosphatidylinositol-mediated signaling	GO:0048015	P	6	6	0	1
																establishment of vesicle localization	GO:0051650	P	5	6	0	1
																establishment of organelle localization	GO:0051656	P	4	7	0	1
																inositol lipid-mediated signaling	GO:0048017	P	5	6	0	1
																very long-chain fatty acid metabolic process	GO:0000038	P	6	2	0	1
																autophagosome assembly	GO:0000045	P	6	7	0	1
																transition metal ion transport	GO:0000041	P	8	17	0	1
																regulation of mRNA splicing, via spliceosome	GO:0048024	P	7	2	0	1
																thiamine-containing compound metabolic process	GO:0042723	P	5	4	0	1
																thiamine-containing compound biosynthetic process	GO:0042724	P	6	4	0	1
																flavin-containing compound metabolic process	GO:0042726	P	5	12	0	1
																flavin-containing compound biosynthetic process	GO:0042727	P	6	12	0	1
																response to disaccharide	GO:0034285	P	6	2	0	1
																establishment of protein localization to organelle	GO:0072594	P	5	49	0	1
																ribosomal large subunit export from nucleus	GO:0000055	P	6	1	0	1
																reactive oxygen species metabolic process	GO:0072593	P	4	16	0	1
																ribosomal subunit export from nucleus	GO:0000054	P	5	1	0	1
																protein localization to chloroplast	GO:0072598	P	7	1	0	1
																L-methionine salvage	GO:0071267	P	6	1	0	1
																establishment of protein localization to chloroplast	GO:0072596	P	6	1	0	1
																maintenance of protein localization in organelle	GO:0072595	P	5	7	0	1
																L-methionine biosynthetic process	GO:0071265	P	5	1	0	1
																establishment of protein localization to endoplasmic reticulum	GO:0072599	P	6	22	0	1
																quinone metabolic process	GO:1901661	P	5	1	0	1
																quinone biosynthetic process	GO:1901663	P	6	1	0	1
																detection of stimulus	GO:0051606	P	3	7	0	1
																protein maturation	GO:0051604	P	5	28	0	1
																cellular response to abiotic stimulus	GO:0071214	P	4	1	0	1
																regulation of response to DNA damage stimulus	GO:2001020	P	5	2	0	1
																positive regulation of response to DNA damage stimulus	GO:2001022	P	4	1	0	1
																iron coordination entity transport	GO:1901678	P	10	2	0	1
																posttranscriptional gene silencing	GO:0016441	P	4	2	0	1
																regulation of cyclin-dependent protein serine/threonine kinase activity	GO:0000079	P	6	18	0	1
																mitotic M phase	GO:0000087	P	5	1	0	1
																G2/M transition of mitotic cell cycle	GO:0000086	P	6	1	0	1
																sulfur amino acid catabolic process	GO:0000098	P	6	1	0	1
																sulfur amino acid biosynthetic process	GO:0000097	P	6	8	0	1
																formaldehyde catabolic process	GO:0046294	P	5	4	0	1
																sulfur amino acid metabolic process	GO:0000096	P	5	11	0	1
																mitotic anaphase	GO:0000090	P	5	1	0	1
																formaldehyde metabolic process	GO:0046292	P	4	4	0	1
																cellular response to acid chemical	GO:0071229	P	5	2	0	1
																phosphatidylinositol-3-phosphate biosynthetic process	GO:0036092	P	8	7	0	1
																ATP synthesis coupled electron transport	GO:0042773	P	5	12	0	1
																mitochondrial ATP synthesis coupled electron transport	GO:0042775	P	6	10	0	1
																negative regulation of gene expression, epigenetic	GO:0045814	P	6	6	0	1
																L-methionine salvage from methylthioadenosine	GO:0019509	P	7	1	0	1
																cell morphogenesis	GO:0000902	P	5	1	0	1
																cytidine catabolic process	GO:0006216	P	9	2	0	1
																pyrimidine nucleoside metabolic process	GO:0006213	P	6	2	0	1
																pyrimidine nucleobase metabolic process	GO:0006206	P	6	4	0	1
																'de novo' pyrimidine nucleobase biosynthetic process	GO:0006207	P	8	3	0	1
																negative regulation of transcription by RNA polymerase III	GO:0016480	P	7	3	0	1
																cytosolic transport	GO:0016482	P	5	4	0	1
																protein processing	GO:0016485	P	6	26	0	1
																reactive nitrogen species metabolic process	GO:2001057	P	4	6	0	1
																gene silencing	GO:0016458	P	3	23	0	1
																arabinose metabolic process	GO:0019566	P	6	7	0	1
																defense response to bacterium	GO:0042742	P	5	7	0	1
																actin filament capping	GO:0051693	P	7	3	0	1
																peptidyl-proline modification	GO:0018208	P	8	47	0	1
																division septum assembly	GO:0000917	P	6	1	0	1
																cytokinesis	GO:0000910	P	4	27	0	1
																regulation of circadian rhythm	GO:0042752	P	3	4	0	1
																cytokinetic process	GO:0032506	P	4	1	0	1
																maintenance of protein location in cell	GO:0032507	P	4	7	0	1
																developmental process	GO:0032502	P	2	105	0	1
																peptidyl-arginine methylation	GO:0018216	P	6	4	0	1
																membrane organization	GO:0061024	P	4	22	0	1
																membrane fusion	GO:0061025	P	5	2	0	1
																dTMP biosynthetic process	GO:0006231	P	9	4	0	1
																very long-chain fatty acid biosynthetic process	GO:0042761	P	7	2	0	1
																peptidyl-histidine modification	GO:0018202	P	8	1	0	1
																peptidyl-lysine modification	GO:0018205	P	8	40	0	1
																cell wall assembly	GO:0070726	P	5	10	0	1
																purine-containing compound salvage	GO:0043101	P	5	2	0	1
																amino acid salvage	GO:0043102	P	5	1	0	1
																regulation of microtubule polymerization or depolymerization	GO:0031110	P	6	2	0	1
																protein modification by small protein conjugation	GO:0032446	P	8	115	0	1
																deoxyribonucleoside triphosphate metabolic process	GO:0009200	P	7	1	0	1
																GMP biosynthetic process	GO:0006177	P	9	1	0	1
																microtubule polymerization or depolymerization	GO:0031109	P	5	6	0	1
																D-amino acid catabolic process	GO:0019478	P	7	1	0	1
																regulation of nucleotide metabolic process	GO:0006140	P	5	1	0	1
																purine nucleobase metabolic process	GO:0006144	P	6	2	0	1
																ribosome localization	GO:0033750	P	5	1	0	1
																phyllome development	GO:0048827	P	5	5	0	1
																regulation of DNA-dependent DNA replication	GO:0090329	P	8	1	0	1
																positive regulation of translation	GO:0045727	P	6	4	0	1
																metallo-sulfur cluster assembly	GO:0031163	P	5	16	0	1
																riboflavin biosynthetic process	GO:0009231	P	6	12	0	1
																cobalamin biosynthetic process	GO:0009236	P	6	3	0	1
																cobalamin metabolic process	GO:0009235	P	5	3	0	1
																peptidyl-amino acid modification	GO:0018193	P	7	94	0	1
																peptidyl-asparagine modification	GO:0018196	P	8	2	0	1
																peptidyl-arginine modification	GO:0018195	P	8	4	0	1
																cellulose microfibril organization	GO:0010215	P	6	10	0	1
																response to ionizing radiation	GO:0010212	P	5	1	0	1
																isopentenyl diphosphate biosynthetic process	GO:0009240	P	6	1	0	1
																positive regulation of DNA repair	GO:0045739	P	5	1	0	1
																nucleic acid phosphodiester bond hydrolysis	GO:0090305	P	6	7	0	1
																glycolipid biosynthetic process	GO:0009247	P	6	24	0	1
																lipid A biosynthetic process	GO:0009245	P	6	3	0	1
																peroxisomal membrane transport	GO:0015919	P	6	7	0	1
																anaphase-promoting complex-dependent catabolic process	GO:0031145	P	8	6	0	1
																phospholipid transport	GO:0015914	P	6	15	0	1
																vegetative to reproductive phase transition of meristem	GO:0010228	P	4	1	0	1
																secondary shoot formation	GO:0010223	P	4	1	0	1
																pyrimidine deoxyribonucleoside triphosphate metabolic process	GO:0009211	P	8	1	0	1
																'de novo' IMP biosynthetic process	GO:0006189	P	10	3	0	1
																IMP biosynthetic process	GO:0006188	P	9	14	0	1
																pyrimidine deoxyribonucleotide metabolic process	GO:0009219	P	7	5	0	1
																positive regulation of Notch signaling pathway	GO:0045747	P	5	2	0	1
																regulation of cytokinesis	GO:0032465	P	5	3	0	1
																pyrimidine deoxyribonucleotide biosynthetic process	GO:0009221	P	8	4	0	1
																nucleotide-sugar biosynthetic process	GO:0009226	P	6	6	0	1
																nucleotide-sugar metabolic process	GO:0009225	P	5	6	0	1
																thiamine diphosphate biosynthetic process	GO:0009229	P	6	3	0	1
																thiamine biosynthetic process	GO:0009228	P	7	4	0	1
																photosystem II assembly	GO:0010207	P	6	5	0	1
																RNA 3'-end processing	GO:0031123	P	7	9	0	1
																mRNA 3'-end processing	GO:0031124	P	8	8	0	1
																cytoplasmic microtubule organization	GO:0031122	P	5	3	0	1
																cyanide metabolic process	GO:0019499	P	4	1	0	1
																myo-inositol hexakisphosphate biosynthetic process	GO:0010264	P	6	2	0	1
																regulation of response to stress	GO:0080134	P	4	4	0	1
																chemical homeostasis	GO:0048878	P	5	24	0	1
																regulation of cellular response to stress	GO:0080135	P	4	2	0	1
																indolalkylamine biosynthetic process	GO:0046219	P	7	1	0	1
																indolalkylamine catabolic process	GO:0046218	P	7	4	0	1
																organic hydroxy compound biosynthetic process	GO:1901617	P	5	21	0	1
																organic hydroxy compound catabolic process	GO:1901616	P	5	1	0	1
																endomembrane system organization	GO:0010256	P	4	5	0	1
																tRNA thio-modification	GO:0034227	P	8	1	0	1
																ion transmembrane transport	GO:0034220	P	6	208	0	1
																pyridine-containing compound biosynthetic process	GO:0072525	P	6	18	0	1
																pyridine-containing compound metabolic process	GO:0072524	P	5	18	0	1
																pyrimidine-containing compound catabolic process	GO:0072529	P	6	2	0	1
																deoxyribonucleotide metabolic process	GO:0009262	P	5	6	0	1
																pantothenate biosynthetic process	GO:0015940	P	6	4	0	1
																response to temperature stimulus	GO:0009266	P	4	1	0	1
																CAAX-box protein maturation	GO:0080120	P	6	3	0	1
																2'-deoxyribonucleotide biosynthetic process	GO:0009265	P	7	4	0	1
																deoxyribonucleotide catabolic process	GO:0009264	P	6	1	0	1
																deoxyribonucleotide biosynthetic process	GO:0009263	P	6	4	0	1
																cellular response to starvation	GO:0009267	P	5	3	0	1
																glycosyl compound catabolic process	GO:1901658	P	6	5	0	1
																pantothenate metabolic process	GO:0015939	P	5	4	0	1
																rRNA methylation	GO:0031167	P	6	5	0	1
																coenzyme A biosynthetic process	GO:0015937	P	7	4	0	1
																coenzyme A metabolic process	GO:0015936	P	6	17	0	1
																divalent inorganic cation transport	GO:0072511	P	7	22	0	1
																nucleobase-containing compound transport	GO:0015931	P	6	6	0	1
																chlorophyll biosynthetic process	GO:0015995	P	5	8	0	1
																chlorophyll metabolic process	GO:0015994	P	6	9	0	1
																regulation of DNA recombination	GO:0000018	P	6	1	0	1
																regulation of shoot system development	GO:0048831	P	5	4	0	1
																regulation of immune system process	GO:0002682	P	3	2	0	1
																positive regulation of immune system process	GO:0002684	P	3	2	0	1
																positive regulation of supramolecular fiber organization	GO:1902905	P	5	23	0	1
																regulation of supramolecular fiber organization	GO:1902903	P	5	26	0	1
																negative regulation of supramolecular fiber organization	GO:1902904	P	5	3	0	1
																ATP synthesis coupled proton transport	GO:0015986	P	5	29	0	1
																energy coupled proton transport, down electrochemical gradient	GO:0015985	P	9	29	0	1
																establishment of protein localization to extracellular region	GO:0035592	P	5	2	0	1
																proteasome-mediated ubiquitin-dependent protein catabolic process	GO:0043161	P	7	11	0	1
																chlorophyll catabolic process	GO:0015996	P	5	1	0	1
																positive regulation of cellular amide metabolic process	GO:0034250	P	5	4	0	1
																GDP-mannose biosynthetic process	GO:0009298	P	7	6	0	1
																anatomical structure development	GO:0048856	P	3	80	0	1
																nucleotide salvage	GO:0043173	P	5	2	0	1
																regulation of cellular amide metabolic process	GO:0034248	P	5	19	0	1
																guanosine tetraphosphate metabolic process	GO:0015969	P	8	12	0	1
																negative regulation of cellular amide metabolic process	GO:0034249	P	5	14	0	1
																energy derivation by oxidation of organic compounds	GO:0015980	P	4	34	0	1
																regulation of transcription elongation from RNA polymerase II promoter	GO:0034243	P	8	2	0	1
																organic hydroxy compound metabolic process	GO:1901615	P	4	46	0	1
																cellular developmental process	GO:0048869	P	3	3	0	1
																alpha-amino acid catabolic process	GO:1901606	P	6	11	0	1
																alpha-amino acid metabolic process	GO:1901605	P	5	103	0	1
																alpha-amino acid biosynthetic process	GO:1901607	P	6	69	0	1
																photosynthesis	GO:0015979	P	4	118	0	1
																carbon fixation	GO:0015977	P	4	13	0	1
																vitamin B6 metabolic process	GO:0042816	P	5	8	0	1
																nuclear-transcribed mRNA catabolic process, nonsense-mediated decay	GO:0000184	P	8	8	0	1
																vitamin B6 biosynthetic process	GO:0042819	P	6	8	0	1
																pyridoxal phosphate metabolic process	GO:0042822	P	5	7	0	1
																pyridoxal phosphate biosynthetic process	GO:0042823	P	6	7	0	1
																cellular response to brassinosteroid stimulus	GO:0071367	P	6	1	0	1
																proton-transporting V-type ATPase complex assembly	GO:0070070	P	8	2	0	1
																proton-transporting two-sector ATPase complex assembly	GO:0070071	P	7	3	0	1
																cellular response to jasmonic acid stimulus	GO:0071395	P	6	2	0	1
																tryptophan biosynthetic process	GO:0000162	P	7	1	0	1
																cellular response to lipid	GO:0071396	P	6	1	0	1
																regulation of mRNA metabolic process	GO:1903311	P	6	2	0	1
																cellular response to steroid hormone stimulus	GO:0071383	P	6	1	0	1
																covalent chromatin modification	GO:0016569	P	5	45	0	1
																protein targeting to ER	GO:0045047	P	7	22	0	1
																protein insertion into ER membrane	GO:0045048	P	6	2	0	1
																establishment of protein localization to peroxisome	GO:0072663	P	6	9	0	1
																protein localization to peroxisome	GO:0072662	P	6	9	0	1
																deoxyribose phosphate biosynthetic process	GO:0046385	P	6	4	0	1
																histone modification	GO:0016570	P	6	45	0	1
																histone methylation	GO:0016571	P	6	22	0	1
																histone acetylation	GO:0016573	P	7	14	0	1
																histone deacetylation	GO:0016575	P	7	4	0	1
																protein import into peroxisome matrix	GO:0016558	P	7	7	0	1
																peroxisome fission	GO:0016559	P	6	5	0	1
																circadian rhythm	GO:0007623	P	3	4	0	1
																carboxylic acid catabolic process	GO:0046395	P	6	18	0	1
																protein import into peroxisome matrix, docking	GO:0016560	P	5	5	0	1
																protein localization to membrane	GO:0072657	P	6	37	0	1
																establishment of protein localization to mitochondrion	GO:0072655	P	6	9	0	1
																protein ubiquitination	GO:0016567	P	9	110	0	1
																fatty acid derivative metabolic process	GO:1901568	P	4	1	0	1
																fatty acid derivative biosynthetic process	GO:1901570	P	5	1	0	1
																regulation of cytoplasmic translational elongation	GO:1900247	P	8	1	0	1
																regulation of actin filament polymerization	GO:0030833	P	6	26	0	1
																regulation of actin filament length	GO:0030832	P	5	26	0	1
																negative regulation of actin filament depolymerization	GO:0030835	P	6	3	0	1
																regulation of actin filament depolymerization	GO:0030834	P	7	3	0	1
																positive regulation of innate immune response	GO:0045089	P	4	2	0	1
																negative regulation of actin filament polymerization	GO:0030837	P	6	3	0	1
																innate immune response	GO:0045087	P	4	5	0	1
																positive regulation of actin filament polymerization	GO:0030838	P	6	23	0	1
																regulation of innate immune response	GO:0045088	P	4	2	0	1
																negative regulation of growth	GO:0045926	P	3	2	0	1
																chromatin organization	GO:0006325	P	4	92	0	1
																DNA packaging	GO:0006323	P	7	33	0	1
																aerobic electron transport chain	GO:0019646	P	6	1	0	1
																positive regulation of phosphate metabolic process	GO:0045937	P	6	9	0	1
																urea metabolic process	GO:0019627	P	4	1	0	1
																positive regulation of nucleobase-containing compound metabolic process	GO:0045935	P	5	3	0	1
																negative regulation of phosphate metabolic process	GO:0045936	P	6	1	0	1
																RNA phosphodiester bond hydrolysis	GO:0090501	P	7	4	0	1
																chromatin assembly or disassembly	GO:0006333	P	5	29	0	1
																negative regulation of nucleobase-containing compound metabolic process	GO:0045934	P	5	13	0	1
																nucleosome assembly	GO:0006334	P	6	27	0	1
																positive regulation of transcription by RNA polymerase II	GO:0045944	P	7	2	0	1
																double-strand break repair via nonhomologous end joining	GO:0006303	P	8	2	0	1
																DNA modification	GO:0006304	P	6	4	0	1
																double-strand break repair	GO:0006302	P	7	10	0	1
																protein arginylation	GO:0016598	P	7	1	0	1
																protein deubiquitination	GO:0016579	P	7	42	0	1
																DNA recombination	GO:0006310	P	6	57	0	1
																transposition, DNA-mediated	GO:0006313	P	4	1	0	1
																DNA catabolic process	GO:0006308	P	6	7	0	1
																DNA alkylation	GO:0006305	P	7	4	0	1
																DNA methylation	GO:0006306	P	5	4	0	1
																transcription by RNA polymerase II	GO:0006366	P	7	56	0	1
																rRNA processing	GO:0006364	P	6	54	0	1
																transcription initiation from RNA polymerase II promoter	GO:0006367	P	8	19	0	1
																transcription elongation from RNA polymerase II promoter	GO:0006368	P	8	9	0	1
																glyceraldehyde-3-phosphate metabolic process	GO:0019682	P	5	1	0	1
																photosynthesis, light reaction	GO:0019684	P	5	48	0	1
																protein-phycocyanobilin linkage	GO:0017009	P	9	1	0	1
																7-methylguanosine mRNA capping	GO:0006370	P	8	3	0	1
																mRNA splice site selection	GO:0006376	P	6	5	0	1
																mRNA polyadenylation	GO:0006378	P	8	4	0	1
																mRNA cleavage	GO:0006379	P	8	4	0	1
																vacuolar proton-transporting V-type ATPase complex assembly	GO:0070072	P	9	2	0	1
																protein farnesylation	GO:0018343	P	6	1	0	1
																GDP-mannose metabolic process	GO:0019673	P	6	6	0	1
																protein prenylation	GO:0018342	P	5	5	0	1
																positive regulation of translational termination	GO:0045905	P	6	4	0	1
																chromatin silencing	GO:0006342	P	4	6	0	1
																negative regulation of translational elongation	GO:0045900	P	7	3	0	1
																chromatin silencing at telomere	GO:0006348	P	5	6	0	1
																positive regulation of translational elongation	GO:0045901	P	7	4	0	1
																chromatin remodeling	GO:0006338	P	5	14	0	1
																antibiotic catabolic process	GO:0017001	P	5	4	0	1
																protein-heme linkage	GO:0017003	P	8	2	0	1
																cytochrome complex assembly	GO:0017004	P	7	9	0	1
																protein-tetrapyrrole linkage	GO:0017006	P	7	3	0	1
																protein-bilin linkage	GO:0017007	P	8	1	0	1
																DNA-templated transcription, elongation	GO:0006354	P	7	10	0	1
																DNA-templated transcription, initiation	GO:0006352	P	7	60	0	1
																DNA-templated transcription, termination	GO:0006353	P	7	5	0	1
																regulation of transcription by RNA polymerase III	GO:0006359	P	7	4	0	1
																negative regulation of DNA recombination	GO:0045910	P	6	1	0	1
																regulation of transcription by RNA polymerase II	GO:0006357	P	7	30	0	1
																vesicle targeting, to, from or within Golgi	GO:0048199	P	4	6	0	1
																Golgi vesicle budding	GO:0048194	P	6	6	0	1
																Golgi vesicle transport	GO:0048193	P	6	77	0	1
																base-excision repair	GO:0006284	P	7	22	0	1
																amine catabolic process	GO:0009310	P	6	4	0	1
																regulation of DNA repair	GO:0006282	P	6	2	0	1
																response to radiation	GO:0009314	P	4	13	0	1
																nucleotide-excision repair	GO:0006289	P	7	15	0	1
																oligosaccharide biosynthetic process	GO:0009312	P	6	43	0	1
																oligosaccharide metabolic process	GO:0009311	P	5	62	0	1
																amine biosynthetic process	GO:0009309	P	6	20	0	1
																amine metabolic process	GO:0009308	P	5	54	0	1
																negative regulation of transcription, DNA-templated	GO:0045892	P	6	11	0	1
																positive regulation of transcription, DNA-templated	GO:0045893	P	6	2	0	1
																protein N-linked glycosylation via asparagine	GO:0018279	P	7	2	0	1
																divalent metal ion transport	GO:0070838	P	8	22	0	1
																carboxylic acid transmembrane transport	GO:1905039	P	7	52	0	1
																autophagosome organization	GO:1905037	P	6	7	0	1
																mismatch repair	GO:0006298	P	7	16	0	1
																negative regulation of protein complex disassembly	GO:0043242	P	5	3	0	1
																DNA replication	GO:0006260	P	6	80	0	1
																DNA-dependent DNA replication	GO:0006261	P	7	13	0	1
																nuclear-transcribed mRNA catabolic process	GO:0000956	P	7	9	0	1
																regulation of protein complex disassembly	GO:0043244	P	5	7	0	1
																positive regulation of protein complex disassembly	GO:0043243	P	5	4	0	1
																DNA topological change	GO:0006265	P	6	19	0	1
																proteasome assembly	GO:0043248	P	7	1	0	1
																DNA replication, synthesis of RNA primer	GO:0006269	P	6	3	0	1
																process utilizing autophagic mechanism	GO:0061919	P	3	17	0	1
																mitochondrial transmembrane transport	GO:1990542	P	6	10	0	1
																ribonucleoside bisphosphate metabolic process	GO:0033875	P	7	33	0	1
																DNA replication initiation	GO:0006270	P	6	8	0	1
																lagging strand elongation	GO:0006273	P	8	1	0	1
																DNA strand elongation involved in DNA replication	GO:0006271	P	7	1	0	1
																RNA 5'-end processing	GO:0000966	P	7	1	0	1
																regulation of protein complex assembly	GO:0043254	P	4	26	0	1
																regulation of DNA replication	GO:0006275	P	7	3	0	1
																protein secretion	GO:0009306	P	5	2	0	1
																regulation of cellular component size	GO:0032535	P	4	28	0	1
																posttranslational protein targeting to membrane, translocation	GO:0031204	P	7	4	0	1
																nucleoside bisphosphate biosynthetic process	GO:0033866	P	7	7	0	1
																nucleoside bisphosphate metabolic process	GO:0033865	P	6	33	0	1
																leaf formation	GO:0010338	P	5	1	0	1
																regulation of protein kinase activity	GO:0045859	P	7	27	0	1
																tRNA processing	GO:0008033	P	8	74	0	1
																positive regulation of protein kinase activity	GO:0045860	P	8	9	0	1
																shoot axis formation	GO:0010346	P	5	1	0	1
																response to external biotic stimulus	GO:0043207	P	4	11	0	1
																protein-chromophore linkage	GO:0018298	P	7	7	0	1
																secondary metabolite biosynthetic process	GO:0044550	P	4	3	0	1
																protein deacylation	GO:0035601	P	7	4	0	1
																2'-deoxyribonucleotide metabolic process	GO:0009394	P	6	5	0	1
																cell wall polysaccharide metabolic process	GO:0010383	P	5	1	0	1
																folic acid-containing compound biosynthetic process	GO:0009396	P	6	14	0	1
																regulation of actin polymerization or depolymerization	GO:0008064	P	6	26	0	1
																DNA-dependent DNA replication maintenance of fidelity	GO:0045005	P	6	1	0	1
																actin nucleation	GO:0045010	P	6	23	0	1
																tetrapyrrole catabolic process	GO:0033015	P	6	10	0	1
																tetrapyrrole biosynthetic process	GO:0033014	P	6	35	0	1
																tetrapyrrole metabolic process	GO:0033013	P	5	45	0	1
																plant-type ovary development	GO:0035670	P	5	1	0	1
																glycerolipid biosynthetic process	GO:0045017	P	5	42	0	1
																histidine biosynthetic process	GO:0000105	P	6	10	0	1
																sulfate assimilation	GO:0000103	P	5	4	0	1
																disaccharide biosynthetic process	GO:0046351	P	6	39	0	1
																regulation of G2/M transition of mitotic cell cycle	GO:0010389	P	7	1	0	1
																microtubule cytoskeleton organization involved in mitosis	GO:1902850	P	5	9	0	1
																response to other organism	GO:0051707	P	3	11	0	1
																cellular response to organic substance	GO:0071310	P	5	3	0	1
																monosaccharide catabolic process	GO:0046365	P	5	7	0	1
																monosaccharide biosynthetic process	GO:0046364	P	5	11	0	1
																meiosis I cell cycle process	GO:0061982	P	4	4	0	1
																protein import into chloroplast thylakoid membrane	GO:0045038	P	7	1	0	1
																protein insertion into mitochondrial inner membrane	GO:0045039	P	6	2	0	1
																protein targeting to chloroplast	GO:0045036	P	7	1	0	1
																L-arabinose metabolic process	GO:0046373	P	7	7	0	1
																protein insertion into mitochondrial outer membrane	GO:0045040	P	6	3	0	1
																Arp2/3 complex-mediated actin nucleation	GO:0034314	P	7	20	0	1
																diol biosynthetic process	GO:0034312	P	7	2	0	1
																diol metabolic process	GO:0034311	P	6	2	0	1
																regulation of ion transport	GO:0043269	P	5	2	0	1
																cellular response to chemical stimulus	GO:0070887	P	4	8	0	1
																rRNA modification	GO:0000154	P	7	5	0	1
																peptide secretion	GO:0002790	P	6	2	0	1
																dicarboxylic acid transport	GO:0006835	P	8	11	0	1
																mitochondrial transport	GO:0006839	P	5	15	0	1
																sulfur compound transport	GO:0072348	P	5	11	0	1
																pyruvate transmembrane transport	GO:1901475	P	8	6	0	1
																mitochondrial pyruvate transmembrane transport	GO:0006850	P	7	6	0	1
																monocarboxylic acid biosynthetic process	GO:0072330	P	7	112	0	1
																dTMP metabolic process	GO:0046073	P	8	4	0	1
																pyruvate transport	GO:0006848	P	9	6	0	1
																aromatic amino acid family biosynthetic process, prephenate pathway	GO:0009095	P	7	13	0	1
																L-phenylalanine biosynthetic process	GO:0009094	P	6	9	0	1
																oligosaccharide transport	GO:0015772	P	7	1	0	1
																host programmed cell death induced by symbiont	GO:0034050	P	5	3	0	1
																sucrose transport	GO:0015770	P	9	1	0	1
																thioester metabolic process	GO:0035383	P	4	4	0	1
																leucine biosynthetic process	GO:0009098	P	7	3	0	1
																thioester biosynthetic process	GO:0035384	P	5	3	0	1
																anion transport	GO:0006820	P	6	132	0	1
																chloride transport	GO:0006821	P	8	22	0	1
																potassium ion transport	GO:0006813	P	8	46	0	1
																sodium ion transport	GO:0006814	P	8	6	0	1
																cytidine metabolic process	GO:0046087	P	8	2	0	1
																ion transport	GO:0006811	P	5	518	0	1
																cation transport	GO:0006812	P	6	354	0	1
																phosphate ion transport	GO:0006817	P	8	1	0	1
																dUTP metabolic process	GO:0046080	P	8	1	0	1
																disaccharide transport	GO:0015766	P	8	1	0	1
																nucleotide-sugar transmembrane transport	GO:0015780	P	6	2	0	1
																tricarboxylic acid biosynthetic process	GO:0072351	P	7	10	0	1
																copper ion transport	GO:0006825	P	9	8	0	1
																tricarboxylic acid metabolic process	GO:0072350	P	7	18	0	1
																RNA surveillance	GO:0071025	P	7	1	0	1
																iron ion transport	GO:0006826	P	9	9	0	1
																negative regulation of cell cycle G2/M phase transition	GO:1902750	P	6	1	0	1
																exocytosis	GO:0006887	P	5	61	0	1
																negative regulation of flower development	GO:0009910	P	4	3	0	1
																cell volume homeostasis	GO:0006884	P	4	2	0	1
																cellular iron ion homeostasis	GO:0006879	P	9	2	0	1
																dimethylallyl diphosphate metabolic process	GO:0050993	P	6	1	0	1
																regulation of cell cycle G2/M phase transition	GO:1902749	P	6	1	0	1
																dimethylallyl diphosphate biosynthetic process	GO:0050992	P	6	1	0	1
																regulation of flower development	GO:0009909	P	4	4	0	1
																flower development	GO:0009908	P	5	5	0	1
																regulation of nitric-oxide synthase activity	GO:0050999	P	6	7	0	1
																retrograde vesicle-mediated transport, Golgi to endoplasmic reticulum	GO:0006890	P	7	22	0	1
																Golgi to plasma membrane transport	GO:0006893	P	7	7	0	1
																intra-Golgi vesicle-mediated transport	GO:0006891	P	7	4	0	1
																post-Golgi vesicle-mediated transport	GO:0006892	P	7	7	0	1
																endocytosis	GO:0006897	P	6	2	0	1
																ADP metabolic process	GO:0046031	P	8	71	0	1
																cell wall polysaccharide biosynthetic process	GO:0070592	P	6	1	0	1
																endoplasmic reticulum to Golgi vesicle-mediated transport	GO:0006888	P	5	32	0	1
																hormone transport	GO:0009914	P	5	2	0	1
																ATP metabolic process	GO:0046034	P	3	121	0	1
																GMP metabolic process	GO:0046037	P	8	1	0	1
																amino acid transport	GO:0006865	P	6	46	0	1
																purine nucleobase transport	GO:0006863	P	7	3	0	1
																IMP metabolic process	GO:0046040	P	8	14	0	1
																monocarboxylic acid catabolic process	GO:0072329	P	7	6	0	1
																cellular metal ion homeostasis	GO:0006875	P	7	2	0	1
																cellular ion homeostasis	GO:0006873	P	5	13	0	1
																lipid transport	GO:0006869	P	5	26	0	1
																benzene-containing compound metabolic process	GO:0042537	P	5	4	0	1
																radial pattern formation	GO:0009956	P	5	3	0	1
																queuosine biosynthetic process	GO:0008616	P	8	2	0	1
																pyridoxine biosynthetic process	GO:0008615	P	6	1	0	1
																attachment of GPI anchor to protein	GO:0016255	P	7	5	0	1
																regulation of photosynthesis, light reaction	GO:0042548	P	6	2	0	1
																photosystem II stabilization	GO:0042549	P	7	2	0	1
																secretion	GO:0046903	P	5	63	0	1
																positive regulation of signal transduction	GO:0009967	P	4	2	0	1
																regulation of signal transduction	GO:0009966	P	4	18	0	1
																cell wall modification	GO:0042545	P	5	46	0	1
																leaf morphogenesis	GO:0009965	P	5	1	0	1
																cell wall biogenesis	GO:0042546	P	4	34	0	1
[truncated: 298 more rows]

## Sheet: M3
Term Name	GOID	Term Type	Depth	cnt(reference)	cnt(geneID.M3)	fsh(geneID.M3)		Term Name	GOID	Term Type	Depth	cnt(reference)	cnt(geneID.M3)	fsh(geneID.M3)		Term Name	GOID	Term Type	Depth	cnt(reference)	cnt(geneID.M3)	fsh(geneID.M3)
[truncated: 1,778 more rows]

[truncated: 7 more sheets: M4, M5, M6, M7, M8, M9, M10]
