# Supplementary material for: Co-Transcriptomic Analysis of the Maize–Western Corn Rootworm Interaction
Source: Plants (Basel). 2022 Sep 7;11(18):2335. doi: 10.3390/plants11182335 (PMC9505089; doi:10.3390/plants11182335)
Supplement: Supplementary file 1 [file plants-11-02335-s001.zip › plants-1741276-supplementary/Supplemental Table S4.xlsx]

## Sheet: WCR-Worm-2FC-contrast-R
Supplemental Table S4: Contrast summary for the genes expressed in WCR tissues at 1 dpi and 5 dpi.
0: Control; 1: 1DPI; 5: 5DPI
			log2(Fold-change)			q_value			contrast |log2(FC)|>1 & q_value<0.05						FPKM
GeneID	Feature	Blast2go	WCR_0_1.log2.fold_change.	WCR_0_5.log2.fold_change.	WCR_1_5.log2.fold_change.	WCR_0_1.q_value	WCR_0_5.q_value	WCR_1_5.q_value	WCR_0_1D	WCR_0_5D	WCR_1D_5D	Number gene Upregulated	Number gene Downregulated	Total number of DEGs	0_FPKM	1D_FPKM	5D_FPKM
LOC114324144	mediator of RNA polymerase II transcription subunit 15-like	#N/A	-0.684744	1.54262	2.22736	1	1	1	no	no	no	0	0	0	0.164271	0.102196	0.47856
LOC114324145	3-hydroxyisobutyryl-CoA hydrolase, mitochondrial-like	#N/A	-0.556791	-0.59013	-0.0333393	0.397543	0.36307	0.973846	no	no	no	0	0	0	3.15698	2.14615	2.09713
LOC114324146	3-hydroxyisobutyryl-CoA hydrolase, mitochondrial-like, transcript variant X1	#N/A	0.827753	1.33861	0.510856	0.141667	0.0173925	0.306239	no	U	no	1	0	1	2.89145	5.13209	7.31269
LOC114324147	uncharacterized LOC114324147	#N/A	0	0	0	1	1	1	no	no	no	0	0	0	0	0	0
LOC114324148	uncharacterized LOC114324148	#N/A	-0.920876	-0.461025	0.459851	0.000379449	0.0828668	0.0855428	no	no	no	0	0	0	68.6823	36.2772	49.8956
LOC114324149	3-hydroxyisobutyryl-CoA hydrolase, mitochondrial-like	#N/A	-1.1282	-2.03437	-0.906166	0.00100877	0.000379449	0.0264578	D	D	no	0	2	2	27.2814	12.4808	6.65978
LOC114324150	uncharacterized LOC114324150	#N/A	0.442858	-1.41734	-1.86019	1	1	1	no	no	no	0	0	0	0.100024	0.135962	0.0374494
LOC114324151	3-hydroxyisobutyryl-CoA hydrolase, mitochondrial-like	#N/A	-0.00596703	-0.421818	-0.415851	0.989451	0.435604	0.443204	no	no	no	0	0	0	4.86184	4.84177	3.62928
LOC114324152	adenylate kinase isoenzyme 1, transcript variant X2	#N/A	-0.0942192	-0.1721	-0.0778804	0.774229	0.581716	0.819728	no	no	no	0	0	0	98.5913	92.3583	87.5047
LOC114324153	keratin-associated protein 19-2-like	#N/A	0.298097	-1.17014	-1.46824	0.365526	0.00233583	0.000379449	no	D	D	0	2	2	83.4431	102.595	37.0803
LOC114324154	adenylate kinase isoenzyme 5	#N/A	Inf	Inf	-0.969327	1	1	1	no	no	no	0	0	0	0	0.0170453	0.00870577
LOC114324155	serine/arginine-rich splicing factor 11-like	#N/A	0	0	0	1	1	1	no	no	no	0	0	0	0	0	0
LOC114324156	uncharacterized LOC114324156	#N/A	0	0	0	1	1	1	no	no	no	0	0	0	0	0	0
LOC114324157	uncharacterized LOC114324157	#N/A	-2.99917	-3.58878	-0.589606	1	1	1	no	no	no	0	0	0	0.802701	0.100395	0.066715
LOC114324158	uncharacterized LOC114324158	#N/A	0.0351297	-0.179189	-0.214319	0.92893	0.64004	0.557857	no	no	no	0	0	0	14.139	14.4875	12.4875
LOC114324159	uncharacterized LOC114324159	#N/A	-1.29906	#NAME?	#NAME?	0.135721	0.000379449	0.000379449	no	D	D	0	2	2	5.01591	2.03843	0
LOC114324160	SET and MYND domain-containing protein 4-like	#N/A	1.02516	1.30983	0.284666	0.0343645	0.00584504	0.532422	U	U	no	2	0	2	2.51583	5.12018	6.23704
LOC114324161	uncharacterized LOC114324161	#N/A	0	0	0	1	1	1	no	no	no	0	0	0	0	0	0
LOC114324162	uncharacterized LOC114324162	#N/A	0	0	0	1	1	1	no	no	no	0	0	0	0	0	0
LOC114324163	uncharacterized LOC114324163	#N/A	0	0	0	1	1	1	no	no	no	0	0	0	0	0	0
LOC114324164	uncharacterized LOC114324164, transcript variant X4	#N/A	-0.607655	-1.14036	-0.532705	0.0141205	0.000379449	0.0317358	no	D	no	0	1	1	4394.01	2883.62	1993.33
LOC114324165	plasminogen	#N/A	-0.532124	-1.09369	-0.561562	1	1	1	no	no	no	0	0	0	0.676993	0.468165	0.317214
LOC114324166	T-complex protein 1 subunit epsilon	#N/A	-0.186563	-0.0543018	0.132261	0.487741	0.858235	0.624068	no	no	no	0	0	0	580.363	509.963	558.924
LOC114324167	histone deacetylase complex subunit SAP130-A, transcript variant X2	#N/A	-0.1778	0.21095	0.38875	0.712654	0.646013	0.378513	no	no	no	0	0	0	7.23362	6.39488	8.37255
LOC114324168	pre-mRNA 3' end processing protein WDR33	#N/A	0.655915	1.30086	0.644943	0.312368	0.0608209	0.114149	no	no	no	0	0	0	3.35267	5.28252	8.26017
LOC114324169	FACT complex subunit Ssrp1	#N/A	0.781443	1.47124	0.689802	0.0039448	0.000379449	0.00523323	no	U	no	1	0	1	17.426	29.9527	48.3156
LOC114324170	general transcription factor IIE subunit 1	#N/A	-0.00763036	0.634341	0.641971	0.985289	0.0972513	0.0736358	no	no	no	0	0	0	9.45313	9.40326	14.6734
LOC114324171	zingipain-2-like	#N/A	-1.67142	-1.95699	-0.285573	0.000379449	0.000379449	0.478904	D	D	no	0	2	2	93.0977	29.2275	23.9787
LOC114324172	la-related protein 7	#N/A	-0.0213248	0.173049	0.194374	0.957646	0.630224	0.567986	no	no	no	0	0	0	14.0452	13.8391	15.8351
LOC114324173	serine/threonine-protein phosphatase 1 regulatory subunit 10-like	#N/A	-0.621247	-0.0382056	0.583041	0.0362953	0.913897	0.05207	no	no	no	0	0	0	8.08848	5.2584	7.8771
LOC114324174	nuclear migration protein nudC	#N/A	0.329658	0.812365	0.482707	0.328585	0.00761138	0.118306	no	no	no	0	0	0	13.1014	16.4647	23.0072
LOC114324175	putative defense protein 1	#N/A	-0.586964	3.37789	3.96485	0.501945	0.000379449	0.000379449	no	U	U	2	0	2	2.04736	1.36301	21.2833
LOC114324176	putative defense protein 1, transcript variant X1	#N/A	0.505528	1.49139	0.985866	0.0533769	0.000379449	0.000379449	no	U	no	1	0	1	281.52	399.658	791.524
LOC114324177	pyridine nucleotide-disulfide oxidoreductase domain-containing protein 1	#N/A	-0.174594	0.358367	0.532961	0.630241	0.268736	0.096484	no	no	no	0	0	0	96.2459	85.2755	123.385
LOC114324178	28S ribosomal protein S18b, mitochondrial	#N/A	0.293751	0.630928	0.337177	0.67931	0.307316	0.562656	no	no	no	0	0	0	42.8255	52.4965	66.3179
LOC114324179	glycerophosphocholine phosphodiesterase GPCPD1, transcript variant X1	#N/A	0.369329	0.757603	0.388274	0.292104	0.0196689	0.22134	no	no	no	0	0	0	7.98839	10.319	13.5058
LOC114324180	uncharacterized LOC114324180	#N/A	1.32089	#NAME?	#NAME?	1	1	1	no	no	no	0	0	0	0.111903	0.279556	0
LOC114324181	uncharacterized LOC114324181	#N/A	Inf	0	#NAME?	1	1	1	no	no	no	0	0	0	0	0.248979	0
LOC114324182	neural-cadherin-like, transcript variant X4	#N/A	-0.32063	-1.47687	-1.15624	1	1	1	no	no	no	0	0	0	0.603991	0.483628	0.216995
LOC114324183	uncharacterized LOC114324183	#N/A	0.447054	0.908083	0.461029	0.779919	0.511219	0.749914	no	no	no	0	0	0	1.57648	2.14914	2.95833
LOC114324184	U1 spliceosomal RNA	#N/A	0	0	0	1	1	1	no	no	no	0	0	0	0	0	0
LOC114324185	U1 spliceosomal RNA	#N/A	0	0	0	1	1	1	no	no	no	0	0	0	0	0	0
LOC114324186	uncharacterized LOC114324186	#N/A	0	Inf	Inf	1	1	1	no	no	no	0	0	0	0	0	0.0645974
LOC114324187	amyloid-beta-like protein	#N/A	0.711552	-0.664629	-1.37618	0.0216065	0.0347911	0.000379449	no	no	D	0	1	1	22.0896	36.1732	13.9353
LOC114324188	anaphase-promoting complex subunit 7	#N/A	-0.121324	0.0619936	0.183318	0.801707	0.898836	0.687654	no	no	no	0	0	0	9.68135	8.90048	10.1064
LOC114324189	formin-like protein 5, transcript variant X3	#N/A	-0.531651	-0.628418	-0.0967677	0.0759708	0.0357721	0.797497	no	no	no	0	0	0	17.3169	11.9792	11.202
LOC114324190	uncharacterized protein C7orf50 homolog	#N/A	-0.826498	-0.290156	0.536343	0.00742664	0.386516	0.0965732	no	no	no	0	0	0	25.9536	14.6352	21.2252
LOC114324191	protein odr-4 homolog	#N/A	0.569079	1.09719	0.528112	0.147207	0.00281814	0.138361	no	U	no	1	0	1	9.53083	14.1397	20.39
LOC114324192	neuroglian, transcript variant X1	#N/A	Inf	Inf	-1.16634	1	1	1	no	no	no	0	0	0	0	0.0549805	0.0244966
LOC114324193	alpha,alpha-trehalose-phosphate synthase [UDP-forming], transcript variant X3	#N/A	1.02876	0.239802	-0.788959	0.000379449	0.478904	0.00544448	U	no	no	1	0	1	16.4557	33.574	19.4313
LOC114324194	glutamate receptor ionotropic, kainate 2-like	#N/A	-0.812804	-1.28692	-0.474116	0.000379449	0.000379449	0.0825531	no	D	no	0	1	1	77.3779	44.0493	31.7114
LOC114324195	uncharacterized LOC114324195	#N/A	0	0	0	1	1	1	no	no	no	0	0	0	0	0	0
LOC114324196	regucalcin-like	#N/A	-1.62399	-1.67059	-0.0466038	1	1	1	no	no	no	0	0	0	0.651538	0.211383	0.204664
LOC114324197	uncharacterized LOC114324197	#N/A	0	0	0	1	1	1	no	no	no	0	0	0	0	0	0
LOC114324198	uncharacterized LOC114324198	#N/A	0	0	0	1	1	1	no	no	no	0	0	0	0	0	0
LOC114324199	uncharacterized LOC114324199	#N/A	0	0	0	1	1	1	no	no	no	0	0	0	0	0	0
LOC114324200	putative nuclease HARBI1	#N/A	-1.03086	-2.02652	-0.995662	1	1	1	no	no	no	0	0	0	0.646459	0.316389	0.158671
LOC114324201	uncharacterized LOC114324201	#N/A	0	0	0	1	1	1	no	no	no	0	0	0	0	0	0
LOC114324202	coiled-coil and C2 domain-containing protein 1-like, transcript variant X1	#N/A	0.238379	-0.0623016	-0.300681	0.455363	0.86848	0.333552	no	no	no	0	0	0	12.75	15.0407	12.2111
LOC114324203	uncharacterized LOC114324203	#N/A	1.14803	-0.206366	-1.35439	1	1	1	no	no	no	0	0	0	0.0676846	0.149996	0.0586635
LOC114324204	uncharacterized LOC114324204	#N/A	-1.03341	-1.4512	-0.417794	0.00723467	0.000379449	0.38234	D	D	no	0	2	2	31.6967	15.4855	11.592
LOC114324205	uncharacterized LOC114324205	#N/A	0	0	0	1	1	1	no	no	no	0	0	0	0	0	0
LOC114324206	ankyrin repeat and SAM domain-containing protein 1A-like, transcript variant X3	#N/A	-0.389254	-0.719503	-0.330249	1	1	1	no	no	no	0	0	0	0.664296	0.507206	0.403431
LOC114324207	transmembrane 7 superfamily member 3-like, transcript variant X1	#N/A	-0.493161	-0.426283	0.0668782	0.111229	0.179939	0.866474	no	no	no	0	0	0	64.5943	45.8921	48.0696
LOC114324208	cytochrome P450 6k1-like	#N/A	-0.791979	1.06076	1.85274	0.443964	0.174875	0.0799775	no	no	no	0	0	0	6.5745	3.79711	13.7146
LOC114324209	paired box protein Pax-6, transcript variant X4	#N/A	1.54364	-1.58959	-3.13323	1	1	1	no	no	no	0	0	0	0.0551302	0.160721	0.0183179
LOC114324210	uncharacterized LOC114324210	#N/A	0	Inf	Inf	1	1	1	no	no	no	0	0	0	0	0	0.0503054
LOC114324211	uncharacterized LOC114324211	#N/A	0	0	0	1	1	1	no	no	no	0	0	0	0	0	0
LOC114324212	uncharacterized LOC114324212, transcript variant X3	#N/A	0	Inf	Inf	1	1	1	no	no	no	0	0	0	0	0	0.0142731
LOC114324213	uncharacterized LOC114324213, transcript variant X1	#N/A	0	0	0	1	1	1	no	no	no	0	0	0	0	0	0
LOC114324214	1,2-dihydroxy-3-keto-5-methylthiopentene dioxygenase-like	#N/A	0.371969	-1.25879	-1.63076	0.737182	0.345889	0.177258	no	no	no	0	0	0	1.66469	2.15431	0.695667
LOC114324215	probable 28S ribosomal protein S25, mitochondrial	#N/A	-0.299571	0.419437	0.719008	0.373642	0.214846	0.0193767	no	no	no	0	0	0	84.5869	68.7264	113.127
LOC114324216	zinc finger protein 726-like	#N/A	-1.24244	0.606722	1.84916	0.133302	0.388838	0.0235521	no	no	U	1	0	1	1.70139	0.719106	2.59087
LOC114324217	zinc finger protein 98-like	#N/A	-1.50204	0.206686	1.70872	1	1	1	no	no	no	0	0	0	0.33514	0.118323	0.386763
LOC114324218	zinc finger protein 678-like	#N/A	-0.648027	1.54648	2.1945	1	1	1	no	no	no	0	0	0	0.3327	0.212313	0.971827
LOC114324219	oocyte zinc finger protein XlCOF6-like	#N/A	0.307946	-0.139157	-0.447102	1	1	1	no	no	no	0	0	0	0.534034	0.661104	0.48493
LOC114324220	zinc finger protein 239-like, transcript variant X3	#N/A	-0.21348	-0.895121	-0.681641	1	1	1	no	no	no	0	0	0	0.521634	0.449885	0.280484
LOC114324221	2-(3-amino-3-carboxypropyl)histidine synthase subunit 1	#N/A	-1.03693	-0.385092	0.651841	0.00209044	0.280111	0.0680204	D	no	no	0	1	1	26.6714	12.9986	20.4231
LOC114324222	epsin-2, transcript variant X5	#N/A	0.897748	1.00063	0.102886	0.00818236	0.0039448	0.801498	no	U	no	1	0	1	3.16846	5.90334	6.33971
LOC114324223	uncharacterized LOC114324223, transcript variant X1	#N/A	-0.721031	-0.914786	-0.193755	0.0120819	0.00182774	0.562093	no	no	no	0	0	0	142.88	86.6802	75.7869
LOC114324224	uncharacterized LOC114324224	#N/A	0.137682	0.644895	0.507213	0.715315	0.0482817	0.110025	no	no	no	0	0	0	24.8079	27.292	38.7902
LOC114324225	uncharacterized LOC114324225	#N/A	1.82737	0.533732	-1.29364	1	1	1	no	no	no	0	0	0	0.0982992	0.348854	0.142305
LOC114324226	facilitated trehalose transporter Tret1-like, transcript variant X3	#N/A	-0.192338	0.268423	0.460761	0.65845	0.49887	0.234205	no	no	no	0	0	0	15.6147	13.6658	18.8078
LOC114324227	nipped-B-like protein A, transcript variant X2	#N/A	-1.49052	0.0401833	1.53071	1	1	1	no	no	no	0	0	0	0.365339	0.130018	0.375658
LOC114324228	gustatory and odorant receptor 24, transcript variant X1	#N/A	-1.85561	-1.67846	0.17715	0.0225153	0.0296876	1	D	D	no	0	2	2	1.55067	0.428474	0.484453
LOC114324229	carbonic anhydrase-related protein 10-like, transcript variant X2	#N/A	-0.998345	#NAME?	#NAME?	1	1	1	no	no	no	0	0	0	0.0439523	0.0220013	0
LOC114324230	uncharacterized LOC114324230	#N/A	-2.12605	#NAME?	#NAME?	1	1	1	no	no	no	0	0	0	0.278681	0.0638413	0
LOC114324231	uncharacterized LOC114324231	#N/A	0	0	0	1	1	1	no	no	no	0	0	0	0	0	0
LOC114324232	uncharacterized LOC114324232	#N/A	0	0	0	1	1	1	no	no	no	0	0	0	0	0	0
LOC114324233	dynein regulatory complex protein 11-like	#N/A	0	0	0	1	1	1	no	no	no	0	0	0	0	0	0
LOC114324234	zinc finger protein 271-like	#N/A	2.02531	2.72132	0.696008	1	1	1	no	no	no	0	0	0	0.0549884	0.223847	0.362635
LOC114324235	cytochrome c oxidase subunit 4 isoform 1, mitochondrial-like	#N/A	Inf	0	#NAME?	1	1	1	no	no	no	0	0	0	0	0.0984181	0
LOC114324236	cytochrome c oxidase subunit 4 isoform 1, mitochondrial-like	#N/A	0	0	0	1	1	1	no	no	no	0	0	0	0	0	0
LOC114324237	uncharacterized LOC114324237	#N/A	0	0	0	1	1	1	no	no	no	0	0	0	0	0	0
LOC114324238	uracil-DNA glycosylase-like	#N/A	-1.77757	-1.99447	-0.216903	0.144305	0.118559	1	no	no	no	0	0	0	2.0049	0.584779	0.50315
LOC114324239	bombyxin F-1-like	#N/A	2.654	0.607932	-2.04607	1	1	1	no	no	no	0	0	0	0.0942954	0.593505	0.143713
LOC114324240	uncharacterized LOC114324240	#N/A	Inf	0	#NAME?	1	1	1	no	no	no	0	0	0	0	0.106042	0
LOC114324241	LIRP-like	#N/A	0.644044	0.0226163	-0.621428	0.257587	0.981846	0.27383	no	no	no	0	0	0	7.68502	12.0094	7.80644
LOC114324242	glutathione hydrolase 1 proenzyme-like, transcript variant X3	#N/A	-0.2804	-0.371145	-0.0907443	0.380687	0.238549	0.809946	no	no	no	0	0	0	27.3845	22.5474	21.1728
LOC114324243	uncharacterized LOC114324243	#N/A	-1.03148	-3.10014	-2.06866	0.0137949	0.000379449	0.00182774	D	D	D	0	3	3	26.9644	13.1912	3.14453
LOC114324244	uncharacterized LOC114324244, transcript variant X2	#N/A	-0.602233	-1.16843	-0.566202	0.318029	0.0264578	0.366566	no	D	no	0	1	1	3.71197	2.4452	1.65147
LOC114324245	dipeptidase 1-like, transcript variant X2	#N/A	-1.17056	-2.05299	-0.882429	0.162933	0.0146345	0.379845	no	D	no	0	1	1	3.78641	1.68211	0.912467
LOC114324246	glutathione hydrolase 1 proenzyme-like, transcript variant X3	#N/A	-0.739544	-3.57426	-2.83471	0.491193	0.0940119	1	no	no	no	0	0	0	1.84593	1.10558	0.154973
LOC114324247	uncharacterized LOC114324247, transcript variant X1	#N/A	0.87127	1.10817	0.236897	1	1	1	no	no	no	0	0	0	0.368983	0.674971	0.795423
LOC114324248	uncharacterized LOC114324248	#N/A	0	0	0	1	1	1	no	no	no	0	0	0	0	0	0
LOC114324249	elongation of very long chain fatty acids protein 6-like	#N/A	1.24988	1.65265	0.402771	0.00544448	0.000706276	0.259463	U	U	no	2	0	2	5.76611	13.713	18.1293
LOC114324250	#N/A	#N/A	-0.687343	-0.508882	0.17846	0.0103518	0.0603806	0.579534	no	no	no	0	0	0	129.75	80.5742	91.1838
LOC114324251	eukaryotic translation initiation factor 4E-1A-like	#N/A	-0.445224	-0.386262	0.0589622	0.08172	0.138981	0.853691	no	no	no	0	0	0	327.989	240.898	250.947
LOC114324252	cytochrome c1, heme protein, mitochondrial-like	#N/A	0	0	0	1	1	1	no	no	no	0	0	0	0	0	0
LOC114324253	microfibril-associated glycoprotein 4-like	#N/A	-0.960272	-1.06276	-0.102492	0.00209044	0.000379449	0.793358	no	D	no	0	1	1	54.9696	28.2522	26.3147
LOC114324254	techylectin-5B-like, transcript variant X2	#N/A	-1.10861	-0.983423	0.125185	0.00328731	0.0108812	0.807343	D	no	no	0	1	1	17.411	8.07421	8.80611
LOC114324255	microfibril-associated glycoprotein 4-like, transcript variant X1	#N/A	-1.31263	-1.25188	0.060751	0.00438807	0.00646106	0.922875	D	D	no	0	2	2	10.5086	4.2306	4.41255
LOC114324256	microfibril-associated glycoprotein 4-like	#N/A	0.244261	1.03557	0.791309	1	1	1	no	no	no	0	0	0	0.63319	0.750005	1.29799
LOC114324257	microfibril-associated glycoprotein 4-like	#N/A	-0.555674	-0.54815	0.00752376	0.371424	0.398354	0.981666	no	no	no	0	0	0	2.93009	1.99346	2.00388
LOC114324258	angiopoietin-related protein 7-like	#N/A	0.53194	1.61946	1.08752	1	1	1	no	no	no	0	0	0	0.396117	0.572735	1.21711
LOC114324259	ficolin-1-like	#N/A	-0.340533	-0.618588	-0.278055	1	1	1	no	no	no	0	0	0	1.09079	0.86145	0.710439
LOC114324260	uncharacterized LOC114324260	#N/A	0	0	0	1	1	1	no	no	no	0	0	0	0	0	0
LOC114324261	MOXD1 homolog 2	#N/A	0.96178	0.528741	-0.433039	1	1	1	no	no	no	0	0	0	0.480292	0.935471	0.692903
LOC114324263	uncharacterized LOC114324263	#N/A	0	0	0	1	1	1	no	no	no	0	0	0	0	0	0
LOC114324264	uncharacterized LOC114324264	#N/A	#NAME?	-3.00557	Inf	1	1	1	no	no	no	0	0	0	0.123744	0	0.0154085
LOC114324265	uncharacterized LOC114324265	#N/A	0	0	0	1	1	1	no	no	no	0	0	0	0	0	0
LOC114324266	uncharacterized LOC114324266	#N/A	0	0	0	1	1	1	no	no	no	0	0	0	0	0	0
LOC114324267	uncharacterized LOC114324267	#N/A	0	0	0	1	1	1	no	no	no	0	0	0	0	0	0
LOC114324268	uncharacterized LOC114324268	#N/A	0.273745	#NAME?	#NAME?	1	1	1	no	no	no	0	0	0	1.31037	1.58416	0
LOC114324269	uncharacterized LOC114324269	#N/A	1.80277	1.46999	-0.332779	1	1	1	no	no	no	0	0	0	0.23846	0.831964	0.660584
LOC114324270	stress response protein nst1-like	#N/A	0	0	0	1	1	1	no	no	no	0	0	0	0	0	0
LOC114324271	filamin-A-like	#N/A	0.611945	0.485036	-0.12691	0.0652003	0.158922	0.722265	no	no	no	0	0	0	2.67363	4.08616	3.74207
LOC114324272	growth factor receptor-bound protein 10-like, transcript variant X1	#N/A	2.45445	0.053684	-2.40077	1	1	1	no	no	no	0	0	0	0.0584062	0.320127	0.0606205
LOC114324273	uncharacterized LOC114324273	#N/A	-3.50951	-0.903906	2.60561	1	1	1	no	no	no	0	0	0	1.05035	0.0922289	0.561349
LOC114324274	uncharacterized LOC114324274	#N/A	#NAME?	#NAME?	0	1	1	1	no	no	no	0	0	0	0.516039	0	0
LOC114324275	growth factor receptor-bound protein 14-like, transcript variant X2	#N/A	-0.00571477	0.0603486	0.0660634	1	1	1	no	no	no	0	0	0	0.31553	0.314283	0.329009
LOC114324276	F-box-like/WD repeat-containing protein TBL1XR1	#N/A	0.451728	0.46658	0.0148517	0.320561	0.303059	0.974374	no	no	no	0	0	0	4.84944	6.63246	6.70109
LOC114324277	thyroid peroxidase-like	#N/A	-0.672114	1.15195	1.82406	1	1	1	no	no	no	0	0	0	0.032962	0.0206865	0.0732461
LOC114324278	ichor, transcript variant X1	#N/A	0	0	0	1	1	1	no	no	no	0	0	0	0	0	0
LOC114324279	uncharacterized LOC114324279	#N/A	0	0	0	1	1	1	no	no	no	0	0	0	0	0	0
LOC114324280	uncharacterized LOC114324280	#N/A	0	0	0	1	1	1	no	no	no	0	0	0	0	0	0
LOC114324281	uncharacterized LOC114324281	#N/A	Inf	0	#NAME?	1	1	1	no	no	no	0	0	0	0	0.149041	0
LOC114324282	uncharacterized LOC114324282	#N/A	0	0	0	1	1	1	no	no	no	0	0	0	0	0	0
LOC114324283	proteasome maturation protein	#N/A	0.567298	0.405539	-0.161759	0.0319996	0.148926	0.593629	no	no	no	0	0	0	180.513	267.475	239.105
LOC114324284	CD109 antigen-like	#N/A	0.9105	1.08198	0.171477	0.00129651	0.000379449	0.560273	no	U	no	1	0	1	11.5366	21.6853	24.4223
LOC114324285	GPI transamidase component PIG-T	#N/A	0.649913	1.32294	0.67303	0.0391504	0.000379449	0.0193767	no	U	no	1	0	1	17.9053	28.0947	44.7947
LOC114324286	uncharacterized LOC114324286, transcript variant X1	#N/A	-0.30051	-0.243962	0.0565478	0.294232	0.407905	0.864736	no	no	no	0	0	0	10.6698	8.66353	9.00985
LOC114324287	zinc finger protein 521-like, transcript variant X2	#N/A	-1.64688	-1.35923	0.287655	1	1	1	no	no	no	0	0	0	0.264075	0.0843269	0.102934
LOC114324288	uncharacterized LOC114324288	#N/A	0.0702154	-0.0195705	-0.0897859	1	1	1	no	no	no	0	0	0	0.0113474	0.0119134	0.0111945
LOC114324289	sialin-like	#N/A	-0.448795	-1.373	-0.924205	0.406044	0.0178596	0.120683	no	D	no	0	1	1	4.4013	3.22463	1.69929
LOC114324290	uncharacterized LOC114324290	#N/A	0	0	0	1	1	1	no	no	no	0	0	0	0	0	0
LOC114324291	calponin homology domain-containing protein DDB_G0272472-like	#N/A	0	0	0	1	1	1	no	no	no	0	0	0	0	0	0
LOC114324292	transcription factor SPT20 homolog	#N/A	0.158504	1.13784	0.979339	0.801885	0.0184768	0.0437497	no	U	no	1	0	1	1.23907	1.38296	2.72659
LOC114324293	U2 small nuclear ribonucleoprotein auxiliary factor 35 kDa subunit-related protein 2, transcript variant X2	#N/A	-0.777747	-1.13057	-0.352818	0.0776034	0.0172264	0.51482	no	D	no	0	1	1	3.96925	2.31517	1.8129
LOC114324294	mitochondrial uncoupling protein Bmcp	#N/A	-0.608281	-0.575915	0.0323664	0.026595	0.0338527	0.925867	no	no	no	0	0	0	82.531	54.1385	55.3668
LOC114324295	membrane magnesium transporter 1	#N/A	-0.334359	-0.75977	-0.425411	0.269814	0.00742664	0.16266	no	no	no	0	0	0	257.529	204.256	152.094
LOC114324296	transmembrane protein 18	#N/A	0.295364	-1.05752	-1.35289	0.64961	0.0995194	0.0337265	no	no	D	0	1	1	3.65426	4.48449	1.75571
LOC114324297	aspartate aminotransferase, cytoplasmic	#N/A	-0.664349	-1.04487	-0.380521	0.00416692	0.000379449	0.126939	no	D	no	0	1	1	670.485	423.058	324.977
LOC114324298	uncharacterized LOC114324298, transcript variant X1	#N/A	0.0615747	-0.400449	-0.462024	0.864302	0.194545	0.127223	no	no	no	0	0	0	6.84551	7.144	5.18631
LOC114324299	protein FAM184A-like, transcript variant X1	#N/A	-0.360178	-0.774704	-0.414527	0.205227	0.0035009	0.154465	no	no	no	0	0	0	18.4075	14.3407	10.7594
LOC114324300	myrosinase 1-like	#N/A	0.628889	0.6938	0.0649115	0.286566	0.240082	0.926442	no	no	no	0	0	0	1.20624	1.8653	1.95115
LOC114324301	uncharacterized LOC114324301	#N/A	0.955953	-0.822974	-1.77893	1	1	1	no	no	no	0	0	0	0.329578	0.639335	0.186302
LOC114324302	uncharacterized LOC114324302	#N/A	0	0	0	1	1	1	no	no	no	0	0	0	0	0	0
LOC114324303	uncharacterized LOC114324303	#N/A	-0.945802	-1.56349	-0.617688	0.000379449	0.000379449	0.00893648	no	D	no	0	1	1	2074.24	1076.82	701.781
LOC114324304	nephrocan-like	#N/A	-0.664439	-1.95381	-1.28937	0.0641108	0.000379449	0.00480601	no	D	D	0	2	2	9.60415	6.05958	2.47915
LOC114324305	uncharacterized LOC114324305	#N/A	0	Inf	Inf	1	1	1	no	no	no	0	0	0	0	0	0.162732
LOC114324306	clavesin-1, transcript variant X1	#N/A	0.703281	1.98165	1.27837	0.00799212	0.000379449	0.000379449	no	U	U	2	0	2	41.8348	68.1156	165.224
LOC114324307	ras-related and estrogen-regulated growth inhibitor	#N/A	-1.86573	-4.02291	-2.15718	0.0608209	0.37441	1	no	no	no	0	0	0	2.11302	0.579781	0.129983
LOC114324308	general transcription factor II-I repeat domain-containing protein 2A-like	#N/A	0	0	0	1	1	1	no	no	no	0	0	0	0	0	0
LOC114324309	uncharacterized LOC114324309	#N/A	0	0	0	1	1	1	no	no	no	0	0	0	0	0	0
LOC114324310	estrogen sulfotransferase, testis isoform-like	#N/A	-1.53339	-1.32757	0.205822	0.00584504	0.0115835	0.772524	D	D	no	0	2	2	4.73556	1.63597	1.88683
LOC114324311	uncharacterized LOC114324311	#N/A	0	0	0	1	1	1	no	no	no	0	0	0	0	0	0
LOC114324312	adhesion G protein-coupled receptor E1	#N/A	-0.269836	-1.33498	-1.06515	1	1	1	no	no	no	0	0	0	0.789313	0.654667	0.312881
LOC114324313	uncharacterized LOC114324313	#N/A	0	0	0	1	1	1	no	no	no	0	0	0	0	0	0
LOC114324314	uncharacterized LOC114324314	#N/A	0	0	0	1	1	1	no	no	no	0	0	0	0	0	0
LOC114324315	protein LLP homolog	#N/A	-1.23507	-1.34654	-0.111475	0.000379449	0.000379449	0.746393	D	D	no	0	2	2	150	63.7236	58.9852
LOC114324316	uncharacterized LOC114324316	#N/A	0	0	0	1	1	1	no	no	no	0	0	0	0	0	0
LOC114324317	rab5 GDP/GTP exchange factor, transcript variant X2	#N/A	-0.12742	-0.202344	-0.0749235	0.694277	0.509059	0.823959	no	no	no	0	0	0	29.9626	27.4298	26.0416
LOC114324318	uncharacterized LOC114324318, transcript variant X2	#N/A	-0.178115	0.0146276	0.192742	0.548448	0.963998	0.515083	no	no	no	0	0	0	33.5199	29.6268	33.8615
LOC114324319	uncharacterized LOC114324319	#N/A	-0.163849	-1.22238	-1.05853	1	1	1	no	no	no	0	0	0	0.556629	0.49687	0.238558
LOC114324320	alpha-tocopherol transfer protein-like, transcript variant X3	#N/A	0.214116	0.53825	0.324133	0.454105	0.0330783	0.227733	no	no	no	0	0	0	123.846	143.661	179.851
LOC114324321	leucine-rich repeat-containing protein 58-like, transcript variant X1	#N/A	0	Inf	Inf	1	1	1	no	no	no	0	0	0	0	0	0.030139
LOC114324322	uncharacterized LOC114324322	#N/A	-0.135075	0.374002	0.509077	0.71521	0.224506	0.0887825	no	no	no	0	0	0	74.9309	68.2338	97.1061
LOC114324323	tenecin-1-like	#N/A	-0.416829	-6.33563	-5.9188	0.846147	0.338766	0.398313	no	no	no	0	0	0	5.79225	4.3388	0.0717187
LOC114324324	synaptic vesicle glycoprotein 2B-like	#N/A	-1.10077	-0.870579	0.23019	1	1	1	no	no	no	0	0	0	0.56278	0.262406	0.3078
LOC114324327	uncharacterized LOC114324327	#N/A	0	0	0	1	1	1	no	no	no	0	0	0	0	0	0
LOC114324328	uncharacterized LOC114324328	#N/A	0	0	0	1	1	1	no	no	no	0	0	0	0	0	0
LOC114324329	polyadenylate-binding protein 1-like	#N/A	-0.682169	-1.04887	-0.366702	0.00233583	0.000379449	0.142524	no	D	no	0	1	1	1634.95	1018.95	790.248
LOC114324330	dnaJ homolog subfamily C member 8	#N/A	-0.939421	-1.17494	-0.235522	0.00372577	0.000706276	0.557495	no	D	no	0	1	1	16.3948	8.54896	7.2613
LOC114324331	tyrosine-protein phosphatase Lar	#N/A	0.0267015	-0.0648993	-0.0916008	0.938561	0.850868	0.786519	no	no	no	0	0	0	10.4407	10.6357	9.98143
LOC114324332	uncharacterized LOC114324332	#N/A	2.25604	-0.434876	-2.69092	1	1	1	no	no	no	0	0	0	0.186793	0.892272	0.138182
LOC114324333	uncharacterized LOC114324333, transcript variant X1	#N/A	0.398967	0.202825	-0.196142	0.86506	0.955847	0.932158	no	no	no	0	0	0	11.1072	14.6455	12.7838
LOC114324334	uncharacterized LOC114324334	#N/A	-0.622495	#NAME?	#NAME?	1	1	1	no	no	no	0	0	0	0.162882	0.1058	0
LOC114324335	venom protein 302-like	#N/A	-2.15681	-2.33779	-0.180977	1	1	1	no	no	no	0	0	0	1.186	0.265963	0.234607
LOC114324336	uncharacterized LOC114324336	#N/A	-0.40232	-4.89879	-4.49647	0.717886	0.199223	0.199223	no	no	no	0	0	0	42.6225	32.2499	1.42875
LOC114324337	sodium-coupled monocarboxylate transporter 1-like	#N/A	-1.01809	-2.05845	-1.04036	0.0514934	0.0039448	0.130606	no	D	no	0	1	1	5.03577	2.48651	1.20896
LOC114324338	uncharacterized protein DDB_G0274171-like	#N/A	-1.79425	-0.23324	1.56101	0.000379449	0.541717	0.000379449	D	no	U	1	1	2	45.4284	13.098	38.647
LOC114324339	balbiani ring protein 3-like	#N/A	0	0	0	1	1	1	no	no	no	0	0	0	0	0	0
LOC114324340	uncharacterized LOC114324340	#N/A	0	0	0	1	1	1	no	no	no	0	0	0	0	0	0
LOC114324341	prolactin regulatory element-binding protein	#N/A	-0.298389	0.78976	1.08815	0.376038	0.00723467	0.000379449	no	no	U	1	0	1	24.9743	20.3081	43.1753
LOC114324342	prestalk protein-like	#N/A	0	0	0	1	1	1	no	no	no	0	0	0	0	0	0
LOC114324343	uncharacterized LOC114324343	#N/A	0.562086	0.398172	-0.163914	1	1	1	no	no	no	0	0	0	0.793979	1.17223	1.04634
LOC114324344	zinc finger protein 723-like	#N/A	#NAME?	-0.456772	Inf	1	1	1	no	no	no	0	0	0	0.651886	0	0.474973
LOC114324345	lachesin-like	#N/A	1.78619	1.52428	-0.261912	0.00257309	0.00982836	0.561508	U	U	no	2	0	2	1.71163	5.90346	4.92338
LOC114324346	D-arabinitol dehydrogenase 1-like	#N/A	-0.228653	-5.9509	-5.72225	0.585061	0.308354	0.308354	no	no	no	0	0	0	18.7792	16.0267	0.303583
LOC114324347	uncharacterized LOC114324347	#N/A	#NAME?	-1.4939	Inf	1	1	1	no	no	no	0	0	0	0.0323207	0	0.0114755
LOC114324348	uncharacterized LOC114324348	#N/A	0	0	0	1	1	1	no	no	no	0	0	0	0	0	0
LOC114324349	D-arabinitol dehydrogenase 1-like	D-arabinitol dehydrogenase 1-like	-1.92089	-5.82777	-3.90688	0.000379449	0.000379449	0.000379449	D	D	D	0	3	3	40.4853	10.6918	0.712791
LOC114324350	uncharacterized LOC114324350	#N/A	1.17539	-0.210004	-1.38539	1	1	1	no	no	no	0	0	0	0.291831	0.659111	0.252298
LOC114324351	uncharacterized LOC114324351	#N/A	#NAME?	1.12495	Inf	1	1	1	no	no	no	0	0	0	0.0530304	0	0.115657
LOC114324352	39S ribosomal protein L47, mitochondrial	#N/A	0.423529	1.20153	0.778006	0.214507	0.000379449	0.00874037	no	U	no	1	0	1	22.8919	30.7027	52.6478
LOC114324353	uncharacterized LOC114324353	#N/A	-0.28741	-0.25772	0.0296893	1	1	1	no	no	no	0	0	0	0.910577	0.746101	0.761614
LOC114324354	plexin domain-containing protein 2	#N/A	-0.192454	-0.380474	-0.18802	0.525792	0.183159	0.55049	no	no	no	0	0	0	32.8094	28.712	25.2037
LOC114324355	transforming growth factor-beta-induced protein ig-h3	#N/A	-0.0609379	-0.159015	-0.0980774	0.853664	0.602424	0.759978	no	no	no	0	0	0	27.9491	26.7932	25.0322
LOC114324356	peptidyl-prolyl cis-trans isomerase G-like	#N/A	0.0297878	#NAME?	#NAME?	1	1	1	no	no	no	0	0	0	0.0264407	0.0269923	0
LOC114324357	amino acid transporter AVT1B, transcript variant X2	#N/A	-0.426991	-0.87665	-0.449659	1	1	1	no	no	no	0	0	0	0.423622	0.315095	0.230718
LOC114324358	mitochondrial glutamate carrier 1-like, transcript variant X1	#N/A	0.489465	0.106135	-0.38333	0.187941	0.812397	0.276592	no	no	no	0	0	0	19.6159	27.5392	21.1134
LOC114324359	uncharacterized LOC114324359, transcript variant X2	#N/A	-2.39738	-2.93207	-0.534685	0.360408	0.383849	1	no	no	no	0	0	0	5.96373	1.13197	0.781407
LOC114324360	uncharacterized LOC114324360	#N/A	Inf	0	#NAME?	1	1	1	no	no	no	0	0	0	0	0.0446269	0
LOC114324361	uncharacterized LOC114324361	#N/A	-0.105565	0.55144	0.657005	1	1	1	no	no	no	0	0	0	0.991155	0.92122	1.45259
LOC114324362	uncharacterized LOC114324362	#N/A	Inf	0	#NAME?	1	1	1	no	no	no	0	0	0	0	0.0281257	0
LOC114324363	sodium-coupled monocarboxylate transporter 1-like, transcript variant X2	#N/A	-1.23963	-1.30501	-0.0653809	0.000379449	0.000379449	0.897969	D	D	no	0	2	2	16.3227	6.91234	6.60608
LOC114324364	acaloleptin A-like	#N/A	0.00692193	-9.27183	-9.27876	0.988228	0.199223	0.199223	no	no	no	0	0	0	11.4196	11.4745	0.0184736
LOC114324365	acaloleptin A-like, transcript variant X3	acaloleptin A-like	-3.63182	-11.2943	-7.66249	0.000379449	0.38253	0.38253	D	no	no	0	1	1	54.4463	4.3922	0.0216792
LOC114324366	coleoptericin-like	acaloleptin A-like	-2.95576	-9.54995	-6.59419	0.000379449	0.250828	0.250828	D	no	no	0	1	1	270.513	34.8671	0.360883
LOC114324367	serine protease HTRA3-like, transcript variant X2	#N/A	#NAME?	-0.606872	Inf	1	1	1	no	no	no	0	0	0	0.154662	0	0.101554
LOC114324368	clavesin-1-like	#N/A	-0.610731	-1.00191	-0.391179	0.0531342	0.00182774	0.28126	no	D	no	0	1	1	28.8875	18.9174	14.4246
LOC114324369	serine protease HTRA3-like, transcript variant X1	#N/A	0	Inf	Inf	1	1	1	no	no	no	0	0	0	0	0	0.762975
LOC114324370	alpha-tocopherol transfer protein-like, transcript variant X2	#N/A	-1.30135	-1.64531	-0.34396	0.000379449	0.000379449	0.343348	D	D	no	0	2	2	69.4462	28.1775	22.2004
LOC114324371	uncharacterized protein DDB_G0274171-like	uncharacterized protein DDB_G0274171-like	-3.29912	-8.24397	-4.94485	0.00209044	0.199223	0.199223	D	no	no	0	1	1	19.5026	1.98134	0.0643296
LOC114324372	uncharacterized protein DDB_G0274171-like	#N/A	-0.338824	1.00429	1.34312	0.603993	0.0566097	0.0117508	no	no	U	1	0	1	5.62894	4.45072	11.2914
LOC114324373	kynurenine--oxoglutarate transaminase 3-like	#N/A	-0.427137	-0.651554	-0.224417	0.132254	0.0198043	0.473352	no	no	no	0	0	0	73.5247	54.683	46.8054
LOC114324374	zinc transporter 7-A	#N/A	0.0571376	0.871699	0.814561	0.872447	0.00100877	0.00209044	no	no	no	0	0	0	71.6515	74.5462	131.109
LOC114324375	40S ribosomal protein S25	#N/A	-0.619419	-1.07231	-0.452892	0.0114079	0.000379449	0.0628033	no	D	no	0	1	1	6045.88	3935.46	2875.16
LOC114324376	uncharacterized LOC114324376	#N/A	-0.821275	-1.00757	-0.186298	0.0893272	0.0416307	0.75776	no	D	no	0	1	1	14.2683	8.07504	7.09682
LOC114324377	uncharacterized LOC114324377, transcript variant X1	#N/A	-0.479138	-1.71121	-1.23207	1	1	1	no	no	no	0	0	0	0.40692	0.291927	0.124275
LOC114324378	CCA tRNA nucleotidyltransferase 1, mitochondrial	#N/A	-0.37781	0.210085	0.587894	0.267306	0.54965	0.0641108	no	no	no	0	0	0	20.7212	15.9472	23.9694
LOC114324379	5'-AMP-activated protein kinase catalytic subunit alpha-2, transcript variant X2	#N/A	-0.433019	-0.314643	0.118376	0.104741	0.261729	0.702962	no	no	no	0	0	0	132.011	97.7817	106.143
LOC114324380	UPF0605 protein CG18335-like	#N/A	-0.170606	-2.55432	-2.38372	1	1	1	no	no	no	0	0	0	0.923097	0.820143	0.157152
LOC114324381	chymotrypsin-like elastase family member 2A	#N/A	-0.0747183	0.213943	0.288661	0.799202	0.41342	0.252626	no	no	no	0	0	0	1323.74	1256.93	1535.35
LOC114324382	uncharacterized LOC114324382	#N/A	0.155883	0.496785	0.340902	0.626623	0.0685844	0.217233	no	no	no	0	0	0	52.0043	57.9381	73.3815
LOC114324383	uncharacterized LOC114324383	uncharacterized protein LOC114324383	-3.13317	-3.51816	-0.384985	0.00874037	0.021764	1	D	D	no	0	2	2	2.41748	0.275539	0.211004
LOC114324384	calcium release-activated calcium channel protein 1-like, transcript variant X2	#N/A	1.33371	1.70009	0.366383	0.42037	0.288668	0.797467	no	no	no	0	0	0	0.567587	1.43061	1.84422
LOC114324385	SEC14-like protein 4	#N/A	-1.81799	-1.54638	0.271612	0.0361504	0.0261741	0.785106	D	D	no	0	2	2	70.3793	19.9607	24.0957
LOC114324386	calcium release-activated calcium channel protein 1-like, transcript variant X2	#N/A	-0.0690099	0.803336	0.872346	0.93269	0.190661	0.18062	no	no	no	0	0	0	4.77769	4.55453	8.3377
LOC114324387	thioredoxin domain-containing protein 17, transcript variant X2	#N/A	-0.135707	-0.726601	-0.590894	0.695065	0.0114079	0.0404195	no	no	no	0	0	0	248.369	226.072	150.096
LOC114324388	retinaldehyde-binding protein 1-like	#N/A	3.16727	5.22772	2.06045	1	1	1	no	no	no	0	0	0	0.0320318	0.287756	1.20027
LOC114324389	alpha-N-acetylgalactosamine-specific lectin-like	#N/A	-2.94544	-1.82592	1.11952	0.380973	0.201633	1	no	no	no	0	0	0	1.65274	0.214554	0.466173
LOC114324390	uncharacterized LOC114324390, transcript variant X1	#N/A	3.25148	4.37902	1.12754	0.375905	0.375798	0.0986619	no	no	no	0	0	0	0.20126	1.91669	4.18769
LOC114324391	macrophage mannose receptor 1-like	#N/A	0	0	0	1	1	1	no	no	no	0	0	0	0	0	0
LOC114324392	perlucin-like protein	#N/A	2.21273	2.67884	0.466109	0.000379449	0.000379449	0.284173	U	U	no	2	0	2	4.91161	22.7678	31.451
LOC114324393	E-selectin-like	#N/A	0.0135028	0.601014	0.587511	0.977185	0.108546	0.0994252	no	no	no	0	0	0	27.3142	27.571	41.4297
LOC114324394	longitudinals lacking protein-like	#N/A	0.871201	1.10794	0.236741	0.152113	0.0659406	0.677135	no	no	no	0	0	0	3.56646	6.52372	7.68707
LOC114324395	uncharacterized LOC114324395	#N/A	1.23111	0.751105	-0.480007	1	1	1	no	no	no	0	0	0	0.0458849	0.107714	0.0772281
LOC114324396	heat shock 70 kDa protein-like	#N/A	-0.281763	0.899264	1.18103	0.638668	0.0553395	0.0168945	no	no	U	1	0	1	2.27435	1.87084	4.24191
LOC114324397	RNA-binding protein fusilli, transcript variant X2	#N/A	2.13093	1.91633	-0.214599	1	1	1	no	no	no	0	0	0	0.131421	0.575624	0.496065
LOC114324398	tetratricopeptide repeat protein 14 homolog, transcript variant X3	#N/A	0.252992	0.753558	0.500565	0.371158	0.00182774	0.0471364	no	no	no	0	0	0	30.9691	36.9051	52.2122
LOC114324399	DNA polymerase alpha subunit B	#N/A	0.772906	1.6139	0.840994	0.0696402	0.000379449	0.0195199	no	U	no	1	0	1	4.03236	6.89013	12.3422
LOC114324400	calcitonin gene-related peptide type 1 receptor-like	#N/A	-0.306029	-0.990336	-0.684307	0.643302	0.123791	0.294175	no	no	no	0	0	0	2.25771	1.82618	1.13644
LOC114324401	armadillo repeat-containing protein gudu	#N/A	-0.774057	-2.60178	-1.82772	1	1	1	no	no	no	0	0	0	0.136356	0.0797371	0.0224627
LOC114324402	GATA zinc finger domain-containing protein 14-like	#N/A	0	0	0	1	1	1	no	no	no	0	0	0	0	0	0
LOC114324403	protein takeout-like	#N/A	#NAME?	#NAME?	0	1	1	1	no	no	no	0	0	0	0.102167	0	0
LOC114324404	arrestin domain-containing protein 3-like	#N/A	-0.0542209	0.746186	0.800406	0.91923	0.061857	0.0350456	no	no	no	0	0	0	11.1347	10.724	18.6769
LOC114324405	NF-kappa-B inhibitor-interacting Ras-like protein	#N/A	-0.779725	-1.19679	-0.417067	0.0290017	0.00156449	0.307807	no	D	no	0	1	1	47.7624	27.8205	20.8361
LOC114324406	uncharacterized LOC114324406, transcript variant X2	#N/A	-0.825257	-1.66297	-0.837712	0.0549792	0.00129651	0.0812056	no	D	no	0	1	1	18.3798	10.3732	5.80415
LOC114324407	inactivation-no-after-potential D protein, transcript variant X1	#N/A	-0.296649	-0.320702	-0.0240531	1	1	1	no	no	no	0	0	0	0.588816	0.479379	0.471453
LOC114324408	dnaJ homolog subfamily C member 1	#N/A	-0.26576	-0.528746	-0.262986	0.396524	0.0825531	0.414361	no	no	no	0	0	0	42.89	35.6742	29.7295
LOC114324409	UPF0692 protein CG33108	#N/A	-1.11147	-0.768786	0.342685	0.550967	0.64573	0.863947	no	no	no	0	0	0	18.3782	8.50581	10.7863
LOC114324410	uncharacterized LOC114324410	#N/A	-0.164548	-0.0923433	0.0722046	0.793261	0.884553	0.887758	no	no	no	0	0	0	104.523	93.2562	98.0423
LOC114324411	alpha-1,3-mannosyl-glycoprotein 2-beta-N-acetylglucosaminyltransferase, transcript variant X1	#N/A	-0.177498	0.475405	0.652904	0.604073	0.106393	0.0198043	no	no	no	0	0	0	42.6214	37.6874	59.2569
LOC114324412	uncharacterized LOC114324412	#N/A	-0.0363194	-0.739243	-0.702924	0.952363	0.179065	0.210405	no	no	no	0	0	0	10.9682	10.6955	6.57055
LOC114324413	tubulin beta chain	#N/A	Inf	0	#NAME?	1	1	1	no	no	no	0	0	0	0	0.0433016	0
LOC114324414	brefeldin A-inhibited guanine nucleotide-exchange protein 3, transcript variant X2	#N/A	-0.690148	-2.38497	-1.69482	0.128283	0.000379449	0.00685083	no	D	D	0	2	2	7.20762	4.46721	1.37989
LOC114324415	TGF-beta-activated kinase 1 and MAP3K7-binding protein 2, transcript variant X1	#N/A	-0.342698	-0.854069	-0.511371	0.511657	0.0460646	0.295611	no	no	no	0	0	0	11.1033	8.75567	6.14259
LOC114324416	phosphofurin acidic cluster sorting protein 1, transcript variant X1	#N/A	0.299137	0.053167	-0.24597	0.894932	0.978243	0.895272	no	no	no	0	0	0	1.77489	2.18384	1.84152
LOC114324417	phenoloxidase-activating factor 3-like	#N/A	#NAME?	2.80548	Inf	1	1	1	no	no	no	0	0	0	0.0293226	0	0.204992
LOC114324418	uncharacterized LOC114324418	#N/A	0	0	0	1	1	1	no	no	no	0	0	0	0	0	0
LOC114324419	protein hairy	#N/A	0.293434	-0.548092	-0.841526	0.495557	0.220414	0.0410391	no	no	no	0	0	0	9.95762	12.2036	6.81025
LOC114324420	uncharacterized LOC114324420, transcript variant X1	#N/A	-1.95675	#NAME?	#NAME?	1	1	1	no	no	no	0	0	0	0.673045	0.173382	0
LOC114324421	zinc finger protein 235-like, transcript variant X1	#N/A	-0.0182443	0.414266	0.43251	0.98358	0.475685	0.436669	no	no	no	0	0	0	1.89888	1.87502	2.53049
LOC114324422	elongation of very long chain fatty acids protein AAEL008004-like	#N/A	0.122188	0.169384	0.0471957	0.842567	0.775381	0.933146	no	no	no	0	0	0	5.37501	5.85008	6.04462
LOC114324423	elongation of very long chain fatty acids protein AAEL008004-like	#N/A	-0.56139	-1.03641	-0.475017	0.0430728	0.000379449	0.0892465	no	D	no	0	1	1	148.304	100.498	72.3041
LOC114324424	T-cell activation inhibitor, mitochondrial, transcript variant X2	#N/A	-1.61777	-2.00707	-0.389297	0.000379449	0.000379449	0.277291	D	D	no	0	2	2	60.4681	19.7028	15.0431
LOC114324425	ATPase family AAA domain-containing protein 3A homolog	#N/A	2.83034	4.21824	1.38789	0.000379449	0.000379449	0.000379449	U	U	U	3	0	3	1.00486	7.14697	18.7034
LOC114324426	peroxisomal biogenesis factor 19	#N/A	0.474297	0.853223	0.378926	0.075799	0.00129651	0.162261	no	no	no	0	0	0	66.6328	92.569	120.374
LOC114324427	ephrin type-B receptor 1-B, transcript variant X2	#N/A	0.958901	1.34796	0.38906	1	1	1	no	no	no	0	0	0	0.106215	0.206464	0.270373
LOC114324428	uncharacterized LOC114324428	#N/A	-0.783894	-1.84242	-1.05853	1	1	1	no	no	no	0	0	0	1.04566	0.607316	0.291585
LOC114324429	uncharacterized LOC114324429, transcript variant X1	#N/A	2.19448	2.32446	0.129974	0.00129651	0.000706276	0.811953	U	U	no	2	0	2	0.946242	4.33119	4.73951
LOC114324430	putative cytochrome b561, transcript variant X1	#N/A	1.71708	1.736	0.018925	0.323525	0.320561	0.977852	no	no	no	0	0	0	1.0587	3.48067	3.52663
LOC114324431	probable maltase-glucoamylase 2, transcript variant X1	#N/A	-0.102429	-0.47622	-0.373791	0.781246	0.111699	0.236576	no	no	no	0	0	0	20.7638	19.3407	14.9263
LOC114324432	tetratricopeptide repeat protein 14 homolog	#N/A	2.85778	3.29227	0.434488	0.343626	0.299936	0.876371	no	no	no	0	0	0	0.689049	4.99492	6.75029
LOC114324433	probable serine/threonine-protein kinase clkA, transcript variant X2	#N/A	-1.00376	-4.7573	-3.75353	1	1	1	no	no	no	0	0	0	1.27446	0.635568	0.0471233
LOC114324434	uncharacterized LOC114324434, transcript variant X2	#N/A	0.319799	#NAME?	#NAME?	1	1	1	no	no	no	0	0	0	0.325993	0.406891	0
LOC114324435	aminomethyltransferase, mitochondrial	#N/A	-0.510381	-0.28799	0.222391	0.0977611	0.380418	0.504197	no	no	no	0	0	0	46.4391	32.602	38.0356
LOC114324436	uncharacterized LOC114324436	#N/A	0	0	0	1	1	1	no	no	no	0	0	0	0	0	0
LOC114324437	serine/arginine repetitive matrix protein 1-like	#N/A	-1.42788	-0.375616	1.05226	0.0957271	0.629117	1	no	no	no	0	0	0	1.44342	0.536486	1.11256
LOC114324438	arrestin domain-containing protein 15-like, transcript variant X2	#N/A	-0.65722	-0.64373	0.0134903	0.0216065	0.0258758	0.972867	no	no	no	0	0	0	56.4144	35.7723	36.1084
LOC114324439	uncharacterized LOC114324439, transcript variant X1	#N/A	-0.710546	-0.514401	0.196146	0.453715	0.647231	0.888548	no	no	no	0	0	0	82.97	50.702	58.086
LOC114324440	arrestin domain-containing protein 3-like, transcript variant X3	#N/A	-0.775765	-0.896507	-0.120741	0.219855	0.156519	0.87862	no	no	no	0	0	0	2.5269	1.47591	1.35741
LOC114324441	arrestin domain-containing protein 3-like	#N/A	-1.27715	-1.82457	-0.547415	0.000379449	0.000379449	0.11947	D	D	no	0	2	2	51.0313	21.0559	14.4074
LOC114324442	farnesol dehydrogenase-like	#N/A	0.175264	0.159292	-0.0159717	0.931492	0.928152	0.991041	no	no	no	0	0	0	2.8068	3.16936	3.13447
LOC114324443	ninjurin-1-like, transcript variant X1	#N/A	-0.400242	-0.58087	-0.180628	0.283264	0.105599	0.661759	no	no	no	0	0	0	83.7488	63.4591	55.9911
LOC114324444	actin-related protein 2/3 complex subunit 3-like	#N/A	0.333783	0.542006	0.208223	0.289619	0.0690046	0.511908	no	no	no	0	0	0	54.8583	69.1386	79.8734
LOC114324446	uncharacterized LOC114324446	#N/A	-0.00383811	-2.26249	-2.25865	1	1	1	no	no	no	0	0	0	0.245396	0.244744	0.0511436
LOC114324447	uncharacterized LOC114324447	#N/A	0	0	0	1	1	1	no	no	no	0	0	0	0	0	0
LOC114324448	uncharacterized LOC114324448	#N/A	0	0	0	1	1	1	no	no	no	0	0	0	0	0	0
LOC114324449	uncharacterized LOC114324449	#N/A	0	0	0	1	1	1	no	no	no	0	0	0	0	0	0
LOC114324450	uncharacterized LOC114324450	#N/A	0	0	0	1	1	1	no	no	no	0	0	0	0	0	0
LOC114324451	uncharacterized LOC114324451	#N/A	0	0	0	1	1	1	no	no	no	0	0	0	0	0	0
LOC114324452	uncharacterized LOC114324452	#N/A	0.723501	-0.182685	-0.906185	1	1	1	no	no	no	0	0	0	0.159801	0.26386	0.140794
LOC114324453	uncharacterized LOC114324453	#N/A	0	0	0	1	1	1	no	no	no	0	0	0	0	0	0
LOC114324454	uncharacterized LOC114324454	#N/A	0	0	0	1	1	1	no	no	no	0	0	0	0	0	0
LOC114324455	uncharacterized LOC114324455	#N/A	0.846577	#NAME?	#NAME?	1	1	1	no	no	no	0	0	0	0.0545196	0.0980388	0
LOC114324456	zinc finger CCCH domain-containing protein 10-like, transcript variant X2	#N/A	-0.0600357	-0.179508	-0.119472	0.879552	0.624521	0.750911	no	no	no	0	0	0	8.84614	8.48557	7.81118
LOC114324457	uncharacterized LOC114324457, transcript variant X2	#N/A	3.99897	3.94324	-0.0557278	1	1	1	no	no	no	0	0	0	0.0133444	0.213357	0.205273
LOC114324458	protein PIH1D3	#N/A	-1.48377	-2.96413	-1.48036	1	1	1	no	no	no	0	0	0	1.26292	0.451558	0.161838
LOC114324459	uncharacterized LOC114324459	#N/A	0	0	0	1	1	1	no	no	no	0	0	0	0	0	0
LOC114324460	aromatic-L-amino-acid decarboxylase-like	#N/A	-1.85506	-1.03734	0.817716	0.000379449	0.00209044	0.0382491	D	D	no	0	2	2	16.1409	4.46169	7.86423
LOC114324461	peroxisomal N(1)-acetyl-spermine/spermidine oxidase-like	#N/A	1.23695	-0.305298	-1.54224	1	1	1	no	no	no	0	0	0	0.0665641	0.156891	0.0538686
LOC114324462	aromatic-L-amino-acid decarboxylase-like, transcript variant X1	#N/A	-0.2613	-3.20732	-2.94602	0.580954	0.000379449	0.000379449	no	D	D	0	2	2	7.3659	6.14564	0.797494
LOC114324463	cilia- and flagella-associated protein 47-like, transcript variant X2	#N/A	-3.37138	-4.41495	-1.04357	1	1	1	no	no	no	0	0	0	0.0894787	0.00864637	0.00419458
LOC114324464	#N/A	#N/A	-1.46546	-2.59987	-1.13441	0.000706276	0.000379449	0.0357721	D	D	D	0	3	3	14.8103	5.36311	2.44301
LOC114324465	protein phosphatase PHLPP-like protein, transcript variant X2	#N/A	1.01249	1.91802	0.905535	1	0.00257309	0.0953403	no	U	no	1	0	1	0.386033	0.778778	1.45884
LOC114324466	interaptin-like, transcript variant X2	#N/A	0.980795	1.01839	0.0375948	0.1127	0.106136	0.948037	no	no	no	0	0	0	0.870217	1.71742	1.76276
LOC114324467	protein FAN-like	#N/A	-0.468424	-0.154545	0.313878	0.127722	0.643491	0.327067	no	no	no	0	0	0	20.1274	14.5472	18.0828
LOC114324468	serotriflin-like, transcript variant X1	#N/A	-1.20591	-1.8678	-0.661889	0.0801779	0.0117508	0.416074	no	D	no	0	1	1	5.19359	2.2514	1.423
LOC114324469	uncharacterized LOC114324469	#N/A	0.158043	-0.628203	-0.786246	0.674159	0.0606034	0.0149551	no	no	no	0	0	0	35.6725	39.8024	23.0795
LOC114324470	proline-rich extensin-like protein EPR1, transcript variant X2	#N/A	1.59831	1.70312	0.104805	1	1	1	no	no	no	0	0	0	0.194616	0.589277	0.633678
LOC114324471	#N/A	#N/A	0	Inf	Inf	1	1	1	no	no	no	0	0	0	0	0	0.0240663
LOC114324472	probable 26S proteasome non-ATPase regulatory subunit 3	#N/A	-0.370867	-0.0655365	0.305331	0.150094	0.834023	0.249425	no	no	no	0	0	0	120.96	93.5404	115.588
LOC114324473	neural-cadherin-like, transcript variant X2	#N/A	-0.0879811	-1.47836	-1.39038	1	1	1	no	no	no	0	0	0	0.218393	0.205472	0.0783804
LOC114324474	2-oxoglutarate and iron-dependent oxygenase JMJD4	#N/A	-0.939685	-0.273927	0.665758	0.0612796	0.620763	0.207372	no	no	no	0	0	0	5.24816	2.73611	4.34057
LOC114324475	fibrous sheath CABYR-binding protein-like	#N/A	#NAME?	2.10778	Inf	1	1	1	no	no	no	0	0	0	0.0150668	0	0.064942
LOC114324476	uncharacterized LOC114324476	#N/A	Inf	Inf	-0.487159	1	1	1	no	no	no	0	0	0	0	0.221776	0.158221
LOC114324477	LIM/homeobox protein Lhx3	#N/A	-0.224488	-2.13962	-1.91513	1	1	1	no	no	no	0	0	0	0.566876	0.485189	0.128647
LOC114324478	uncharacterized LOC114324478	#N/A	0	0	0	1	1	1	no	no	no	0	0	0	0	0	0
LOC114324479	partner of bursicon-like	#N/A	0.415735	2.3787	1.96296	1	0.613559	0.663443	no	no	no	0	0	0	0.24887	0.331987	1.29429
LOC114324480	uncharacterized LOC114324480	#N/A	0.498257	-1.14439	-1.64264	1	1	1	no	no	no	0	0	0	0.403022	0.569271	0.18232
LOC114324494	IST1 homolog, transcript variant X4	#N/A	0.180836	-0.0220393	-0.202876	0.565672	0.950162	0.510308	no	no	no	0	0	0	30.4776	34.5477	30.0156
LOC114324498	uncharacterized LOC114324498	#N/A	0	0	0	1	1	1	no	no	no	0	0	0	0	0	0
LOC114324499	uncharacterized LOC114324499	#N/A	-0.275042	0.161525	0.436567	0.461526	0.674662	0.20956	no	no	no	0	0	0	29.4582	24.345	32.9481
LOC114324500	circadian clock-controlled protein-like	#N/A	0.588691	1.9027	1.31401	0.245179	0.000379449	0.00100877	no	U	U	2	0	2	9.86619	14.8376	36.891
LOC114324501	connectin-like, transcript variant X1	#N/A	-0.681006	-1.90637	-1.22536	1	1	1	no	no	no	0	0	0	0.522712	0.326031	0.13944
LOC114324502	uncharacterized LOC114324502	#N/A	-0.195371	0.881255	1.07663	1	1	1	no	no	no	0	0	0	0.0809229	0.0706739	0.149058
LOC114324503	uncharacterized LOC114324503	#N/A	-0.9257	-2.08887	-1.16317	1	1	1	no	no	no	0	0	0	0.276972	0.145805	0.0651065
LOC114324504	ammonium transporter Rh type B	#N/A	-0.372403	-0.920505	-0.548102	0.212116	0.000706276	0.0616364	no	no	no	0	0	0	51.0322	39.4221	26.9615
LOC114324505	uncharacterized protein MCAP_0864-like	#N/A	0	0	0	1	1	1	no	no	no	0	0	0	0	0	0
LOC114324506	alpha-mannosidase 2-like	#N/A	1.29967	1.47403	0.174365	1	0.170171	0.854797	no	no	no	0	0	0	0.504735	1.24252	1.40214
LOC114324507	uncharacterized LOC114324507	#N/A	0	0	0	1	1	1	no	no	no	0	0	0	0	0	0
LOC114324508	high mobility group protein B1-like, transcript variant X3	#N/A	0	Inf	Inf	1	1	1	no	no	no	0	0	0	0	0	0.113421
LOC114324509	tubulin gamma-1 chain-like	#N/A	0.494542	1.11259	0.618045	0.243409	0.00438807	0.096978	no	U	no	1	0	1	6.64076	9.35599	14.3595
LOC114324510	sodium channel protein Nach	#N/A	-1.00188	-4.62838	-3.6265	1	1	1	no	no	no	0	0	0	0.8744	0.436631	0.0353532
LOC114324511	proteoglycan 4-like	#N/A	0	0	0	1	1	1	no	no	no	0	0	0	0	0	0
LOC114324512	uncharacterized LOC114324512	#N/A	-0.0564769	-0.162484	-0.106007	1	1	1	no	no	no	0	0	0	0.410468	0.39471	0.366747
LOC114324513	uncharacterized LOC114324513	#N/A	Inf	Inf	-0.626747	1	1	1	no	no	no	0	0	0	0	0.0300601	0.019468
LOC114324514	26S proteasome regulatory subunit 6B-like	#N/A	0.172959	-0.0133962	-0.186355	0.578637	0.97045	0.537786	no	no	no	0	0	0	215.768	243.25	213.773
LOC114324515	dynein assembly factor 1, axonemal homolog	#N/A	-1.665	-2.54219	-0.877189	1	1	1	no	no	no	0	0	0	0.270866	0.0854158	0.0465027
LOC114324517	barH-like 2 homeobox protein	#N/A	0	0	0	1	1	1	no	no	no	0	0	0	0	0	0
LOC114324518	uncharacterized LOC114324518, transcript variant X2	#N/A	-1.13939	-0.329708	0.809684	0.0474893	0.577761	0.168614	D	no	no	0	1	1	2.71936	1.23446	2.16379
LOC114324519	uncharacterized LOC114324519	#N/A	-0.152773	-0.00342197	0.149351	0.750606	0.994282	0.746134	no	no	no	0	0	0	7.72968	6.953	7.71137
LOC114324520	neurexin-4, transcript variant X1	#N/A	0.935155	1.98305	1.0479	0.00305531	0.000379449	0.000379449	no	U	U	2	0	2	6.74845	12.9037	26.6786
LOC114324521	uncharacterized LOC114324521, transcript variant X2	#N/A	0.27213	0.628698	0.356568	0.91853	0.825277	0.913037	no	no	no	0	0	0	4.2791	5.16739	6.61621
LOC114324522	ecdysone-induced protein 74EF, transcript variant X1	#N/A	-0.0623651	-0.14176	-0.0793949	0.87862	0.717226	0.84759	no	no	no	0	0	0	8.26039	7.91091	7.48732
LOC114324523	myosin-VIIa-like	#N/A	-0.108361	-0.143995	-0.035634	0.736903	0.642883	0.915358	no	no	no	0	0	0	13.0527	12.1082	11.8128
LOC114324524	uncharacterized LOC114324524, transcript variant X2	#N/A	-1.05271	-1.44038	-0.387673	0.021764	0.00584504	0.495767	D	D	no	0	2	2	8.41319	4.05568	3.10001
LOC114324525	U7 snRNA-associated Sm-like protein LSm11	#N/A	-0.781377	-1.2092	-0.427827	0.402308	0.338816	0.766497	no	no	no	0	0	0	6.84013	3.97967	2.95841
LOC114324526	uncharacterized LOC114324526	#N/A	-2.55033	#NAME?	#NAME?	1	1	1	no	no	no	0	0	0	0.866203	0.147875	0
LOC114324527	splicing factor 3B subunit 3, transcript variant X1	#N/A	0.426297	1.38778	0.961484	0.101422	0.000379449	0.000379449	no	U	no	1	0	1	52.9534	71.1577	138.566
LOC114324528	protein furry, transcript variant X1	#N/A	0.626927	0.710386	0.0834599	0.635888	0.542651	0.937539	no	no	no	0	0	0	1.1157	1.72295	1.82556
LOC114324529	uncharacterized LOC114324529	#N/A	0.0116545	-0.263261	-0.274916	0.973824	0.378513	0.354972	no	no	no	0	0	0	27.2983	27.5197	22.745
LOC114324530	thiamin pyrophosphokinase 1	#N/A	2.4638	3.34087	0.877071	0.000379449	0.000379449	0.00328731	U	U	no	2	0	2	3.30725	18.245	33.5095
LOC114324531	transcription initiation factor TFIID subunit 5	#N/A	-0.503083	-0.354325	0.148759	0.103806	0.271942	0.684147	no	no	no	0	0	0	20.5464	14.4975	16.0721
LOC114324532	organic cation transporter-like protein	#N/A	#NAME?	-1.90376	Inf	1	1	1	no	no	no	0	0	0	0.0523141	0	0.0139807
LOC114324533	uncharacterized LOC114324533	#N/A	0	0	0	1	1	1	no	no	no	0	0	0	0	0	0
LOC114324536	probable phosphorylase b kinase regulatory subunit beta, transcript variant X1	#N/A	-0.397806	-0.359945	0.0378601	0.154641	0.198101	0.91255	no	no	no	0	0	0	29.4842	22.3788	22.9739
LOC114324543	uncharacterized LOC114324543, transcript variant X2	#N/A	0	0	0	1	1	1	no	no	no	0	0	0	0	0	0
LOC114324544	heparin sulfate O-sulfotransferase-like	#N/A	-0.227626	-0.342716	-0.11509	0.537739	0.323909	0.774483	no	no	no	0	0	0	25.6732	21.9259	20.2447
LOC114324545	inter-alpha-trypsin inhibitor heavy chain H4-like, transcript variant X2	#N/A	0.172686	0.604194	0.431508	0.525279	0.0103518	0.0695428	no	no	no	0	0	0	162.51	183.174	247.036
LOC114324546	uncharacterized LOC114324546	#N/A	2.27632	3.87199	1.59567	1	1	1	no	no	no	0	0	0	0.0118518	0.0574151	0.173529
LOC114324547	receptor-type tyrosine-protein phosphatase kappa, transcript variant X2	#N/A	0.78934	-0.0565345	-0.845874	1	1	1	no	no	no	0	0	0	0.665519	1.15021	0.639944
LOC114324548	inhibitor of Bruton tyrosine kinase	#N/A	0.174843	0.29661	0.121767	0.698282	0.484654	0.79723	no	no	no	0	0	0	2.79509	3.15522	3.43309
LOC114324549	uncharacterized LOC114324549	#N/A	1.2127	1.03971	-0.172987	1	1	1	no	no	no	0	0	0	0.160899	0.372917	0.330779
LOC114324550	ankyrin repeat and LEM domain-containing protein 1	#N/A	0.877666	1.11233	0.234661	1	1	1	no	no	no	0	0	0	0.0887195	0.163013	0.191806
LOC114324551	alpha-N-acetylgalactosaminidase-like, transcript variant X1	#N/A	-0.454435	0.0353689	0.489804	0.093641	0.916613	0.0636939	no	no	no	0	0	0	112.429	82.0502	115.219
LOC114324552	DNA-dependent protein kinase catalytic subunit-like	#N/A	0.0128029	-0.234839	-0.247642	0.972379	0.48045	0.434354	no	no	no	0	0	0	4.51005	4.55026	3.83255
LOC114324553	uncharacterized LOC114324553	#N/A	0	Inf	Inf	1	1	1	no	no	no	0	0	0	0	0	0.0449127
LOC114324554	hydroxymethylglutaryl-CoA synthase 1	#N/A	1.7084	1.85983	0.151432	0.0267236	0.0167325	0.776309	U	U	no	2	0	2	1.28234	4.19066	4.65444
LOC114324555	angiogenic factor with G patch and FHA domains 1, transcript variant X2	#N/A	-0.43805	-0.742779	-0.304729	0.498651	0.224577	0.657853	no	no	no	0	0	0	4.82767	3.56345	2.88495
LOC114324556	15-hydroxyprostaglandin dehydrogenase [NAD(+)]-like	#N/A	-0.45558	-0.916732	-0.461152	0.265137	0.0222086	0.288016	no	no	no	0	0	0	34.5938	25.2264	18.3246
LOC114324557	uncharacterized LOC114324557, transcript variant X1	#N/A	0.926249	0.5748	-0.351449	0.000379449	0.0355311	0.205715	no	no	no	0	0	0	23.7405	45.1148	35.3608
LOC114324558	pyrokinin-1 receptor-like	#N/A	0	0	0	1	1	1	no	no	no	0	0	0	0	0	0
LOC114324559	EGF domain-specific O-linked N-acetylglucosamine transferase, transcript variant X2	#N/A	0.577688	0.908033	0.330345	0.340184	0.12085	0.530771	no	no	no	0	0	0	1.74384	2.60261	3.27229
LOC114324560	pyrokinin-1 receptor-like	#N/A	Inf	0	#NAME?	1	1	1	no	no	no	0	0	0	0	0.219973	0
LOC114324561	uncharacterized LOC114324561	#N/A	Inf	0	#NAME?	1	1	1	no	no	no	0	0	0	0	0.0822327	0
LOC114324562	alpha-N-acetylgalactosaminidase-like	#N/A	-0.871246	-0.120505	0.750741	0.0540746	0.810146	0.103714	no	no	no	0	0	0	11.0982	6.06709	10.2088
LOC114324563	general transcription factor II-I repeat domain-containing protein 2A-like	#N/A	0	0	0	1	1	1	no	no	no	0	0	0	0	0	0
LOC114324564	uncharacterized LOC114324564	#N/A	Inf	Inf	0.106609	1	1	1	no	no	no	0	0	0	0	0.0216259	0.0232845
LOC114324565	MAGUK p55 subfamily member 7, transcript variant X4	#N/A	1.77365	2.57015	0.796496	1	1	1	no	no	no	0	0	0	0.131748	0.450472	0.782414
LOC114324566	uncharacterized LOC114324566	#N/A	0	Inf	Inf	1	1	1	no	no	no	0	0	0	0	0	0.0799751
LOC114324567	uncharacterized LOC114324567	#N/A	0	0	0	1	1	1	no	no	no	0	0	0	0	0	0
LOC114324568	uncharacterized LOC114324568	#N/A	-2.25413	-1.45118	0.802959	1	1	1	no	no	no	0	0	0	1.11368	0.233452	0.407297
LOC114324569	protein bric-a-brac 1-like, transcript variant X1	#N/A	0.275906	0.361304	0.085398	1	1	1	no	no	no	0	0	0	0.263841	0.319447	0.338926
LOC114324570	uncharacterized LOC114324570	#N/A	Inf	Inf	0.0878866	1	1	1	no	no	no	0	0	0	0	0.0285458	0.0303388
LOC114324571	protein bric-a-brac 1-like	#N/A	0.959962	-0.829093	-1.78905	1	1	1	no	no	no	0	0	0	0.305015	0.593333	0.171688
LOC114324572	uncharacterized protein At4g17910, transcript variant X3	#N/A	0.0523053	0.139294	0.0869885	0.899747	0.719276	0.829686	no	no	no	0	0	0	17.5116	18.1582	19.2867
LOC114324573	uncharacterized LOC114324573, transcript variant X2	#N/A	Inf	0	#NAME?	1	1	1	no	no	no	0	0	0	0	0.0486445	0
LOC114324574	uncharacterized LOC114324574	#N/A	0	0	0	1	1	1	no	no	no	0	0	0	0	0	0
LOC114324575	uncharacterized LOC114324575	#N/A	2.14244	0.69295	-1.44949	1	1	1	no	no	no	0	0	0	0.123113	0.543553	0.199022
LOC114324576	uncharacterized LOC114324576	#N/A	-1.31313	-0.853726	0.459402	0.13755	0.321504	0.662527	no	no	no	0	0	0	12.4241	5.00004	6.87491
LOC114324577	uncharacterized LOC114324577	#N/A	Inf	Inf	-0.920513	1	1	1	no	no	no	0	0	0	0	0.102994	0.0544138
LOC114324578	uncharacterized LOC114324578	#N/A	0	0	0	1	1	1	no	no	no	0	0	0	0	0	0
LOC114324579	putative aminopeptidase W07G4.4	#N/A	-0.260121	0.14947	0.409591	0.335752	0.599061	0.106393	no	no	no	0	0	0	130.53	108.995	144.779
LOC114324580	uncharacterized LOC114324580	#N/A	-1.35645	-2.61973	-1.26328	1	1	1	no	no	no	0	0	0	0.461706	0.180316	0.0751187
LOC114324581	uncharacterized LOC114324581	#N/A	0	0	0	1	1	1	no	no	no	0	0	0	0	0	0
LOC114324582	uncharacterized LOC114324582	#N/A	0	0	0	1	1	1	no	no	no	0	0	0	0	0	0
LOC114324583	uncharacterized LOC114324583	#N/A	0	Inf	Inf	1	1	1	no	no	no	0	0	0	0	0	0.0552771
LOC114324584	uncharacterized LOC114324584	#N/A	1.28827	1.41562	0.127343	1	1	1	no	no	no	0	0	0	0.243929	0.595761	0.650738
LOC114324585	uncharacterized LOC114324585	#N/A	#NAME?	2.79068	Inf	1	1	1	no	no	no	0	0	0	0.100098	0	0.692631
LOC114324586	uncharacterized LOC114324586	#N/A	Inf	Inf	0.542723	1	1	1	no	no	no	0	0	0	0	0.272603	0.397105
LOC114324587	uncharacterized LOC114324587	#N/A	-0.543212	-1.49348	-0.950271	1	1	1	no	no	no	0	0	0	0.352615	0.241979	0.125233
LOC114324588	collagen alpha-1(XVII) chain-like	#N/A	0	0	0	1	1	1	no	no	no	0	0	0	0	0	0
LOC114324589	uncharacterized LOC114324589	#N/A	Inf	Inf	1.99005	1	1	1	no	no	no	0	0	0	0	0.0297429	0.118154
LOC114324590	uncharacterized LOC114324590	#N/A	0	0	0	1	1	1	no	no	no	0	0	0	0	0	0
LOC114324591	uncharacterized LOC114324591	DUF1676 domain containing protein	Inf	Inf	4.93632	1	0.000379449	0.386876	no	U	no	1	0	1	0	0.190869	5.84409
LOC114324592	uncharacterized LOC114324592	#N/A	0.123517	#NAME?	#NAME?	1	1	1	no	no	no	0	0	0	0.106975	0.116537	0
LOC114324593	uncharacterized LOC114324593	#N/A	Inf	0	#NAME?	1	1	1	no	no	no	0	0	0	0	0.0457362	0
LOC114324594	putative lysozyme-like protein	#N/A	-0.526032	-0.196745	0.329288	0.389172	0.763076	0.596653	no	no	no	0	0	0	3.37287	2.34233	2.94289
LOC114324595	uncharacterized LOC114324595	#N/A	#NAME?	-1.63919	Inf	1	1	1	no	no	no	0	0	0	0.428636	0	0.137607
LOC114324596	#N/A	#N/A	0	0	0	1	1	1	no	no	no	0	0	0	0	0	0
LOC114324597	TBC1 domain family member 20	#N/A	0.485668	0.682358	0.19669	0.184785	0.0562917	0.602363	no	no	no	0	0	0	7.41529	10.3831	11.8998
LOC114324598	uncharacterized LOC114324598	#N/A	Inf	0	#NAME?	1	1	1	no	no	no	0	0	0	0	0.0770351	0
LOC114324599	uncharacterized LOC114324599	#N/A	#NAME?	#NAME?	0	1	1	1	no	no	no	0	0	0	0.100683	0	0
LOC114324600	uncharacterized LOC114324600	#N/A	#NAME?	-2.05652	Inf	1	1	1	no	no	no	0	0	0	0.0450755	0	0.0108359
LOC114324601	uncharacterized LOC114324601	#N/A	0	0	0	1	1	1	no	no	no	0	0	0	0	0	0
LOC114324602	uncharacterized LOC114324602, transcript variant X2	#N/A	0	0	0	1	1	1	no	no	no	0	0	0	0	0	0
LOC114324603	anoctamin-10, transcript variant X2	#N/A	0.311808	0.441152	0.129344	0.336946	0.157414	0.705048	no	no	no	0	0	0	16.0094	19.8719	21.7358
LOC114324604	uncharacterized LOC114324604	#N/A	0	0	0	1	1	1	no	no	no	0	0	0	0	0	0
LOC114324605	transforming growth factor-beta-induced protein ig-h3	#N/A	0.569716	1.24444	0.674729	0.180188	0.00129651	0.0636939	no	U	no	1	0	1	4.15585	6.16824	9.84633
LOC114324606	group XV phospholipase A2-like	#N/A	-0.613785	-0.720705	-0.10692	0.141251	0.0776757	0.842709	no	no	no	0	0	0	9.15286	5.98121	5.55396
LOC114324607	T-box transcription factor TBX20-like, transcript variant X1	#N/A	Inf	Inf	-3.56125	1	1	1	no	no	no	0	0	0	0	0.147631	0.0125065
LOC114324608	T-box transcription factor TBX20-like	#N/A	-0.528032	-1.44532	-0.917292	1	1	1	no	no	no	0	0	0	0.17916	0.124247	0.0657892
LOC114324609	annulin	#N/A	0.0363671	1.13543	1.09907	0.934643	0.00100877	0.000706276	no	U	U	2	0	2	5.27867	5.41342	11.5964
LOC114324610	hemocyte protein-glutamine gamma-glutamyltransferase-like	#N/A	2.05913	1.95001	-0.109115	0.000379449	0.000379449	0.725613	U	U	no	2	0	2	17.673	73.6494	68.2845
LOC114324611	transmembrane protein 231-like	#N/A	-1.16834	-0.481798	0.686546	0.0999829	0.502939	0.365526	no	no	no	0	0	0	3.59481	1.59945	2.57419
LOC114324612	palmitoyltransferase app, transcript variant X2	#N/A	1.14279	1.01828	-0.124508	0.00502268	0.0146345	0.784928	U	U	no	2	0	2	2.96919	6.55621	6.01412
LOC114324613	synaptobrevin homolog YKT6	#N/A	0.754488	1.39457	0.640083	0.0732603	0.00100877	0.0737294	no	U	no	1	0	1	8.66411	14.6166	22.7788
LOC114324614	transmembrane protein 242	#N/A	-0.136458	-0.0151734	0.121285	0.833486	0.9866	0.852198	no	no	no	0	0	0	8.26991	7.52355	8.18339
LOC114324615	protein snail homolog Sna-like	#N/A	0.488618	0.0288231	-0.459795	0.395308	0.963701	0.417702	no	no	no	0	0	0	2.82902	3.9694	2.88611
LOC114324616	tRNA-dihydrouridine(47) synthase [NAD(P)(+)]-like	#N/A	-0.581295	0.0636572	0.644952	0.0461758	0.862284	0.0272973	no	no	no	0	0	0	29.9594	20.0238	31.311
LOC114324617	rho GTPase-activating protein 190	#N/A	-0.436803	0.31777	0.754574	1	1	1	no	no	no	0	0	0	0.530555	0.391958	0.661286
LOC114324618	mitochondrial import inner membrane translocase subunit Tim21	#N/A	0.614837	0.908043	0.293206	0.062595	0.00523323	0.368289	no	no	no	0	0	0	24.1795	37.0281	45.3727
LOC114324619	ninjurin-1-like, transcript variant X1	#N/A	0.14911	0.311268	0.162158	0.745053	0.444182	0.702926	no	no	no	0	0	0	8.69864	9.6458	10.7933
LOC114324620	uncharacterized LOC114324620	#N/A	0	0	0	1	1	1	no	no	no	0	0	0	0	0	0
LOC114324621	PQ-loop repeat-containing protein 1, transcript variant X1	#N/A	1.48179	1.48995	0.00815698	0.0640028	0.0621769	0.987986	no	no	no	0	0	0	1.56587	4.37339	4.39818
LOC114324622	PITH domain-containing protein GA19395	#N/A	0.080112	1.47716	1.39704	0.907124	0.00761138	0.0035009	no	U	U	2	0	2	4.36752	4.6169	12.1591
LOC114324623	lipase member H-like	#N/A	0.522944	2.19098	1.66804	0.216596	0.000379449	0.000379449	no	U	U	2	0	2	43.4813	62.4777	198.543
LOC114324624	uncharacterized LOC114324624	#N/A	Inf	0	#NAME?	1	1	1	no	no	no	0	0	0	0	0.0751501	0
LOC114324626	uncharacterized LOC114324626	#N/A	0	Inf	Inf	1	1	1	no	no	no	0	0	0	0	0	0.151917
LOC114324627	ecdysone receptor, transcript variant X3	#N/A	2.92088	2.76322	-0.157666	1	1	1	no	no	no	0	0	0	0.143887	1.08967	0.976861
LOC114324628	uncharacterized LOC114324628	#N/A	0	0	0	1	1	1	no	no	no	0	0	0	0	0	0
LOC114324630	uncharacterized LOC114324630	#N/A	0	0	0	1	1	1	no	no	no	0	0	0	0	0	0
LOC114324631	uncharacterized LOC114324631	#N/A	0	Inf	Inf	1	1	1	no	no	no	0	0	0	0	0	0.125813
LOC114324632	uncharacterized LOC114324632	#N/A	Inf	0	#NAME?	1	1	1	no	no	no	0	0	0	0	0.0853289	0
LOC114324633	uncharacterized LOC114324633	#N/A	0	0	0	1	1	1	no	no	no	0	0	0	0	0	0
LOC114324634	uncharacterized LOC114324634, transcript variant X1	#N/A	0	0	0	1	1	1	no	no	no	0	0	0	0	0	0
LOC114324635	uncharacterized LOC114324635	#N/A	Inf	Inf	-0.78472	1	1	1	no	no	no	0	0	0	0	0.178835	0.103807
LOC114324636	uncharacterized LOC114324636	#N/A	0.402879	0.711847	0.308969	0.447142	0.148827	0.531663	no	no	no	0	0	0	5.33746	7.05689	8.74223
LOC114324637	uncharacterized LOC114324637	#N/A	0	0	0	1	1	1	no	no	no	0	0	0	0	0	0
LOC114324638	formin-like protein	#N/A	1.07988	0.119643	-0.960235	0.357495	1	0.091087	no	no	no	0	0	0	0.608087	1.28541	0.660665
LOC114324639	uncharacterized LOC114324639	#N/A	-1.17338	-1.26158	-0.088197	0.342219	0.287828	1	no	no	no	0	0	0	2.56786	1.13854	1.07102
LOC114324640	uncharacterized LOC114324640	#N/A	0	0	0	1	1	1	no	no	no	0	0	0	0	0	0
LOC114324641	uncharacterized LOC114324641	#N/A	0	0	0	1	1	1	no	no	no	0	0	0	0	0	0
LOC114324642	glucose dehydrogenase [FAD, quinone]-like	#N/A	0	Inf	Inf	1	1	1	no	no	no	0	0	0	0	0	0.0418597
LOC114324643	glucose dehydrogenase [FAD, quinone]-like	#N/A	-1.75891	-1.61579	0.143126	1	1	1	no	no	no	0	0	0	0.105264	0.0311023	0.0343462
LOC114324644	uncharacterized LOC114324644	#N/A	0	0	0	1	1	1	no	no	no	0	0	0	0	0	0
LOC114324645	zinc finger protein 628-like	#N/A	0.634736	-1.12887	-1.7636	1	1	1	no	no	no	0	0	0	0.0608499	0.0944788	0.0278251
LOC114324646	dynein light chain roadblock-type 2	#N/A	0.00455943	0.247171	0.242612	0.988247	0.454853	0.450966	no	no	no	0	0	0	70.6439	70.8675	83.8457
LOC114324647	trifunctional enzyme subunit beta, mitochondrial	#N/A	-0.0699352	-0.0342133	0.0357218	0.82225	0.915832	0.910303	no	no	no	0	0	0	190.688	181.664	186.219
LOC114324648	uncharacterized LOC114324648	#N/A	0	0	0	1	1	1	no	no	no	0	0	0	0	0	0
LOC114324649	exosome complex component RRP41	#N/A	0.14881	0.728605	0.579795	0.72015	0.0299514	0.0798773	no	no	no	0	0	0	28.0412	31.088	46.4653
LOC114324650	proliferating cell nuclear antigen	#N/A	0.990684	2.42407	1.43339	0.000379449	0.000379449	0.000379449	no	U	U	2	0	2	52.5406	104.405	281.977
LOC114324651	exosome complex component MTR3-like	#N/A	-0.323498	0.390309	0.713807	0.433359	0.309292	0.0473636	no	no	no	0	0	0	24.3132	19.4294	31.8666
LOC114324652	cytochrome b-c1 complex subunit 7-like	#N/A	-0.306347	-0.512037	-0.20569	0.249254	0.0419854	0.451955	no	no	no	0	0	0	931.454	753.255	653.166
LOC114324653	KH domain-containing, RNA-binding, signal transduction-associated protein 2, transcript variant X2	#N/A	0.570407	0.811484	0.241077	0.0394211	0.00182774	0.417911	no	no	no	0	0	0	29.1579	43.2978	51.1725
LOC114324654	EARP-interacting protein homolog	#N/A	-0.648598	-0.300721	0.347877	0.0822513	0.447142	0.390274	no	no	no	0	0	0	18.7671	11.9715	15.236
LOC114324655	uncharacterized LOC114324655	#N/A	0	Inf	Inf	1	1	1	no	no	no	0	0	0	0	0	0.554715
LOC114324656	uncharacterized LOC114324656	#N/A	Inf	0	#NAME?	1	1	1	no	no	no	0	0	0	0	0.0750224	0
LOC114324657	exoglucanase B-like	#N/A	0	0	0	1	1	1	no	no	no	0	0	0	0	0	0
LOC114324658	#N/A	#N/A	0	0	0	1	1	1	no	no	no	0	0	0	0	0	0
LOC114324659	uncharacterized LOC114324659	#N/A	0	0	0	1	1	1	no	no	no	0	0	0	0	0	0
LOC114324660	uncharacterized LOC114324660	#N/A	Inf	Inf	-0.559896	1	1	1	no	no	no	0	0	0	0	0.0197058	0.0133674
LOC114324661	KH domain-containing, RNA-binding, signal transduction-associated protein 2-like, transcript variant X2	#N/A	Inf	Inf	-0.907692	1	1	1	no	no	no	0	0	0	0	0.17074	0.0910107
LOC114324662	#N/A	#N/A	0	0	0	1	1	1	no	no	no	0	0	0	0	0	0
LOC114324663	DNA-directed RNA polymerase II subunit RPB1-like	#N/A	0.494079	0.0539041	-0.440175	0.0599038	0.872344	0.0850406	no	no	no	0	0	0	742.412	1045.63	770.676
LOC114324664	leucine-rich repeat-containing protein AAC1-like	#N/A	-0.848792	-0.580714	0.268077	0.844362	0.881223	0.927491	no	no	no	0	0	0	27.2817	15.1481	18.2414
LOC114324665	fibronectin-binding protein A-like, transcript variant X1	#N/A	-0.600592	0.729509	1.3301	0.797887	0.563148	0.439598	no	no	no	0	0	0	168.642	111.216	279.62
LOC114324666	uncharacterized LOC114324666	#N/A	-0.37745	#NAME?	#NAME?	1	1	1	no	no	no	0	0	0	0.162904	0.125403	0
LOC114324667	serine/threonine-protein kinase ATR	#N/A	2.1802	2.78524	0.605041	0.0555683	0.0220476	0.325016	no	U	no	1	0	1	0.337971	1.53174	2.32981
LOC114324668	mitochondrial intermembrane space import and assembly protein 40-B	#N/A	0.581757	1.04962	0.46786	0.185955	0.00855424	0.288147	no	U	no	1	0	1	22.7544	34.0558	47.1011
LOC114324669	uncharacterized LOC114324669	#N/A	0	0	0	1	1	1	no	no	no	0	0	0	0	0	0
LOC114324670	serine/threonine-protein phosphatase 2A regulatory subunit B'' subunit gamma-like	#N/A	-0.448319	-0.747256	-0.298936	0.18042	0.0216065	0.403895	no	no	no	0	0	0	24.8737	18.2298	14.8181
LOC114324671	XK-related protein 7-like, transcript variant X2	#N/A	0.135264	0.125518	-0.00974568	0.813053	0.829204	0.988057	no	no	no	0	0	0	2.55781	2.80923	2.79032
LOC114324672	metastasis-associated protein MTA3, transcript variant X2	#N/A	1.44383	1.4685	0.0246652	0.00780322	0.00742664	0.960891	U	U	no	2	0	2	1.15817	3.15071	3.20504
LOC114324673	#N/A	#N/A	0	0	0	1	1	1	no	no	no	0	0	0	0	0	0
LOC114324674	uncharacterized LOC114324674	#N/A	0	0	0	1	1	1	no	no	no	0	0	0	0	0	0
LOC114324676	protein GVQW3-like	#N/A	0	0	0	1	1	1	no	no	no	0	0	0	0	0	0
LOC114324677	uncharacterized LOC114324677	#N/A	0	0	0	1	1	1	no	no	no	0	0	0	0	0	0
LOC114324678	uncharacterized LOC114324678	#N/A	0	Inf	Inf	1	1	1	no	no	no	0	0	0	0	0	1.33061
LOC114324679	tensin	#N/A	-0.000651561	-0.77466	-0.774008	0.997107	0.000379449	0.000379449	no	no	no	0	0	0	45.9051	45.8844	26.8328
LOC114324680	uncharacterized LOC114324680	#N/A	0	Inf	Inf	1	1	1	no	no	no	0	0	0	0	0	0.0972554
LOC114324681	uncharacterized LOC114324681	#N/A	#NAME?	#NAME?	0	1	1	1	no	no	no	0	0	0	0.0240618	0	0
LOC114324682	15-hydroxyprostaglandin dehydrogenase [NAD(+)]-like, transcript variant X1	#N/A	0.0976127	0.369854	0.272241	0.819843	0.306592	0.482913	no	no	no	0	0	0	14.1566	15.1475	18.2934
LOC114324683	uncharacterized LOC114324683	#N/A	0	0	0	1	1	1	no	no	no	0	0	0	0	0	0
LOC114324684	uncharacterized LOC114324684	#N/A	-1.0623	#NAME?	#NAME?	1	1	1	no	no	no	0	0	0	1.04455	0.500203	0
LOC114324685	GATA zinc finger domain-containing protein 14	#N/A	-0.939058	-2.02456	-1.0855	1	1	1	no	no	no	0	0	0	0.581713	0.303406	0.142973
LOC114324686	uncharacterized LOC114324686	#N/A	0	0	0	1	1	1	no	no	no	0	0	0	0	0	0
LOC114324700	uncharacterized LOC114324700	#N/A	Inf	0	#NAME?	1	1	1	no	no	no	0	0	0	0	0.312703	0
LOC114324701	ubiquitin carboxyl-terminal hydrolase CYLD, transcript variant X1	#N/A	0.328161	-0.269315	-0.597476	0.401343	0.527449	0.093641	no	no	no	0	0	0	2.37918	2.98686	1.97404
LOC114324702	tripartite motif-containing protein 44-like	#N/A	0	0	0	1	1	1	no	no	no	0	0	0	0	0	0
LOC114324703	uncharacterized LOC114324703	#N/A	0	0	0	1	1	1	no	no	no	0	0	0	0	0	0
LOC114324704	uncharacterized LOC114324704	#N/A	0	0	0	1	1	1	no	no	no	0	0	0	0	0	0
LOC114324705	uncharacterized LOC114324705	#N/A	-1.25807	-1.53158	-0.273513	0.136404	0.0751351	0.806297	no	no	no	0	0	0	244.699	102.31	84.641
LOC114324706	uncharacterized LOC114324706	#N/A	#NAME?	-1.9476	Inf	1	1	1	no	no	no	0	0	0	0.438639	0	0.113716
LOC114324707	uncharacterized LOC114324707, transcript variant X2	#N/A	Inf	Inf	-1.55585	1	1	1	no	no	no	0	0	0	0	0.145038	0.0493314
LOC114324708	uncharacterized LOC114324708	#N/A	0	0	0	1	1	1	no	no	no	0	0	0	0	0	0
LOC114324709	uncharacterized LOC114324709	#N/A	0	0	0	1	1	1	no	no	no	0	0	0	0	0	0
LOC114324710	uncharacterized LOC114324710	#N/A	0	0	0	1	1	1	no	no	no	0	0	0	0	0	0
LOC114324711	uncharacterized LOC114324711	#N/A	0	Inf	Inf	1	1	1	no	no	no	0	0	0	0	0	0.0407638
LOC114324713	uncharacterized LOC114324713	#N/A	0	0	0	1	1	1	no	no	no	0	0	0	0	0	0
LOC114324714	uncharacterized LOC114324714	#N/A	0	0	0	1	1	1	no	no	no	0	0	0	0	0	0
LOC114324715	uncharacterized LOC114324715	#N/A	-2.16661	-0.720763	1.44585	1	1	1	no	no	no	0	0	0	0.781879	0.174151	0.474426
LOC114324716	uncharacterized LOC114324716	#N/A	-3.07425	-1.10572	1.96853	1	1	1	no	no	no	0	0	0	0.760352	0.0902762	0.353313
LOC114324717	uncharacterized LOC114324717	#N/A	0	0	0	1	1	1	no	no	no	0	0	0	0	0	0
LOC114324718	uncharacterized LOC114324718	#N/A	0	0	0	1	1	1	no	no	no	0	0	0	0	0	0
LOC114324719	uncharacterized LOC114324719	#N/A	1.36071	1.80418	0.443472	1	1	1	no	no	no	0	0	0	0.14027	0.360229	0.489865
LOC114324720	uncharacterized LOC114324720	#N/A	0	0	0	1	1	1	no	no	no	0	0	0	0	0	0
LOC114324721	lachesin-like	#N/A	Inf	0	#NAME?	1	1	1	no	no	no	0	0	0	0	0.0353845	0
LOC114324722	uncharacterized LOC114324722	#N/A	#NAME?	#NAME?	0	1	1	1	no	no	no	0	0	0	0.067057	0	0
LOC114324723	UDP-glucuronosyltransferase 2B13-like	#N/A	-1.18453	-1.45597	-0.271438	1	1	1	no	no	no	0	0	0	0.669808	0.294693	0.244151
LOC114324724	uncharacterized LOC114324724	#N/A	0	0	0	1	1	1	no	no	no	0	0	0	0	0	0
LOC114324725	uncharacterized LOC114324725	#N/A	0	0	0	1	1	1	no	no	no	0	0	0	0	0	0
LOC114324726	protein D3-like, transcript variant X2	#N/A	-0.188581	-0.197272	-0.00869102	0.536919	0.519698	0.979068	no	no	no	0	0	0	119.107	104.512	103.884
LOC114324727	uncharacterized LOC114324727	#N/A	0	0	0	1	1	1	no	no	no	0	0	0	0	0	0
LOC114324729	uncharacterized LOC114324729	#N/A	0	0	0	1	1	1	no	no	no	0	0	0	0	0	0
LOC114324730	zinc finger protein 853-like	#N/A	0	0	0	1	1	1	no	no	no	0	0	0	0	0	0
LOC114324731	phenoloxidase-activating factor 2-like	#N/A	-0.263313	-0.458767	-0.195454	0.421183	0.146239	0.569716	no	no	no	0	0	0	29.8568	24.8759	21.7241
LOC114324732	phenoloxidase-activating factor 2-like, transcript variant X2	#N/A	-0.273308	0.0989103	0.372218	0.299541	0.738385	0.13995	no	no	no	0	0	0	195.67	161.901	209.556
LOC114324733	uncharacterized LOC114324733	#N/A	1.34081	1.06118	-0.279628	1	1	1	no	no	no	0	0	0	0.339169	0.859092	0.707723
LOC114324734	uncharacterized LOC114324734	#N/A	1.63036	2.70529	1.07493	0.241003	0.110949	0.178233	no	no	no	0	0	0	4.27885	13.2469	27.9061
LOC114324735	UDP-glucuronosyltransferase 2C1-like	#N/A	2.3991	1.84713	-0.551967	0.000379449	0.000379449	0.159115	U	U	no	2	0	2	2.57599	13.5876	9.26797
LOC114324736	uncharacterized LOC114324736	#N/A	-0.941913	-1.27524	-0.333324	0.0549792	0.00965542	0.586425	no	D	no	0	1	1	8.38852	4.36658	3.46578
LOC114324737	zinc finger protein 235-like, transcript variant X1	#N/A	-1.2206	-2.25274	-1.03214	1	1	1	no	no	no	0	0	0	0.97934	0.42024	0.20549
LOC114324738	uncharacterized LOC114324738	#N/A	0	0	0	1	1	1	no	no	no	0	0	0	0	0	0
LOC114324739	protein SERAC1	#N/A	-0.214775	-0.134853	0.079922	0.566764	0.736427	0.849171	no	no	no	0	0	0	16.5554	14.2655	15.0781
LOC114324740	uncharacterized LOC114324740	#N/A	0	0	0	1	1	1	no	no	no	0	0	0	0	0	0
LOC114324741	U4/U6 small nuclear ribonucleoprotein Prp3	#N/A	0.439375	1.49489	1.05552	0.483259	0.0105278	0.0257341	no	U	U	2	0	2	1.60494	2.17633	4.52341
LOC114324742	proton-coupled folate transporter-like	#N/A	-0.226075	-1.43971	-1.21363	0.661557	0.00372577	0.0193767	no	D	D	0	2	2	9.33012	7.97686	3.43947
LOC114324743	uncharacterized LOC114324743	#N/A	Inf	0	#NAME?	1	1	1	no	no	no	0	0	0	0	0.0192001	0
LOC114324744	proton-coupled folate transporter-like	#N/A	0.442496	0.602337	0.159841	0.607325	0.437972	0.849677	no	no	no	0	0	0	1.32632	1.80241	2.01358
LOC114324745	proton-coupled folate transporter-like, transcript variant X2	#N/A	1.35669	2.21531	0.85862	1	0.37412	0.240162	no	no	no	0	0	0	0.345832	0.885667	1.60598
LOC114324746	UDP-glucuronosyltransferase 2B20-like, transcript variant X2	#N/A	-0.526021	-0.677118	-0.151097	0.134105	0.0522835	0.733382	no	no	no	0	0	0	21.9837	15.2669	13.7489
LOC114324747	uncharacterized LOC114324747	#N/A	0	Inf	Inf	1	1	1	no	no	no	0	0	0	0	0	0.158265
LOC114324748	proton-coupled folate transporter-like	#N/A	2.57908	5.7532	3.17412	1	0.360882	0.0253223	no	no	U	1	0	1	0.0435564	0.260275	2.3493
LOC114324749	proton-coupled folate transporter-like	#N/A	Inf	0	#NAME?	1	1	1	no	no	no	0	0	0	0	0.0353351	0
LOC114324750	proton-coupled folate transporter-like	#N/A	0	Inf	Inf	1	1	1	no	no	no	0	0	0	0	0	0.0459179
LOC114324751	uncharacterized LOC114324751	#N/A	0	0	0	1	1	1	no	no	no	0	0	0	0	0	0
LOC114324752	uncharacterized protein DDB_G0271670-like	#N/A	0	0	0	1	1	1	no	no	no	0	0	0	0	0	0
LOC114324753	uncharacterized LOC114324753	#N/A	0	0	0	1	1	1	no	no	no	0	0	0	0	0	0
LOC114324754	uncharacterized LOC114324754	#N/A	0	0	0	1	1	1	no	no	no	0	0	0	0	0	0
LOC114324755	uncharacterized LOC114324755	perlucin-like	3.28361	-1.19216	-4.47577	0.000379449	0.0584243	0.000379449	U	no	D	1	1	2	3.96589	38.6194	1.73566
LOC114324756	U4 spliceosomal RNA	#N/A	0	0	0	1	1	1	no	no	no	0	0	0	0	0	0
LOC114324757	ras-related protein Rab-3, transcript variant X2	#N/A	-0.218473	0.673226	0.891699	0.756662	0.262389	0.129623	no	no	no	0	0	0	2.34873	2.01867	3.74537
LOC114324758	uncharacterized LOC114324758, transcript variant X7	#N/A	-0.566943	-0.750185	-0.183242	0.05207	0.00947961	0.603951	no	no	no	0	0	0	9.7373	6.57312	5.78909
LOC114324759	uncharacterized LOC114324759	#N/A	0	0	0	1	1	1	no	no	no	0	0	0	0	0	0
LOC114324760	uncharacterized LOC114324760	#N/A	0	Inf	Inf	1	1	1	no	no	no	0	0	0	0	0	0.0634536
LOC114324761	uncharacterized LOC114324761	#N/A	0	0	0	1	1	1	no	no	no	0	0	0	0	0	0
LOC114324762	uncharacterized LOC114324762	#N/A	0	0	0	1	1	1	no	no	no	0	0	0	0	0	0
LOC114324763	uncharacterized LOC114324763	#N/A	#NAME?	-0.504242	Inf	1	1	1	no	no	no	0	0	0	0.333129	0	0.234866
LOC114324764	uncharacterized LOC114324764	#N/A	-1.06318	1.11483	2.17801	1	1	1	no	no	no	0	0	0	0.572086	0.273787	1.23897
LOC114324765	high mobility group protein 20A-like, transcript variant X2	#N/A	-0.789796	-0.644749	0.145048	0.00893648	0.0349251	0.697774	no	no	no	0	0	0	31.5656	18.2584	20.1895
LOC114324766	ER membrane protein complex subunit 7 homolog	#N/A	0.104505	-0.100542	-0.205047	0.750621	0.757695	0.486351	no	no	no	0	0	0	134.245	144.33	125.208
LOC114324767	odorant receptor 63a-like	#N/A	0	0	0	1	1	1	no	no	no	0	0	0	0	0	0
LOC114324768	zinc finger protein 28-like	#N/A	-0.658617	-0.941384	-0.282767	1	1	1	no	no	no	0	0	0	1.50962	0.956322	0.786109
LOC114324769	zinc finger protein 678-like	#N/A	-3.45783	#NAME?	#NAME?	1	1	1	no	no	no	0	0	0	0.240391	0.0218779	0
LOC114324770	zinc finger protein 235-like	#N/A	-2.13117	-0.0205229	2.11065	1	1	1	no	no	no	0	0	0	0.846248	0.193175	0.834295
LOC114324771	uncharacterized LOC114324771	#N/A	0	0	0	1	1	1	no	no	no	0	0	0	0	0	0
LOC114324772	glutamate receptor ionotropic, NMDA 3A-like	#N/A	Inf	Inf	-3.41253	1	1	1	no	no	no	0	0	0	0	0.0416951	0.00391572
LOC114324773	pancreatic triacylglycerol lipase-like	#N/A	#NAME?	#NAME?	0	1	1	1	no	no	no	0	0	0	0.0355062	0	0
LOC114324774	acetylcholine receptor subunit alpha-like 2	#N/A	0.397949	-0.607327	-1.00528	0.562319	0.414589	0.120006	no	no	no	0	0	0	1.67275	2.20408	1.09802
LOC114324775	zinc finger protein 91-like	#N/A	2.15311	2.6619	0.508785	1	1	1	no	no	no	0	0	0	0.112061	0.49843	0.709192
LOC114324776	inhibitory POU protein	#N/A	Inf	0	#NAME?	1	1	1	no	no	no	0	0	0	0	0.0263371	0
LOC114324777	uncharacterized LOC114324777	#N/A	0	0	0	1	1	1	no	no	no	0	0	0	0	0	0
LOC114324778	endoplasmic reticulum chaperone BiP-like	#N/A	-0.123373	-1.71778	-1.59441	1	1	1	no	no	no	0	0	0	0.219616	0.201616	0.0667667
LOC114324779	zinc finger protein 423-like	#N/A	0	Inf	Inf	1	1	1	no	no	no	0	0	0	0	0	0.10129
LOC114324780	uncharacterized LOC114324780	#N/A	-2.69083	#NAME?	#NAME?	1	1	1	no	no	no	0	0	0	1.07081	0.165841	0
LOC114324781	mediator of RNA polymerase II transcription subunit 12-like, transcript variant X2	#N/A	0.495769	-0.754685	-1.25045	1	1	1	no	no	no	0	0	0	0.480474	0.677502	0.284765
LOC114324782	hexokinase type 2-like	#N/A	Inf	Inf	2.53222	1	1	1	no	no	no	0	0	0	0	0.0170954	0.0988903
LOC114324783	phospholipid phosphatase 6	#N/A	0.976965	1.53341	0.556448	0.0146345	0.000379449	0.083278	no	U	no	1	0	1	17.2819	34.0162	50.0258
LOC114324784	clavesin-2-like	#N/A	-0.154886	0.479917	0.634803	0.694617	0.155935	0.0473636	no	no	no	0	0	0	24.1724	21.7117	33.7124
LOC114324785	uncharacterized LOC114324785	#N/A	-0.782756	-0.235574	0.547181	0.0379999	0.566875	0.153312	no	no	no	0	0	0	12.8229	7.45336	10.8911
LOC114324786	titin-like, transcript variant X3	#N/A	-0.274559	-0.613981	-0.339422	0.277886	0.0101797	0.185104	no	no	no	0	0	0	49.8936	41.2472	32.6001
LOC114324787	sorting nexin-16	#N/A	-0.657393	-1.25561	-0.598214	0.0766751	0.00156449	0.149982	no	D	no	0	1	1	17.28	10.9559	7.23717
LOC114324788	negative elongation factor E	#N/A	-1.24927	-0.798309	0.450957	0.000706276	0.0264578	0.269452	D	no	no	0	1	1	18.214	7.66194	10.4735
LOC114324789	potassium voltage-gated channel protein Shab, transcript variant X1	#N/A	1.23546	-0.261161	-1.49662	1	1	1	no	no	no	0	0	0	0.155946	0.367187	0.130124
LOC114324790	uncharacterized LOC114324790	#N/A	0	0	0	1	1	1	no	no	no	0	0	0	0	0	0
LOC114324791	probable ATP-dependent RNA helicase DDX20	#N/A	-0.377718	-0.544369	-0.166651	0.294515	0.118306	0.675661	no	no	no	0	0	0	7.61902	5.86401	5.22429
LOC114324792	nucleoredoxin-like	#N/A	-0.601118	-2.05826	-1.45714	0.182615	0.00129651	0.012949	no	D	D	0	2	2	4.95121	3.26405	1.18881
LOC114324793	uncharacterized LOC114324793	#N/A	1.83978	#NAME?	#NAME?	1	1	1	no	no	no	0	0	0	0.332076	1.18868	0
LOC114324794	keratin-associated protein 16-1-like	#N/A	-2.30084	#NAME?	#NAME?	1	1	1	no	no	no	0	0	0	0.446485	0.0906118	0
LOC114324795	serine protease gd-like	#N/A	-0.204966	-1.17404	-0.969071	0.55056	0.00100877	0.0039448	no	D	no	0	1	1	15.6113	13.5437	6.91861
LOC114324796	serine protease gd-like, transcript variant X1	#N/A	-0.697245	-1.35977	-0.662528	0.00704536	0.000379449	0.0193767	no	D	no	0	1	1	59.6695	36.8011	23.2499
LOC114324797	nucleolar protein dao-5-like, transcript variant X1	#N/A	-1.33545	-1.98412	-0.648672	0.000379449	0.000379449	0.137974	D	D	no	0	2	2	20.1233	7.97427	5.08652
LOC114324798	serine protease gd-like, transcript variant X1	#N/A	-0.438253	-0.984279	-0.546026	0.336912	0.0337265	0.272959	no	no	no	0	0	0	5.35698	3.9536	2.70784
LOC114324799	galectin-8-like, transcript variant X3	#N/A	1.99504	2.9711	0.976059	0.00129651	0.000379449	0.0366741	U	U	no	2	0	2	1.0085	4.02017	7.90801
LOC114324800	uncharacterized LOC114324800	#N/A	0	0	0	1	1	1	no	no	no	0	0	0	0	0	0
LOC114324801	uncharacterized LOC114324801	#N/A	0.83888	0.483376	-0.355505	0.0590045	0.316453	0.426117	no	no	no	0	0	0	11.6207	20.7856	16.2459
LOC114324802	membrane-associated tyrosine- and threonine-specific cdc2-inhibitory kinase-like	#N/A	0.151897	-0.308033	-0.45993	1	1	1	no	no	no	0	0	0	0.890271	0.989117	0.719109
LOC114324803	neuralized-like protein 4	#N/A	-0.222852	0.134175	0.357028	1	1	1	no	no	no	0	0	0	0.430871	0.3692	0.472865
LOC114324804	general transcription factor II-I repeat domain-containing protein 2-like	#N/A	0	0	0	1	1	1	no	no	no	0	0	0	0	0	0
LOC114324805	piezo-type mechanosensitive ion channel component, transcript variant X3	#N/A	1.61701	1.56661	-0.0503951	0.000379449	0.000379449	0.894236	U	U	no	2	0	2	2.66205	8.1655	7.8852
LOC114324806	acyl-coenzyme A thioesterase 9, mitochondrial-like, transcript variant X2	#N/A	0.888541	0.270284	-0.618256	0.100647	0.668118	0.220081	no	no	no	0	0	0	2.53322	4.68976	3.05518
LOC114324807	dolichyldiphosphatase 1-like	#N/A	0.267206	0.392143	0.124938	0.459994	0.259512	0.745212	no	no	no	0	0	0	37.4019	45.0123	49.0841
LOC114324808	DNA-directed RNA polymerase II subunit RPB3	#N/A	0.182034	0.297859	0.115825	0.596441	0.36689	0.747641	no	no	no	0	0	0	48.0384	54.4987	59.0545
LOC114324809	uncharacterized LOC114324809, transcript variant X2	#N/A	-0.359467	-0.0205283	0.338939	0.371403	0.964931	0.411029	no	no	no	0	0	0	9.34639	7.28507	9.21434
LOC114324810	uncharacterized LOC114324810, transcript variant X1	#N/A	1.27018	1.99722	0.727041	1	0.00666228	0.177258	no	U	no	1	0	1	0.349287	0.842449	1.39446
LOC114324811	signal-induced proliferation-associated 1-like protein 1, transcript variant X8	#N/A	0.839297	0.245388	-0.593909	1	1	1	no	no	no	0	0	0	0.491327	0.879072	0.582425
LOC114324812	uncharacterized LOC114324812	#N/A	0	Inf	Inf	1	1	1	no	no	no	0	0	0	0	0	0.0148953
LOC114324813	vacuolar protein sorting-associated protein 52 homolog	#N/A	-0.349509	-0.380914	-0.0314051	0.321504	0.289446	0.942422	no	no	no	0	0	0	14.7659	11.589	11.3395
LOC114324814	40S ribosomal protein S18	#N/A	-0.787061	-1.12168	-0.334623	0.000706276	0.000379449	0.183218	no	D	no	0	1	1	5500.23	3187.51	2527.67
LOC114324815	uncharacterized LOC114324815	#N/A	#NAME?	-0.606296	Inf	1	1	1	no	no	no	0	0	0	0.213707	0	0.14038
LOC114324816	endophilin-B1, transcript variant X1	#N/A	0.804699	0.633148	-0.171551	0.268585	0.386354	0.799738	no	no	no	0	0	0	0.890903	1.55621	1.38174
LOC114324817	acetylcholinesterase-like, transcript variant X2	#N/A	1.12686	0.469376	-0.657486	0.096484	1	0.223576	no	no	no	0	0	0	0.877739	1.91683	1.21524
LOC114324818	uncharacterized LOC114324818	#N/A	0	0	0	1	1	1	no	no	no	0	0	0	0	0	0
LOC114324819	uncharacterized LOC114324819	#N/A	0	0	0	1	1	1	no	no	no	0	0	0	0	0	0
LOC114324820	protein PFC0760c-like	#N/A	0	Inf	Inf	1	1	1	no	no	no	0	0	0	0	0	0.0130817
LOC114324821	multidrug resistance-associated protein 4-like	#N/A	0.0226701	0.16006	0.13739	0.947455	0.591251	0.650577	no	no	no	0	0	0	32.9741	33.4963	36.8431
LOC114324822	uncharacterized LOC114324822	#N/A	-0.885571	-0.798235	0.0873352	0.0151229	0.0261741	0.854216	no	no	no	0	0	0	14.5379	7.869	8.36007
LOC114324823	probable actin-related protein 2/3 complex subunit 2	#N/A	0.971297	1.44761	0.476311	0.00305531	0.000379449	0.113881	no	U	no	1	0	1	10.8555	21.2834	29.6091
LOC114324824	nuclear RNA export factor 1-like	#N/A	-0.450046	-0.0454201	0.404625	0.217509	0.915379	0.260147	no	no	no	0	0	0	9.76854	7.15076	9.46579
LOC114324825	uncharacterized LOC114324825	#N/A	0	0	0	1	1	1	no	no	no	0	0	0	0	0	0
LOC114324826	zinc transporter ZIP1-like	#N/A	0	0	0	1	1	1	no	no	no	0	0	0	0	0	0
LOC114324827	zinc transporter ZIP1-like	#N/A	0	0	0	1	1	1	no	no	no	0	0	0	0	0	0
LOC114324828	uncharacterized LOC114324828	#N/A	0	0	0	1	1	1	no	no	no	0	0	0	0	0	0
LOC114324829	uncharacterized LOC114324829	#N/A	0.331081	0.87603	0.544948	0.607997	0.120624	0.317114	no	no	no	0	0	0	1.35842	1.70884	2.49314
LOC114324830	xanthine dehydrogenase-like	#N/A	1.75601	1.46554	-0.290468	0.000379449	0.000379449	0.330217	U	U	no	2	0	2	6.96722	23.5326	19.2412
LOC114324831	protein O-mannosyl-transferase TMTC1-like	#N/A	-0.654529	-2.32522	-1.67069	0.0957271	0.000379449	0.00257309	no	D	D	0	2	2	12.435	7.89977	2.48134
LOC114324832	alkaline phosphatase-like	#N/A	-0.0416761	-1.24105	-1.19938	1	1	1	no	no	no	0	0	0	0.221484	0.215177	0.093702
LOC114324833	zinc transporter ZIP3-like, transcript variant X3	#N/A	-0.545846	-0.208089	0.337756	0.0367941	0.469919	0.225268	no	no	no	0	0	0	190.168	130.263	164.625
LOC114324834	#N/A	#N/A	1.94639	2.40941	0.463025	1	1	1	no	no	no	0	0	0	0.150474	0.579941	0.799407
LOC114324835	uncharacterized LOC114324835	#N/A	0.923222	0.941366	0.0181439	1	1	1	no	no	no	0	0	0	0.117075	0.222015	0.224825
LOC114324836	heparan-alpha-glucosaminide N-acetyltransferase-like	#N/A	0.0672574	0.461567	0.394309	0.877551	0.176819	0.244888	no	no	no	0	0	0	18.7312	19.6251	25.7936
LOC114324837	facilitated trehalose transporter Tret1-like	#N/A	1.38557	2.96274	1.57718	1	0.0119155	0.0100086	no	U	U	2	0	2	0.252248	0.659061	1.96654
LOC114324838	protein singed wings 2, transcript variant X1	#N/A	0.168115	0.125493	-0.0426218	0.628117	0.728982	0.911232	no	no	no	0	0	0	29.588	33.2448	32.277
LOC114324839	xanthine dehydrogenase-like	#N/A	0.447346	1.65323	1.20588	1	1	1	no	no	no	0	0	0	0.362544	0.494339	1.14033
LOC114324840	nuclear pore complex protein Nup85	#N/A	1.25468	2.09475	0.840067	0.000379449	0.000379449	0.00257309	U	U	no	2	0	2	8.52383	20.3391	36.4097
LOC114324841	homeobox protein Nkx-2.2a-like	#N/A	0.794252	0.412792	-0.381459	0.174121	0.484145	0.44355	no	no	no	0	0	0	1.81506	3.14764	2.41632
LOC114324842	lysosomal thioesterase PPT2 homolog	#N/A	-0.871059	-1.66162	-0.790561	0.0319996	0.000379449	0.110595	no	D	no	0	1	1	17.0814	9.33916	5.39915
LOC114324843	trypsin-like	#N/A	Inf	Inf	-2.33209	1	1	1	no	no	no	0	0	0	0	0.313108	0.062182
LOC114324844	mannose-P-dolichol utilization defect 1 protein homolog	#N/A	0.664982	0.914455	0.249472	0.0112284	0.000379449	0.390106	no	no	no	0	0	0	104.332	165.423	196.65
LOC114324845	uncharacterized LOC114324845	#N/A	0	Inf	Inf	1	1	1	no	no	no	0	0	0	0	0	0.0335625
LOC114324846	para-nitrobenzyl esterase-like, transcript variant X1	#N/A	0.524637	-0.0492229	-0.57386	0.0284347	0.874146	0.0132868	no	no	no	0	0	0	395.653	569.176	382.382
LOC114324847	uncharacterized LOC114324847	#N/A	Inf	0	#NAME?	1	1	1	no	no	no	0	0	0	0	0.319418	0
LOC114324848	nucleoporin SEH1	#N/A	0.185735	0.337119	0.151384	0.594752	0.294784	0.665193	no	no	no	0	0	0	35.6433	40.5405	45.0257
LOC114324849	aquaporin AQPAe.a, transcript variant X3	#N/A	0.374599	0.812138	0.437539	0.144387	0.000379449	0.0800838	no	no	no	0	0	0	455.316	590.308	799.449
LOC114324850	uncharacterized LOC114324850	#N/A	-0.142904	0.316651	0.459555	0.739121	0.419199	0.217822	no	no	no	0	0	0	10.5166	9.5248	13.0977
LOC114324851	fatty acyl-CoA reductase wat-like	#N/A	-1.50433	-1.07377	0.430566	1	1	1	no	no	no	0	0	0	0.323411	0.114	0.153645
LOC114324852	collagen and calcium-binding EGF domain-containing protein 1-like	#N/A	0.49079	0.329101	-0.161689	0.402775	0.608354	0.808231	no	no	no	0	0	0	1.55945	2.19136	1.95903
LOC114324853	uncharacterized LOC114324853	#N/A	1.03158	-2.0576	-3.08918	1	1	1	no	no	no	0	0	0	0.309827	0.633366	0.074425
LOC114324854	probable cytochrome P450 6a13	#N/A	0	0	0	1	1	1	no	no	no	0	0	0	0	0	0
LOC114324855	probable cytochrome P450 6a17	#N/A	Inf	0	#NAME?	1	1	1	no	no	no	0	0	0	0	0.0787958	0
LOC114324856	cytochrome P450 6a2-like	#N/A	-0.0191598	-0.312989	-0.29383	0.965732	0.411068	0.452576	no	no	no	0	0	0	7.71024	7.60852	6.20653
LOC114324857	cytochrome P450 6a2-like	#N/A	0	Inf	Inf	1	1	1	no	no	no	0	0	0	0	0	0.0665001
LOC114324858	follicle-stimulating hormone receptor-like	#N/A	0.723974	0.454535	-0.269439	1	1	1	no	no	no	0	0	0	0.0860024	0.142052	0.117853
LOC114324859	probable cytochrome P450 6a13	#N/A	0	0	0	1	1	1	no	no	no	0	0	0	0	0	0
LOC114324860	probable cytochrome P450 6a13, transcript variant X1	#N/A	1.18699	0.926007	-0.260983	1	1	1	no	no	no	0	0	0	0.146655	0.333901	0.278646
LOC114324861	uncharacterized LOC114324861, transcript variant X1	#N/A	Inf	0	#NAME?	1	1	1	no	no	no	0	0	0	0	0.00968622	0
LOC114324862	probable cytochrome P450 6a17	#N/A	0	Inf	Inf	1	1	1	no	no	no	0	0	0	0	0	0.124058
LOC114324863	probable cytochrome P450 6a13, transcript variant X1	#N/A	0.411179	0.466669	0.0554893	0.116865	0.0731547	0.861848	no	no	no	0	0	0	95.2166	126.616	131.581
LOC114324864	probable cytochrome P450 6a13	#N/A	-0.92382	-1.69849	-0.774668	0.000379449	0.000379449	0.00156449	no	D	no	0	1	1	531.386	280.1	163.725
LOC114324865	testicular acid phosphatase homolog	#N/A	1.53364	2.69503	1.16139	0.000379449	0.000379449	0.000379449	U	U	U	3	0	3	11.01	31.8756	71.297
LOC114324866	uncharacterized protein CG43867-like, transcript variant X1	#N/A	-0.250025	-1.57937	-1.32935	0.577037	0.000706276	0.0035009	no	D	D	0	2	2	2.01202	1.69187	0.673276
LOC114324867	uncharacterized LOC114324867, transcript variant X1	#N/A	-1.62766	-2.30576	-0.678095	0.000379449	0.000379449	0.163331	D	D	no	0	2	2	25.8163	8.35445	5.22144
LOC114324868	facilitated trehalose transporter Tret1-like	#N/A	-1.21707	-3.20617	-1.9891	0.165626	0.00685083	0.0771942	no	D	no	0	1	1	29.1129	12.5231	3.15451
LOC114324869	facilitated trehalose transporter Tret1-like	#N/A	Inf	Inf	-0.105481	1	1	1	no	no	no	0	0	0	0	0.270998	0.251892
LOC114324870	facilitated trehalose transporter Tret1-like	#N/A	0.339374	1.06104	0.721665	0.640278	0.0664488	0.227491	no	no	no	0	0	0	9.77285	12.3647	20.3904
LOC114324871	facilitated trehalose transporter Tret1-like	#N/A	0.0894316	-0.0300628	-0.119494	1	1	1	no	no	no	0	0	0	0.840178	0.893908	0.822851
LOC114324872	facilitated trehalose transporter Tret1-like	#N/A	6.64691	8.02229	1.37538	0.323305	0.293624	0.25309	no	no	no	0	0	0	0.12602	12.6287	32.7634
LOC114324873	facilitated trehalose transporter Tret1-like	#N/A	8.07565	6.63117	-1.44448	0.351592	0.602278	0.547079	no	no	no	0	0	0	0.0268808	7.25197	2.66455
LOC114324874	facilitated trehalose transporter Tret1-like	#N/A	7.87872	9.12655	1.24782	0.329039	0.326366	0.35287	no	no	no	0	0	0	0.0256129	6.02824	14.316
LOC114324875	facilitated trehalose transporter Tret1-like	#N/A	3.59158	3.18744	-0.404147	0.325016	0.441653	0.887626	no	no	no	0	0	0	0.42925	5.1747	3.91043
LOC114324876	facilitated trehalose transporter Tret1-like	#N/A	1.71791	-1.36262	-3.08053	1	1	1	no	no	no	0	0	0	0.112981	0.37166	0.0439354
LOC114324877	facilitated trehalose transporter Tret1-like	#N/A	5.49938	6.00602	0.50664	0.256643	0.256643	0.687986	no	no	no	0	0	0	0.176003	7.96157	11.3113
LOC114324878	uncharacterized LOC114324878	#N/A	-1.08765	-1.39217	-0.304525	1	1	1	no	no	no	0	0	0	1.34287	0.631856	0.51162
LOC114324879	facilitated trehalose transporter Tret1-like	#N/A	-1.06015	-3.54098	-2.48083	0.00209044	0.000379449	0.000379449	D	D	D	0	3	3	28.3968	13.6186	2.43965
LOC114324880	probable cytochrome P450 6a13	#N/A	-1.94347	-2.19998	-0.256508	1	1	1	no	no	no	0	0	0	0.101536	0.0263984	0.0220984
LOC114324881	probable cytochrome P450 6a13, transcript variant X2	#N/A	#NAME?	1.12187	Inf	1	1	1	no	no	no	0	0	0	0.0213494	0	0.0464626
LOC114324882	60S ribosomal protein L23-like	#N/A	Inf	0	#NAME?	1	1	1	no	no	no	0	0	0	0	0.196024	0
LOC114324883	acetylcholine receptor subunit alpha-like	#N/A	0	Inf	Inf	1	1	1	no	no	no	0	0	0	0	0	0.0236406
LOC114324884	phosphoinositide 3-kinase adapter protein 1-like, transcript variant X1	#N/A	-0.0475919	-0.762442	-0.71485	0.918901	0.0466512	0.0584243	no	no	no	0	0	0	4.59878	4.44955	2.71097
LOC114324885	uncharacterized LOC114324885	#N/A	0	0	0	1	1	1	no	no	no	0	0	0	0	0	0
LOC114324886	putative inhibitor of apoptosis	#N/A	0	0	0	1	1	1	no	no	no	0	0	0	0	0	0
LOC114324887	coiled-coil domain-containing protein 58	#N/A	0.108972	0.578353	0.469381	0.794044	0.0778916	0.155935	no	no	no	0	0	0	56.895	61.359	84.9525
LOC114324888	J domain-containing protein, transcript variant X2	#N/A	0.0402476	-0.401356	-0.441604	0.94556	0.460191	0.392774	no	no	no	0	0	0	4.9035	5.04222	3.71267
LOC114324889	neutral ceramidase, transcript variant X1	#N/A	-0.55154	-1.87105	-1.31951	0.0296876	0.000379449	0.000379449	no	D	D	0	2	2	164.38	112.155	44.9372
LOC114324890	hypoxia up-regulated protein 1	#N/A	1.1571	1.94531	0.788208	0.000379449	0.000379449	0.00100877	U	U	no	2	0	2	8.65405	19.2993	33.3286
LOC114324891	uncharacterized LOC114324891, transcript variant X1	#N/A	-0.512165	-0.811447	-0.299282	0.047615	0.00233583	0.29331	no	no	no	0	0	0	141.914	99.506	80.8642
LOC114324892	tubby-related protein 4, transcript variant X1	#N/A	-0.582843	-2.29122	-1.70838	0.078412	0.000379449	0.000379449	no	D	D	0	2	2	5.82104	3.8864	1.18925
LOC114324893	pyrokinin-1 receptor-like, transcript variant X1	#N/A	-0.203375	-0.830254	-0.626879	0.67931	0.0662427	0.173281	no	no	no	0	0	0	12.7187	11.0464	7.15336
LOC114324894	pancreatic lipase-related protein 2-like, transcript variant X2	#N/A	-0.7353	-0.246589	0.48871	0.0173925	0.457739	0.134863	no	no	no	0	0	0	69.14	41.5319	58.2772
LOC114324895	lipase member H-like	#N/A	-1.21527	0.547672	1.76294	1	1	1	no	no	no	0	0	0	0.738467	0.318053	1.07944
LOC114324896	pancreatic triacylglycerol lipase-like	#N/A	-1.4708	-3.82748	-2.35668	0.0108812	0.00156449	0.017558	D	D	D	0	3	3	6.91114	2.49342	0.486815
LOC114324897	uncharacterized LOC114324897	#N/A	0.5862	#NAME?	#NAME?	1	1	1	no	no	no	0	0	0	0.0484199	0.0726921	0
LOC114324898	uncharacterized LOC114324898	#N/A	#NAME?	#NAME?	0	1	1	1	no	no	no	0	0	0	0.0575939	0	0
LOC114324899	uncharacterized LOC114324899	#N/A	Inf	0	#NAME?	1	1	1	no	no	no	0	0	0	0	0.210029	0
LOC114324900	uncharacterized LOC114324900	#N/A	0	0	0	1	1	1	no	no	no	0	0	0	0	0	0
LOC114324901	uncharacterized LOC114324901	#N/A	Inf	Inf	-0.881947	1	1	1	no	no	no	0	0	0	0	0.0942129	0.0511232
LOC114324902	uncharacterized LOC114324902	#N/A	Inf	0	#NAME?	1	1	1	no	no	no	0	0	0	0	0.130554	0
LOC114324903	60S ribosomal protein L15	#N/A	-0.858081	-1.0672	-0.209116	0.000379449	0.000379449	0.426621	no	D	no	0	1	1	4844.85	2672.83	2312.18
LOC114324904	splicing factor 1	#N/A	-0.439703	0.242889	0.682592	0.200491	0.483787	0.0302228	no	no	no	0	0	0	7.47133	5.50851	8.84127
LOC114324905	uncharacterized LOC114324905	#N/A	0.0388741	-0.523507	-0.562381	1	1	1	no	no	no	0	0	0	0.0544945	0.0559828	0.0379106
LOC114324906	RNA-binding protein 1-like, transcript variant X1	#N/A	0.189666	0.755332	0.565666	0.546386	0.00604995	0.0307954	no	no	no	0	0	0	108.363	123.588	182.919
LOC114324907	dentin sialophosphoprotein, transcript variant X9	#N/A	0.64748	1.47362	0.826138	0.152618	0.000379449	0.0409118	no	U	no	1	0	1	1.63423	2.55991	4.53854
LOC114324908	iron-sulfur cluster assembly 1 homolog, mitochondrial	#N/A	-0.0866351	0.0830585	0.169694	0.944636	0.953769	0.913133	no	no	no	0	0	0	16.9716	15.9825	17.9774
LOC114324909	RNA-binding protein 1-like, transcript variant X1	#N/A	0.461777	1.0816	0.619823	0.115452	0.000379449	0.0201145	no	U	no	1	0	1	73.813	101.658	156.217
LOC114324910	THO complex subunit 2, transcript variant X2	#N/A	-0.254248	0.022409	0.276657	0.387832	0.948692	0.347819	no	no	no	0	0	0	9.56776	8.02184	9.71753
LOC114324911	liprin-beta-1, transcript variant X7	#N/A	0.054512	-0.301047	-0.355558	0.900158	0.438703	0.346246	no	no	no	0	0	0	4.49879	4.67203	3.6515
LOC114324912	alkylated DNA repair protein alkB homolog 8, transcript variant X2	#N/A	-0.63647	-0.946145	-0.309675	0.0278741	0.00129651	0.346716	no	no	no	0	0	0	36.9729	23.7841	19.1896
LOC114324913	DNA polymerase subunit gamma-1, mitochondrial, transcript variant X1	#N/A	0.457902	1.16922	0.711319	0.340102	0.00685083	0.0812056	no	U	no	1	0	1	1.26082	1.73179	2.83547
LOC114324914	cytochrome b-c1 complex subunit 8	#N/A	-0.239098	-0.414964	-0.175866	0.374021	0.10007	0.519917	no	no	no	0	0	0	1605.13	1359.99	1203.91
LOC114324915	DNA primase large subunit-like	#N/A	2.51226	#NAME?	#NAME?	1	1	1	no	no	no	0	0	0	0.0147213	0.0839871	0
LOC114324916	tyrosine-protein kinase-like otk	#N/A	1.57883	1.20114	-0.377693	1	1	1	no	no	no	0	0	0	0.0361167	0.107891	0.0830399
LOC114324917	amyloid-beta A4 protein-like, transcript variant X1	#N/A	-1.64596	-3.3195	-1.67355	0.428095	0.153855	1	no	no	no	0	0	0	2.84646	0.909541	0.285124
LOC114324918	tissue factor pathway inhibitor-like	#N/A	0	Inf	Inf	1	1	1	no	no	no	0	0	0	0	0	0.0603675
LOC114324919	kunitz-type serine protease inhibitor A-like	#N/A	0.250206	1.50935	1.25914	0.815346	0.0701757	0.105417	no	no	no	0	0	0	23.9814	28.5229	68.2704
LOC114324920	inducible serine protease inhibitor 2-like, transcript variant X2	#N/A	-1.04344	-2.19024	-1.1468	0.459768	0.234205	0.574355	no	no	no	0	0	0	20.6241	10.0062	4.51904
LOC114324921	origin recognition complex subunit 2	#N/A	-0.289742	0.591601	0.881343	0.482129	0.0943887	0.0139565	no	no	no	0	0	0	9.38162	7.67462	14.1373
LOC114324922	U-actitoxin-Avd3k-like, transcript variant X1	#N/A	0.570393	0.599204	0.0288107	1	1	1	no	no	no	0	0	0	0.0777646	0.115475	0.117804
LOC114324923	U-actitoxin-Avd3f-like	#N/A	-0.00787684	#NAME?	#NAME?	1	1	1	no	no	no	0	0	0	0.105994	0.105417	0
LOC114324924	kunitz-type serine protease inhibitor bitisilin-1-like	#N/A	0.570984	1.15218	0.581196	0.135301	0.000706276	0.0624218	no	U	no	1	0	1	70.9269	105.364	157.635
LOC114324925	chymotrypsin inhibitor SCI-II-like	#N/A	-1.33601	-1.40362	-0.0676144	0.669151	0.614872	0.968226	no	no	no	0	0	0	7.67271	3.03928	2.90013
LOC114324926	uncharacterized LOC114324926	#N/A	0.347907	-0.901912	-1.24982	1	1	1	no	no	no	0	0	0	0.0650946	0.0828467	0.0348371
LOC114324927	uncharacterized LOC114324927	#N/A	-0.381173	-0.473152	-0.0919788	0.133224	0.054297	0.748909	no	no	no	0	0	0	140.841	108.139	101.46
LOC114324933	protein hunchback	#N/A	0.523196	-0.874465	-1.39766	0.287466	0.0891591	0.00685083	no	no	D	0	1	1	2.69134	3.86782	1.46801
LOC114324934	PAX3- and PAX7-binding protein 1	#N/A	-0.565321	-0.534482	0.0308382	0.133302	0.162751	0.947651	no	no	no	0	0	0	4.8353	3.26772	3.33832
LOC114324935	general transcription factor IIF subunit 2	#N/A	0.372066	0.433363	0.0612971	0.255633	0.170265	0.870513	no	no	no	0	0	0	38.3129	49.5847	51.7369
LOC114324936	uncharacterized LOC114324936	#N/A	2.45601	3.81712	1.36112	1	1	1	no	no	no	0	0	0	0.0240749	0.132098	0.339338
LOC114324937	beta-1,3-galactosyltransferase 6	#N/A	0.317046	0.390422	0.0733763	0.662806	0.586425	0.919185	no	no	no	0	0	0	2.16442	2.69638	2.83707
LOC114324938	transmembrane emp24 domain-containing protein 6	#N/A	1.44174	2.3658	0.924061	0.042945	0.00209044	0.0395435	U	U	no	2	0	2	3.55825	9.66593	18.3406
LOC114324939	uncharacterized LOC114324939	#N/A	Inf	Inf	0.882893	1	1	1	no	no	no	0	0	0	0	0.445485	0.821506
LOC114324940	uncharacterized LOC114324940	#N/A	0	0	0	1	1	1	no	no	no	0	0	0	0	0	0
LOC114324941	very-long-chain (3R)-3-hydroxyacyl-CoA dehydratase hpo-8	#N/A	-1.01314	-0.744693	0.268446	0.000379449	0.00100877	0.327138	D	no	no	0	1	1	381.55	189.045	227.707
LOC114324942	COMM domain-containing protein 2-like, transcript variant X1	#N/A	-1.29898	-1.35937	-0.0603806	0.000379449	0.000379449	0.895481	D	D	no	0	2	2	55.9533	22.7401	21.808
LOC114324943	uncharacterized LOC114324943	#N/A	-0.528304	-0.81301	-0.284707	0.225338	0.0644444	0.555849	no	no	no	0	0	0	5.08401	3.5251	2.89378
LOC114324944	nuclear receptor coactivator 2, transcript variant X5	#N/A	0.759486	0.222956	-0.53653	0.053838	0.617457	0.124594	no	no	no	0	0	0	2.89274	4.89709	3.37618
LOC114324945	#N/A	#N/A	Inf	Inf	0.561369	1	1	1	no	no	no	0	0	0	0	0.0255701	0.037733
LOC114324946	isocitrate dehydrogenase [NAD] subunit gamma, mitochondrial-like	#N/A	1.04994	1.72169	0.671753	0.00233583	0.000379449	0.0267236	U	U	no	2	0	2	11.0712	22.9222	36.5153
LOC114324947	uncharacterized LOC114324947	#N/A	1.67399	1.32895	-0.34504	1	1	1	no	no	no	0	0	0	0.0594026	0.189551	0.149231
LOC114324948	uncharacterized LOC114324948	#N/A	0	Inf	Inf	1	1	1	no	no	no	0	0	0	0	0	0.161425
LOC114324949	uncharacterized protein PFB0765w-like	#N/A	0	0	0	1	1	1	no	no	no	0	0	0	0	0	0
LOC114324950	putative fatty acyl-CoA reductase CG5065	#N/A	-0.474695	-0.89577	-0.421075	0.0690046	0.000379449	0.118491	no	no	no	0	0	0	138.704	99.8138	74.5478
LOC114324951	uncharacterized LOC114324951	#N/A	-1.67211	-2.46598	-0.793873	0.000379449	0.000379449	0.00129651	D	D	no	0	2	2	2365.29	742.215	428.105
LOC114324952	uncharacterized LOC114324952	#N/A	-1.81333	#NAME?	#NAME?	1	1	1	no	no	no	0	0	0	0.685583	0.195072	0
LOC114324953	uncharacterized LOC114324953	#N/A	0	0	0	1	1	1	no	no	no	0	0	0	0	0	0
LOC114324954	DET1 homolog	#N/A	0.146457	0.33246	0.186003	0.908765	0.789624	0.884452	no	no	no	0	0	0	6.60261	7.30808	8.31373
LOC114324955	uncharacterized LOC114324955, transcript variant X2	#N/A	-0.470853	-0.44145	0.0294037	0.078639	0.0980679	0.930012	no	no	no	0	0	0	218.131	157.39	160.631
LOC114324956	potassium voltage-gated channel protein eag, transcript variant X2	#N/A	1.16113	1.14597	-0.0151601	1	1	1	no	no	no	0	0	0	0.0299685	0.0670191	0.0663185
LOC114324957	cytochrome P450 6a9-like	#N/A	-0.388395	-1.45642	-1.06803	0.139764	0.000379449	0.000379449	no	D	D	0	2	2	202.002	154.325	73.6086
LOC114324958	uncharacterized LOC114324958	#N/A	-0.329156	-1.67002	-1.34087	0.906571	0.614689	0.721997	no	no	no	0	0	0	146.273	116.434	45.9661
LOC114324959	probable cytochrome P450 6a17	cytochrome P450 6a2 isoform X1	-3.29513	-4.18148	-0.886349	0.000379449	0.000379449	0.00100877	D	D	no	0	2	2	1677.79	170.925	92.4671
LOC114324960	4-hydroxyphenylpyruvate dioxygenase	#N/A	-0.517898	-2.98432	-2.46642	0.0367941	0.000379449	0.000379449	no	D	D	0	2	2	620.415	433.29	78.3995
LOC114324961	odorant receptor 49b-like	#N/A	0.204697	-1.42244	-1.62714	1	1	1	no	no	no	0	0	0	0.143216	0.165048	0.0534312
LOC114324962	gustatory receptor 68a-like, transcript variant X3	#N/A	1.39244	-1.89875	-3.29119	1	1	1	no	no	no	0	0	0	0.322424	0.846438	0.0864666
LOC114324963	venom serine carboxypeptidase-like	#N/A	0	0	0	1	1	1	no	no	no	0	0	0	0	0	0
LOC114324964	uncharacterized LOC114324964, transcript variant X2	#N/A	0	0	0	1	1	1	no	no	no	0	0	0	0	0	0
LOC114324965	uncharacterized protein YdcI, transcript variant X2	#N/A	2.23357	3.22121	0.987638	1	0.00100877	0.0322591	no	U	no	1	0	1	0.234088	1.10091	2.18303
LOC114324966	zinc finger BED domain-containing protein 4-like	#N/A	Inf	0	#NAME?	1	1	1	no	no	no	0	0	0	0	0.0324137	0
LOC114324967	uncharacterized LOC114324967	#N/A	1.33666	#NAME?	#NAME?	1	1	1	no	no	no	0	0	0	0.0519905	0.13131	0
LOC114324968	uncharacterized LOC114324968	#N/A	-0.568652	-0.179896	0.388756	1	1	1	no	no	no	0	0	0	0.518432	0.349551	0.457655
LOC114324969	myeloid differentiation primary response protein MyD88	#N/A	0.117299	-0.0948634	-0.212162	0.792036	0.83588	0.595737	no	no	no	0	0	0	10.207	11.0716	9.55745
LOC114324970	leucine-rich PPR motif-containing protein, mitochondrial	#N/A	-1.17555	-1.65017	-0.474618	0.000379449	0.000379449	0.0485096	D	D	no	0	2	2	178.617	79.0761	56.9077
LOC114324971	glutaredoxin-related protein 5, mitochondrial	#N/A	0.0324021	0.476312	0.443909	0.938142	0.155935	0.165626	no	no	no	0	0	0	66.2105	67.7144	92.1109
LOC114324972	uncharacterized LOC114324972	#N/A	-1.15534	-2.59925	-1.44391	1	1	1	no	no	no	0	0	0	0.381031	0.171067	0.0628792
LOC114324973	YLP motif-containing protein 1-like, transcript variant X2	#N/A	-0.274435	0.507473	0.781908	0.37132	0.0631354	0.0035009	no	no	no	0	0	0	18.6852	15.4484	26.5621
LOC114324974	uncharacterized LOC114324974	#N/A	0.0405782	1.42212	1.38154	1	1	1	no	no	no	0	0	0	0.478501	0.49215	1.28228
LOC114324975	uncharacterized LOC114324975	#N/A	Inf	Inf	-1.664	1	1	1	no	no	no	0	0	0	0	0.214846	0.0677976
LOC114324976	protein angel, transcript variant X1	#N/A	-1.20494	-1.37078	-0.165836	0.000379449	0.000379449	0.617174	D	D	no	0	2	2	112.434	48.7724	43.4763
LOC114324977	dnaJ-like protein 60	#N/A	-0.941714	-1.54438	-0.602662	0.0170559	0.000379449	0.186456	no	D	no	0	1	1	29.0813	15.1401	9.97036
LOC114324981	myosin-G heavy chain-like	#N/A	0	0	0	1	1	1	no	no	no	0	0	0	0	0	0
LOC114324985	uncharacterized LOC114324985, transcript variant X1	#N/A	-2.05928	#NAME?	#NAME?	1	1	1	no	no	no	0	0	0	2.30871	0.553943	0
LOC114324986	uncharacterized LOC114324986	#N/A	0.797852	-3.46915	-4.267	0.317076	1	0.370748	no	no	no	0	0	0	0.84202	1.46386	0.0760335
LOC114324987	probable G-protein coupled receptor CG31760	#N/A	-0.4021	-3.47612	-3.07402	0.533885	0.291375	0.296089	no	no	no	0	0	0	1.98727	1.50388	0.178584
LOC114324988	tyrosine-protein phosphatase 69D, transcript variant X2	#N/A	1.04466	1.232	0.18734	1	1	1	no	no	no	0	0	0	0.205413	0.423743	0.4825
LOC114324989	uncharacterized LOC114324989	#N/A	0	0	0	1	1	1	no	no	no	0	0	0	0	0	0
LOC114324990	uncharacterized LOC114324990	#N/A	Inf	Inf	-0.715164	1	1	1	no	no	no	0	0	0	0	0.263066	0.160243
LOC114324991	uncharacterized LOC114324991	#N/A	0	0	0	1	1	1	no	no	no	0	0	0	0	0	0
LOC114324992	uncharacterized LOC114324992	#N/A	0	0	0	1	1	1	no	no	no	0	0	0	0	0	0
LOC114324993	uncharacterized LOC114324993	#N/A	0	0	0	1	1	1	no	no	no	0	0	0	0	0	0
LOC114324994	uncharacterized LOC114324994	#N/A	-0.37378	0.712258	1.08604	1	1	1	no	no	no	0	0	0	0.401015	0.309486	0.65701
LOC114324995	zinc finger protein 260-like	#N/A	-1.3624	-1.2321	0.130303	0.0193767	0.0401814	1	D	D	no	0	2	2	2.10518	0.818773	0.896167
LOC114324996	zinc finger protein 260-like	#N/A	-1.7021	-1.99998	-0.297874	0.000706276	0.000379449	0.638104	D	D	no	0	2	2	7.41102	2.27769	1.85278
LOC114324997	uncharacterized protein PF11_0207-like	#N/A	0.068613	-1.06503	-1.13364	1	1	1	no	no	no	0	0	0	0.15366	0.161144	0.0734438
LOC114324998	probable inactive protein kinase DDB_G0270444	#N/A	-0.435189	0.393921	0.82911	1	1	1	no	no	no	0	0	0	0.274938	0.203343	0.361257
LOC114324999	uncharacterized LOC114324999	#N/A	0	0	0	1	1	1	no	no	no	0	0	0	0	0	0
LOC114325000	zinc finger and SCAN domain-containing protein 2-like	#N/A	1.52596	1.52218	-0.00377656	1	1	1	no	no	no	0	0	0	0.0368531	0.106129	0.105851
LOC114325001	zinc finger protein 271-like	#N/A	0	0	0	1	1	1	no	no	no	0	0	0	0	0	0
LOC114325002	zinc finger protein 28-like	#N/A	0.268251	0.804564	0.536313	1	1	1	no	no	no	0	0	0	0.517243	0.62294	0.903426
LOC114325003	gastrula zinc finger protein XlCGF7.1-like	#N/A	-1.02324	-0.468939	0.554296	0.217906	0.583003	1	no	no	no	0	0	0	1.59274	0.783645	1.15075
LOC114325004	oocyte zinc finger protein XlCOF19-like	#N/A	-0.805889	-0.808377	-0.00248782	0.201708	0.20653	0.976582	no	no	no	0	0	0	2.91782	1.66902	1.66615
LOC114325005	gastrula zinc finger protein XlCGF7.1-like	#N/A	0.242907	1.02117	0.778268	1	1	1	no	no	no	0	0	0	0.15565	0.184193	0.315903
LOC114325006	zinc finger protein 493-like	#N/A	-1.42688	-1.79895	-0.372069	0.0035009	0.000706276	0.539977	D	D	no	0	2	2	3.51353	1.3068	1.00973
LOC114325007	uncharacterized LOC114325007	#N/A	0	0	0	1	1	1	no	no	no	0	0	0	0	0	0
LOC114325008	gastrula zinc finger protein XlCGF7.1-like	#N/A	0.465588	1.15214	0.686551	1	1	1	no	no	no	0	0	0	0.243611	0.336398	0.541409
LOC114325009	zinc finger protein 596-like	#N/A	-1.66462	-1.35561	0.309019	0.45412	0.481463	1	no	no	no	0	0	0	1.26617	0.399385	0.494784
LOC114325010	gastrula zinc finger protein XlCGF7.1-like	#N/A	-1.32287	-1.45024	-0.127372	0.012949	0.00544448	0.860755	D	D	no	0	2	2	10.4021	4.15812	3.80675
LOC114325011	zinc finger protein 59-like	#N/A	0	Inf	Inf	1	1	1	no	no	no	0	0	0	0	0	0.0948676
LOC114325012	zinc finger protein 271-like	#N/A	-0.768726	-2.11974	-1.35101	1	1	1	no	no	no	0	0	0	1.3917	0.816841	0.320215
LOC114325013	gastrula zinc finger protein XlCGF49.1-like	#N/A	-0.611257	-0.0929949	0.518262	1	1	1	no	no	no	0	0	0	0.702642	0.459968	0.658779
LOC114325014	phosphatidylinositol N-acetylglucosaminyltransferase subunit P-like, transcript variant X2	#N/A	0.978639	1.70497	0.726334	0.00544448	0.000379449	0.0141205	no	U	no	1	0	1	20.5307	40.4579	66.9347
LOC114325015	U5 spliceosomal RNA	#N/A	#NAME?	-1.58912	Inf	0.219438	0.553482	1	no	no	no	0	0	0	21.618	0	7.18528
LOC114325016	zinc finger protein 394-like	#N/A	-1.51933	-2.17566	-0.656326	0.0540746	0.0299514	0.527307	no	D	no	0	1	1	4.87854	1.70186	1.07982
LOC114325017	zinc finger protein 208-like	#N/A	-1.39625	-0.608486	0.787767	1	1	1	no	no	no	0	0	0	1.03398	0.392825	0.678173
LOC114325018	gastrula zinc finger protein XlCGF49.1-like	#N/A	0	Inf	Inf	1	1	1	no	no	no	0	0	0	0	0	0.0854782
LOC114325019	zinc finger protein 626-like	#N/A	-1.16891	-1.91073	-0.741827	1	1	1	no	no	no	0	0	0	0.320023	0.142333	0.0851126
LOC114325020	zinc finger protein 91-like	#N/A	-0.845664	-1.49814	-0.652471	0.0379999	0.00129651	0.17379	no	D	no	0	1	1	3.89563	2.16774	1.37909
LOC114325021	gastrula zinc finger protein XlCGF8.2DB-like	#N/A	0.342915	-2.31705	-2.65997	1	1	1	no	no	no	0	0	0	0.112332	0.142473	0.0225425
LOC114325022	endothelial zinc finger protein induced by tumor necrosis factor alpha-like	#N/A	Inf	Inf	-2.80347	1	1	1	no	no	no	0	0	0	0	0.197628	0.0283087
LOC114325024	gastrula zinc finger protein XlCGF8.2DB-like	#N/A	4.63217	10.2056	5.57341	1	1	1	no	no	no	0	0	0	0.000284951	0.00706629	0.336476
LOC114325025	zinc finger protein 70-like	#N/A	-1.34039	-1.58614	-0.245755	1	1	1	no	no	no	0	0	0	0.701519	0.27704	0.233649
LOC114325026	zinc finger protein 391-like	#N/A	0.0606199	-0.778684	-0.839304	1	1	1	no	no	no	0	0	0	0.253292	0.264161	0.147643
LOC114325027	zinc finger protein 501-like	#N/A	-1.20455	-1.8523	-0.647747	0.0488479	0.0136291	1	D	D	no	0	2	2	1.81122	0.785893	0.501617
LOC114325028	gastrula zinc finger protein XlCGF7.1-like	#N/A	Inf	Inf	0.461124	1	1	1	no	no	no	0	0	0	0	0.131754	0.181375
LOC114325029	zinc finger protein 229-like	#N/A	0.496427	-0.55089	-1.04732	1	1	1	no	no	no	0	0	0	0.0754051	0.106375	0.0514714
LOC114325030	zinc finger protein 567-like	#N/A	-1.29942	-1.7346	-0.435183	0.0314646	0.0108812	1	D	D	no	0	2	2	1.58653	0.644591	0.47674
LOC114325032	zinc finger protein 567-like	#N/A	-0.766969	-1.2163	-0.449328	0.180998	0.042945	1	no	D	no	0	1	1	1.70241	1.00042	0.732693
LOC114325033	zinc finger protein 260-like	#N/A	-1.37568	-1.77866	-0.402982	0.0671182	0.0330783	1	no	D	no	0	1	1	2.07392	0.79923	0.604452
LOC114325034	zinc finger protein 91-like	#N/A	-0.43221	-1.47119	-1.03898	0.45638	0.0183291	0.0914711	no	D	no	0	1	1	1.92053	1.42335	0.692705
LOC114325035	zinc finger protein 567-like	#N/A	-1.66389	-2.29426	-0.630369	0.00209044	0.00129651	0.348612	D	D	no	0	2	2	3.83847	1.21137	0.782558
LOC114325036	zinc finger protein 845-like	#N/A	0	0	0	1	1	1	no	no	no	0	0	0	0	0	0
LOC114325037	zinc finger protein 629-like	#N/A	-0.503152	-1.1527	-0.649547	1	1	1	no	no	no	0	0	0	1.13278	0.79925	0.509506
LOC114325038	cytochrome c-like	#N/A	0	0	0	1	1	1	no	no	no	0	0	0	0	0	0
LOC114325039	zinc finger protein 2-like	#N/A	1.95836	1.82643	-0.131938	1	1	1	no	no	no	0	0	0	0.115271	0.447965	0.408815
LOC114325040	uncharacterized LOC114325040	#N/A	Inf	Inf	-0.560158	1	1	1	no	no	no	0	0	0	0	0.0206618	0.0140134
LOC114325041	oocyte zinc finger protein XlCOF6-like	#N/A	Inf	Inf	1.11985	1	1	1	no	no	no	0	0	0	0	0.23901	0.519429
LOC114325042	zinc finger protein OZF-like	#N/A	0	0	0	1	1	1	no	no	no	0	0	0	0	0	0
LOC114325043	tektin-2, transcript variant X2	#N/A	-1.44286	-3.27089	-1.82803	1	1	1	no	no	no	0	0	0	0.48489	0.178361	0.050235
LOC114325044	uncharacterized LOC114325044	#N/A	-0.981841	-0.443734	0.538106	0.503458	0.720245	0.50947	no	no	no	0	0	0	3.93227	1.99104	2.89112
LOC114325045	protein arginine N-methyltransferase 7	#N/A	0.40244	0.990276	0.587836	0.299329	0.00459847	0.0892465	no	no	no	0	0	0	4.67725	6.18211	9.29165
LOC114325046	serine-aspartate repeat-containing protein I-like, transcript variant X2	#N/A	-0.272163	-0.098169	0.173994	0.393965	0.77992	0.600577	no	no	no	0	0	0	19.2479	15.9388	17.9818
LOC114325047	gastrula zinc finger protein XlCGF17.1-like, transcript variant X2	#N/A	-1.27231	-1.2093	0.0630078	0.094675	0.108352	1	no	no	no	0	0	0	2.15546	0.892354	0.93219
LOC114325048	zinc finger protein 182-like	zinc finger protein 239-like	-2.61632	-2.70946	-0.0931413	0.00182774	0.00156449	0.921045	D	D	no	0	2	2	14.9365	2.4359	2.28361
LOC114325049	uncharacterized LOC114325049	#N/A	-0.763715	-2.0255	-1.26178	0.822658	0.529141	1	no	no	no	0	0	0	1.50597	0.88698	0.369896
LOC114325050	zinc finger protein 426-like	#N/A	0.490151	-0.0756392	-0.565791	0.493073	0.930035	0.398313	no	no	no	0	0	0	1.23951	1.74101	1.1762
LOC114325051	gastrula zinc finger protein xLCGF3.1-like	#N/A	-0.64064	-1.43536	-0.794719	0.313289	0.0360257	0.26834	no	D	no	0	1	1	4.00842	2.57111	1.48213
LOC114325052	zinc finger protein 677-like	#N/A	-1.40556	-1.89448	-0.488918	1	1	1	no	no	no	0	0	0	0.112094	0.0423124	0.0301501
LOC114325053	zinc finger protein 239-like	#N/A	1.10115	2.37479	1.27364	1	1	1	no	no	no	0	0	0	0.069029	0.148085	0.358026
LOC114325054	gastrula zinc finger protein XlCGF8.2DB-like	#N/A	-0.439059	0.0383098	0.477369	1	1	1	no	no	no	0	0	0	0.895078	0.660223	0.919164
LOC114325055	zinc finger protein 253-like	#N/A	-1.45062	-2.44362	-0.993002	1	1	1	no	no	no	0	0	0	0.60642	0.221867	0.111473
LOC114325056	uncharacterized LOC114325056	#N/A	0	0	0	1	1	1	no	no	no	0	0	0	0	0	0
LOC114325057	zinc finger protein 84-like	#N/A	-0.824653	-1.74668	-0.922022	0.128645	0.00704536	0.154465	no	D	no	0	1	1	2.67352	1.50952	0.796677
LOC114325058	zinc finger protein OZF-like	#N/A	-1.2314	-0.653865	0.577535	1	1	1	no	no	no	0	0	0	0.590217	0.251376	0.375127
LOC114325059	gastrula zinc finger protein XlCGF49.1-like	#N/A	-0.20852	-0.631177	-0.422657	1	1	1	no	no	no	0	0	0	0.740686	0.641008	0.478224
LOC114325060	zinc finger protein 525-like, transcript variant X2	#N/A	0.545047	0.471589	-0.0734577	1	1	1	no	no	no	0	0	0	0.429255	0.626312	0.59522
LOC114325061	zinc finger protein 596-like	#N/A	-1.66178	-1.81406	-0.152275	1	1	1	no	no	no	0	0	0	0.704569	0.222678	0.200373
LOC114325062	zinc finger protein 879-like	#N/A	1.19638	2.15282	0.956432	1	1	1	no	no	no	0	0	0	0.0369874	0.084762	0.164481
LOC114325063	peroxisome proliferator-activated receptor gamma coactivator 1-alpha	#N/A	-0.926681	-1.11886	-0.192174	0.000379449	0.000379449	0.54401	no	D	no	0	1	1	25.6873	13.5132	11.8279
LOC114325064	zinc finger protein 664-like, transcript variant X1	#N/A	-0.209557	-0.625882	-0.416325	0.739465	0.279978	0.438082	no	no	no	0	0	0	4.1608	3.59827	2.6963
LOC114325065	zinc finger protein 287-like	#N/A	0.635124	0.625478	-0.00964604	1	1	1	no	no	no	0	0	0	0.504621	0.783712	0.77849
LOC114325066	uncharacterized LOC114325066	#N/A	1.67045	1.22066	-0.449798	1	1	1	no	no	no	0	0	0	0.066893	0.21293	0.155896
LOC114325067	zinc finger protein OZF-like	#N/A	-0.579875	-1.1884	-0.608524	0.371348	0.071954	0.398489	no	no	no	0	0	0	2.43576	1.62958	1.06878
LOC114325068	zinc finger protein 567-like, transcript variant X2	#N/A	-1.75107	-2.06477	-0.313703	1	1	1	no	no	no	0	0	0	0.720587	0.214073	0.172238
LOC114325069	zinc finger protein OZF-like	#N/A	-1.0234	-0.749523	0.273879	1	1	1	no	no	no	0	0	0	1.19124	0.586036	0.708549
LOC114325070	zinc finger protein OZF-like	#N/A	-1.00074	-0.521082	0.479656	1	1	1	no	no	no	0	0	0	0.412924	0.206356	0.287746
LOC114325071	zinc finger protein OZF-like	#N/A	0.0198954	-0.789967	-0.809863	1	1	1	no	no	no	0	0	0	0.656349	0.665463	0.379604
LOC114325072	gastrula zinc finger protein XlCGF57.1-like	#N/A	-1.51027	-1.54142	-0.0311496	0.00544448	0.00929497	0.974883	D	D	no	0	2	2	4.77307	1.67557	1.63978
LOC114325073	uncharacterized LOC114325073	#N/A	-0.192594	-0.454519	-0.261925	0.624521	0.228694	0.50733	no	no	no	0	0	0	32.507	28.4446	23.7221
LOC114325074	zinc finger protein 883-like	#N/A	0.144962	0.405631	0.260669	1	1	1	no	no	no	0	0	0	0.0487151	0.0538644	0.0645314
LOC114325075	zinc finger protein OZF-like	#N/A	-0.490475	-0.445287	0.0451878	0.436982	0.480655	0.948727	no	no	no	0	0	0	1.83499	1.30613	1.34768
LOC114325076	zinc finger protein 271-like	#N/A	-1.14651	-2.1112	-0.964687	0.0101797	0.000379449	0.0751351	D	D	no	0	2	2	6.69792	3.02555	1.55026
LOC114325077	zinc finger protein 845-like	#N/A	0.148491	0.329663	0.181172	1	0.626942	0.798322	no	no	no	0	0	0	1.03894	1.15157	1.30566
LOC114325078	zinc finger protein OZF-like	#N/A	-1.31678	-1.31646	0.000314723	0.0375927	0.0333623	1	D	D	no	0	2	2	2.79561	1.12224	1.12249
LOC114325079	zinc finger protein 154-like	#N/A	-0.488632	-0.688517	-0.199884	1	1	1	no	no	no	0	0	0	0.915656	0.652588	0.568156
LOC114325080	zinc finger protein 808-like	#N/A	-0.651468	-1.59379	-0.942323	0.476756	0.108546	1	no	no	no	0	0	0	1.47246	0.937416	0.487826
LOC114325081	zinc finger protein OZF-like	#N/A	-0.740455	-1.46914	-0.728689	0.331697	0.102977	1	no	no	no	0	0	0	1.94464	1.16397	0.702398
LOC114325082	zinc finger protein OZF-like	#N/A	-1.15308	-1.37147	-0.218388	0.0440931	0.0120819	0.757662	D	D	no	0	2	2	3.43469	1.54446	1.3275
LOC114325083	uncharacterized LOC114325083	#N/A	-2.43915	0.282535	2.72169	1	1	1	no	no	no	0	0	0	0.15877	0.0292758	0.193116
LOC114325084	nucleolar and coiled-body phosphoprotein 1-like	#N/A	-0.579119	-0.997696	-0.418577	0.105834	0.00523323	0.295935	no	no	no	0	0	0	5.22283	3.49602	2.61559
LOC114325085	rap guanine nucleotide exchange factor 2-like, transcript variant X5	#N/A	0.910121	-0.137785	-1.04791	0.0630317	1	0.0170559	no	no	D	0	1	1	0.723411	1.35944	0.657518
LOC114325086	parkin coregulated gene protein homolog, transcript variant X2	parkin coregulated gene protein homolog	-3.02932	-2.27816	0.751157	0.0201145	0.0735364	1	D	no	no	0	1	1	1.77739	0.217705	0.366428
LOC114325087	tctex1 domain-containing protein 2-like	#N/A	1.38025	1.55601	0.17576	0.0124321	0.00459847	0.74696	U	U	no	2	0	2	3.01568	7.85021	8.86728
LOC114325088	rap guanine nucleotide exchange factor 1	#N/A	0.716392	0.194031	-0.522361	1	1	1	no	no	no	0	0	0	0.373991	0.614492	0.427829
LOC114325089	general transcription factor IIH subunit 1	#N/A	0.575219	0.0589379	-0.516281	0.323733	0.931954	0.366952	no	no	no	0	0	0	1.97667	2.94504	2.05909
LOC114325090	FMRFamide receptor-like	#N/A	-0.91835	-2.77627	-1.85792	1	1	1	no	no	no	0	0	0	0.0735338	0.0389077	0.0107336
LOC114325091	mucin-5AC-like	#N/A	0	0	0	1	1	1	no	no	no	0	0	0	0	0	0
LOC114325092	uncharacterized LOC114325092, transcript variant X1	#N/A	Inf	Inf	-1.78784	1	1	1	no	no	no	0	0	0	0	0.0739425	0.0214141
LOC114325093	heat shock 70 kDa protein cognate 2-like	#N/A	-0.0223473	0.392572	0.414919	0.943513	0.120441	0.0976939	no	no	no	0	0	0	112.644	110.912	147.871
LOC114325094	uncharacterized LOC114325094	#N/A	0	0	0	1	1	1	no	no	no	0	0	0	0	0	0
LOC114325095	transmembrane protein 135-like, transcript variant X2	#N/A	-0.108882	-0.940864	-0.831982	0.799746	0.0101797	0.0248912	no	no	no	0	0	0	30.3036	28.1007	15.7858
LOC114325096	small lysine-rich protein 1	#N/A	-0.231974	#NAME?	#NAME?	1	1	1	no	no	no	0	0	0	0.4004	0.340928	0
LOC114325097	regulator of nonsense transcripts 1 homolog	#N/A	-0.142042	0.18751	0.329552	0.626762	0.507807	0.214192	no	no	no	0	0	0	34.1326	30.9322	38.8701
LOC114325098	protein obstructor-E-like	protein obstructor-E-like	4.14754	4.51456	0.367026	0.000379449	0.000379449	0.196188	U	U	no	2	0	2	2.35878	41.8043	53.9146
LOC114325099	U3 small nucleolar RNA-associated protein 15 homolog	#N/A	0.123838	1.04625	0.922415	0.734975	0.000379449	0.00100877	no	U	no	1	0	1	23.4386	25.5394	48.4045
LOC114325100	mucin-22-like	#N/A	0	0	0	1	1	1	no	no	no	0	0	0	0	0	0
LOC114325101	uncharacterized LOC114325101	#N/A	0.0963853	0.51998	0.423594	0.884193	0.3677	0.426024	no	no	no	0	0	0	4.85383	5.18919	6.96007
LOC114325102	DDB1- and CUL4-associated factor 12	#N/A	-0.119222	-0.266062	-0.146839	0.844473	0.628083	0.803939	no	no	no	0	0	0	2.502	2.30355	2.08063
LOC114325103	uncharacterized LOC114325103, transcript variant X2	#N/A	-0.329435	-0.692396	-0.362961	0.254354	0.012949	0.227364	no	no	no	0	0	0	17.3139	13.7792	10.7143
LOC114325104	uncharacterized LOC114325104	#N/A	0	Inf	Inf	1	1	1	no	no	no	0	0	0	0	0	0.428449
LOC114325105	probable ATP-dependent RNA helicase DDX46	#N/A	0.263535	0.829289	0.565754	0.418424	0.00372577	0.0489802	no	no	no	0	0	0	6.0943	7.31569	10.8284
LOC114325106	probable U3 small nucleolar RNA-associated protein 11	#N/A	-0.735309	-0.297258	0.438051	0.0395435	0.444127	0.259512	no	no	no	0	0	0	19.7023	11.835	16.0337
LOC114325107	poly(A) RNA polymerase gld-2 homolog A-like, transcript variant X1	#N/A	1.62922	0.629431	-0.999794	1	1	1	no	no	no	0	0	0	0.282862	0.875024	0.437574
LOC114325108	sialic acid synthase	#N/A	Inf	Inf	-1.11293	1	1	1	no	no	no	0	0	0	0	0.0478502	0.0221238
LOC114325109	ER membrane protein complex subunit 3-like	#N/A	0	0	0	1	1	1	no	no	no	0	0	0	0	0	0
LOC114325110	ER membrane protein complex subunit 3-like	#N/A	0	0	0	1	1	1	no	no	no	0	0	0	0	0	0
LOC114325111	CD2 antigen cytoplasmic tail-binding protein 2 homolog	#N/A	-0.179522	-0.22194	-0.0424175	0.635171	0.549674	0.919919	no	no	no	0	0	0	17.6108	15.5502	15.0997
LOC114325112	high affinity copper uptake protein 1	#N/A	-0.540566	-1.11338	-0.572815	0.0717408	0.000706276	0.0709351	no	D	no	0	1	1	95.351	65.5539	44.0721
LOC114325113	programmed cell death protein 4, transcript variant X2	#N/A	-0.882643	-1.32505	-0.442408	0.000379449	0.000379449	0.0863699	no	D	no	0	1	1	214.441	116.307	85.591
LOC114325114	uncharacterized LOC114325114	#N/A	-1.29168	-3.98315	-2.69147	1	1	1	no	no	no	0	0	0	1.00675	0.411234	0.0636614
LOC114325115	leucine-rich repeat-containing protein 57, transcript variant X2	#N/A	-0.580724	-0.701628	-0.120904	0.267306	0.178945	0.853416	no	no	no	0	0	0	6.06973	4.05839	3.73214
LOC114325116	beta-1,4-glucuronyltransferase 1-like	#N/A	-0.370596	-2.37613	-2.00553	0.473456	0.00257309	0.00780322	no	D	D	0	2	2	3.63915	2.81474	0.700993
LOC114325117	ribulose-phosphate 3-epimerase	#N/A	1.06775	1.83547	0.767719	0.00182774	0.000379449	0.00855424	U	U	no	2	0	2	22.6597	47.4983	80.8694
LOC114325118	formin-like protein 14	#N/A	0.904673	-0.0929188	-0.997592	0.0672178	0.889655	0.0596796	no	no	no	0	0	0	5.53463	10.3615	5.1894
LOC114325119	uncharacterized LOC114325119	#N/A	0	0	0	1	1	1	no	no	no	0	0	0	0	0	0
LOC114325120	putative methyltransferase C9orf114	#N/A	-0.245875	0.0869678	0.332843	0.564493	0.854604	0.425464	no	no	no	0	0	0	11.7872	9.94019	12.5196
LOC114325121	lipid storage droplets surface-binding protein 1-like, transcript variant X3	#N/A	0.343328	0.610987	0.267658	0.185024	0.0120819	0.317332	no	no	no	0	0	0	137.288	174.174	209.68
LOC114325122	cadherin-23-like	#N/A	-0.651432	-0.951165	-0.299733	0.00965542	0.000379449	0.293624	no	no	no	0	0	0	56.8564	36.1975	29.407
LOC114325123	delta(24)-sterol reductase-like	#N/A	0.541713	0.655454	0.113741	0.143581	0.0733371	0.783073	no	no	no	0	0	0	12.8483	18.7032	20.2374
LOC114325124	uncharacterized LOC114325124, transcript variant X3	#N/A	-0.50769	-0.356817	0.150874	0.602459	0.723751	0.903133	no	no	no	0	0	0	4.48503	3.15453	3.50229
LOC114325125	uncharacterized LOC114325125	#N/A	-0.0691877	-0.947951	-0.878764	1	1	1	no	no	no	0	0	0	0.331703	0.316171	0.171944
LOC114325126	uncharacterized LOC114325126	#N/A	0	Inf	Inf	1	1	1	no	no	no	0	0	0	0	0	0.191479
LOC114325127	uncharacterized LOC114325127	#N/A	#NAME?	#NAME?	0	1	1	1	no	no	no	0	0	0	0.130217	0	0
LOC114325128	uncharacterized LOC114325128	#N/A	0	0	0	1	1	1	no	no	no	0	0	0	0	0	0
LOC114325129	atrial natriuretic peptide receptor 1-like	#N/A	0.640165	-0.548235	-1.1884	0.325135	0.459037	0.0758967	no	no	no	0	0	0	1.97577	3.07925	1.35114
LOC114325130	uncharacterized LOC114325130, transcript variant X1	#N/A	0	0	0	1	1	1	no	no	no	0	0	0	0	0	0
LOC114325131	uncharacterized LOC114325131, transcript variant X2	#N/A	0	0	0	1	1	1	no	no	no	0	0	0	0	0	0
LOC114325132	uncharacterized LOC114325132	#N/A	0	0	0	1	1	1	no	no	no	0	0	0	0	0	0
LOC114325133	nuclear receptor subfamily 2 group C member 1-like, transcript variant X2	#N/A	-0.0387268	-0.0570896	-0.0183628	0.931664	0.896645	0.967838	no	no	no	0	0	0	13.9282	13.5593	13.3878
LOC114325134	neurogenic locus protein delta, transcript variant X2	#N/A	0.384799	0.502724	0.117925	0.390081	0.249164	0.812335	no	no	no	0	0	0	2.64274	3.45056	3.74446
LOC114325135	succinate dehydrogenase [ubiquinone] iron-sulfur subunit, mitochondrial	#N/A	0.334884	0.0635707	-0.271313	0.217738	0.84065	0.311453	no	no	no	0	0	0	203.345	256.474	212.505
LOC114325136	uncharacterized LOC114325136	#N/A	0	0	0	1	1	1	no	no	no	0	0	0	0	0	0
LOC114325137	chromatin-remodeling ATPase INO80	#N/A	0.702276	1.32872	0.626447	1	0.0387808	0.203534	no	U	no	1	0	1	0.534789	0.870139	1.34329
LOC114325138	ubiquitin-like modifier-activating enzyme 5	#N/A	0.524673	1.04375	0.519077	0.0701757	0.000379449	0.0604921	no	U	no	1	0	1	29.8419	42.9308	61.5215
LOC114325139	uncharacterized LOC114325139	#N/A	-0.793498	-0.879337	-0.0858396	0.00742664	0.00416692	0.829005	no	no	no	0	0	0	25.2823	14.5864	13.7439
LOC114325140	KN motif and ankyrin repeat domain-containing protein 2, transcript variant X2	#N/A	0.301234	-0.543134	-0.844368	0.420864	0.132601	0.00685083	no	no	no	0	0	0	10.4805	12.9141	7.19256
LOC114325141	dual oxidase 2-like	#N/A	-1.0418	-0.656448	0.385355	0.000379449	0.0172264	0.19555	D	no	no	0	1	1	49.1735	23.8846	31.1976
LOC114325142	glycine cleavage system H protein, transcript variant X2	#N/A	-0.901229	0.485514	1.38674	0.601363	0.704743	0.30243	no	no	no	0	0	0	10.1833	5.45243	14.2574
LOC114325143	endoplasmic reticulum aminopeptidase 2-like, transcript variant X4	#N/A	1.06847	-0.138165	-1.20664	1	1	1	no	no	no	0	0	0	0.611335	1.2821	0.555504
LOC114325144	E3 ubiquitin-protein ligase KCMF1-like	#N/A	Inf	0	#NAME?	1	1	1	no	no	no	0	0	0	0	0.0440081	0
LOC114325145	uncharacterized LOC114325145	#N/A	Inf	Inf	0.204829	1	1	1	no	no	no	0	0	0	0	0.0455593	0.0525094
LOC114325146	small G protein signaling modulator 3 homolog	#N/A	0.921303	0.606557	-0.314745	0.141186	0.355161	0.61273	no	no	no	0	0	0	0.854885	1.619	1.30167
LOC114325147	UDP-glucuronosyltransferase 2B16-like	#N/A	0	0	0	1	1	1	no	no	no	0	0	0	0	0	0
LOC114325148	uncharacterized LOC114325148, transcript variant X1	#N/A	-0.0813655	0.0492849	0.13065	0.843523	0.908226	0.747681	no	no	no	0	0	0	3.78723	3.57955	3.91884
LOC114325149	caltractin-like	#N/A	-0.490859	-2.91279	-2.42193	1	1	1	no	no	no	0	0	0	0.290404	0.206652	0.0385625
LOC114325150	4-nitrophenylphosphatase-like	#N/A	-0.33528	-0.811952	-0.476672	0.285605	0.00836203	0.140593	no	no	no	0	0	0	47.908	37.9733	27.2889
LOC114325151	4-nitrophenylphosphatase-like	#N/A	-1.1144	-1.68579	-0.571381	0.00416692	0.000379449	0.206801	D	D	no	0	2	2	27.6367	12.7649	8.59042
LOC114325152	gustatory receptor family protein 3-like, transcript variant X3	#N/A	Inf	Inf	-0.900405	1	1	1	no	no	no	0	0	0	0	0.183694	0.0984115
LOC114325153	protein downstream neighbor of son homolog	#N/A	0.597299	0.832899	0.2356	0.296499	0.1342	0.674197	no	no	no	0	0	0	1.95082	2.95136	3.47491
LOC114325154	uncharacterized LOC114325154	#N/A	0	0	0	1	1	1	no	no	no	0	0	0	0	0	0
LOC114325155	inosine triphosphate pyrophosphatase	#N/A	0.650835	1.44513	0.794291	0.0775132	0.000379449	0.0131231	no	U	no	1	0	1	24.7813	38.9086	67.4762
LOC114325156	uncharacterized LOC114325156, transcript variant X2	#N/A	-0.190697	0.0598149	0.250512	0.785799	0.933146	0.708749	no	no	no	0	0	0	3.01947	2.64561	3.14729
LOC114325157	uncharacterized LOC114325157	#N/A	-0.376842	-0.232001	0.144841	1	1	1	no	no	no	0	0	0	0.102691	0.0790842	0.0874362
LOC114325158	spore wall protein 1, transcript variant X7	#N/A	-0.285495	1.73553	2.02103	0.647373	0.000706276	0.000379449	no	U	U	2	0	2	9.28995	7.62203	30.9358
LOC114325159	uncharacterized LOC114325159	#N/A	0	0	0	1	1	1	no	no	no	0	0	0	0	0	0
LOC114325160	transcription initiation factor TFIID subunit 10-like	#N/A	-0.76083	-0.924835	-0.164005	0.0141205	0.00328731	0.672361	no	no	no	0	0	0	96.1616	56.7504	50.6522
LOC114325161	uncharacterized LOC114325161, transcript variant X2	#N/A	0.337387	1.54753	1.21015	0.417379	0.000379449	0.000379449	no	U	U	2	0	2	7.39372	9.34171	21.6131
LOC114325162	uncharacterized LOC114325162, transcript variant X1	#N/A	-0.506147	-0.298474	0.207672	0.058764	0.285707	0.484868	no	no	no	0	0	0	88.1546	62.0697	71.6795
LOC114325163	2-hydroxyacylsphingosine 1-beta-galactosyltransferase-like	#N/A	-0.735294	-1.17093	-0.435639	0.190437	0.0439709	0.506713	no	D	no	0	1	1	3.66099	2.19914	1.62597
LOC114325164	fasciclin-2-like, transcript variant X1	#N/A	0.19101	0.0462661	-0.144744	0.739465	0.938524	0.805968	no	no	no	0	0	0	1.53763	1.7553	1.58774
LOC114325165	peroxidase-like, transcript variant X3	#N/A	0.0621798	-0.538218	-0.600398	0.92739	0.399386	0.345565	no	no	no	0	0	0	1.55757	1.62617	1.07258
LOC114325166	6-phosphofructo-2-kinase/fructose-2,6-bisphosphatase, transcript variant X1	#N/A	0.0996597	-0.0600353	-0.159695	0.879368	0.928104	0.784542	no	no	no	0	0	0	1.98869	2.13092	1.90763
LOC114325167	3-phosphoinositide-dependent protein kinase 1, transcript variant X2	#N/A	0.707751	0.540031	-0.16772	0.349049	0.496166	0.81572	no	no	no	0	0	0	0.85651	1.3989	1.24537
LOC114325168	uncharacterized LOC114325168	#N/A	-3.16041	-2.66871	0.491699	1	1	1	no	no	no	0	0	0	0.540101	0.0604082	0.08494
LOC114325169	uncharacterized LOC114325169	#N/A	0	0	0	1	1	1	no	no	no	0	0	0	0	0	0
LOC114325170	UDP-glucuronosyltransferase 3A1-like	#N/A	0	0	0	1	1	1	no	no	no	0	0	0	0	0	0
LOC114325173	craniofacial development protein 2-like	#N/A	0	0	0	1	1	1	no	no	no	0	0	0	0	0	0
LOC114325174	histone-lysine N-methyltransferase PRDM9-like	#N/A	0	0	0	1	1	1	no	no	no	0	0	0	0	0	0
LOC114325175	protein daughterless, transcript variant X5	#N/A	1.14234	0.722335	-0.420004	1	1	1	no	no	no	0	0	0	0.38511	0.850087	0.635374
LOC114325176	uncharacterized LOC114325176	#N/A	0	0	0	1	1	1	no	no	no	0	0	0	0	0	0
LOC114325177	serine-rich adhesin for platelets-like, transcript variant X1	#N/A	0.448168	-1.10782	-1.55599	1	1	1	no	no	no	0	0	0	0.00345645	0.00471566	0.00160378
LOC114325178	uncharacterized LOC114325178	#N/A	0	0	0	1	1	1	no	no	no	0	0	0	0	0	0
LOC114325179	putative uncharacterized protein DDB_G0282133	#N/A	0	0	0	1	1	1	no	no	no	0	0	0	0	0	0
LOC114325180	uncharacterized LOC114325180	#N/A	0	0	0	1	1	1	no	no	no	0	0	0	0	0	0
LOC114325181	uncharacterized LOC114325181	#N/A	-0.662118	-0.49596	0.166157	0.0281466	0.115742	0.649171	no	no	no	0	0	0	59.897	37.8519	42.4724
LOC114325182	protein tyrosine phosphatase type IVA 3-like, transcript variant X3	#N/A	-0.0441627	-0.0943667	-0.050204	0.938561	0.873419	0.930455	no	no	no	0	0	0	6.76504	6.56109	6.3367
LOC114325183	uncharacterized LOC114325183	#N/A	Inf	Inf	1.38852	1	1	1	no	no	no	0	0	0	0	0.115392	0.302107
LOC114325184	multidrug resistance-associated protein 4-like, transcript variant X2	#N/A	#NAME?	-0.486726	Inf	1	1	1	no	no	no	0	0	0	0.0223155	0	0.0159253
LOC114325185	probable multidrug resistance-associated protein lethal(2)03659	#N/A	0.805718	1.00064	0.194922	0.00257309	0.000379449	0.507913	no	U	no	1	0	1	17.1985	30.0632	34.4122
LOC114325186	uro-adherence factor A-like	#N/A	0	Inf	Inf	1	1	1	no	no	no	0	0	0	0	0	0.0030162
LOC114325187	#N/A	#N/A	Inf	0	#NAME?	1	1	1	no	no	no	0	0	0	0	0.113945	0
LOC114325188	ribonuclease H1-like	#N/A	0	0	0	1	1	1	no	no	no	0	0	0	0	0	0
LOC114325189	uncharacterized LOC114325189	#N/A	0	0	0	1	1	1	no	no	no	0	0	0	0	0	0
LOC114325190	uncharacterized LOC114325190	#N/A	0	0	0	1	1	1	no	no	no	0	0	0	0	0	0
LOC114325191	NADPH-dependent diflavin oxidoreductase 1, transcript variant X3	#N/A	1.08619	1.9868	0.90061	0.000706276	0.000379449	0.00100877	U	U	no	2	0	2	11.2536	23.8928	44.6044
LOC114325192	alpha-tocopherol transfer protein-like	#N/A	0.0258378	1.27229	1.24645	1	1	1	no	no	no	0	0	0	0.318831	0.324593	0.770119
LOC114325193	uncharacterized LOC114325193	#N/A	0	0	0	1	1	1	no	no	no	0	0	0	0	0	0
LOC114325194	uncharacterized LOC114325194	#N/A	Inf	0	#NAME?	1	1	1	no	no	no	0	0	0	0	0.180305	0
LOC114325195	uncharacterized LOC114325195	#N/A	1.04217	0.233253	-0.808916	1	1	1	no	no	no	0	0	0	0.128907	0.26546	0.151527
LOC114325196	uncharacterized LOC114325196	#N/A	-1.47502	-2.09531	-0.620292	0.0669917	0.0410391	1	no	D	no	0	1	1	2.89294	1.04067	0.676999
LOC114325197	uncharacterized LOC114325197	#N/A	-0.520411	#NAME?	#NAME?	1	1	1	no	no	no	0	0	0	0.17923	0.124955	0
LOC114325198	balbiani ring protein 3-like, transcript variant X3	#N/A	-2.00632	-2.9011	-0.894776	0.000379449	0.000379449	0.0810129	D	D	no	0	2	2	18.8603	4.69446	2.52483
LOC114325199	uncharacterized LOC114325199	#N/A	0.155985	-0.363814	-0.519799	0.615372	0.19749	0.0511211	no	no	no	0	0	0	348.603	388.408	270.902
LOC114325200	uncharacterized LOC114325200	#N/A	0	Inf	Inf	1	1	1	no	no	no	0	0	0	0	0	0.0563888
LOC114325201	zinc finger protein rotund-like	#N/A	0.317182	-1.74479	-2.06197	1	1	1	no	no	no	0	0	0	0.176619	0.220049	0.0526992
LOC114325202	mitogen-activated protein kinase kinase kinase 15, transcript variant X1	#N/A	0.638519	0.302657	-0.335861	0.246454	0.613347	0.524976	no	no	no	0	0	0	1.06505	1.658	1.31365
LOC114325203	uncharacterized LOC114325203	#N/A	0.191612	3.08548	2.89387	1	1	1	no	no	no	0	0	0	0.118499	0.13533	1.00586
LOC114325204	muscle-specific protein 20-like	#N/A	-0.910556	-2.09339	-1.18283	0.0848151	0.000379449	0.0431615	no	D	D	0	2	2	639.998	340.466	149.971
LOC114325205	myophilin	#N/A	-0.259343	-0.804413	-0.54507	0.39102	0.00233583	0.0362953	no	no	no	0	0	0	1313.5	1097.39	752.106
LOC114325206	sorbitol dehydrogenase-like	#N/A	-0.626089	-1.08973	-0.46364	0.00780322	0.000379449	0.0499014	no	D	no	0	1	1	1256.66	814.226	590.44
LOC114325207	mitochondrial mRNA pseudouridine synthase Trub2	#N/A	0.597827	0.557078	-0.0407499	0.115014	0.153005	0.92893	no	no	no	0	0	0	14.9381	22.6078	21.9782
LOC114325208	equilibrative nucleoside transporter 1-like, transcript variant X2	#N/A	1.39615	0.802799	-0.593355	0.000379449	0.00855424	0.0367941	U	no	no	1	0	1	29.1277	76.6639	50.8128
LOC114325209	uncharacterized LOC114325209	#N/A	Inf	Inf	-0.238877	1	1	1	no	no	no	0	0	0	0	0.237219	0.20102
LOC114325210	uncharacterized LOC114325210	#N/A	0	0	0	1	1	1	no	no	no	0	0	0	0	0	0
LOC114325211	uncharacterized LOC114325211	#N/A	0	0	0	1	1	1	no	no	no	0	0	0	0	0	0
LOC114325212	insulin-like growth factor 2 mRNA-binding protein 3-A	#N/A	0	0	0	1	1	1	no	no	no	0	0	0	0	0	0
LOC114325214	uncharacterized LOC114325214	#N/A	0	0	0	1	1	1	no	no	no	0	0	0	0	0	0
LOC114325215	uncharacterized LOC114325215	#N/A	0	0	0	1	1	1	no	no	no	0	0	0	0	0	0
LOC114325216	Ca(2+)/calmodulin-responsive adenylate cyclase-like	Ca(2+)/calmodulin-responsive adenylate cyclase isoform X7	Inf	Inf	0.710993	1	0.000379449	0.541931	no	U	no	1	0	1	0	1.02152	1.67217
LOC114325217	Ca(2+)/calmodulin-responsive adenylate cyclase-like	#N/A	0.785362	0.648632	-0.13673	1	1	1	no	no	no	0	0	0	0.293228	0.505386	0.459688
LOC114325218	dorsal-ventral patterning protein Sog	#N/A	-0.0998878	-0.191647	-0.0917593	0.865849	0.743752	0.874066	no	no	no	0	0	0	1.70435	1.59034	1.49234
LOC114325219	uncharacterized LOC114325219, transcript variant X1	#N/A	-0.266247	0.383225	0.649472	1	0.881906	0.748526	no	no	no	0	0	0	1.30934	1.08869	1.70771
LOC114325220	midasin-like	#N/A	0.131037	0.963368	0.832331	1	0.00646106	0.0134608	no	no	no	0	0	0	1.06393	1.16508	2.0745
LOC114325221	ribonuclease H1-like	#N/A	0	0	0	1	1	1	no	no	no	0	0	0	0	0	0
LOC114325222	kinesin-like protein KIF17	#N/A	-1.2749	-3.97945	-2.70456	1	1	1	no	no	no	0	0	0	0.663707	0.27428	0.0420767
LOC114325223	kinesin-like protein KIF17	#N/A	0.709557	-1.87318	-2.58274	1	1	1	no	no	no	0	0	0	0.456128	0.745908	0.12451
LOC114325224	ATP-dependent RNA helicase DDX54	#N/A	-0.609324	-0.179495	0.429829	0.0374671	0.580409	0.158015	no	no	no	0	0	0	19.6262	12.865	17.3301
LOC114325225	uncharacterized LOC114325225	#N/A	0	0	0	1	1	1	no	no	no	0	0	0	0	0	0
LOC114325226	60S ribosomal protein L5	#N/A	-1.0785	-1.24399	-0.165495	0.000379449	0.000379449	0.548925	D	D	no	0	2	2	7185.88	3402.67	3033.9
LOC114325227	transmembrane emp24 domain-containing protein eca	#N/A	-0.130355	0.297634	0.42799	0.663481	0.272703	0.09751	no	no	no	0	0	0	300.376	274.425	369.2
LOC114325228	UDP-N-acetylglucosamine transferase subunit ALG13 homolog	#N/A	0.42621	1.45961	1.0334	0.405496	0.00129651	0.0151229	no	U	U	2	0	2	6.53064	8.77521	17.9614
LOC114325229	carboxypeptidase D-like, transcript variant X2	#N/A	0.52666	1.96389	1.43723	1	0.311399	0.0205705	no	no	U	1	0	1	0.696371	1.00319	2.71663
LOC114325230	52 kDa repressor of the inhibitor of the protein kinase-like	#N/A	0	0	0	1	1	1	no	no	no	0	0	0	0	0	0
LOC114325231	uncharacterized LOC114325231	#N/A	Inf	0	#NAME?	1	1	1	no	no	no	0	0	0	0	0.175316	0
LOC114325232	carboxypeptidase M-like	#N/A	-0.118971	0.494049	0.61302	1	0.493234	0.372516	no	no	no	0	0	0	1.08849	1.00233	1.53302
LOC114325233	nucleoporin nup211-like	#N/A	0	Inf	Inf	1	1	1	no	no	no	0	0	0	0	0	0.026745
LOC114325234	multivesicular body subunit 12B, transcript variant X1	#N/A	0.110805	0.461223	0.350418	0.783042	0.163619	0.308889	no	no	no	0	0	0	17.529	18.9283	24.1323
LOC114325235	uncharacterized LOC114325235, transcript variant X1	#N/A	#NAME?	#NAME?	0	1	1	1	no	no	no	0	0	0	0.0564906	0	0
LOC114325236	kelch domain-containing protein 10 homolog, transcript variant X1	#N/A	0.895309	1.50419	0.608883	0.0377392	0.000379449	0.0997078	no	U	no	1	0	1	3.57534	6.65017	10.142
LOC114325237	geranylgeranyl pyrophosphate synthase	#N/A	-0.0131131	0.414446	0.427559	0.977206	0.263041	0.229187	no	no	no	0	0	0	20.8465	20.6579	27.7839
LOC114325238	vesicle-trafficking protein SEC22b-B	#N/A	-0.120256	0.174878	0.295134	0.717486	0.583633	0.323581	no	no	no	0	0	0	76.9878	70.8306	86.9091
LOC114325239	pro-resilin	#N/A	-0.94445	2.6219	3.56635	0.000379449	0.000379449	0.000379449	no	U	U	2	0	2	101.719	52.8558	626.14
LOC114325240	bumetanide-sensitive sodium-(potassium)-chloride cotransporter	#N/A	-0.49582	-2.19841	-1.70259	0.178527	0.000379449	0.000379449	no	D	D	0	2	2	5.67678	4.02574	1.23684
LOC114325241	very-long-chain (3R)-3-hydroxyacyl-CoA dehydratase, transcript variant X1	#N/A	-1.2902	-2.99446	-1.70426	0.000379449	0.000379449	0.000379449	D	D	D	0	3	3	446.16	182.432	55.9846
LOC114325242	glycosyltransferase-like domain-containing protein 1, transcript variant X2	#N/A	0.145635	-0.438762	-0.584397	0.946644	0.854797	0.826892	no	no	no	0	0	0	2.36142	2.61224	1.74218
LOC114325243	UPF0587 protein CG4646	#N/A	-0.640501	0.610945	1.25145	0.12407	0.118205	0.000706276	no	no	U	1	0	1	18.4157	11.8135	28.1255
LOC114325244	probable phosphoglycerate kinase	#N/A	1.09212	-1.01615	-2.10827	1	1	1	no	no	no	0	0	0	0.0545773	0.116351	0.0269848
LOC114325245	uncharacterized LOC114325245, transcript variant X1	#N/A	-0.0725792	0.349271	0.42185	0.864789	0.315797	0.209988	no	no	no	0	0	0	8.0196	7.62613	10.2163
LOC114325246	proteasome assembly chaperone 2-like	#N/A	0.254661	0.64724	0.392578	0.642828	0.182127	0.419201	no	no	no	0	0	0	3.51336	4.19163	5.50251
LOC114325247	proteasome assembly chaperone 2	#N/A	-0.278562	-0.475651	-0.197089	0.731839	0.516174	0.799293	no	no	no	0	0	0	17.2409	14.2136	12.3987
LOC114325248	uncharacterized LOC114325248	#N/A	-0.663094	-1.17236	-0.509262	0.227561	0.0410391	1	no	D	no	0	1	1	1.41745	0.895149	0.628915
LOC114325249	protein lin-7 homolog C, transcript variant X2	#N/A	-0.578079	-1.36691	-0.78883	0.115328	0.000379449	0.0607247	no	D	no	0	1	1	26.7598	17.9252	10.3753
LOC114325250	GDP-mannose 4,6 dehydratase	#N/A	-0.0433897	0.159973	0.203363	0.90931	0.629579	0.525559	no	no	no	0	0	0	29.8686	28.9837	33.3712
LOC114325251	cytoplasmic dynein 1 light intermediate chain 2	#N/A	-0.313292	-0.480566	-0.167273	0.254418	0.0715329	0.574003	no	no	no	0	0	0	71.0944	57.217	50.9531
LOC114325252	glycylpeptide N-tetradecanoyltransferase 1	#N/A	-0.422842	-0.55673	-0.133888	0.0929944	0.0298197	0.65071	no	no	no	0	0	0	174.309	130.027	118.503
LOC114325253	lethal(2)neighbour of tid protein	#N/A	-0.31507	-0.334198	-0.0191278	0.327747	0.295893	0.958116	no	no	no	0	0	0	41.9858	33.7487	33.3042
LOC114325254	2-(3-amino-3-carboxypropyl)histidine synthase subunit 2	#N/A	-0.669515	-0.107866	0.561649	0.0214784	0.755202	0.0543918	no	no	no	0	0	0	53.9091	33.8936	50.0255
LOC114325255	prohibitin-2	#N/A	0.376043	0.588321	0.212279	0.137465	0.0151229	0.415219	no	no	no	0	0	0	226.564	294.03	340.639
LOC114325256	cytochrome c oxidase assembly factor 7 homolog	#N/A	0.082046	0.168177	0.086131	0.885582	0.761558	0.881407	no	no	no	0	0	0	6.24635	6.61188	7.01864
LOC114325257	cytochrome c oxidase assembly factor 7 homolog	#N/A	-0.0108353	0.470658	0.481493	1	0.646013	0.644154	no	no	no	0	0	0	1.05394	1.04606	1.46049
LOC114325258	prostaglandin reductase 1-like	#N/A	-0.952449	-1.23994	-0.287489	0.0035009	0.000379449	0.453983	no	D	no	0	1	1	44.8499	23.1764	18.989
LOC114325259	cytochrome c oxidase assembly factor 7 homolog	#N/A	-0.251962	-1.47074	-1.21878	0.796253	0.155642	0.2422	no	no	no	0	0	0	1.56276	1.31233	0.563836
LOC114325260	uncharacterized LOC114325260	#N/A	-0.16901	-0.202295	-0.0332846	0.585473	0.507085	0.923126	no	no	no	0	0	0	67.1396	59.7175	58.3555
LOC114325261	PP2C-like domain-containing protein CG9801, transcript variant X1	#N/A	0.833062	0.319541	-0.513521	0.540141	1	0.54401	no	no	no	0	0	0	0.864878	1.54075	1.07931
LOC114325262	zinc finger protein 277	#N/A	-0.948281	-0.661606	0.286675	0.0555683	0.137389	0.579534	no	no	no	0	0	0	15.1398	7.84618	9.57098
LOC114325263	inner nuclear membrane protein Man1-like, transcript variant X4	#N/A	1.35539	1.87198	0.51659	0.000379449	0.000379449	0.0721611	U	U	no	2	0	2	5.78849	14.8108	21.1879
LOC114325264	V-type proton ATPase 21 kDa proteolipid subunit	#N/A	-0.0508076	-2.40411	-2.3533	0.921989	0.000379449	0.000379449	no	D	D	0	2	2	16.1383	15.5798	3.04894
LOC114325265	cilia- and flagella-associated protein 58-like	#N/A	2.19185	1.90762	-0.284222	1	1	1	no	no	no	0	0	0	0.0533137	0.243585	0.200028
LOC114325266	structural maintenance of chromosomes protein 3	#N/A	0.0910448	0.490362	0.399317	0.796875	0.0894277	0.170339	no	no	no	0	0	0	6.24642	6.65332	8.77496
LOC114325267	high mobility group protein 20A-like	#N/A	-0.456236	-0.473683	-0.0174466	0.332167	0.327324	0.975565	no	no	no	0	0	0	4.1803	3.04696	3.01034
LOC114325268	polygalacturonase-like	#N/A	-0.499198	-2.21212	-1.71293	1	1	1	no	no	no	0	0	0	0.197436	0.139686	0.0426098
LOC114325269	phospholipase D3-like, transcript variant X2	#N/A	4.6482	4.58252	-0.0656875	1	1	1	no	no	no	0	0	0	0.0262751	0.65886	0.629535
LOC114325270	docking protein 2	#N/A	0.113748	0.195188	0.0814394	1	0.756814	0.898686	no	no	no	0	0	0	1.13062	1.22337	1.29442
LOC114325271	uncharacterized aarF domain-containing protein kinase 1	#N/A	0.652723	1.05189	0.399165	0.062595	0.00257309	0.22521	no	U	no	1	0	1	5.36218	8.43005	11.1171
LOC114325272	DNL-type zinc finger protein-like	#N/A	0.0176151	0.149816	0.132201	0.972379	0.758362	0.792609	no	no	no	0	0	0	19.9163	20.1609	22.0957
LOC114325273	uncharacterized MFS-type transporter C09D4.1-like, transcript variant X3	#N/A	-0.589529	-1.4264	-0.836873	0.111971	0.000706276	0.0428287	no	D	no	0	1	1	16.0482	10.665	5.97084
LOC114325274	ABC transporter G family member 23	#N/A	0.683656	1.73193	1.04828	0.0105278	0.000379449	0.000379449	no	U	U	2	0	2	18.4107	29.5714	61.1554
LOC114325275	feline leukemia virus subgroup C receptor-related protein 1-like, transcript variant X1	#N/A	-0.936958	-1.72676	-0.789805	0.00281814	0.000379449	0.0339786	no	D	no	0	1	1	70.133	36.6328	21.1892
LOC114325276	THAP domain-containing protein 2-like	#N/A	Inf	Inf	1.56927	1	1	1	no	no	no	0	0	0	0	0.0780356	0.231573
LOC114325277	zinc finger protein 502	#N/A	0.565485	0.929406	0.363921	1	1	1	no	no	no	0	0	0	0.461009	0.68224	0.877988
LOC114325278	60S ribosomal protein L22-like	#N/A	-1.12148	-1.48267	-0.361193	0.000379449	0.000379449	0.146465	D	D	no	0	2	2	6299.4	2895.34	2254.08
LOC114325279	mitochondrial ribonuclease P catalytic subunit	#N/A	0.154174	0.398293	0.24412	0.771576	0.388258	0.614872	no	no	no	0	0	0	5.67289	6.3127	7.47657
LOC114325280	uncharacterized LOC114325280	#N/A	1.3168	2.34365	1.02684	0.000379449	0.000379449	0.000379449	U	U	U	3	0	3	31.6316	78.7986	160.557
LOC114325281	uncharacterized LOC114325281, transcript variant X1	#N/A	-0.508735	-0.255722	0.253012	0.0474893	0.354243	0.363959	no	no	no	0	0	0	82.2373	57.7995	68.8793
LOC114325282	serine/threonine-protein phosphatase alpha-2 isoform	#N/A	0.128869	0.543292	0.414423	0.654655	0.0271481	0.0986619	no	no	no	0	0	0	89.0009	97.3168	129.7
LOC114325283	uncharacterized protein C2orf42 homolog, transcript variant X2	#N/A	-0.407365	-0.56211	-0.154745	0.21644	0.0841754	0.692072	no	no	no	0	0	0	17.1688	12.9452	11.6286
LOC114325284	protein suppressor of forked-like	#N/A	-1.05716	1.13235	2.18951	0.669752	0.676562	0.398113	no	no	no	0	0	0	1.70193	0.817905	3.73089
LOC114325285	PAX-interacting protein 1	#N/A	0.816801	0.992709	0.175908	1	1	1	no	no	no	0	0	0	0.425152	0.748904	0.846018
LOC114325286	tetratricopeptide repeat protein 4	#N/A	-0.608444	-0.257364	0.35108	0.0903756	0.510495	0.377279	no	no	no	0	0	0	15.0942	9.90037	12.6281
LOC114325287	uncharacterized LOC114325287, transcript variant X5	#N/A	0.773462	1.85034	1.07688	1	1	1	no	no	no	0	0	0	0.134617	0.230111	0.485411
LOC114325288	uncharacterized LOC114325288	#N/A	0	0	0	1	1	1	no	no	no	0	0	0	0	0	0
LOC114325289	cuticle protein 16.8	#N/A	-0.467882	-0.348139	0.119743	0.115328	0.258845	0.735978	no	no	no	0	0	0	101.357	73.2836	79.6257
LOC114325290	synaptosomal-associated protein 29	#N/A	0.564681	1.09103	0.52635	0.340465	0.0444545	0.322231	no	U	no	1	0	1	2.48205	3.67111	5.28742
LOC114325291	2-methoxy-6-polyprenyl-1,4-benzoquinol methylase, mitochondrial	#N/A	-0.236617	-0.0175907	0.219026	0.530298	0.968856	0.559367	no	no	no	0	0	0	32.8629	27.8919	32.4647
LOC114325292	small nuclear ribonucleoprotein Sm D3	#N/A	1.26119	2.45998	1.19879	0.000379449	0.000379449	0.000379449	U	U	U	3	0	3	11.4197	27.3723	62.8325
LOC114325293	transcriptional activator protein Pur-beta, transcript variant X1	#N/A	1.33972	2.07828	0.738564	0.000379449	0.000379449	0.00438807	U	U	no	2	0	2	18.1233	45.8706	76.5357
LOC114325294	dnaJ homolog subfamily C member 5 homolog, transcript variant X2	#N/A	0.834001	0.796012	-0.0379892	0.0159422	0.0208736	0.921868	no	no	no	0	0	0	16.5016	29.4161	28.6516
LOC114325295	protein ANTAGONIST OF LIKE HETEROCHROMATIN PROTEIN 1-like	#N/A	0	0	0	1	1	1	no	no	no	0	0	0	0	0	0
LOC114325296	triosephosphate isomerase-like, transcript variant X1	#N/A	-0.103344	-0.563644	-0.4603	1	1	1	no	no	no	0	0	0	0.355251	0.330694	0.24036
LOC114325297	exosome complex component CSL4, transcript variant X2	#N/A	-0.545692	-0.509018	0.036674	0.0787162	0.104565	0.928281	no	no	no	0	0	0	59.4105	40.6999	41.7478
LOC114325298	uncharacterized LOC114325298	#N/A	0	0	0	1	1	1	no	no	no	0	0	0	0	0	0
LOC114325299	uncharacterized LOC114325299	#N/A	0	0	0	1	1	1	no	no	no	0	0	0	0	0	0
LOC114325300	uncharacterized LOC114325300	#N/A	0	0	0	1	1	1	no	no	no	0	0	0	0	0	0
LOC114325301	uncharacterized LOC114325301, transcript variant X1	#N/A	-0.0821461	-0.144846	-0.0626994	0.880581	0.79004	0.909565	no	no	no	0	0	0	20.9366	19.7778	18.9367
LOC114325302	patj homolog, transcript variant X2	#N/A	-0.164212	-0.124176	0.040036	0.796998	0.849593	0.949703	no	no	no	0	0	0	1.51939	1.35593	1.39408
LOC114325303	uncharacterized LOC114325303	uncharacterized protein LOC114325303	#NAME?	3.96806	Inf	1	0.360882	0.000379449	no	no	U	1	0	1	0.177227	0	2.77355
LOC114325304	exosome complex component RRP46	#N/A	-0.31821	0.440798	0.759008	0.428504	0.23313	0.0375927	no	no	no	0	0	0	33.2106	26.637	45.0785
LOC114325305	protein YIF1B-A	#N/A	0.2297	0.474936	0.245237	0.505587	0.128123	0.455896	no	no	no	0	0	0	35.7907	41.9679	49.744
LOC114325306	homeobox protein homothorax, transcript variant X3	#N/A	0.229678	0.623429	0.393751	1	0.380514	0.54634	no	no	no	0	0	0	1.03272	1.21094	1.59094
LOC114325307	40S ribosomal protein S19-like	#N/A	-0.862937	-0.865716	-0.00277895	0.606477	0.673149	0.974374	no	no	no	0	0	0	3.82321	2.10213	2.09808
LOC114325308	copper homeostasis protein cutC homolog	#N/A	0.858366	1.42355	0.565179	0.0114079	0.000379449	0.0575231	no	U	no	1	0	1	19.4856	35.327	52.2688
LOC114325309	uncharacterized LOC114325309	#N/A	0	0	0	1	1	1	no	no	no	0	0	0	0	0	0
LOC114325310	coiled-coil domain-containing protein AGAP005037-like	#N/A	Inf	Inf	-1.24599	1	1	1	no	no	no	0	0	0	0	0.785891	0.331346
LOC114325311	uncharacterized LOC114325311	#N/A	#NAME?	#NAME?	0	1	1	1	no	no	no	0	0	0	0.0161622	0	0
LOC114325312	zinc finger protein 596-like	#N/A	#NAME?	1.16442	Inf	1	1	1	no	no	no	0	0	0	0.0678185	0	0.15201
LOC114325313	uncharacterized LOC114325313	#N/A	0.200797	#NAME?	#NAME?	1	1	1	no	no	no	0	0	0	0.113777	0.130768	0
LOC114325314	gastrula zinc finger protein xLCGF3.1-like, transcript variant X4	#N/A	-0.855813	-1.86016	-1.00434	0.131253	0.00281814	0.106393	no	D	no	0	1	1	5.71561	3.15818	1.57434
LOC114325315	inducible metalloproteinase inhibitor protein-like, transcript variant X2	#N/A	-2.3567	-4.77741	-2.42071	0.264274	0.214422	1	no	no	no	0	0	0	3.23986	0.632543	0.118136
LOC114325316	retinol-binding protein pinta-like	#N/A	-2.20658	-0.961019	1.24556	0.000379449	0.030928	0.0379999	D	no	U	1	1	2	10.4681	2.26789	5.37742
LOC114325317	sodium/hydrogen exchanger 9B2-like	#N/A	-2.32911	-1.10657	1.22254	0.000379449	0.000706276	0.00156449	D	D	U	1	2	3	16.9359	3.37036	7.86497
LOC114325318	uncharacterized LOC114325318	#N/A	#NAME?	-0.486417	Inf	1	1	1	no	no	no	0	0	0	0.0247993	0	0.0177016
LOC114325319	coiled-coil domain-containing protein AGAP005037-like, transcript variant X1	#N/A	1.87009	1.51362	-0.356479	1	1	1	no	no	no	0	0	0	0.121501	0.444155	0.346915
LOC114325320	uncharacterized LOC114325320	#N/A	-0.864196	-1.85279	-0.988594	0.73786	0.429137	0.677571	no	no	no	0	0	0	3.44239	1.89109	0.953048
LOC114325321	uncharacterized LOC114325321	#N/A	0	0	0	1	1	1	no	no	no	0	0	0	0	0	0
LOC114325322	uncharacterized LOC114325322	#N/A	-1.00472	0.00266186	1.00738	1	1	1	no	no	no	0	0	0	0.771725	0.384603	0.77315
LOC114325323	nicotinamidase	#N/A	0.641257	0.556526	-0.0847303	0.801706	0.822946	0.973013	no	no	no	0	0	0	1.43896	2.24433	2.11631
LOC114325324	60S ribosomal protein L17	#N/A	-0.78458	-0.902844	-0.118264	0.000706276	0.000379449	0.680676	no	no	no	0	0	0	2167.06	1258.02	1159.01
LOC114325325	uncharacterized LOC114325325	#N/A	-0.541717	-4.31394	-3.77222	1	1	1	no	no	no	0	0	0	0.509108	0.349733	0.0255968
LOC114325326	uncharacterized LOC114325326	#N/A	-0.0415383	-0.246403	-0.204865	1	1	1	no	no	no	0	0	0	0.0610145	0.0592828	0.0514349
LOC114325327	uncharacterized LOC114325327	#N/A	Inf	0	#NAME?	0.322779	1	0.34217	no	no	no	0	0	0	0	2.13606	0
LOC114325328	zinc finger protein 271-like	#N/A	-2.19387	-3.31267	-1.1188	1	1	1	no	no	no	0	0	0	0.300956	0.0657782	0.0302892
LOC114325329	uncharacterized oxidoreductase YjmC-like	#N/A	0	0	0	1	1	1	no	no	no	0	0	0	0	0	0
LOC114325330	probable beta-hexosaminidase fdl, transcript variant X4	#N/A	0.0265974	0.151432	0.124835	0.94787	0.684974	0.745657	no	no	no	0	0	0	11.5202	11.7346	12.7952
LOC114325331	FERM, ARHGEF and pleckstrin domain-containing protein 2-like	#N/A	0.80949	0.911099	0.101609	0.0311923	0.0139565	0.799647	no	no	no	0	0	0	5.39068	9.44765	10.137
LOC114325332	adenylate kinase 7-like	#N/A	Inf	Inf	2.9615	1	1	1	no	no	no	0	0	0	0	0.0142036	0.110637
LOC114325333	uncharacterized oxidoreductase YjmC-like	#N/A	-0.872301	-1.51422	-0.641915	0.00911716	0.000379449	0.0937253	no	D	no	0	1	1	24.0221	13.1227	8.40983
LOC114325334	uncharacterized LOC114325334, transcript variant X3	#N/A	Inf	0	#NAME?	1	1	1	no	no	no	0	0	0	0	0.0335903	0
LOC114325335	uncharacterized LOC114325335	#N/A	#NAME?	#NAME?	0	1	1	1	no	no	no	0	0	0	0.386074	0	0
LOC114325336	uncharacterized LOC114325336, transcript variant X2	#N/A	0.542372	-0.367007	-0.909379	1	1	1	no	no	no	0	0	0	0.443545	0.645964	0.34392
LOC114325337	GPI ethanolamine phosphate transferase 1-like	#N/A	0.191415	0.764695	0.57328	0.740224	0.148827	0.135216	no	no	no	0	0	0	13.8347	15.7977	23.5054
LOC114325338	flavin-containing monooxygenase FMO GS-OX5-like, transcript variant X2	#N/A	-0.658763	-0.336045	0.322718	0.329949	0.668105	0.65089	no	no	no	0	0	0	15.7133	9.95313	12.4482
LOC114325339	FERM, ARHGEF and pleckstrin domain-containing protein 1-like	#N/A	1.62089	1.39101	-0.229876	0.147404	0.194204	0.745405	no	no	no	0	0	0	2.6442	8.13263	6.93476
LOC114325340	flavin-containing monooxygenase FMO GS-OX5-like, transcript variant X2	#N/A	-0.442644	-4.24797	-3.80532	1	1	1	no	no	no	0	0	0	0.80062	0.589084	0.0421368
LOC114325341	proline-rich protein 4-like	#N/A	#NAME?	#NAME?	0	1	1	1	no	no	no	0	0	0	0.0593101	0	0
LOC114325342	uncharacterized LOC114325342	#N/A	0.368035	1.11435	0.746319	0.289304	0.000379449	0.0105278	no	U	no	1	0	1	4.27711	5.52001	9.25985
LOC114325343	phosphatidylinositol-glycan biosynthesis class X protein-like	#N/A	0.185448	0.755668	0.57022	0.660101	0.0241423	0.0943118	no	no	no	0	0	0	25.4286	28.9167	42.934
LOC114325344	tRNA selenocysteine 1-associated protein 1-like	#N/A	0.74308	1.24495	0.501867	0.00893648	0.000379449	0.0745035	no	U	no	1	0	1	18.375	30.7551	43.5505
LOC114325345	ras-like GTP-binding protein Rho1	#N/A	-0.308099	-0.365344	-0.0572454	0.226003	0.141842	0.842089	no	no	no	0	0	0	528.14	426.581	409.986
LOC114325346	protein jagged-1b	#N/A	3.28317	3.6809	0.397727	1	1	1	no	no	no	0	0	0	0.00607232	0.0591137	0.0778782
LOC114325347	E3 ubiquitin-protein ligase UBR5, transcript variant X1	#N/A	-0.0878197	0.077932	0.165752	0.776494	0.801585	0.552464	no	no	no	0	0	0	18.8251	17.7134	19.87
LOC114325349	uncharacterized LOC114325349	#N/A	Inf	Inf	-2.04572	1	1	1	no	no	no	0	0	0	0	0.367054	0.0889009
LOC114325350	neprilysin-2-like	#N/A	-0.833145	-1.86484	-1.03169	0.00328731	0.000379449	0.00100877	no	D	D	0	2	2	16.1487	9.06434	4.43369
LOC114325351	uncharacterized LOC114325351	#N/A	0	0	0	1	1	1	no	no	no	0	0	0	0	0	0
LOC114325352	uncharacterized LOC114325352	#N/A	-0.555897	#NAME?	#NAME?	1	1	1	no	no	no	0	0	0	0.152291	0.103594	0
LOC114325353	uncharacterized LOC114325353, transcript variant X1	#N/A	0.717661	3.12409	2.40643	1	1	1	no	no	no	0	0	0	0.0520311	0.0855659	0.453638
LOC114325354	protein prickle-like	#N/A	0.394025	-0.049473	-0.443498	0.44149	0.93768	0.379993	no	no	no	0	0	0	1.31992	1.73445	1.27543
LOC114325355	uncharacterized LOC114325355	#N/A	0	0	0	1	1	1	no	no	no	0	0	0	0	0	0
LOC114325356	probable ATP-dependent RNA helicase DHX34	#N/A	-0.452528	-1.03146	-0.578929	0.541788	0.208723	0.446055	no	no	no	0	0	0	2.26078	1.65209	1.10601
LOC114325357	integrator complex subunit 2	#N/A	0.67158	0.615049	-0.0565316	0.272596	0.307316	0.914415	no	no	no	0	0	0	3.0236	4.81604	4.63097
LOC114325358	solute carrier family 41 member 3-like	#N/A	1.03226	1.53674	0.504485	1	0.0546271	0.41829	no	no	no	0	0	0	0.488753	0.99961	1.41806
LOC114325359	uncharacterized LOC114325359	#N/A	#NAME?	-0.380496	Inf	1	1	1	no	no	no	0	0	0	0.345505	0	0.265408
LOC114325360	uncharacterized LOC114325360	#N/A	Inf	Inf	2.30463	1	1	1	no	no	no	0	0	0	0	0.0706044	0.348813
LOC114325361	calcium/calmodulin-dependent protein kinase kinase 1, transcript variant X1	#N/A	0.636919	0.702234	0.0653151	0.538715	0.370848	0.925211	no	no	no	0	0	0	1.65169	2.56838	2.68733
LOC114325362	#N/A	#N/A	0.606257	-3.12161	-3.72786	0.614441	0.127481	0.0945424	no	no	no	0	0	0	18.4011	28.0121	2.1142
LOC114325363	uncharacterized LOC114325363	#N/A	0.0939565	2.11189	2.01794	0.806534	0.000379449	0.000379449	no	U	U	2	0	2	8.83902	9.43383	38.2074
LOC114325364	uncharacterized LOC114325364	#N/A	0.269455	0.550972	0.281517	0.633397	0.287394	0.545284	no	no	no	0	0	0	2.64877	3.1927	3.88064
LOC114325365	focal adhesion kinase 1-like	#N/A	0.438942	0.21388	-0.225061	0.168614	0.539562	0.487984	no	no	no	0	0	0	6.76183	9.1664	7.8424
LOC114325366	uncharacterized LOC114325366, transcript variant X2	#N/A	0	0	0	1	1	1	no	no	no	0	0	0	0	0	0
LOC114325367	alcohol dehydrogenase-like	#N/A	-0.0762439	-1.79979	-1.72354	1	1	1	no	no	no	0	0	0	0.0723564	0.0686318	0.020782
LOC114325368	15-hydroxyprostaglandin dehydrogenase [NAD(+)]-like	#N/A	-0.210165	-0.389438	-0.179273	0.91923	0.87862	0.93269	no	no	no	0	0	0	4.91706	4.25049	3.75382
LOC114325369	uncharacterized LOC114325369	#N/A	0	0	0	1	1	1	no	no	no	0	0	0	0	0	0
LOC114325370	potassium/sodium hyperpolarization-activated cyclic nucleotide-gated channel 2, transcript variant X1	#N/A	1.417	1.42817	0.0111748	0.00156449	0.00156449	0.979696	U	U	no	2	0	2	2.17383	5.80476	5.84989
LOC114325371	FERM domain-containing protein 3-like	#N/A	0	0	0	1	1	1	no	no	no	0	0	0	0	0	0
LOC114325372	uncharacterized LOC114325372	#N/A	2.30621	2.53737	0.231152	0.180258	0.149982	0.820627	no	no	no	0	0	0	0.330928	1.63672	1.92113
LOC114325373	uncharacterized LOC114325373	#N/A	0	0	0	1	1	1	no	no	no	0	0	0	0	0	0
LOC114325374	probable nuclear transport factor 2	#N/A	-0.188962	0.157404	0.346366	0.533394	0.607265	0.219307	no	no	no	0	0	0	264.373	231.918	294.85
LOC114325375	uncharacterized LOC114325375	#N/A	0	Inf	Inf	1	1	1	no	no	no	0	0	0	0	0	0.029932
LOC114325376	nuclear cap-binding protein subunit 3-like	#N/A	-0.880903	-0.791598	0.0893043	0.00209044	0.00480601	0.812215	no	no	no	0	0	0	12.5563	6.81844	7.25385
LOC114325377	uncharacterized LOC114325377	#N/A	-0.436165	-1.00477	-0.568602	0.191431	0.00182774	0.11066	no	D	no	0	1	1	24.4917	18.1017	12.2055
LOC114325378	peroxisomal membrane protein PMP34	#N/A	-0.787469	-0.810837	-0.0233682	0.00100877	0.00100877	0.946229	no	no	no	0	0	0	187.84	108.827	107.078
LOC114325379	tRNA methyltransferase 10 homolog A	#N/A	-0.691217	-0.193122	0.498096	0.0722787	0.639176	0.209263	no	no	no	0	0	0	14.6832	9.09373	12.8435
LOC114325380	reticulophagy regulator 3-like	#N/A	-1.81371	-2.75763	-0.943923	0.000379449	0.000379449	0.00182774	D	D	no	0	2	2	156.281	44.4555	23.1087
LOC114325381	josephin-like protein	#N/A	-0.950056	-0.52193	0.428126	0.0204315	0.232624	0.362525	no	no	no	0	0	0	15.2454	7.89122	10.6175
LOC114325382	NADH dehydrogenase [ubiquinone] 1 beta subcomplex subunit 11, mitochondrial	#N/A	-0.52123	-0.547069	-0.025839	0.0486042	0.0382491	0.938877	no	no	no	0	0	0	278.868	194.309	190.859
LOC114325383	neuropeptide-like 1, transcript variant X1	#N/A	-0.442291	-2.82404	-2.38175	0.106219	0.000379449	0.000379449	no	D	D	0	2	2	22.722	16.7226	3.20867
LOC114325384	synaptotagmin-16, transcript variant X1	#N/A	-1.09533	#NAME?	#NAME?	1	1	1	no	no	no	0	0	0	0.205551	0.0962038	0
LOC114325385	coiled-coil domain-containing protein 12	#N/A	-0.715966	-0.638244	0.0777222	0.0591271	0.0920927	0.87616	no	no	no	0	0	0	24.9483	15.1884	16.0291
LOC114325386	uncharacterized LOC114325386	#N/A	#NAME?	#NAME?	0	0.29467	0.294614	1	no	no	no	0	0	0	3.26632	0	0
LOC114325387	uncharacterized LOC114325387	#N/A	-0.516796	-0.632078	-0.115282	0.044219	0.012949	0.713581	no	no	no	0	0	0	824.093	575.977	531.743
LOC114325388	uncharacterized protein C14orf119, transcript variant X2	#N/A	-0.444114	-0.074024	0.37009	0.294712	0.880375	0.3733	no	no	no	0	0	0	20.1639	14.8212	19.1554
LOC114325389	protein max, transcript variant X2	#N/A	-0.766006	-0.70288	0.063126	0.00523323	0.0112284	0.860235	no	no	no	0	0	0	83.8609	49.3139	51.5195
LOC114325390	protein 60A	#N/A	-1.33472	-2.1324	-0.797687	0.000379449	0.000379449	0.0101797	D	D	no	0	2	2	56.4023	22.3618	12.8641
LOC114325391	protein CWC15 homolog	#N/A	-0.297577	-0.583848	-0.28627	0.373871	0.0740558	0.40999	no	no	no	0	0	0	23.0304	18.7379	15.3655
LOC114325392	uncharacterized LOC114325392	#N/A	0	0	0	1	1	1	no	no	no	0	0	0	0	0	0
LOC114325393	H/ACA ribonucleoprotein complex subunit 4	#N/A	0.654886	1.43613	0.781242	0.0184768	0.000379449	0.00209044	no	U	no	1	0	1	27.7056	43.6223	74.9697
LOC114325394	dedicator of cytokinesis protein 9	#N/A	1.25589	0.236587	-1.0193	1	1	1	no	no	no	0	0	0	0.260944	0.62317	0.307445
LOC114325395	protein phosphatase 1L, transcript variant X4	#N/A	0.4307	0.249208	-0.181492	0.151399	0.434538	0.57047	no	no	no	0	0	0	31.1455	41.9807	37.0181
LOC114325396	cysteine protease ATG4A-like, transcript variant X2	#N/A	-0.736562	-0.79557	-0.0590076	0.00438807	0.00156449	0.864165	no	no	no	0	0	0	85.2167	51.1443	49.0947
LOC114325397	2-aminoethanethiol dioxygenase	#N/A	-0.656653	-0.65177	0.00488284	0.0938163	0.0938163	0.992967	no	no	no	0	0	0	18.2898	11.6021	11.6414
LOC114325398	uncharacterized LOC114325398	#N/A	0.797763	0.0845504	-0.713213	1	1	1	no	no	no	0	0	0	0.0736422	0.12802	0.0780871
LOC114325399	uncharacterized LOC114325399	#N/A	-0.221247	0.143754	0.365001	0.799171	0.865849	0.635427	no	no	no	0	0	0	4.10273	3.51942	4.5326
LOC114325400	flavin reductase (NADPH)	#N/A	0.785731	0.77502	-0.0107106	0.00305531	0.00281814	0.973627	no	no	no	0	0	0	86.5092	149.139	148.036
LOC114325401	eukaryotic translation initiation factor 5	#N/A	0.655034	1.17525	0.520214	0.00799212	0.000379449	0.0313178	no	U	no	1	0	1	86.3348	135.947	194.971
LOC114325402	mediator of RNA polymerase II transcription subunit 6	#N/A	-0.065185	0.253789	0.318974	0.868237	0.447501	0.334252	no	no	no	0	0	0	30.395	29.0522	36.241
LOC114325403	conserved oligomeric Golgi complex subunit 1	#N/A	0.166847	0.299867	0.13302	0.674861	0.411604	0.734098	no	no	no	0	0	0	7.62207	8.55655	9.383
LOC114325404	paired box protein Pax-1	#N/A	-0.309683	0.232653	0.542337	0.57089	0.670806	0.277886	no	no	no	0	0	0	3.09545	2.49747	3.63714
LOC114325405	AP-2 complex subunit sigma	#N/A	-0.190615	0.338821	0.529435	0.591337	0.286638	0.0856328	no	no	no	0	0	0	58.9738	51.6748	74.5855
LOC114325406	uncharacterized LOC114325406	#N/A	0	0	0	1	1	1	no	no	no	0	0	0	0	0	0
LOC114325407	trichohyalin-like	#N/A	0	0	0	1	1	1	no	no	no	0	0	0	0	0	0
LOC114325408	DNA-directed RNA polymerases I, II, and III subunit RPABC2	#N/A	-0.197212	0.281746	0.478958	0.533227	0.352058	0.0953403	no	no	no	0	0	0	105.283	91.8317	127.989
LOC114325409	uncharacterized LOC114325409	#N/A	#NAME?	#NAME?	0	1	1	1	no	no	no	0	0	0	0.144603	0	0
LOC114325410	lachesin-like, transcript variant X1	#N/A	2.72593	1.57347	-1.15246	1	1	1	no	no	no	0	0	0	0.0218062	0.144268	0.0648998
LOC114325411	uncharacterized LOC114325411	#N/A	0	0	0	1	1	1	no	no	no	0	0	0	0	0	0
LOC114325412	uncharacterized LOC114325412	#N/A	#NAME?	#NAME?	0	1	1	1	no	no	no	0	0	0	0.165444	0	0
LOC114325413	small glutamine-rich tetratricopeptide repeat-containing protein beta-like, transcript variant X1	#N/A	1.47557	1.87048	0.394908	0.000379449	0.000379449	0.285342	U	U	no	2	0	2	5.94585	16.5351	21.7413
LOC114325414	acetylcholine receptor subunit beta-like 1, transcript variant X1	#N/A	0.152616	-4.18278	-4.33539	1	1	1	no	no	no	0	0	0	0.183066	0.203493	0.0100801
LOC114325415	nucleolar protein 14 homolog	#N/A	-0.685764	-0.426881	0.258882	0.0157798	0.158778	0.426901	no	no	no	0	0	0	15.9571	9.92016	11.87
LOC114325416	uncharacterized LOC114325416	#N/A	0	0	0	1	1	1	no	no	no	0	0	0	0	0	0
LOC114325417	muscleblind-like protein 2	#N/A	1.9795	2.18911	0.20961	0.0119155	0.00723467	0.770076	U	U	no	2	0	2	0.499536	1.96995	2.278
LOC114325418	uncharacterized LOC114325418	#N/A	0.251568	1.09861	0.847044	1	1	1	no	no	no	0	0	0	0.0563609	0.0670977	0.120696
LOC114325419	uncharacterized LOC114325419	#N/A	0	0	0	1	1	1	no	no	no	0	0	0	0	0	0
LOC114325420	uncharacterized LOC114325420	#N/A	-1.94001	-1.8509	0.0891164	0.38253	0.316559	1	no	no	no	0	0	0	3.89324	1.01463	1.07928
LOC114325421	protein muscleblind-like, transcript variant X1	#N/A	1.5768	1.99415	0.41735	0.160193	0.0959271	0.544352	no	no	no	0	0	0	1.77553	5.29655	7.0734
LOC114325422	protein peanut-like	#N/A	0	0	0	1	1	1	no	no	no	0	0	0	0	0	0
LOC114325423	uncharacterized LOC114325423	#N/A	-2.32858	-2.34079	-0.0122064	0.00305531	0.0035009	0.968519	D	D	no	0	2	2	8.42824	1.67789	1.66375
LOC114325424	uncharacterized LOC114325424	#N/A	0	0	0	1	1	1	no	no	no	0	0	0	0	0	0
LOC114325425	rho GTPase-activating protein 7-like	#N/A	-0.550482	-0.621139	-0.0706575	0.0414083	0.0192329	0.837096	no	no	no	0	0	0	26.8787	18.3526	17.4754
LOC114325426	uncharacterized LOC114325426	#N/A	-1.02628	-0.642833	0.383443	0.228606	0.462863	0.695467	no	no	no	0	0	0	33.4084	16.4027	21.3966
LOC114325427	cysteine-rich hydrophobic domain-containing protein 2	#N/A	-0.142697	1.16049	1.30319	1	0.167401	0.0996065	no	no	no	0	0	0	1.12988	1.02348	2.52567
LOC114325428	muscle calcium channel subunit alpha-1	#N/A	0.0441164	-0.234964	-0.279081	0.89421	0.411779	0.324475	no	no	no	0	0	0	14.6186	15.0726	12.4215
LOC114325429	segmentation protein Runt-like	#N/A	-1.23678	-1.23906	-0.00227812	1	1	1	no	no	no	0	0	0	0.719658	0.305365	0.304883
LOC114325430	ras-related and estrogen-regulated growth inhibitor-like protein	#N/A	0.722897	-0.15731	-0.880208	0.243249	1	0.136404	no	no	no	0	0	0	1.28594	2.12244	1.1531
LOC114325431	uncharacterized LOC114325431, transcript variant X1	#N/A	0.474858	0.155774	-0.319084	1	1	1	no	no	no	0	0	0	0.806089	1.12029	0.897998
LOC114325432	ras-related protein Rap1	#N/A	0.0609891	0.0249974	-0.0359917	0.866989	0.947991	0.921349	no	no	no	0	0	0	74.4316	77.6456	75.7325
LOC114325433	protein immune deficiency	#N/A	-0.871351	-0.827386	0.043965	0.00480601	0.00799212	0.919944	no	no	no	0	0	0	45.1695	24.6912	25.4552
LOC114325434	uncharacterized LOC114325434, transcript variant X1	#N/A	0.701525	1.424	0.722478	0.0290017	0.000379449	0.00874037	no	U	no	1	0	1	6.13611	9.97868	16.465
LOC114325435	uncharacterized LOC114325435	#N/A	-0.464433	-0.859961	-0.395528	1	1	1	no	no	no	0	0	0	0.933457	0.676528	0.514304
LOC114325436	voltage-dependent calcium channel subunit alpha-2/delta-3, transcript variant X1	#N/A	1.1565	1.3442	0.187693	1	1	1	no	no	no	0	0	0	0.0266405	0.059386	0.0676372
LOC114325437	acylcarnitine hydrolase	#N/A	-1.08226	-3.02675	-1.94449	0.00685083	0.000379449	0.00281814	D	D	D	0	3	3	9.33108	4.40695	1.14496
LOC114325438	uncharacterized LOC114325438	#N/A	-1.67035	-2.9999	-1.32955	0.498472	0.272824	0.73742	no	no	no	0	0	0	10.7521	3.37808	1.34411
LOC114325439	mitochondrial fission 1 protein	#N/A	-0.892537	-0.819591	0.0729457	0.0569501	0.0756778	0.906256	no	no	no	0	0	0	17.6483	9.50656	9.9996
LOC114325440	rho GTPase-activating protein 7-like	#N/A	-3.18495	-2.5219	0.66305	1	1	1	no	no	no	0	0	0	0.133954	0.0147296	0.0233233
LOC114325441	uncharacterized LOC114325441	#N/A	#NAME?	#NAME?	0	1	1	1	no	no	no	0	0	0	0.179535	0	0
LOC114325442	uncharacterized oxidoreductase YjmC-like	#N/A	-1.37887	-4.16644	-2.78757	1	1	1	no	no	no	0	0	0	0.511506	0.196685	0.0284857
LOC114325443	skin secretory protein xP2, transcript variant X1	MAGE-like protein 2 isoform X1	-1.07079	3.68632	4.75711	1	0.190292	0.000379449	no	no	U	1	0	1	0.749088	0.356608	9.64328
LOC114325444	dynein regulatory complex protein 1-like	#N/A	-0.325357	0.505878	0.831234	1	1	1	no	no	no	0	0	0	0.0155533	0.0124131	0.0220856
LOC114325445	ataxin-10, transcript variant X1	#N/A	-0.851496	-0.46415	0.387346	0.00836203	0.170013	0.272703	no	no	no	0	0	0	42.0497	23.3043	30.4817
LOC114325446	proteasome subunit alpha type-5	#N/A	0.812643	0.622369	-0.190274	0.00233583	0.0210198	0.511017	no	no	no	0	0	0	124.831	219.256	192.164
LOC114325447	shootin-1-like	#N/A	-0.321242	-0.368341	-0.0470996	0.313756	0.244043	0.904244	no	no	no	0	0	0	9.4447	7.55935	7.31655
LOC114325448	protein Wnt-7b	#N/A	0.291065	-0.188027	-0.479092	1	1	1	no	no	no	0	0	0	0.262138	0.320738	0.230106
LOC114325449	uncharacterized LOC114325449	#N/A	0	0	0	1	1	1	no	no	no	0	0	0	0	0	0
LOC114325450	ELKS/Rab6-interacting/CAST family member 1, transcript variant X1	#N/A	0.719473	-0.546256	-1.26573	1	1	1	no	no	no	0	0	0	0.0821965	0.135343	0.0562878
LOC114325451	uncharacterized LOC114325451	#N/A	1.46603	0.998939	-0.467091	1	1	1	no	no	no	0	0	0	0.302266	0.835042	0.604087
LOC114325452	uncharacterized LOC114325452	#N/A	-1.85626	-0.956287	0.89997	1	1	1	no	no	no	0	0	0	0.63571	0.175578	0.327633
LOC114325453	phospholipid phosphatase homolog 1.2 homolog, transcript variant X3	#N/A	0.533979	0.00364981	-0.530329	0.127945	0.992988	0.135455	no	no	no	0	0	0	22.2241	32.1786	22.2803
LOC114325454	malate dehydrogenase, mitochondrial-like, transcript variant X1	#N/A	-1.04932	0.536876	1.58619	1	1	1	no	no	no	0	0	0	0.365402	0.176561	0.530136
LOC114325455	uncharacterized LOC114325455	#N/A	0	0	0	1	1	1	no	no	no	0	0	0	0	0	0
LOC114325456	uncharacterized oxidoreductase YjmC-like	#N/A	#NAME?	#NAME?	0	1	1	1	no	no	no	0	0	0	0.272396	0	0
LOC114325457	lysosomal Pro-X carboxypeptidase-like	#N/A	0	0	0	1	1	1	no	no	no	0	0	0	0	0	0
LOC114325458	C-type lectin 37Db-like, transcript variant X3	#N/A	#NAME?	-1.67481	Inf	1	1	1	no	no	no	0	0	0	0.454796	0	0.142445
LOC114325459	uncharacterized LOC114325459	#N/A	0	0	0	1	1	1	no	no	no	0	0	0	0	0	0
LOC114325460	uncharacterized LOC114325460	#N/A	0	0	0	1	1	1	no	no	no	0	0	0	0	0	0
LOC114325461	peptidoglycan-recognition protein LF-like	#N/A	0	0	0	1	1	1	no	no	no	0	0	0	0	0	0
LOC114325462	TWiK family of potassium channels protein 18	#N/A	0.0460047	0.559959	0.513954	0.951916	0.37868	0.381449	no	no	no	0	0	0	1.53804	1.58787	2.26742
LOC114325463	uncharacterized LOC114325463	#N/A	0	0	0	1	1	1	no	no	no	0	0	0	0	0	0
LOC114325464	uncharacterized LOC114325464	#N/A	0	0	0	1	1	1	no	no	no	0	0	0	0	0	0
LOC114325465	rap1 GTPase-activating protein 1-like	#N/A	0.62334	-0.350127	-0.973468	0.202446	0.536707	0.0346568	no	no	no	0	0	0	1.93449	2.97996	1.51763
LOC114325466	enolase-like	#N/A	0	0	0	1	1	1	no	no	no	0	0	0	0	0	0
LOC114325467	uncharacterized LOC114325467	#N/A	Inf	0	#NAME?	1	1	1	no	no	no	0	0	0	0	0.0161874	0
LOC114325468	receptor-type guanylate cyclase Gyc76C-like, transcript variant X1	#N/A	0.653729	1.36601	0.712277	1	1	1	no	no	no	0	0	0	0.289066	0.454767	0.745086
LOC114325469	ADP-ribose pyrophosphatase, mitochondrial, transcript variant X1	#N/A	0.24687	0.846059	0.599188	0.531741	0.0126088	0.0683656	no	no	no	0	0	0	15.1591	17.9883	27.2498
LOC114325470	uncharacterized LOC114325470	#N/A	-0.0701945	0.195634	0.265828	0.843998	0.545284	0.387173	no	no	no	0	0	0	38.6145	36.7807	44.2224
LOC114325471	U6atac minor spliceosomal RNA	#N/A	0	0	0	1	1	1	no	no	no	0	0	0	0	0	0
LOC114325495	uncharacterized LOC114325495	#N/A	Inf	0	#NAME?	1	1	1	no	no	no	0	0	0	0	0.477808	0
LOC114325496	uncharacterized LOC114325496	#N/A	2.53088	3.04289	0.512005	1	1	1	no	no	no	0	0	0	0.126405	0.730527	1.04175
LOC114325497	uncharacterized LOC114325497	#N/A	#NAME?	#NAME?	0	1	1	1	no	no	no	0	0	0	0.411941	0	0
LOC114325498	suppressor of lurcher protein 1	#N/A	-0.783252	-1.98216	-1.19891	0.51446	0.340973	1	no	no	no	0	0	0	2.10985	1.22594	0.534025
LOC114325499	C-type lectin mannose-binding isoform-like	#N/A	-0.371181	2.75761	3.12879	0.401122	0.000379449	0.000379449	no	U	U	2	0	2	54.004	41.7532	365.216
LOC114325500	cyclin-dependent kinases regulatory subunit-like	#N/A	1.08163	1.59604	0.514417	0.0488479	0.00438807	0.278893	U	U	no	2	0	2	4.34346	9.19258	13.1308
LOC114325501	uncharacterized LOC114325501	#N/A	-0.222044	-0.341381	-0.119337	0.523938	0.317992	0.754185	no	no	no	0	0	0	109.577	93.9458	86.4875
LOC114325502	low-density lipoprotein receptor-related protein 6	#N/A	-0.495223	-0.480975	0.0142475	0.0961269	0.104649	0.970574	no	no	no	0	0	0	12.3786	8.78205	8.86921
LOC114325503	uncharacterized LOC114325503, transcript variant X3	#N/A	0.575715	-0.573208	-1.14892	0.238924	0.28157	0.0159422	no	no	D	0	1	1	3.04735	4.54181	2.04819
LOC114325504	protocadherin-like wing polarity protein stan, transcript variant X3	#N/A	1.45062	1.16525	-0.285377	1	1	1	no	no	no	0	0	0	0.141675	0.387236	0.317737
LOC114325505	trigger factor-like	#N/A	0	0	0	1	1	1	no	no	no	0	0	0	0	0	0
LOC114325506	protein FAM177A1	#N/A	-0.544201	-0.620475	-0.0762742	0.0972513	0.0569501	0.854438	no	no	no	0	0	0	59.8289	41.0289	38.9161
LOC114325507	platelet-activating factor acetylhydrolase IB subunit beta homolog	#N/A	4.79437	5.9922	1.19783	1	1	1	no	no	no	0	0	0	0.0198916	0.551977	1.2662
LOC114325508	protein abrupt-like, transcript variant X3	#N/A	-0.634561	-1.27469	-0.640134	0.281099	0.042463	0.346197	no	D	no	0	1	1	3.04877	1.96383	1.2601
LOC114325509	TATA box-binding protein-like protein 1, transcript variant X2	#N/A	1.35018	1.69763	0.347453	0.0569501	0.0167325	0.575279	no	U	no	1	0	1	0.649077	1.65478	2.1054
LOC114325510	sentrin-specific protease 1-like	#N/A	0.338187	0.738938	0.400751	0.326913	0.0162743	0.209263	no	no	no	0	0	0	12.6248	15.9599	21.0701
LOC114325511	DNA repair protein complementing XP-G cells homolog, transcript variant X1	#N/A	-0.910805	-1.47707	-0.566269	0.00156449	0.000379449	0.0836943	no	D	no	0	1	1	12.3675	6.57815	4.44263
LOC114325512	adenosine kinase 2-like, transcript variant X1	#N/A	0.332581	0.221104	-0.111477	0.834979	1	0.953861	no	no	no	0	0	0	1.05432	1.32767	1.22895
LOC114325513	suppressor of hairless protein, transcript variant X2	#N/A	0.484265	0.487778	0.00351258	0.450843	0.43883	0.994743	no	no	no	0	0	0	1.11617	1.56138	1.56518
LOC114325514	myosin-VIIa	#N/A	0.890589	0.504033	-0.386556	0.047845	1	0.369273	no	no	no	0	0	0	0.777454	1.44135	1.10256
LOC114325515	uncharacterized LOC114325515	#N/A	Inf	0	#NAME?	1	1	1	no	no	no	0	0	0	0	0.214408	0
LOC114325516	nucleolin-like	#N/A	0.684261	0.751184	0.0669227	0.00281814	0.00182774	0.822216	no	no	no	0	0	0	111.548	179.244	187.754
LOC114325517	uncharacterized LOC114325517	#N/A	0.346956	1.00133	0.654371	0.669151	0.136251	0.319685	no	no	no	0	0	0	2.04863	2.6056	4.10103
LOC114325518	uncharacterized LOC114325518, transcript variant X1	#N/A	2.38677	0.454604	-1.93217	1	1	1	no	no	no	0	0	0	0.247381	1.29377	0.339013
LOC114325519	zinc transporter ZIP13 homolog	#N/A	-0.102041	-0.368359	-0.266318	0.720289	0.142699	0.296795	no	no	no	0	0	0	285.572	266.071	221.222
LOC114325521	NADH dehydrogenase [ubiquinone] iron-sulfur protein 4, mitochondrial-like	#N/A	0	0	0	1	1	1	no	no	no	0	0	0	0	0	0
LOC114325522	uncharacterized LOC114325522	#N/A	-0.273933	-2.19414	-1.9202	1	1	1	no	no	no	0	0	0	0.280875	0.232301	0.061378
LOC114325523	uncharacterized LOC114325523	#N/A	Inf	0	#NAME?	1	1	1	no	no	no	0	0	0	0	0.165651	0
LOC114325524	cathepsin L-like proteinase	#N/A	-0.656681	-2.17388	-1.5172	0.0359007	0.000379449	0.000379449	no	D	D	0	2	2	34.0965	21.6286	7.55626
LOC114325525	uncharacterized LOC114325525	#N/A	#NAME?	#NAME?	0	1	1	1	no	no	no	0	0	0	1.06879	0	0
LOC114325526	uncharacterized LOC114325526	#N/A	Inf	0	#NAME?	1	1	1	no	no	no	0	0	0	0	0.0391698	0
LOC114325527	lipase 3-like	#N/A	-0.644345	-1.4155	-0.771155	0.0367941	0.000379449	0.017558	no	D	no	0	1	1	188.346	120.501	70.6072
LOC114325528	uncharacterized LOC114325528	#N/A	0	0	0	1	1	1	no	no	no	0	0	0	0	0	0
LOC114325529	isoleucine--tRNA ligase, cytoplasmic, transcript variant X2	#N/A	0.322299	0.808817	0.486518	0.245179	0.00156449	0.0561808	no	no	no	0	0	0	39.5135	49.4046	69.2188
LOC114325530	transcription termination factor 5, mitochondrial	#N/A	-1.70093	-2.91476	-1.21383	0.000379449	0.000379449	0.0114079	D	D	D	0	3	3	22.7842	7.00812	3.02136
LOC114325531	prosaposin	#N/A	-0.889176	-1.13682	-0.247643	0.000379449	0.000379449	0.335634	no	D	no	0	1	1	426.144	230.085	193.794
LOC114325532	nucleoside diphosphate kinase homolog 5-like	#N/A	0	0	0	1	1	1	no	no	no	0	0	0	0	0	0
LOC114325533	splicing factor, suppressor of white-apricot homolog, transcript variant X1	#N/A	1.32653	1.39513	0.0685987	1	1	1	no	no	no	0	0	0	0.370933	0.930294	0.975597
LOC114325534	uncharacterized LOC114325534	#N/A	0	Inf	Inf	1	1	1	no	no	no	0	0	0	0	0	0.0777646
LOC114325535	uncharacterized LOC114325535	#N/A	-0.527959	-1.71475	-1.18679	0.837099	0.537599	0.713747	no	no	no	0	0	0	4.5986	3.18929	1.40099
LOC114325536	polycystin-2-like, transcript variant X3	#N/A	-0.329315	-1.85927	-1.52995	1	1	1	no	no	no	0	0	0	1.21487	0.966936	0.334839
LOC114325537	uncharacterized LOC114325537	#N/A	0.712845	-0.288817	-1.00166	0.277678	1	0.105675	no	no	no	0	0	0	1.1932	1.95569	0.976719
LOC114325538	uncharacterized LOC114325538	#N/A	-0.454055	-0.404017	0.0500378	0.339443	0.399316	0.931469	no	no	no	0	0	0	12.8808	9.4028	9.73465
LOC114325539	pantothenate kinase 3, transcript variant X2	#N/A	0.0942334	0.451024	0.356791	0.794699	0.120766	0.203083	no	no	no	0	0	0	100.381	107.157	137.223
LOC114325540	F-box/LRR-repeat protein 2, transcript variant X1	#N/A	-1.23464	-1.40645	-0.171813	0.000379449	0.000379449	0.617192	D	D	no	0	2	2	59.6185	25.3349	22.4904
LOC114325541	NAD(P)H-hydrate epimerase, transcript variant X4	#N/A	-0.868683	-0.973936	-0.105252	0.223518	0.186035	0.912257	no	no	no	0	0	0	95.3981	52.2444	48.5686
LOC114325542	charged multivesicular body protein 7	#N/A	-0.851422	-0.847891	0.00353104	0.023991	0.0290017	0.994161	no	no	no	0	0	0	13.5508	7.51037	7.52877
LOC114325543	protein SERAC1, transcript variant X1	#N/A	-0.197429	-0.0100519	0.187377	0.633099	0.980916	0.648551	no	no	no	0	0	0	12.6611	11.0418	12.5732
LOC114325544	eukaryotic peptide chain release factor subunit 1, transcript variant X1	#N/A	-1.20523	-1.39985	-0.194615	0.000379449	0.000379449	0.480408	D	D	no	0	2	2	380.489	165.018	144.193
LOC114325545	zinc finger protein 501-like	#N/A	-0.218193	-0.821304	-0.603111	0.65738	0.0769773	0.210123	no	no	no	0	0	0	4.78168	4.11053	2.7061
LOC114325546	uncharacterized LOC114325546, transcript variant X2	#N/A	-0.545048	0.450035	0.995083	1	1	1	no	no	no	0	0	0	0.214968	0.147332	0.293662
LOC114325547	conserved oligomeric Golgi complex subunit 7	#N/A	0.47483	0.695652	0.220822	0.413802	0.213695	0.705026	no	no	no	0	0	0	1.82485	2.5361	2.95556
LOC114325548	uncharacterized LOC114325548	#N/A	0	0	0	1	1	1	no	no	no	0	0	0	0	0	0
LOC114325549	protein tramtrack, alpha isoform-like, transcript variant X1	#N/A	0.75209	-0.0778965	-0.829987	1	1	1	no	no	no	0	0	0	0.189953	0.319924	0.179968
LOC114325550	U4/U6 small nuclear ribonucleoprotein Prp4	#N/A	-1.03912	-0.884508	0.154612	0.000379449	0.00257309	0.682641	D	no	no	0	1	1	24.6989	12.0191	13.3787
LOC114325551	protein GVQW3-like	#N/A	0	0	0	1	1	1	no	no	no	0	0	0	0	0	0
LOC114325552	uncharacterized LOC114325552	#N/A	0	0	0	1	1	1	no	no	no	0	0	0	0	0	0
LOC114325553	uncharacterized LOC114325553	#N/A	-0.717688	-2.84958	-2.1319	1	1	1	no	no	no	0	0	0	0.447527	0.272128	0.0620882
LOC114325554	uncharacterized LOC114325554	#N/A	0	0	0	1	1	1	no	no	no	0	0	0	0	0	0
LOC114325555	uncharacterized LOC114325555	#N/A	0	0	0	1	1	1	no	no	no	0	0	0	0	0	0
LOC114325556	uncharacterized LOC114325556	#N/A	-1.05521	-2.28751	-1.2323	1	1	1	no	no	no	0	0	0	0.766117	0.368676	0.156922
LOC114325557	uncharacterized LOC114325557	#N/A	0.642014	-0.111767	-0.753781	0.155231	1	0.0809134	no	no	no	0	0	0	0.852041	1.32961	0.788524
LOC114325558	facilitated trehalose transporter Tret1-like	#N/A	0.395168	-0.344084	-0.739252	1	1	1	no	no	no	0	0	0	0.854659	1.12396	0.673307
LOC114325559	uncharacterized LOC114325559	#N/A	#NAME?	#NAME?	0	1	1	1	no	no	no	0	0	0	0.0299635	0	0
LOC114325560	54S ribosomal protein c83.06c, mitochondrial	#N/A	0.306859	0.31854	0.011681	0.412917	0.401343	0.976582	no	no	no	0	0	0	63.5311	78.5886	79.2275
LOC114325561	importin subunit beta-1, transcript variant X3	#N/A	0.449318	1.28284	0.833522	0.0922972	0.000379449	0.000379449	no	U	no	1	0	1	26.6063	36.3281	64.7378
LOC114325562	heparan sulfate glucosamine 3-O-sulfotransferase 3B1, transcript variant X6	#N/A	-1.87136	-3.5591	-1.68774	0.0220476	0.00209044	0.105417	D	D	no	0	2	2	7.10108	1.94084	0.602461
LOC114325563	tRNA-splicing endonuclease subunit Sen54-like, transcript variant X3	#N/A	-0.286011	-0.482911	-0.1969	0.760649	0.578066	0.791917	no	no	no	0	0	0	2.52971	2.07478	1.81009
LOC114325564	uncharacterized LOC114325564	#N/A	0	Inf	Inf	1	1	1	no	no	no	0	0	0	0	0	0.0839056
LOC114325565	ribosomal L1 domain-containing protein 1-like	#N/A	-0.117049	0.975368	1.09242	0.736953	0.000379449	0.000379449	no	no	U	1	0	1	25.0512	23.099	49.2542
LOC114325566	ankyrin repeat domain-containing protein 40-like, transcript variant X4	#N/A	-0.960587	-1.09545	-0.134862	0.00565041	0.00281814	0.764657	no	D	no	0	1	1	28.23	14.506	13.2114
LOC114325567	protein TRC8 homolog	#N/A	0.251625	0.683064	0.43144	0.509555	0.0428287	0.223717	no	no	no	0	0	0	8.10461	9.64892	13.0123
LOC114325568	SUN domain-containing protein 1-like	#N/A	0	0	0	1	1	1	no	no	no	0	0	0	0	0	0
LOC114325569	uncharacterized LOC114325569	#N/A	-0.432626	-1.06804	-0.635417	1	1	1	no	no	no	0	0	0	0.426904	0.316298	0.203618
LOC114325570	sodium-dependent nutrient amino acid transporter 1-like	#N/A	0.88469	0.39859	-0.486101	0.0683656	0.474601	0.335702	no	no	no	0	0	0	2.76111	5.09803	3.63975
LOC114325571	sodium-dependent nutrient amino acid transporter 1-like, transcript variant X2	#N/A	0.267702	-1.13014	-1.39785	0.340184	0.000379449	0.000379449	no	D	D	0	2	2	69.6706	83.8756	31.8304
LOC114325572	sodium-dependent nutrient amino acid transporter 1-like, transcript variant X1	#N/A	0.0182512	-0.210692	-0.228944	0.97867	0.73585	0.717271	no	no	no	0	0	0	3.53387	3.57886	3.0537
LOC114325573	Krueppel-like factor 10	#N/A	0.877919	0.697571	-0.180347	0.00257309	0.0154599	0.571796	no	no	no	0	0	0	13.9505	25.6372	22.6245
LOC114325574	trihelix transcription factor GT-3a-like, transcript variant X1	#N/A	-0.686718	-0.69305	-0.00633263	0.0338527	0.0350456	0.986843	no	no	no	0	0	0	33.3587	20.7246	20.6338
LOC114325575	class A basic helix-loop-helix protein 15-like, transcript variant X5	#N/A	Inf	Inf	-2.00424	1	1	1	no	no	no	0	0	0	0	0.581542	0.144959
LOC114325576	cytochrome c-like	#N/A	0	0	0	1	1	1	no	no	no	0	0	0	0	0	0
LOC114325577	uncharacterized LOC114325577, transcript variant X3	#N/A	0.273138	-0.693752	-0.96689	1	1	1	no	no	no	0	0	0	0.338251	0.408754	0.209122
LOC114325578	carboxypeptidase N subunit 2-like	#N/A	-0.176232	-0.311149	-0.134917	0.614441	0.339443	0.706723	no	no	no	0	0	0	64.2897	56.8972	51.8175
LOC114325579	uncharacterized LOC114325579	#N/A	0.791091	1.06756	0.276465	1	1	1	no	no	no	0	0	0	0.409887	0.709262	0.859075
LOC114325580	homeobox protein MSX-2-like	#N/A	0.345946	-0.600719	-0.946665	0.406147	0.171239	0.0234141	no	no	no	0	0	0	7.37921	9.37885	4.86603
LOC114325581	ELMO domain-containing protein 2	#N/A	0.79964	1.67948	0.879837	0.27864	0.0231388	0.101608	no	U	no	1	0	1	1.29236	2.24956	4.13957
LOC114325582	putative ATP synthase subunit f, mitochondrial	#N/A	-0.438551	-0.648437	-0.209886	0.071212	0.00723467	0.425464	no	no	no	0	0	0	1880.24	1387.38	1199.54
LOC114325583	serine/threonine-protein kinase SIK3-like, transcript variant X2	#N/A	1.01071	0.793124	-0.217585	1	1	1	no	no	no	0	0	0	0.273824	0.551729	0.474489
LOC114325584	uncharacterized LOC114325584	#N/A	-1.30068	-2.77264	-1.47197	1	1	1	no	no	no	0	0	0	0.936872	0.38031	0.137098
LOC114325585	THO complex subunit 3	#N/A	-1.06867	-0.86603	0.202639	0.000379449	0.00100877	0.507526	D	no	no	0	1	1	195.977	93.4335	107.523
LOC114325586	uncharacterized LOC114325586	#N/A	-2.2358	-1.9979	0.237894	0.167401	0.21615	1	no	no	no	0	0	0	1.14228	0.242511	0.285986
LOC114325588	uncharacterized LOC114325588	#N/A	0	0	0	1	1	1	no	no	no	0	0	0	0	0	0
LOC114325589	aldose reductase-like	#N/A	-1.04954	-0.686034	0.363501	0.0035009	0.0431615	0.367184	D	no	no	0	1	1	25.8552	12.4913	16.0706
LOC114325590	uncharacterized LOC114325590	#N/A	Inf	0	#NAME?	1	1	1	no	no	no	0	0	0	0	0.0438785	0
LOC114325591	protein rtoA-like, transcript variant X4	#N/A	-0.24213	-4.52922	-4.28709	1	1	1	no	no	no	0	0	0	0.270579	0.228774	0.0117183
LOC114325592	headcase protein-like, transcript variant X2	#N/A	-0.0405559	-2.48641	-2.44585	1	1	1	no	no	no	0	0	0	0.496365	0.482606	0.0885762
LOC114325593	headcase protein	#N/A	Inf	Inf	-2.35308	1	1	1	no	no	no	0	0	0	0	0.100609	0.0196919
LOC114325594	uncharacterized LOC114325594	#N/A	Inf	0	#NAME?	1	1	1	no	no	no	0	0	0	0	0.354132	0
LOC114325595	uncharacterized LOC114325595	#N/A	0	0	0	1	1	1	no	no	no	0	0	0	0	0	0
LOC114325596	uncharacterized LOC114325596	#N/A	0	0	0	1	1	1	no	no	no	0	0	0	0	0	0
LOC114325597	mediator of RNA polymerase II transcription subunit 24	#N/A	2.02578	2.10358	0.077798	0.407103	0.59181	0.965467	no	no	no	0	0	0	0.346411	1.41063	1.48879
LOC114325598	uncharacterized LOC114325598	#N/A	0.736286	0.957691	0.221405	0.00947961	0.000379449	0.469509	no	no	no	0	0	0	19.5912	32.6366	38.05
LOC114325599	muscle segmentation homeobox-like	#N/A	-0.0793582	-0.371318	-0.291959	1	1	1	no	no	no	0	0	0	0.472792	0.447488	0.365505
LOC114325600	ATP-dependent RNA helicase dbp2-like, transcript variant X1	#N/A	1.10639	0.983289	-0.123106	0.00156449	0.00523323	0.721489	U	no	no	1	0	1	8.18405	17.6208	16.1796
LOC114325601	heat shock protein 70 A2-like	#N/A	0.512016	1.57836	1.06634	0.351592	0.00982836	0.0609269	no	U	no	1	0	1	6.53086	9.31328	19.5031
LOC114325602	#N/A	#N/A	0.16607	1.63901	1.47293	0.795349	0.000706276	0.00129651	no	U	U	2	0	2	1.86936	2.09741	5.82213
LOC114325603	ATP-dependent RNA helicase dbp2-like	#N/A	-2.07654	-1.63037	0.446173	0.000379449	0.000379449	0.0702781	D	D	no	0	2	2	385.735	91.4509	124.595
LOC114325604	uncharacterized LOC114325604, transcript variant X1	#N/A	0.912036	1.40819	0.496153	1	1	1	no	no	no	0	0	0	0.0788894	0.148446	0.209375
LOC114325605	heat shock protein 68-like	#N/A	0.0446243	0.95431	0.909686	0.921795	0.0039448	0.00855424	no	no	no	0	0	0	7.58206	7.82025	14.6914
LOC114325606	venom peptide SjAPI-like	#N/A	-0.704515	-0.385352	0.319163	0.0915838	0.365947	0.4789	no	no	no	0	0	0	49.7539	30.5314	38.0912
LOC114325607	#N/A	#N/A	-0.235271	1.13171	1.36698	0.655207	0.00685083	0.00209044	no	U	U	2	0	2	3.48432	2.96002	7.63481
LOC114325608	heat shock protein 70 A1-like	#N/A	0.196592	2.36356	2.16697	0.678019	0.000379449	0.000379449	no	U	U	2	0	2	6.79697	7.78924	34.9798
LOC114325609	DNA-directed RNA polymerase III subunit RPC1	#N/A	0.353302	0.877654	0.524352	0.289232	0.00584504	0.106219	no	no	no	0	0	0	10.9562	13.9963	20.1307
LOC114325610	#N/A	#N/A	0.274329	1.10817	0.833836	0.825767	0.393604	0.517828	no	no	no	0	0	0	5.78614	6.99794	12.4733
LOC114325611	heat shock protein 68-like	#N/A	-0.925796	-0.223237	0.702559	1	1	1	no	no	no	0	0	0	0.814303	0.428641	0.697566
LOC114325612	ATP-binding cassette sub-family E member 1, transcript variant X1	#N/A	-0.337269	-0.177277	0.159992	0.188583	0.521331	0.568097	no	no	no	0	0	0	280.354	221.911	247.937
LOC114325613	prefoldin subunit 1	#N/A	0.105663	0.310499	0.204836	0.756629	0.290223	0.503803	no	no	no	0	0	0	143.718	154.639	178.23
LOC114325614	annexin B9, transcript variant X3	#N/A	0.00565867	-0.315298	-0.320956	0.983407	0.219783	0.202909	no	no	no	0	0	0	539.246	541.365	433.384
LOC114325615	homeobox protein koza-like	#N/A	-0.784198	-1.45966	-0.67546	1	1	1	no	no	no	0	0	0	0.398962	0.231667	0.145054
LOC114325616	uncharacterized LOC114325616	#N/A	-0.666607	-0.780302	-0.113695	0.852807	0.79308	0.843132	no	no	no	0	0	0	189.597	119.443	110.392
LOC114325617	uncharacterized LOC114325617	#N/A	0.403543	0.0697414	-0.333802	1	1	1	no	no	no	0	0	0	0.130393	0.172478	0.136851
LOC114325618	tRNA-dihydrouridine(16/17) synthase [NAD(P)(+)]-like, transcript variant X1	#N/A	-0.299576	-0.143408	0.156168	0.49892	0.768732	0.744583	no	no	no	0	0	0	6.02552	4.89568	5.45537
LOC114325619	inositol monophosphatase 2-like	#N/A	-0.691243	-1.20062	-0.509373	0.00982836	0.000379449	0.0776034	no	D	no	0	1	1	135.699	84.041	59.0411
LOC114325620	ubiquitin-conjugating enzyme E2-22 kDa, transcript variant X1	#N/A	-0.499586	0.0238227	0.523409	0.100452	0.950259	0.0820228	no	no	no	0	0	0	60.1947	42.5763	61.1969
LOC114325621	uncharacterized LOC114325621	#N/A	-1.43618	-2.01056	-0.574383	1	1	1	no	no	no	0	0	0	0.102651	0.0379343	0.0254757
LOC114325622	HIV Tat-specific factor 1	#N/A	-0.0523255	0.0517904	0.104116	0.961618	0.970384	0.93398	no	no	no	0	0	0	4.52807	4.36678	4.69357
LOC114325623	uncharacterized LOC114325623, transcript variant X2	#N/A	1.28816	0.285234	-1.00293	0.00799212	0.618733	0.0253223	U	no	D	1	1	2	2.51881	6.15136	3.06944
LOC114325624	homeobox protein koza-like	#N/A	0.0775127	0.502001	0.424489	1	1	1	no	no	no	0	0	0	0.266685	0.281406	0.377673
LOC114325625	zinc finger matrin-type protein 5	#N/A	0.288553	0.37173	0.0831771	0.516167	0.387593	0.862393	no	no	no	0	0	0	16.7504	20.4592	21.6734
LOC114325626	neuromodulin, transcript variant X1	#N/A	0.401969	-0.924888	-1.32686	0.259728	0.00982836	0.000379449	no	no	D	0	1	1	5.08998	6.72545	2.681
LOC114325627	diamine acetyltransferase 2-like	#N/A	0.683392	0.868935	0.185542	0.111627	0.0406605	0.675774	no	no	no	0	0	0	11.5825	18.6005	21.1533
LOC114325628	peroxisome assembly factor 2, transcript variant X1	#N/A	-0.205134	0.0637337	0.268867	0.551808	0.866908	0.410875	no	no	no	0	0	0	19.7516	17.1337	20.6438
LOC114325629	zinc finger protein 239-like, transcript variant X2	#N/A	-0.881473	0.0950187	0.976492	1	1	1	no	no	no	0	0	0	1.07238	0.5821	1.14538
LOC114325630	protein krueppel-like	#N/A	-3.10147	#NAME?	#NAME?	1	1	1	no	no	no	0	0	0	0.742021	0.0864531	0
LOC114325631	zinc finger protein 239-like, transcript variant X3	#N/A	0.110647	-0.520774	-0.631421	0.880581	0.435841	0.340184	no	no	no	0	0	0	1.62428	1.75376	1.13212
LOC114325632	barH-like 1 homeobox protein	#N/A	Inf	Inf	-0.543874	1	1	1	no	no	no	0	0	0	0	0.0111781	0.00766736
LOC114325633	uncharacterized LOC114325633	#N/A	-0.0362916	-0.827401	-0.791109	1	1	1	no	no	no	0	0	0	0.913009	0.890328	0.51452
LOC114325634	uncharacterized LOC114325634	#N/A	Inf	Inf	-0.0125741	1	1	1	no	no	no	0	0	0	0	0.172251	0.170756
LOC114325636	uncharacterized LOC114325636	#N/A	0	0	0	1	1	1	no	no	no	0	0	0	0	0	0
LOC114325637	serine/threonine-protein phosphatase PP1-beta catalytic subunit	#N/A	-0.336201	-0.598709	-0.262508	0.284407	0.045937	0.431826	no	no	no	0	0	0	25.5812	20.2635	16.8924
LOC114325638	uncharacterized LOC114325638	#N/A	0.594207	1.84885	1.25465	1	1	1	no	no	no	0	0	0	0.247025	0.37292	0.889819
LOC114325639	39S ribosomal protein L23, mitochondrial	#N/A	0.376496	0.567186	0.19069	0.244519	0.0608209	0.557495	no	no	no	0	0	0	45.0981	58.5457	66.8188
LOC114325640	nose resistant to fluoxetine protein 6-like	#N/A	0.112857	-0.118885	-0.231742	1	1	1	no	no	no	0	0	0	0.259141	0.280227	0.238643
LOC114325641	uncharacterized LOC114325641	#N/A	-0.837846	-0.939906	-0.10206	0.00604995	0.00209044	0.799746	no	no	no	0	0	0	13.0395	7.2953	6.79705
LOC114325642	Bardet-Biedl syndrome 7 protein homolog	#N/A	-0.783731	-2.63521	-1.85148	0.537247	0.387029	1	no	no	no	0	0	0	1.85918	1.07993	0.299258
LOC114325643	protein PFC0760c-like	#N/A	1.98536	1.29418	-0.691174	1	1	1	no	no	no	0	0	0	0.0137356	0.0543874	0.0336848
LOC114325644	uncharacterized LOC114325644, transcript variant X2	#N/A	0.385041	0.664108	0.279067	0.372896	0.0981489	0.485976	no	no	no	0	0	0	7.72443	10.0873	12.24
LOC114325645	equilibrative nucleoside transporter 3-like, transcript variant X1	#N/A	0	Inf	Inf	1	1	1	no	no	no	0	0	0	0	0	0.0215402
LOC114325646	dopamine N-acetyltransferase-like, transcript variant X1	#N/A	0.304176	0.430251	0.126075	0.371348	0.191932	0.729479	no	no	no	0	0	0	33.359	41.1888	44.9502
LOC114325647	myrosinase 1-like	#N/A	-1.16292	-1.79613	-0.633216	0.000379449	0.000379449	0.0502599	D	D	no	0	2	2	55.4988	24.7863	15.9806
LOC114325648	gastrula zinc finger protein XlCGF57.1-like	#N/A	-0.170759	-0.372006	-0.201247	0.765562	0.476661	0.723975	no	no	no	0	0	0	2.95726	2.62716	2.2851
LOC114325649	FK506-binding protein 59	#N/A	-0.412741	-0.219486	0.193256	0.115742	0.438356	0.503095	no	no	no	0	0	0	118.604	89.095	101.866
LOC114325650	gastrula zinc finger protein XlCGF52.1-like	#N/A	-1.33387	-1.72849	-0.394613	0.00129651	0.000379449	0.425164	D	D	no	0	2	2	18.8143	7.46366	5.67755
LOC114325651	organic cation transporter protein	#N/A	1.62753	2.49406	0.866532	1	1	1	no	no	no	0	0	0	0.19398	0.599365	1.09281
LOC114325652	U1 spliceosomal RNA	#N/A	0	0	0	1	1	1	no	no	no	0	0	0	0	0	0
LOC114325653	U1 spliceosomal RNA	#N/A	0	0	0	1	1	1	no	no	no	0	0	0	0	0	0
LOC114325654	U1 spliceosomal RNA	#N/A	0.274224	#NAME?	#NAME?	0.78122	0.000379449	0.000379449	no	D	D	0	2	2	31.8039	38.4618	0
LOC114325655	U2 spliceosomal RNA	#N/A	0	0	0	1	1	1	no	no	no	0	0	0	0	0	0
LOC114325656	uncharacterized LOC114325656, transcript variant X1	#N/A	-0.228224	-0.0979133	0.13031	1	1	1	no	no	no	0	0	0	0.166629	0.142249	0.155696
LOC114325657	LIM domain-binding protein 2-like, transcript variant X3	#N/A	1.56141	1.37197	-0.18944	0.0417415	0.0663272	0.7553	U	no	no	1	0	1	0.497232	1.46754	1.28695
LOC114325658	uncharacterized LOC114325658	#N/A	0	0	0	1	1	1	no	no	no	0	0	0	0	0	0
LOC114325659	nuclear pore complex protein Nup154	#N/A	0.652705	1.36496	0.712258	0.0223716	0.000379449	0.00685083	no	U	no	1	0	1	14.3839	22.6131	37.0485
LOC114325660	nexilin-like, transcript variant X1	#N/A	0.428163	1.24381	0.815652	0.360545	0.0039448	0.0334959	no	U	no	1	0	1	2.74911	3.69898	6.51056
LOC114325661	equilibrative nucleoside transporter 3-like, transcript variant X2	#N/A	0.203142	2.22367	2.02053	1	1	1	no	no	no	0	0	0	0.0881849	0.101519	0.411894
LOC114325662	beta-mannosidase-like	#N/A	-0.30548	-0.393965	-0.0884843	0.542184	0.410587	0.874491	no	no	no	0	0	0	6.93107	5.60843	5.27479
LOC114325663	xanthine dehydrogenase-like, transcript variant X1	#N/A	1.36509	0.605026	-0.760069	0.000379449	0.0282993	0.0039448	U	no	no	1	0	1	19.3928	49.9546	29.4966
LOC114325664	folliculin-interacting protein 2	#N/A	-1.22643	-2.48446	-1.25802	0.000379449	0.000379449	0.000706276	D	D	D	0	3	3	46.8273	20.0127	8.36763
LOC114325665	circadian clock-controlled protein-like	#N/A	-1.44302	0.640297	2.08332	0.00911716	0.18048	0.000379449	D	no	U	1	1	2	9.42547	3.46665	14.691
LOC114325666	calcium-binding protein E63-1	#N/A	-0.931929	-0.811635	0.120295	0.000379449	0.00209044	0.724302	no	no	no	0	0	0	95.6486	50.1349	54.4944
LOC114325667	magnesium transporter NIPA2, transcript variant X3	#N/A	3.55155	3.41937	-0.132182	0.327882	0.328016	0.86506	no	no	no	0	0	0	0.160575	1.88279	1.71795
LOC114325668	corepressor interacting with RBPJ 1	#N/A	-0.660977	-0.283214	0.377762	0.0315895	0.399386	0.24885	no	no	no	0	0	0	24.5732	15.5413	20.1932
LOC114325669	splicing factor 3B subunit 1, transcript variant X1	#N/A	0.491747	0.861812	0.370065	0.0687919	0.00100877	0.165626	no	no	no	0	0	0	12.82	18.0269	23.2981
LOC114325670	uncharacterized LOC114325670	#N/A	#NAME?	#NAME?	0	1	1	1	no	no	no	0	0	0	0.0457409	0	0
LOC114325671	uncharacterized LOC114325671	#N/A	-0.488285	-1.38342	-0.895136	1	1	1	no	no	no	0	0	0	0.270563	0.192877	0.103709
LOC114325672	serine/threonine-protein phosphatase 6 regulatory ankyrin repeat subunit A, transcript variant X2	#N/A	0.929962	-0.941956	-1.87192	1	1	1	no	no	no	0	0	0	0.263999	0.502977	0.137418
LOC114325673	equilibrative nucleoside transporter 3-like	#N/A	0	0	0	1	1	1	no	no	no	0	0	0	0	0	0
LOC114325674	fatty acid synthase-like	#N/A	-0.613131	-1.13595	-0.522814	1	1	1	no	no	no	0	0	0	0.186345	0.121828	0.0847936
LOC114325675	histidine-rich glycoprotein-like, transcript variant X3	#N/A	Inf	Inf	0.517337	1	1	1	no	no	no	0	0	0	0	0.0507395	0.072624
LOC114325676	histidine-rich glycoprotein-like	#N/A	0	0	0	1	1	1	no	no	no	0	0	0	0	0	0
LOC114325677	histidine-rich glycoprotein-like	#N/A	3.22252	3.65129	0.428768	1	1	1	no	no	no	0	0	0	0.0225111	0.210122	0.282842
LOC114325678	protein phosphatase 1 regulatory subunit 7-like	#N/A	0.576836	0.488136	-0.0887003	1	1	1	no	no	no	0	0	0	0.265198	0.395562	0.371975
LOC114325679	uncharacterized LOC114325679	#N/A	Inf	Inf	-0.339772	1	1	1	no	no	no	0	0	0	0	8.60315	6.79792
LOC114325680	T-cell leukemia homeobox protein 3	#N/A	3.05225	3.4118	0.359551	1	1	1	no	no	no	0	0	0	0.0161244	0.133753	0.171608
LOC114325681	uncharacterized LOC114325681	#N/A	0	0	0	1	1	1	no	no	no	0	0	0	0	0	0
LOC114325682	voltage-dependent calcium channel subunit alpha-2/delta-3-like, transcript variant X2	#N/A	-1.92112	-3.28172	-1.3606	0.000379449	0.000379449	0.000379449	D	D	D	0	3	3	28.1035	7.42072	2.88978
LOC114325683	uncharacterized LOC114325683	#N/A	1.27638	0.227707	-1.04868	1	1	1	no	no	no	0	0	0	0.143502	0.347608	0.168037
LOC114325684	uncharacterized LOC114325684	#N/A	0	0	0	1	1	1	no	no	no	0	0	0	0	0	0
LOC114325685	uncharacterized LOC114325685	#N/A	0	0	0	1	1	1	no	no	no	0	0	0	0	0	0
LOC114325686	uncharacterized LOC114325686	#N/A	0	0	0	1	1	1	no	no	no	0	0	0	0	0	0
LOC114325687	trypsin-like	#N/A	0	0	0	1	1	1	no	no	no	0	0	0	0	0	0
LOC114325688	larval cuticle protein 65Ag1-like	#N/A	1.09974	4.91567	3.81594	0.503725	0.12268	0.0190989	no	no	U	1	0	1	0.74135	1.58883	22.3763
LOC114325689	uncharacterized LOC114325689	#N/A	-0.30775	-0.62838	-0.320629	0.501194	0.16583	0.499875	no	no	no	0	0	0	5.2001	4.20117	3.36396
LOC114325690	endocuticle structural glycoprotein SgAbd-2-like	#N/A	-0.294105	0.96167	1.25578	1	0.370027	0.259034	no	no	no	0	0	0	1.03122	0.84104	2.00836
LOC114325691	cuticle protein 3-like	#N/A	0	Inf	Inf	1	1	1	no	no	no	0	0	0	0	0	0.0258759
LOC114325692	uncharacterized LOC114325692	#N/A	0.816627	0.952653	0.136026	0.0114079	0.00233583	0.717086	no	no	no	0	0	0	23.7634	41.8541	45.9924
LOC114325693	#N/A	#N/A	-1.22628	-0.686799	0.539482	0.000379449	0.0167325	0.0860497	D	no	no	0	1	1	151.828	64.894	94.3202
LOC114325694	uncharacterized LOC114325694	#N/A	-2.54191	-2.38532	0.156589	0.00646106	0.00502268	0.881879	D	D	no	0	2	2	8.52397	1.46369	1.6315
LOC114325695	uncharacterized LOC114325695	#N/A	0.509102	-0.0700656	-0.579168	0.37122	0.916995	0.381285	no	no	no	0	0	0	22.0322	31.3554	20.9877
LOC114325696	uncharacterized LOC114325696	#N/A	-0.341004	-0.965005	-0.624001	0.29103	0.00233583	0.0566097	no	no	no	0	0	0	46.0485	36.3549	23.5896
LOC114325697	uncharacterized LOC114325697	#N/A	#NAME?	#NAME?	0	1	1	1	no	no	no	0	0	0	0.0656224	0	0
LOC114325698	uncharacterized LOC114325698	#N/A	-1.78584	0.464853	2.25069	1	1	1	no	no	no	0	0	0	0.538959	0.156302	0.743859
LOC114325699	endocuticle structural glycoprotein ABD-5-like	#N/A	-1.42303	-1.33238	0.0906592	0.000379449	0.000706276	0.857356	D	D	no	0	2	2	49.0656	18.2979	19.4846
LOC114325700	small Cajal body-specific RNA 8	#N/A	0	0	0	1	1	1	no	no	no	0	0	0	0	0	0
LOC114325701	endocuticle structural glycoprotein ABD-5-like	#N/A	2.39371	3.49901	1.1053	0.000379449	0.000379449	0.000379449	U	U	U	3	0	3	100.194	526.526	1132.79
LOC114325702	endocuticle structural glycoprotein ABD-5-like	#N/A	2.01928	2.00695	-0.0123304	0.000379449	0.000379449	0.974344	U	U	no	2	0	2	34.07	138.114	136.938
LOC114325703	flexible cuticle protein 12-like	#N/A	-0.556597	-0.509046	0.0475515	1	1	1	no	no	no	0	0	0	0.507805	0.345259	0.356828
LOC114325704	flexible cuticle protein 12-like	#N/A	1.42448	3.06995	1.64547	0.000379449	0.000379449	0.000379449	U	U	U	3	0	3	239.704	643.407	2012.9
LOC114325705	endocuticle structural glycoprotein SgAbd-2-like, transcript variant X1	#N/A	-0.379333	1.30897	1.6883	1	0.644114	0.390603	no	no	no	0	0	0	0.643326	0.494585	1.59393
LOC114325706	uncharacterized LOC114325706	#N/A	0	0	0	1	1	1	no	no	no	0	0	0	0	0	0
LOC114325707	putative inorganic phosphate cotransporter, transcript variant X1	#N/A	-0.0460781	0.331341	0.377419	0.945681	0.571399	0.531668	no	no	no	0	0	0	4.0581	3.93053	5.10583
LOC114325708	uncharacterized LOC114325708	#N/A	-1.09471	-1.5687	-0.473996	0.000379449	0.000379449	0.0517351	D	D	no	0	2	2	3358.74	1572.66	1132.27
LOC114325709	putative inorganic phosphate cotransporter	#N/A	-0.875023	-0.384106	0.490918	0.00156449	0.192133	0.0909874	no	no	no	0	0	0	59.8526	32.6343	45.8623
LOC114325710	endocuticle structural glycoprotein SgAbd-1-like	#N/A	0	Inf	Inf	1	1	1	no	no	no	0	0	0	0	0	0.293403
LOC114325711	endocuticle structural glycoprotein ABD-4-like	#N/A	0.0583604	4.78718	4.72882	0.941107	0.000379449	0.000379449	no	U	U	2	0	2	2.65402	2.76358	73.2805
LOC114325712	uncharacterized LOC114325712	#N/A	0	0	0	1	1	1	no	no	no	0	0	0	0	0	0
LOC114325713	protein ALP1-like	#N/A	0	0	0	1	1	1	no	no	no	0	0	0	0	0	0
LOC114325714	39S ribosomal protein L3, mitochondrial	#N/A	0.0657347	0.360709	0.294975	0.851118	0.220224	0.322758	no	no	no	0	0	0	45.2637	47.3738	58.1212
LOC114325715	endocuticle structural glycoprotein SgAbd-2-like	#N/A	Inf	Inf	3.31835	1	1	1	no	no	no	0	0	0	0	0.107678	1.07411
LOC114325716	endocuticle structural glycoprotein SgAbd-2-like	#N/A	0.158134	3.42836	3.27023	1	1	1	no	no	no	0	0	0	0.0844272	0.0942075	0.908911
LOC114325717	endocuticle structural glycoprotein SgAbd-2-like	#N/A	1.46407	3.21359	1.74952	0.000379449	0.000379449	0.000379449	U	U	U	3	0	3	664.365	1832.89	6163.04
LOC114325718	uncharacterized LOC114325718	#N/A	0	0	0	1	1	1	no	no	no	0	0	0	0	0	0
LOC114325719	endocuticle structural glycoprotein SgAbd-2-like	#N/A	0.496816	4.51365	4.01683	0.467101	0.000379449	0.000379449	no	U	U	2	0	2	4.25021	5.99746	97.0853
LOC114325720	endocuticle structural glycoprotein SgAbd-8-like	#N/A	2.82261	3.96027	1.13765	0.00156449	0.000379449	0.00305531	U	U	U	3	0	3	2.20157	15.5748	34.2682
LOC114325721	endocuticle structural glycoprotein SgAbd-2-like	#N/A	0.677009	2.85996	2.18295	0.465236	0.00438807	0.00209044	no	U	U	2	0	2	1.59131	2.54423	11.5528
LOC114325722	endocuticle structural glycoprotein SgAbd-8-like	#N/A	Inf	0	#NAME?	1	1	1	no	no	no	0	0	0	0	0.0343926	0
LOC114325723	WD repeat domain phosphoinositide-interacting protein 4-like	#N/A	-0.58664	-0.595001	-0.00836193	0.0789714	0.0763485	0.98358	no	no	no	0	0	0	33.7086	22.4463	22.3166
LOC114325724	small integral membrane protein 20	#N/A	0.393573	0.286302	-0.107271	0.374605	0.554706	0.835094	no	no	no	0	0	0	36.1106	47.4365	44.0373
LOC114325725	endocuticle structural glycoprotein ABD-4-like	endocuticle structural glycoprotein ABD-4-like	-1.34984	5.63291	6.98276	0.137653	0.000379449	0.000706276	no	U	U	2	0	2	1.44313	0.566188	71.6111
LOC114325726	endocuticle structural glycoprotein ABD-4-like	#N/A	-1.00452	-0.235366	0.769158	0.000379449	0.414895	0.00233583	D	no	no	0	1	1	306.763	152.901	260.586
LOC114325727	endocuticle structural glycoprotein SgAbd-2-like	endocuticle structural glycoprotein SgAbd-8-like	-2.4238	2.59205	5.01586	0.0228422	0.000379449	0.00129651	D	U	U	2	1	3	3.34136	0.62271	20.1469
LOC114325728	endocuticle structural glycoprotein ABD-5-like	#N/A	0	Inf	Inf	1	1	1	no	no	no	0	0	0	0	0	0.476501
LOC114325729	uncharacterized LOC114325729	#N/A	0	0	0	1	1	1	no	no	no	0	0	0	0	0	0
LOC114325730	uncharacterized LOC114325730, transcript variant X1	#N/A	-2.76983	-1.75634	1.01348	0.307628	0.0713134	0.554963	no	no	no	0	0	0	4.20101	0.615959	1.24349
LOC114325731	uncharacterized LOC114325731	#N/A	0.359521	0.343158	-0.0163631	1	1	1	no	no	no	0	0	0	1.1025	1.4145	1.39855
LOC114325732	uncharacterized LOC114325732, transcript variant X2	#N/A	-0.0727976	0.834153	0.906951	0.932619	0.228549	0.187001	no	no	no	0	0	0	4.15644	3.95191	7.41014
LOC114325733	uncharacterized LOC114325733	#N/A	-1.18894	0.461997	1.65094	0.0161076	0.279262	0.00129651	D	no	U	1	1	2	33.0631	14.5023	45.5427
LOC114325734	uncharacterized LOC114325734	#N/A	-1.58623	-0.786271	0.799962	0.000379449	0.012949	0.0410391	D	no	no	0	1	1	168.201	56.0178	97.5301
LOC114325735	uncharacterized LOC114325735	#N/A	-0.328282	-1.45398	-1.12569	0.410644	0.000379449	0.00666228	no	D	D	0	2	2	82.4465	65.6674	30.0941
LOC114325736	fatty acid-binding protein, liver-like	#N/A	-0.538073	#NAME?	#NAME?	1	1	1	no	no	no	0	0	0	0.253278	0.17443	0
LOC114325737	uncharacterized LOC114325737	#N/A	-0.822867	-1.27009	-0.447221	0.00780322	0.000379449	0.171406	no	D	no	0	1	1	412.374	233.122	170.984
LOC114325738	uncharacterized LOC114325738, transcript variant X1	#N/A	-0.0866568	-0.466638	-0.379981	0.830086	0.156189	0.269513	no	no	no	0	0	0	120.698	113.662	87.3432
LOC114325739	uncharacterized LOC114325739	#N/A	-0.365006	-0.938409	-0.573403	0.1478	0.000379449	0.0139565	no	no	no	0	0	0	3176.47	2466.42	1657.51
LOC114325740	uncharacterized LOC114325740	#N/A	0.758246	1.23133	0.473086	0.0920927	0.00625228	0.256798	no	U	no	1	0	1	22.6227	38.2647	53.1143
LOC114325741	uncharacterized LOC114325741, transcript variant X1	#N/A	-0.345758	-1.50444	-1.15868	0.181778	0.000379449	0.000379449	no	D	D	0	2	2	13575.7	10682.7	4785.01
LOC114325742	uncharacterized LOC114325742	#N/A	0.718122	0.420845	-0.297277	0.145875	0.441288	0.55594	no	no	no	0	0	0	11.9151	19.6008	15.9509
LOC114325743	uncharacterized LOC114325743, transcript variant X1	#N/A	0.216595	-0.400894	-0.617489	0.597554	0.310435	0.092896	no	no	no	0	0	0	71.1376	82.661	53.8788
LOC114325744	uncharacterized LOC114325744	#N/A	0	0	0	1	1	1	no	no	no	0	0	0	0	0	0
LOC114325745	uncharacterized LOC114325745	#N/A	-1.99789	-1.7719	0.225981	0.000379449	0.000379449	0.432879	D	D	no	0	2	2	1664.4	416.711	487.374
LOC114325746	uncharacterized LOC114325746, transcript variant X1	uncharacterized protein LOC114325746 isoform X1	-2.76882	-1.43559	1.33323	0.000379449	0.000379449	0.000706276	D	D	U	1	2	3	593.355	87.0594	219.361
LOC114325747	uncharacterized LOC114325747	#N/A	#NAME?	0.960364	Inf	1	1	1	no	no	no	0	0	0	0.568467	0	1.10612
LOC114325748	uncharacterized LOC114325748	#N/A	-1.74098	-2.141	-0.400015	0.000379449	0.000379449	0.172532	D	D	no	0	2	2	1525.79	456.464	345.931
LOC114325749	uncharacterized LOC114325749	#N/A	-1.74774	-2.18891	-0.441174	0.000379449	0.000379449	0.287045	D	D	no	0	2	2	202.417	60.2734	44.3935
LOC114325750	uncharacterized LOC114325750	#N/A	#NAME?	-3.59609	Inf	1	1	1	no	no	no	0	0	0	0.218506	0	0.0180689
LOC114325751	uncharacterized LOC114325751	#N/A	-2.3406	-2.46182	-0.121225	0.000379449	0.000379449	0.701056	D	D	no	0	2	2	8300.81	1638.82	1506.74
LOC114325752	uncharacterized LOC114325752	#N/A	-0.665463	-0.629011	0.0364527	0.00604995	0.00965542	0.906671	no	no	no	0	0	0	423.519	267.023	273.856
LOC114325753	uncharacterized LOC114325753	#N/A	-1.57098	-1.5817	-0.0107191	0.00257309	0.00182774	0.988431	D	D	no	0	2	2	53.9864	18.1707	18.0362
LOC114325755	uncharacterized LOC114325755	#N/A	Inf	0	#NAME?	1	1	1	no	no	no	0	0	0	0	0.633704	0
LOC114325756	calcium and integrin-binding family member 2	#N/A	-1.26654	-1.52158	-0.255046	0.121108	0.0703859	0.817968	no	no	no	0	0	0	3.83147	1.59257	1.33451
LOC114325757	putative helicase mov-10-B.1	#N/A	1.06595	1.27902	0.213064	0.0664488	0.0284347	0.71423	no	U	no	1	0	1	0.94853	1.9858	2.30183
LOC114325758	cytokine receptor-like factor 3, transcript variant X1	#N/A	-0.716795	-1.38667	-0.669873	0.0157798	0.000379449	0.0450519	no	D	no	0	1	1	35.5668	21.6405	13.6024
LOC114325759	troponin T-like	#N/A	0	0	0	1	1	1	no	no	no	0	0	0	0	0	0
LOC114325760	uncharacterized LOC114325760	#N/A	0	Inf	Inf	1	1	1	no	no	no	0	0	0	0	0	0.291932
LOC114325761	uncharacterized LOC114325761	#N/A	-1.15048	-0.436877	0.713602	0.15613	0.575081	0.399176	no	no	no	0	0	0	2.30375	1.03778	1.70185
LOC114325762	uncharacterized LOC114325762	#N/A	0	0	0	1	1	1	no	no	no	0	0	0	0	0	0
LOC114325763	uncharacterized LOC114325763	#N/A	0	0	0	1	1	1	no	no	no	0	0	0	0	0	0
LOC114325764	uncharacterized LOC114325764	#N/A	0	0	0	1	1	1	no	no	no	0	0	0	0	0	0
LOC114325765	uncharacterized LOC114325765	#N/A	Inf	Inf	-0.106605	1	1	1	no	no	no	0	0	0	0	0.0667841	0.0620272
LOC114325766	facilitated trehalose transporter Tret1-like	#N/A	0	0	0	1	1	1	no	no	no	0	0	0	0	0	0
LOC114325767	uncharacterized LOC114325767	#N/A	0	0	0	1	1	1	no	no	no	0	0	0	0	0	0
LOC114325768	uncharacterized LOC114325768	#N/A	0	Inf	Inf	1	1	1	no	no	no	0	0	0	0	0	0.0956132
LOC114325769	polycomb protein Scm, transcript variant X1	#N/A	0.730563	0.969729	0.239167	0.156374	0.0492147	0.66316	no	no	no	0	0	0	1.3737	2.27936	2.69036
LOC114325770	glutaredoxin 3	#N/A	-0.740519	-0.626027	0.114492	0.00328731	0.0172264	0.723105	no	no	no	0	0	0	162.969	97.5408	105.597
LOC114325771	U3 small nucleolar RNA-interacting protein 2-like	#N/A	0.428141	1.64526	1.21711	0.304185	0.000379449	0.000379449	no	U	U	2	0	2	6.6401	8.93424	20.7704
LOC114325772	T-complex protein 1 subunit beta	#N/A	-0.853452	-0.793162	0.0602891	0.000379449	0.000706276	0.841208	no	no	no	0	0	0	462.071	255.737	266.651
LOC114325773	putative peptidyl-tRNA hydrolase PTRHD1	#N/A	-0.660005	-0.252356	0.407649	0.0648845	0.511073	0.287336	no	no	no	0	0	0	52.0876	32.965	43.7288
LOC114325774	synaptic vesicle glycoprotein 2B-like	#N/A	-0.593595	-2.76857	-2.17498	0.0299514	0.000379449	0.000379449	no	D	D	0	2	2	85.8091	56.8648	12.5924
LOC114325775	synaptic vesicle glycoprotein 2A-like	#N/A	-1.0902	-1.5434	-0.453193	1	1	1	no	no	no	0	0	0	1.01316	0.475877	0.347592
LOC114325776	uncharacterized LOC114325776	#N/A	0	0	0	1	1	1	no	no	no	0	0	0	0	0	0
LOC114325777	uncharacterized LOC114325777	#N/A	0	0	0	1	1	1	no	no	no	0	0	0	0	0	0
LOC114325778	uncharacterized LOC114325778	#N/A	Inf	0	#NAME?	1	1	1	no	no	no	0	0	0	0	0.0764396	0
LOC114325779	uncharacterized LOC114325779	#N/A	0	0	0	1	1	1	no	no	no	0	0	0	0	0	0
LOC114325780	uncharacterized LOC114325780	#N/A	#NAME?	#NAME?	0	1	1	1	no	no	no	0	0	0	0.125542	0	0
LOC114325781	uncharacterized LOC114325781	#N/A	Inf	0	#NAME?	1	1	1	no	no	no	0	0	0	0	0.267381	0
LOC114325782	uncharacterized LOC114325782	#N/A	-1.25486	-0.382861	0.872	1	1	1	no	no	no	0	0	0	1.0028	0.420206	0.76906
LOC114325783	unconventional myosin-VIIa, transcript variant X2	#N/A	1.76889	0.822501	-0.946386	1	1	1	no	no	no	0	0	0	0.0944871	0.322004	0.167098
LOC114325784	uncharacterized LOC114325784	#N/A	0	0	0	1	1	1	no	no	no	0	0	0	0	0	0
LOC114325785	nuclear export mediator factor NEMF homolog	#N/A	-0.407706	-0.166953	0.240754	0.14414	0.592193	0.418576	no	no	no	0	0	0	20.4413	15.4091	18.2075
LOC114325786	uncharacterized LOC114325786	#N/A	Inf	Inf	1.44688	1	1	1	no	no	no	0	0	0	0	0.0280696	0.0765228
LOC114325787	S-methyl-5'-thioadenosine phosphorylase	#N/A	0.460315	1.05737	0.59705	0.0868291	0.000379449	0.0165868	no	U	no	1	0	1	76.3097	104.99	158.81
LOC114325788	uncharacterized LOC114325788	#N/A	0	Inf	Inf	1	1	1	no	no	no	0	0	0	0	0	0.496604
LOC114325789	uncharacterized LOC114325789	#N/A	0	0	0	1	1	1	no	no	no	0	0	0	0	0	0
LOC114325790	zinc finger protein 62-like	#N/A	0.385738	0.838685	0.452947	1	1	1	no	no	no	0	0	0	0.113352	0.148097	0.202721
LOC114325791	transmembrane protein 256 homolog	#N/A	-0.585956	-0.964533	-0.378577	0.065707	0.00372577	0.279188	no	no	no	0	0	0	73.6252	49.0497	37.7288
LOC114325792	protein ALP1-like	#N/A	0	0	0	1	1	1	no	no	no	0	0	0	0	0	0
LOC114325793	cryptochrome-1-like	#N/A	1.13909	-1.15956	-2.29866	1	1	1	no	no	no	0	0	0	0.0613815	0.135188	0.0274773
LOC114325794	protocadherin beta-11-like	#N/A	0.0770839	-0.322134	-0.399217	1	1	1	no	no	no	0	0	0	0.994888	1.04949	0.795797
LOC114325795	uncharacterized LOC114325795	#N/A	0	0	0	1	1	1	no	no	no	0	0	0	0	0	0
LOC114325796	uncharacterized LOC114325796	#N/A	Inf	Inf	-1.11181	1	1	1	no	no	no	0	0	0	0	0.304451	0.140874
LOC114325797	intraflagellar transport protein 88 homolog	#N/A	-0.603212	-3.34266	-2.73944	1	1	1	no	no	no	0	0	0	0.912194	0.600485	0.0899183
LOC114325798	hypoxia-inducible factor 1-alpha inhibitor-like	#N/A	0.261611	0.709659	0.448049	0.686684	0.211228	0.414361	no	no	no	0	0	0	1.81526	2.17616	2.9687
LOC114325799	zinc finger protein 260-like, transcript variant X1	#N/A	-0.316372	-0.181784	0.134588	0.502378	0.72115	0.800844	no	no	no	0	0	0	4.55597	3.65884	4.0166
LOC114325800	translation initiation factor eIF-2B subunit gamma	#N/A	0.694405	1.40445	0.710042	0.0347911	0.000379449	0.0172264	no	U	no	1	0	1	16.4255	26.58	43.4809
LOC114325801	elongation of very long chain fatty acids protein AAEL008004-like	#N/A	-0.846041	-0.848188	-0.0021472	0.000706276	0.000379449	0.992703	no	no	no	0	0	0	264.783	147.301	147.082
LOC114325803	uncharacterized LOC114325803	#N/A	Inf	0	#NAME?	1	1	1	no	no	no	0	0	0	0	0.0126856	0
LOC114325804	uncharacterized LOC114325804	#N/A	0	0	0	1	1	1	no	no	no	0	0	0	0	0	0
LOC114325805	uncharacterized LOC114325805	#N/A	#NAME?	#NAME?	0	1	1	1	no	no	no	0	0	0	0.144044	0	0
LOC114325806	uncharacterized LOC114325806	#N/A	#NAME?	#NAME?	0	1	1	1	no	no	no	0	0	0	0.977034	0	0
LOC114325807	transducin-like enhancer protein 4	#N/A	0.803775	0.736707	-0.0670684	1	1	1	no	no	no	0	0	0	0.617022	1.07711	1.02819
LOC114325808	uncharacterized LOC114325808	#N/A	0	Inf	Inf	1	1	1	no	no	no	0	0	0	0	0	0.0646591
LOC114325809	uncharacterized LOC114325809	#N/A	0	0	0	1	1	1	no	no	no	0	0	0	0	0	0
LOC114325810	maltase A1-like, transcript variant X2	#N/A	0.433286	0.117894	-0.315392	0.0997948	0.706723	0.250218	no	no	no	0	0	0	89.5782	120.958	97.2058
LOC114325811	probable maltase	#N/A	-0.801947	-0.862386	-0.0604385	0.00129651	0.000379449	0.84759	no	no	no	0	0	0	221.657	127.137	121.921
LOC114325812	maltase A1-like	#N/A	0.739426	1.03635	0.296919	0.00565041	0.000379449	0.274011	no	U	no	1	0	1	47.6428	79.5402	97.7166
LOC114325813	multidrug resistance-associated protein 4-like, transcript variant X2	#N/A	-0.487814	-0.796899	-0.309085	0.106317	0.00723467	0.363988	no	no	no	0	0	0	14.2232	10.1426	8.18665
LOC114325814	FHA domain-containing protein FhaA-like, transcript variant X1	#N/A	-0.715337	-0.910553	-0.195216	0.00328731	0.000379449	0.495567	no	no	no	0	0	0	258.296	157.319	137.409
LOC114325815	zinc finger protein 227-like	#N/A	-0.321164	0.324382	0.645546	1	1	1	no	no	no	0	0	0	0.736965	0.589884	0.922774
LOC114325816	myosin-9, transcript variant X1	#N/A	2.07617	3.39767	1.3215	0.000379449	0.000379449	0.000379449	U	U	U	3	0	3	8.56604	36.1218	90.2774
LOC114325817	uncharacterized LOC114325817	#N/A	0	0	0	1	1	1	no	no	no	0	0	0	0	0	0
LOC114325818	uncharacterized LOC114325818, transcript variant X5	#N/A	0.28006	-0.164302	-0.444362	1	1	1	no	no	no	0	0	0	0.837701	1.01718	0.747532
LOC114325819	UDP-glucuronosyltransferase 1-9-like	#N/A	-0.791496	-1.12415	-0.332658	0.0694342	0.00982836	0.526927	no	D	no	0	1	1	9.14827	5.28536	4.19696
LOC114325820	homeodomain-interacting protein kinase 2, transcript variant X2	#N/A	1.88066	1.15591	-0.724752	1	1	1	no	no	no	0	0	0	0.23604	0.869203	0.525955
LOC114325821	uncharacterized LOC114325821	#N/A	-1.05305	-0.197684	0.855364	1	1	1	no	no	no	0	0	0	0.251936	0.12142	0.219675
LOC114325822	mucin-12-like	#N/A	2.07232	1.33944	-0.732873	1	1	1	no	no	no	0	0	0	0.170185	0.715731	0.430658
LOC114325823	uncharacterized LOC114325823	#N/A	0.184023	0.100726	-0.0832962	0.77992	0.884062	0.901381	no	no	no	0	0	0	1.87514	2.13025	2.01074
LOC114325824	uncharacterized LOC114325824	#N/A	Inf	Inf	0.294956	1	1	1	no	no	no	0	0	0	0	0.0114074	0.0139951
LOC114325825	uncharacterized LOC114325825	#N/A	0	0	0	1	1	1	no	no	no	0	0	0	0	0	0
LOC114325826	piggyBac transposable element-derived protein 3-like	#N/A	Inf	0	#NAME?	1	1	1	no	no	no	0	0	0	0	0.0737476	0
LOC114325827	uncharacterized LOC114325827	#N/A	0	Inf	Inf	1	1	1	no	no	no	0	0	0	0	0	0.0356932
LOC114325828	clumping factor B-like	#N/A	0	0	0	1	1	1	no	no	no	0	0	0	0	0	0
LOC114325829	uncharacterized LOC114325829	#N/A	-0.26799	-0.222706	0.045284	0.39989	0.492059	0.905607	no	no	no	0	0	0	38.6776	32.1208	33.145
LOC114325830	uncharacterized LOC114325830	#N/A	1.48902	2.8057	1.31668	0.000379449	0.000379449	0.000379449	U	U	U	3	0	3	4.73099	13.2798	33.0789
LOC114325831	uncharacterized LOC114325831	#N/A	0.809216	1.04939	0.240176	0.128203	0.0458052	0.641031	no	U	no	1	0	1	3.03579	5.31949	6.28305
LOC114325832	post-GPI attachment to proteins factor 3, transcript variant X1	#N/A	0.395325	0.114483	-0.280842	0.48045	0.862611	0.625718	no	no	no	0	0	0	2.9492	3.87891	3.19277
LOC114325833	uncharacterized LOC114325833	#N/A	0.789904	1.26701	0.477109	0.00372577	0.000379449	0.0909874	no	U	no	1	0	1	13.2577	22.922	31.9063
LOC114325834	peroxidasin homolog	#N/A	3.29957	-3.83591	-7.13548	0.0275919	1	0.199223	U	no	no	1	0	1	0.320838	3.15904	0.0224678
LOC114325835	pupal cuticle protein Edg-78E-like	#N/A	-0.321249	1.7388	2.06005	0.376667	0.000379449	0.000379449	no	U	U	2	0	2	26.9257	21.5507	89.8664
LOC114325836	regulator of nonsense transcripts 1-like	#N/A	-0.424801	1.32494	1.74974	0.294968	0.000379449	0.000379449	no	U	U	2	0	2	23.9158	17.8159	59.9145
LOC114325837	probable beta-hexosaminidase fdl, transcript variant X1	#N/A	-0.177185	-0.786298	-0.609113	0.554706	0.00209044	0.0235521	no	no	no	0	0	0	65.2463	57.7056	37.8318
LOC114325838	nuclear receptor subfamily 2 group E member 1, transcript variant X2	#N/A	0.520445	0.812986	0.292541	1	1	1	no	no	no	0	0	0	0.463987	0.665542	0.815153
LOC114325839	uncharacterized LOC114325839	#N/A	-0.119088	0.451928	0.571017	1	1	1	no	no	no	0	0	0	0.571443	0.526167	0.781658
LOC114325840	uncharacterized LOC114325840	#N/A	0	0	0	1	1	1	no	no	no	0	0	0	0	0	0
LOC114325841	fibronectin type-III domain-containing protein 3a, transcript variant X1	#N/A	0.381729	0.67351	0.291782	0.177258	0.0115835	0.304551	no	no	no	0	0	0	17.1318	22.321	27.3243
LOC114325843	uncharacterized LOC114325843	#N/A	0	Inf	Inf	1	1	1	no	no	no	0	0	0	0	0	0.0783515
LOC114325844	lipase member H-like	#N/A	0.41535	0.714681	0.299332	0.126744	0.00459847	0.283631	no	no	no	0	0	0	140.754	187.712	230.994
LOC114325845	pancreatic triacylglycerol lipase-like	#N/A	-0.865355	-2.42809	-1.56274	0.000379449	0.000379449	0.000379449	no	D	D	0	2	2	3657.61	2007.7	679.624
LOC114325846	charged multivesicular body protein 2b-B	#N/A	-0.434152	-0.407151	0.0270018	0.141251	0.176962	0.940929	no	no	no	0	0	0	47.3204	35.0232	35.6848
LOC114325847	pancreatic lipase-related protein 2-like	#N/A	0	0	0	1	1	1	no	no	no	0	0	0	0	0	0
LOC114325848	endothelial lipase-like	#N/A	-0.77565	-2.28468	-1.50903	0.168782	0.00646106	0.0467862	no	D	D	0	2	2	4.08106	2.38385	0.837563
LOC114325849	uncharacterized LOC114325849	#N/A	0	0	0	1	1	1	no	no	no	0	0	0	0	0	0
LOC114325850	lipase member H-like, transcript variant X2	#N/A	-1.44499	-0.57457	0.87042	0.000379449	0.0572943	0.00855424	D	no	no	0	1	1	71.2478	26.169	47.842
LOC114325851	endothelial lipase-like	#N/A	Inf	Inf	0.249193	1	1	1	no	no	no	0	0	0	0	0.806245	0.958256
LOC114325852	endothelial lipase-like	#N/A	-0.0578574	0.896918	0.954776	1	1	1	no	no	no	0	0	0	0.374645	0.359917	0.69762
LOC114325853	uncharacterized LOC114325853	#N/A	Inf	0	#NAME?	1	1	1	no	no	no	0	0	0	0	0.313641	0
LOC114325854	pancreatic lipase-related protein 3-like	#N/A	-1.84448	-2.62309	-0.778605	0.136251	0.1598	1	no	no	no	0	0	0	1.29041	0.359322	0.209459
LOC114325855	phospholipase A1-like	#N/A	Inf	0	#NAME?	1	1	1	no	no	no	0	0	0	0	0.0515309	0
LOC114325856	uncharacterized LOC114325856	#N/A	0.816039	3.12458	2.30854	1	1	1	no	no	no	0	0	0	0.0531315	0.0935414	0.463387
LOC114325857	D-glucuronyl C5-epimerase B	#N/A	2.63791	2.43936	-0.198553	1	1	1	no	no	no	0	0	0	0.0354438	0.220613	0.192247
LOC114325858	dynein regulatory complex subunit 3-like	#N/A	-0.287785	-3.38193	-3.09415	1	1	1	no	no	no	0	0	0	0.201324	0.164916	0.0193122
LOC114325859	uncharacterized LOC114325859	#N/A	Inf	Inf	0.358073	1	1	1	no	no	no	0	0	0	0	0.102018	0.130758
LOC114325860	zinc carboxypeptidase-like	#N/A	0	0	0	1	1	1	no	no	no	0	0	0	0	0	0
LOC114325861	uncharacterized LOC114325861, transcript variant X2	#N/A	0	Inf	Inf	1	1	1	no	no	no	0	0	0	0	0	0.0224341
LOC114325862	uncharacterized LOC114325862, transcript variant X2	#N/A	Inf	0	#NAME?	1	1	1	no	no	no	0	0	0	0	0.0256285	0
LOC114325863	nuclear pore complex protein Nup88	#N/A	0.530399	0.734835	0.204435	0.384055	0.216006	0.737581	no	no	no	0	0	0	8.69623	12.5602	14.4723
LOC114325864	uncharacterized LOC114325864	#N/A	#NAME?	#NAME?	0	1	1	1	no	no	no	0	0	0	0.623518	0	0
LOC114325865	25S rRNA (cytosine-C(5))-methyltransferase nop2	#N/A	0.267025	1.3805	1.11348	0.391223	0.000379449	0.000379449	no	U	U	2	0	2	9.80643	11.8003	25.532
LOC114325866	lipoprotein lipase-like	#N/A	0	0	0	1	1	1	no	no	no	0	0	0	0	0	0
LOC114325867	uncharacterized LOC114325867	#N/A	-1.84082	-2.7735	-0.932684	0.000379449	0.000379449	0.000379449	D	D	no	0	2	2	422.851	118.045	61.8416
LOC114325868	zinc finger protein 623-like	#N/A	0	0	0	1	1	1	no	no	no	0	0	0	0	0	0
LOC114325869	uncharacterized LOC114325869	#N/A	#NAME?	-1.62376	Inf	0.219438	0.602152	1	no	no	no	0	0	0	23.8157	0	7.72795
LOC114325870	uncharacterized LOC114325870	#N/A	0	0	0	1	1	1	no	no	no	0	0	0	0	0	0
LOC114325871	probable tyrosyl-DNA phosphodiesterase	#N/A	-0.101401	0.198652	0.300053	0.817238	0.607812	0.420465	no	no	no	0	0	0	12.5559	11.7037	14.4095
LOC114325872	cytochrome c oxidase subunit 6A, mitochondrial-like	#N/A	-0.495967	-0.803313	-0.307346	0.0464138	0.000706276	0.236004	no	no	no	0	0	0	1493.71	1059.17	855.942
LOC114325873	sodium channel protein Nach-like	#N/A	-3.5486	-4.11154	-0.56294	1	1	1	no	no	no	0	0	0	0.183657	0.0156954	0.0106245
LOC114325874	uncharacterized LOC114325874	#N/A	0	0	0	1	1	1	no	no	no	0	0	0	0	0	0
LOC114325875	uncharacterized LOC114325875	#N/A	0	Inf	Inf	1	1	1	no	no	no	0	0	0	0	0	0.498847
LOC114325876	pickpocket protein 28-like, transcript variant X1	#N/A	0	0	0	1	1	1	no	no	no	0	0	0	0	0	0
LOC114325877	uncharacterized LOC114325877	#N/A	Inf	0	#NAME?	1	1	1	no	no	no	0	0	0	0	0.0368043	0
LOC114325878	probable multidrug resistance-associated protein lethal(2)03659	#N/A	1.23087	2.68506	1.45419	1	0.000379449	0.00233583	no	U	U	2	0	2	0.494608	1.16089	3.18086
LOC114325879	general odorant-binding protein 83a-like	#N/A	-2.59722	#NAME?	#NAME?	1	1	1	no	no	no	0	0	0	0.455164	0.0752187	0
LOC114325880	myogenesis-regulating glycosidase-like, transcript variant X3	#N/A	0.586485	-0.483204	-1.06969	0.490438	0.530535	0.0751351	no	no	no	0	0	0	6.57214	9.86862	4.70162
LOC114325881	general odorant-binding protein 69a-like	general odorant-binding protein 69a-like	-1.30634	-4.28	-2.97366	0.000379449	0.000379449	0.000379449	D	D	D	0	3	3	308.806	124.864	15.8956
LOC114325882	low-density lipoprotein receptor-related protein 4	#N/A	0.151241	-1.59539	-1.74663	1	1	1	no	no	no	0	0	0	0.252835	0.280779	0.0836712
LOC114325883	chromatin-remodeling complex ATPase chain Iswi	#N/A	0.093322	0.48077	0.387448	0.755988	0.0571844	0.131575	no	no	no	0	0	0	35.8216	38.2153	49.9886
LOC114325884	kinesin-like protein KIF23	#N/A	0.693908	2.18455	1.49065	0.141528	0.000379449	0.000379449	no	U	U	2	0	2	2.17676	3.52125	9.89524
LOC114325885	uncharacterized LOC114325885	#N/A	-0.349195	0.124758	0.473953	0.577891	0.850868	0.42073	no	no	no	0	0	0	4.70291	3.69189	5.1277
LOC114325886	uncharacterized LOC114325886, transcript variant X1	#N/A	-0.235878	-1.13481	-0.898936	0.761032	0.140378	0.203776	no	no	no	0	0	0	8.13625	6.90904	3.70519
LOC114325887	uncharacterized LOC114325887, transcript variant X3	#N/A	0.140523	-1.9302	-2.07072	1	1	1	no	no	no	0	0	0	0.265609	0.292782	0.0696938
LOC114325888	ankyrin repeat domain-containing protein 49-like, transcript variant X1	#N/A	0.178788	0.427461	0.248673	0.765084	0.419918	0.61545	no	no	no	0	0	0	16.9256	19.1587	22.7627
LOC114325889	diamine acetyltransferase 2-like, transcript variant X4	#N/A	-0.0598265	-0.228272	-0.168445	0.909441	0.657559	0.743566	no	no	no	0	0	0	19.8182	19.0131	16.9179
LOC114325890	uncharacterized LOC114325890	#N/A	-0.465051	-0.838648	-0.373597	0.101236	0.00209044	0.213695	no	no	no	0	0	0	231.365	167.612	129.372
LOC114325891	sodium channel protein Nach-like	#N/A	0	0	0	1	1	1	no	no	no	0	0	0	0	0	0
LOC114325892	angiopoietin-4-like	#N/A	0	Inf	Inf	1	1	1	no	no	no	0	0	0	0	0	0.106496
LOC114325893	uncharacterized LOC114325893	#N/A	-0.617864	-1.21215	-0.594285	0.271942	0.0394211	0.339096	no	D	no	0	1	1	13.545	8.82637	5.84635
LOC114325894	probable phosphorylase b kinase regulatory subunit alpha, transcript variant X2	#N/A	1.04249	0.971298	-0.0711884	0.0202721	0.0311923	0.880581	U	no	no	1	0	1	2.05829	4.23962	4.0355
LOC114325895	G1/S-specific cyclin-D3-like	#N/A	0.99619	2.30064	1.30445	0.00233583	0.000379449	0.000379449	no	U	U	2	0	2	7.02768	14.0183	34.6236
LOC114325896	ADP-ribosylation factor-like protein 1	#N/A	0.954851	0.921813	-0.033038	0.0792922	0.0885938	0.957446	no	no	no	0	0	0	3.93322	7.62407	7.45146
LOC114325897	protein ALP1-like	#N/A	-0.211291	-1.58325	-1.37196	1	1	1	no	no	no	0	0	0	0.331831	0.286624	0.110742
LOC114325898	elongation of very long chain fatty acids protein 4-like	#N/A	1.07992	1.58205	0.502134	0.149358	0.0352788	0.441197	no	U	no	1	0	1	0.73753	1.55907	2.20813
LOC114325899	uncharacterized LOC114325899, transcript variant X1	#N/A	Inf	0	#NAME?	1	1	1	no	no	no	0	0	0	0	0.208817	0
LOC114325900	phosphatidylinositol 4-phosphate 3-kinase C2 domain-containing subunit alpha, transcript variant X1	#N/A	0.834415	0.696494	-0.137921	1	1	1	no	no	no	0	0	0	0.377948	0.673933	0.612489
LOC114325901	uncharacterized LOC114325901	#N/A	-0.0292836	0.337546	0.36683	0.951704	0.392387	0.351752	no	no	no	0	0	0	10.7008	10.4857	13.5215
LOC114325902	putative uncharacterized protein DDB_G0292292	#N/A	-0.329855	0.231639	0.561494	0.259098	0.444524	0.0405475	no	no	no	0	0	0	48.5562	38.6321	57.0132
LOC114325903	ubiquitin-protein ligase E3A	#N/A	-0.374	0.0922447	0.466245	0.181423	0.773066	0.0801779	no	no	no	0	0	0	38.5283	29.73	41.0723
LOC114325904	cyclic AMP response element-binding protein A-like	#N/A	1.85102	1.15472	-0.696296	1	1	1	no	no	no	0	0	0	0.319572	1.15287	0.711499
LOC114325905	uncharacterized LOC114325905	#N/A	0	0	0	1	1	1	no	no	no	0	0	0	0	0	0
LOC114325906	eukaryotic translation initiation factor 3 subunit M	#N/A	-0.727924	-0.953023	-0.225099	0.00182774	0.000379449	0.395054	no	no	no	0	0	0	650.69	392.868	336.113
LOC114325907	uncharacterized LOC114325907	#N/A	-0.299423	0.0432132	0.342637	0.371414	0.909768	0.307667	no	no	no	0	0	0	17.1364	13.9246	17.6574
LOC114325908	nucleoporin-like protein amo1	#N/A	-0.0617059	-0.383189	-0.321483	0.923146	0.507856	0.592108	no	no	no	0	0	0	3.45595	3.31125	2.64982
LOC114325909	uncharacterized LOC114325909	#N/A	Inf	0	#NAME?	1	1	1	no	no	no	0	0	0	0	0.0785353	0
LOC114325910	matrix metalloproteinase-14, transcript variant X2	#N/A	-0.354733	-0.781048	-0.426315	0.19152	0.00100877	0.124814	no	no	no	0	0	0	67.6271	52.8854	39.3552
LOC114325911	fatty acid-binding protein, liver-like	#N/A	-0.800943	-6.96528	-6.16433	0.345125	0.117918	0.117918	no	no	no	0	0	0	5.99984	3.44375	0.0480156
LOC114325912	beta-galactoside alpha-2,6-sialyltransferase 1	#N/A	-0.198554	-0.616894	-0.41834	0.822509	0.436927	0.583263	no	no	no	0	0	0	1.99405	1.73767	1.30027
LOC114325913	transmembrane protein 43 homolog	#N/A	0.666924	0.717605	0.0506819	0.0405475	0.0232657	0.896278	no	no	no	0	0	0	18.75	29.7691	30.8335
LOC114325914	uncharacterized LOC114325914, transcript variant X2	#N/A	-1.15991	-3.88582	-2.72591	0.286493	0.145428	0.180258	no	no	no	0	0	0	7.78648	3.48477	0.526735
LOC114325915	V-type proton ATPase subunit D	#N/A	-0.656619	-1.21429	-0.557674	0.00416692	0.000379449	0.0183291	no	D	no	0	1	1	857.155	543.748	369.42
LOC114325916	#N/A	#N/A	0	0	0	1	1	1	no	no	no	0	0	0	0	0	0
LOC114325917	arylsulfatase B-like	#N/A	-0.34197	-1.10347	-0.761495	1	1	1	no	no	no	0	0	0	1.41236	1.1143	0.657309
LOC114325918	PI-PLC X domain-containing protein 3-like	#N/A	-1.22241	-1.21966	0.00274692	0.00604995	0.00565041	0.989409	D	D	no	0	2	2	15.242	6.53221	6.54466
LOC114325919	synaptic vesicle glycoprotein 2B-like, transcript variant X2	#N/A	-0.603618	-0.731291	-0.127673	0.158922	0.0879736	0.811141	no	no	no	0	0	0	12.5686	8.27144	7.57091
LOC114325920	fatty acid-binding protein, liver-type-like	#N/A	-0.724597	-1.91948	-1.19489	0.111772	0.000379449	0.0300947	no	D	D	0	2	2	19.7725	11.9656	5.22685
LOC114325921	PI-PLC X domain-containing protein 3-like	#N/A	-0.0600326	-0.845054	-0.785022	0.872344	0.00209044	0.00480601	no	no	no	0	0	0	73.1381	70.1572	40.7152
LOC114325922	uncharacterized LOC114325922	#N/A	0	0	0	1	1	1	no	no	no	0	0	0	0	0	0
LOC114325923	uncharacterized LOC114325923	#N/A	-3.68107	#NAME?	#NAME?	1	1	1	no	no	no	0	0	0	0.287564	0.0224192	0
LOC114325924	uncharacterized LOC114325924	#N/A	0	0	0	1	1	1	no	no	no	0	0	0	0	0	0
LOC114325925	uncharacterized LOC114325925, transcript variant X2	#N/A	0.201591	-0.0732339	-0.274825	0.68812	0.894527	0.575433	no	no	no	0	0	0	29.9545	34.4467	28.4719
LOC114325926	dynein assembly factor 3, axonemal homolog	#N/A	-1.20249	#NAME?	#NAME?	1	1	1	no	no	no	0	0	0	0.316178	0.137387	0
LOC114325927	uncharacterized LOC114325927	#N/A	0	0	0	1	1	1	no	no	no	0	0	0	0	0	0
LOC114325928	uncharacterized LOC114325928	#N/A	-0.0223496	#NAME?	#NAME?	1	1	1	no	no	no	0	0	0	0.0896757	0.0882972	0
LOC114325929	uncharacterized LOC114325929	#N/A	0	0	0	1	1	1	no	no	no	0	0	0	0	0	0
LOC114325930	fatty acid-binding protein, liver-like	#N/A	-1.01583	-1.36305	-0.347226	0.180679	0.0823437	0.729667	no	no	no	0	0	0	5.14811	2.54597	2.00137
LOC114325931	uncharacterized LOC114325931	#N/A	#NAME?	#NAME?	0	1	1	1	no	no	no	0	0	0	0.00588666	0	0
LOC114325932	uncharacterized LOC114325932	#N/A	0	0	0	1	1	1	no	no	no	0	0	0	0	0	0
LOC114325933	uncharacterized LOC114325933	#N/A	0	0	0	1	1	1	no	no	no	0	0	0	0	0	0
LOC114325934	uncharacterized LOC114325934	#N/A	-0.51595	-0.868508	-0.352557	1	1	1	no	no	no	0	0	0	0.373436	0.261156	0.204536
LOC114325935	zinc finger protein 227-like	#N/A	-1.45014	-1.59078	-0.140633	0.0334959	0.017558	1	D	D	no	0	2	2	1.50664	0.551408	0.500194
LOC114325936	uncharacterized LOC114325936, transcript variant X1	#N/A	0	0	0	1	1	1	no	no	no	0	0	0	0	0	0
LOC114325937	zinc finger protein 233-like	#N/A	1.03271	0.413292	-0.619415	1	1	1	no	no	no	0	0	0	0.173458	0.35487	0.230997
LOC114325938	zinc finger protein 420-like, transcript variant X2	#N/A	-1.33758	-2.42493	-1.08735	1	1	1	no	no	no	0	0	0	0.853454	0.337698	0.158929
LOC114325939	fatty acid-binding protein 1, liver-like	#N/A	-1.16108	#NAME?	#NAME?	0.135918	0.000379449	0.000379449	no	D	D	0	2	2	4.97296	2.2238	0
LOC114325940	titin-like, transcript variant X4	#N/A	1.03991	1.72469	0.684776	0.000379449	0.000379449	0.00855424	U	U	no	2	0	2	11.8488	24.3623	39.1613
LOC114325941	transportin-2-like	#N/A	1.09336	2.01092	0.917558	0.0120819	0.000379449	0.00929497	U	U	no	2	0	2	4.84316	10.3339	19.5199
LOC114325942	protein phosphatase 1E	#N/A	0.12072	-1.09636	-1.21708	0.95097	0.598569	0.581149	no	no	no	0	0	0	1.98897	2.16256	0.930228
LOC114325943	uncharacterized LOC114325943	#N/A	0	0	0	1	1	1	no	no	no	0	0	0	0	0	0
LOC114325944	uncharacterized LOC114325944	#N/A	-1.03113	-1.31605	-0.284919	1	1	1	no	no	no	0	0	0	0.7766	0.380012	0.311909
LOC114325945	intraflagellar transport protein 52 homolog	#N/A	-1.33622	-2.33978	-1.00356	0.0360257	0.00565041	0.205302	D	D	no	0	2	2	3.39998	1.34659	0.671633
LOC114325946	UPF0545 protein C22orf39 homolog	#N/A	-0.244954	0.12825	0.373205	0.533171	0.755209	0.293267	no	no	no	0	0	0	29.6958	25.0586	32.4566
LOC114325947	uncharacterized LOC114325947	#N/A	#NAME?	#NAME?	0	1	1	1	no	no	no	0	0	0	1.5092	0	0
LOC114325948	fatty acid-binding protein homolog 6-like, transcript variant X2	#N/A	-1.25599	0.383461	1.63945	0.000379449	0.18607	0.000379449	D	no	U	1	1	2	158.96	66.5575	207.358
LOC114325949	RING finger protein 10	#N/A	-0.749681	-1.5171	-0.767422	0.00129651	0.000379449	0.000379449	no	D	no	0	1	1	375.812	223.508	131.304
LOC114325950	T-cell immunomodulatory protein	#N/A	-0.171767	-0.392179	-0.220412	0.596846	0.182304	0.491193	no	no	no	0	0	0	34.2758	30.4285	26.1174
LOC114325951	histidine triad nucleotide-binding protein 3-like, transcript variant X1	#N/A	-0.175951	-0.332955	-0.157004	0.661317	0.380479	0.711404	no	no	no	0	0	0	42.3748	37.5095	33.6417
LOC114325952	uncharacterized LOC114325952	#N/A	0	0	0	1	1	1	no	no	no	0	0	0	0	0	0
LOC114325953	integrator complex subunit 12	#N/A	-0.11396	-1.06925	-0.955295	0.889022	0.162109	0.208723	no	no	no	0	0	0	1.75612	1.62274	0.836907
LOC114325954	fatty acid binding protein 1-A, liver-like	#N/A	-2.68768	-0.958889	1.7288	0.0543918	0.23328	0.160932	no	no	no	0	0	0	3.54977	0.550969	1.82619
LOC114325955	apoptotic chromatin condensation inducer in the nucleus-like, transcript variant X1	#N/A	0.41544	0.944603	0.529163	0.182197	0.00100877	0.062307	no	no	no	0	0	0	11.0172	14.6937	21.2043
LOC114325956	intraflagellar transport protein 52 homolog	#N/A	Inf	0	#NAME?	1	1	1	no	no	no	0	0	0	0	0.170437	0
LOC114325957	#N/A	#N/A	0	0	0	1	1	1	no	no	no	0	0	0	0	0	0
LOC114325958	uncharacterized LOC114325958	#N/A	Inf	0	#NAME?	1	1	1	no	no	no	0	0	0	0	0.0533191	0
LOC114325959	uncharacterized LOC114325959	#N/A	0	Inf	Inf	1	1	1	no	no	no	0	0	0	0	0	0.0151245
LOC114325960	small nucleolar RNA SNORA36 family	#N/A	0	0	0	1	1	1	no	no	no	0	0	0	0	0	0
LOC114325964	gustatory and odorant receptor 22-like	#N/A	Inf	0	#NAME?	1	1	1	no	no	no	0	0	0	0	0.0892576	0
LOC114325965	dnaJ homolog shv	#N/A	1.07608	2.02021	0.944139	0.000379449	0.000379449	0.000379449	U	U	no	2	0	2	24.0648	50.7357	97.6175
LOC114325966	fatty acid-binding protein, liver-like	#N/A	0.26252	0.618848	0.356328	0.408909	0.0281466	0.218961	no	no	no	0	0	0	118.734	142.431	182.334
LOC114325967	gustatory receptor 68a-like	#N/A	#NAME?	#NAME?	0	1	1	1	no	no	no	0	0	0	0.596038	0	0
LOC114325968	SAFB-like transcription modulator	#N/A	0	0	0	1	1	1	no	no	no	0	0	0	0	0	0
LOC114325969	atypical protein kinase C-like, transcript variant X1	#N/A	1.32878	1.15589	-0.172885	0.113967	0.153717	0.843635	no	no	no	0	0	0	2.15482	5.41269	4.80142
LOC114325970	zinc finger MYM-type protein 1-like, transcript variant X1	#N/A	0.410227	2.68924	2.27901	1	1	1	no	no	no	0	0	0	0.0821206	0.10913	0.529655
LOC114325971	putative gustatory receptor 98c, transcript variant X2	#N/A	-0.261662	#NAME?	#NAME?	1	1	1	no	no	no	0	0	0	0.213802	0.178338	0
LOC114325972	calcium-activated chloride channel regulator 1-like, transcript variant X2	#N/A	0.247018	-0.58409	-0.831108	0.483086	0.0875416	0.0139565	no	no	no	0	0	0	5.93318	7.04121	3.95784
LOC114325973	fatty acid-binding protein, liver-like	#N/A	0.138828	-1.74654	-1.88537	0.756814	0.000379449	0.000379449	no	D	D	0	2	2	35.1289	38.6773	10.469
LOC114325974	odorant receptor 30a-like	#N/A	0	0	0	1	1	1	no	no	no	0	0	0	0	0	0
LOC114325975	voltage-dependent calcium channel gamma-5 subunit, transcript variant X2	#N/A	-0.577458	-2.45708	-1.87962	0.321959	0.00818236	0.0292747	no	D	D	0	2	2	4.10211	2.749	0.747056
LOC114325977	arrestin domain-containing protein 3-like	#N/A	-0.847494	-0.879215	-0.0317206	0.222998	0.214277	0.969561	no	no	no	0	0	0	3.44059	1.9121	1.87052
LOC114325978	zinc finger protein 678-like	#N/A	-0.719379	-0.307917	0.411462	0.312852	0.683827	1	no	no	no	0	0	0	1.34704	0.818136	1.08815
LOC114325979	ras-related protein Rab-21	#N/A	0.138551	0.270941	0.13239	0.743517	0.462758	0.735978	no	no	no	0	0	0	21.9029	24.1107	26.4279
LOC114325980	conserved oligomeric Golgi complex subunit 6	#N/A	-0.942211	-0.840077	0.102134	0.00129651	0.0035009	0.797738	no	no	no	0	0	0	26.2484	13.6606	14.6627
LOC114325981	SIN3-HDAC complex-associated factor	#N/A	2.79366	3.56441	0.770748	0.00704536	0.00182774	0.133769	U	U	no	2	0	2	0.308576	2.13962	3.65053
LOC114325982	UNC93-like protein MFSD11	#N/A	-0.666669	-1.91372	-1.24705	0.0198043	0.000379449	0.000379449	no	D	D	0	2	2	55.4757	34.9475	14.7237
LOC114325983	Krueppel-like factor luna, transcript variant X1	#N/A	3.14458	2.43303	-0.711553	1	1	1	no	no	no	0	0	0	0.150625	1.33202	0.813416
LOC114325984	trypsin-1-like	#N/A	-0.937551	-3.00228	-2.06473	0.000706276	0.000379449	0.000379449	no	D	D	0	2	2	104.121	54.3634	12.9945
LOC114325985	Krueppel-like factor 6	#N/A	-0.475812	-0.441367	0.0344451	1	1	1	no	no	no	0	0	0	0.621473	0.446878	0.457675
LOC114325986	uncharacterized LOC114325986	#N/A	0	0	0	1	1	1	no	no	no	0	0	0	0	0	0
LOC114325987	rho GTPase-activating protein 92B, transcript variant X2	#N/A	1.14156	1.29118	0.149616	0.0653019	0.0373238	0.801919	no	U	no	1	0	1	0.54588	1.20432	1.33592
LOC114325988	zinc finger protein 678-like	#N/A	-0.377476	#NAME?	#NAME?	1	1	1	no	no	no	0	0	0	0.175999	0.135481	0
LOC114325989	uncharacterized LOC114325989	#N/A	0	0	0	1	1	1	no	no	no	0	0	0	0	0	0
LOC114325990	uncharacterized LOC114325990	#N/A	0	0	0	1	1	1	no	no	no	0	0	0	0	0	0
LOC114325991	#N/A	#N/A	0	0	0	1	1	1	no	no	no	0	0	0	0	0	0
LOC114325992	protein yellow, transcript variant X2	#N/A	0.859386	1.42921	0.569825	0.221055	0.0379999	0.350131	no	U	no	1	0	1	1.24666	2.26177	3.35724
LOC114325993	syntaxin-binding protein 5, transcript variant X3	#N/A	0.617188	1.5991	0.981915	1	1	1	no	no	no	0	0	0	0.235487	0.36121	0.71342
LOC114325994	uncharacterized LOC114325994	#N/A	0.0144015	0.147567	0.133165	1	1	1	no	no	no	0	0	0	0.255183	0.257743	0.282666
LOC114325995	cullin-5	#N/A	1.70957	2.09329	0.383723	0.000706276	0.000379449	0.352103	U	U	no	2	0	2	1.04704	3.42449	4.46795
LOC114325996	ATP synthase subunit O, mitochondrial	#N/A	-0.649957	-0.953279	-0.303322	0.00523323	0.000379449	0.227364	no	no	no	0	0	0	1751.55	1116.26	904.602
LOC114325997	odorant receptor 49b-like	#N/A	-1.334	-2.66559	-1.33159	0.172875	0.124783	1	no	no	no	0	0	0	1.66548	0.660643	0.262493
LOC114325998	CAAX prenyl protease 1 homolog	#N/A	0.313687	0.310721	-0.00296609	0.266437	0.268463	0.990919	no	no	no	0	0	0	123.627	153.653	153.338
LOC114325999	uncharacterized LOC114325999	#N/A	Inf	0	#NAME?	1	1	1	no	no	no	0	0	0	0	0.115213	0
LOC114326000	uncharacterized LOC114326000	#N/A	#NAME?	#NAME?	0	1	1	1	no	no	no	0	0	0	0.180939	0	0
LOC114326001	uncharacterized LOC114326001	#N/A	#NAME?	-0.928625	Inf	1	1	1	no	no	no	0	0	0	0.0462726	0	0.0243097
LOC114326002	myosin-11-like	#N/A	0.874035	-0.911101	-1.78514	1	1	1	no	no	no	0	0	0	0.158786	0.291021	0.0844393
LOC114326003	uncharacterized LOC114326003	#N/A	1.67919	2.37152	0.692327	0.000379449	0.000379449	0.0115835	U	U	no	2	0	2	21.9633	70.3371	113.657
LOC114326004	FAST kinase domain-containing protein 1, mitochondrial, transcript variant X3	#N/A	0.281526	0.861115	0.579589	0.494488	0.0126088	0.093921	no	no	no	0	0	0	5.77653	7.02125	10.4927
LOC114326005	brain tumor protein, transcript variant X2	#N/A	0.38803	1.65636	1.26833	0.381094	0.000379449	0.000379449	no	U	U	2	0	2	3.03573	3.97257	9.56927
LOC114326006	cathepsin O-like	#N/A	-0.802487	-0.567596	0.234891	0.0323978	0.14414	0.60085	no	no	no	0	0	0	23.7694	13.6284	16.0382
LOC114326008	uncharacterized LOC114326008, transcript variant X3	#N/A	-0.815322	-0.354807	0.460516	0.469919	0.765129	0.734626	no	no	no	0	0	0	2.29424	1.30378	1.79404
LOC114326009	serine/threonine-protein kinase tousled-like 2, transcript variant X3	#N/A	0.570135	1.27709	0.70696	0.117833	0.000379449	0.0292747	no	U	no	1	0	1	2.60076	3.86125	6.30296
LOC114326010	polypyrimidine tract-binding protein 2, transcript variant X1	#N/A	0.465743	0.736468	0.270724	0.21964	0.042945	0.446339	no	no	no	0	0	0	8.56043	11.8222	14.2625
LOC114326011	alpha-protein kinase 1-like	#N/A	2.15108	2.14005	-0.0110283	1	1	1	no	no	no	0	0	0	0.223506	0.992726	0.985167
LOC114326012	zinc finger protein 155-like	#N/A	0	0	0	1	1	1	no	no	no	0	0	0	0	0	0
LOC114326013	zinc finger protein 724-like	#N/A	-0.972367	-0.477307	0.49506	0.188798	0.533321	1	no	no	no	0	0	0	1.44625	0.737108	1.03886
LOC114326014	chloride channel protein 2-like	#N/A	1.396	1.3826	-0.013403	0.0461758	1	0.987513	U	no	no	1	0	1	0.486181	1.27949	1.26766
LOC114326015	zinc finger protein 664-like	#N/A	-0.862223	-0.610945	0.251278	0.152618	0.328451	0.735986	no	no	no	0	0	0	2.57663	1.41741	1.68709
LOC114326016	zinc finger protein 664-like	#N/A	-0.56445	-0.611441	-0.0469912	0.423028	0.390901	1	no	no	no	0	0	0	1.33146	0.900353	0.871499
LOC114326017	ribosomal RNA processing protein 1 homolog	#N/A	0.910058	1.91172	1.00166	0.064203	0.000379449	0.00855424	no	U	U	2	0	2	0.977666	1.83715	3.67854
LOC114326018	ubiquitin carboxyl-terminal hydrolase 2-like, transcript variant X1	#N/A	0.163706	-0.85031	-1.01402	0.609121	0.00328731	0.000379449	no	no	D	0	1	1	27.2071	30.4763	15.0908
LOC114326019	acidic fibroblast growth factor intracellular-binding protein	#N/A	-0.0932431	-0.0328044	0.0604387	0.884844	0.963038	0.933065	no	no	no	0	0	0	10.4267	9.77408	10.1922
LOC114326020	replication factor C subunit 4	#N/A	0.278721	1.41183	1.13311	0.602502	0.00129651	0.00799212	no	U	U	2	0	2	9.32326	11.3102	24.8068
LOC114326021	DNA mismatch repair protein Mlh1	#N/A	-0.475782	-0.501598	-0.0258154	0.276398	0.264923	0.963076	no	no	no	0	0	0	5.03696	3.62196	3.55773
LOC114326022	spindle pole body component 110-like, transcript variant X1	#N/A	0.400205	0.866491	0.466287	0.507085	0.115328	0.389401	no	no	no	0	0	0	2.00374	2.64433	3.65327
LOC114326023	serine/threonine-protein phosphatase 6 regulatory ankyrin repeat subunit A-like, transcript variant X1	#N/A	3.13847	4.48999	1.35151	1	0.201836	0.0285755	no	no	U	1	0	1	0.0590655	0.520125	1.32725
LOC114326024	degenerin mec-4, transcript variant X1	#N/A	-0.694207	-1.97352	-1.27931	0.188629	0.00459847	0.04342	no	D	D	0	2	2	5.08685	3.14392	1.29527
LOC114326025	uridine diphosphate glucose pyrophosphatase-like	#N/A	-0.939309	-0.68601	0.2533	0.0436348	0.152846	0.650421	no	no	no	0	0	0	9.5429	4.97646	5.93159
LOC114326026	chloride channel protein 2-like, transcript variant X2	#N/A	0.779911	0.591059	-0.188853	0.0431615	0.145192	0.652135	no	no	no	0	0	0	3.2598	5.59716	4.91041
LOC114326027	chloride channel protein 2-like, transcript variant X4	#N/A	-1.44293	-1.81157	-0.368634	0.000379449	0.000379449	0.259197	D	D	no	0	2	2	42.1212	15.493	11.9995
LOC114326028	uncharacterized LOC114326028	#N/A	-1.72059	-2.91996	-1.19938	1	1	1	no	no	no	0	0	0	1.69651	0.514762	0.22416
LOC114326029	B-cell lymphoma 6 protein homolog	#N/A	2.64471	2.46401	-0.180701	1	1	1	no	no	no	0	0	0	0.0521931	0.3264	0.287974
LOC114326030	sperm-associated antigen 6-like	#N/A	-2.73441	-1.28572	1.44869	0.431956	0.711393	1	no	no	no	0	0	0	1.30261	0.195739	0.53429
LOC114326031	uncharacterized LOC114326031	#N/A	-1.46553	-1.63046	-0.16493	0.000379449	0.000379449	0.620781	D	D	no	0	2	2	102.09	36.967	32.9735
LOC114326032	CDGSH iron-sulfur domain-containing protein 3, mitochondrial	#N/A	0.213309	0.398866	0.185556	0.608104	0.312675	0.64823	no	no	no	0	0	0	29.9088	34.6747	39.4339
LOC114326033	mitochondrial import inner membrane translocase subunit tim16-like	#N/A	-0.484096	-0.510092	-0.0259958	0.201592	0.205377	0.957247	no	no	no	0	0	0	32.1928	23.0161	22.6051
LOC114326034	spermidine synthase	#N/A	-1.22132	-1.99545	-0.77413	0.000379449	0.000379449	0.00182774	D	D	no	0	2	2	833.676	357.554	209.077
LOC114326035	uncharacterized LOC114326035, transcript variant X3	#N/A	0.507993	-0.819208	-1.3272	1	1	1	no	no	no	0	0	0	0.122928	0.174812	0.0696695
LOC114326036	myosin heavy chain, muscle, transcript variant X14	#N/A	-0.394687	-0.401111	-0.00642376	0.240082	0.20365	0.986021	no	no	no	0	0	0	1516.54	1153.57	1148.44
LOC114326037	facilitated trehalose transporter Tret1-like, transcript variant X1	#N/A	0.419096	0.9216	0.502505	0.267326	0.00480601	0.150354	no	no	no	0	0	0	14.0989	18.8515	26.7064
LOC114326038	facilitated trehalose transporter Tret1-like	#N/A	-0.367907	-0.813919	-0.446012	0.56874	0.179939	0.514363	no	no	no	0	0	0	1.97967	1.53406	1.12611
LOC114326039	uncharacterized LOC114326039	#N/A	1.61939	1.68441	0.0650153	1	1	1	no	no	no	0	0	0	0.243582	0.748395	0.782893
LOC114326041	uncharacterized LOC114326041	#N/A	0	0	0	1	1	1	no	no	no	0	0	0	0	0	0
LOC114326042	uncharacterized LOC114326042	#N/A	0	0	0	1	1	1	no	no	no	0	0	0	0	0	0
LOC114326043	uncharacterized LOC114326043	#N/A	0	0	0	1	1	1	no	no	no	0	0	0	0	0	0
LOC114326044	ABC transporter F family member 4-like	#N/A	0	Inf	Inf	1	1	1	no	no	no	0	0	0	0	0	0.0614262
LOC114326045	uncharacterized LOC114326045	#N/A	0.787582	0.567876	-0.219706	1	1	1	no	no	no	0	0	0	0.150607	0.259975	0.223251
LOC114326046	uncharacterized LOC114326046, transcript variant X3	#N/A	-0.705063	-1.05763	-0.352571	0.0190989	0.000379449	0.308019	no	D	no	0	1	1	137.903	84.5921	66.2514
LOC114326047	synaptogenesis protein syg-2-like	#N/A	-0.932474	-1.46862	-0.536141	0.0901823	0.0117508	0.40999	no	D	no	0	1	1	6.28874	3.29504	2.2723
LOC114326048	uncharacterized LOC114326048	#N/A	0	Inf	Inf	1	1	1	no	no	no	0	0	0	0	0	0.0885006
LOC114326049	uncharacterized LOC114326049	#N/A	0	0	0	1	1	1	no	no	no	0	0	0	0	0	0
LOC114326050	uncharacterized LOC114326050	#N/A	0	0	0	1	1	1	no	no	no	0	0	0	0	0	0
LOC114326051	uncharacterized LOC114326051	#N/A	0	0	0	1	1	1	no	no	no	0	0	0	0	0	0
LOC114326052	uncharacterized LOC114326052	#N/A	-0.773335	-4.24866	-3.47533	0.588762	0.200923	0.229685	no	no	no	0	0	0	4.58415	2.68202	0.241148
LOC114326053	uncharacterized LOC114326053	#N/A	-1.45667	-0.93416	0.522506	0.48632	0.589411	1	no	no	no	0	0	0	2.67292	0.973837	1.39887
LOC114326054	uncharacterized LOC114326054	#N/A	-0.875116	-5.81272	-4.9376	0.24885	0.289446	0.289446	no	no	no	0	0	0	26.2389	14.3057	0.466812
LOC114326055	transcription factor Adf-1-like	#N/A	0	0	0	1	1	1	no	no	no	0	0	0	0	0	0
LOC114326056	uncharacterized LOC114326056	#N/A	0.742611	1.71838	0.975771	1	1	1	no	no	no	0	0	0	0.053669	0.0897991	0.176607
LOC114326057	uncharacterized LOC114326057	#N/A	#NAME?	#NAME?	0	1	1	1	no	no	no	0	0	0	0.143611	0	0
LOC114326058	uncharacterized LOC114326058	#N/A	0	0	0	1	1	1	no	no	no	0	0	0	0	0	0
LOC114326059	uncharacterized LOC114326059	#N/A	#NAME?	-3.30917	Inf	0.00257309	0.209522	1	D	no	no	0	1	1	6.19504	0	0.625006
LOC114326060	uncharacterized LOC114326060	#N/A	0.537932	-2.91571	-3.45365	0.720727	1	0.230887	no	no	no	0	0	0	1.55488	2.25752	0.206054
LOC114326061	uncharacterized LOC114326061	#N/A	-0.211824	-0.415091	-0.203267	0.905247	0.765407	0.906646	no	no	no	0	0	0	5.2033	4.49276	3.90233
LOC114326062	uncharacterized LOC114326062	#N/A	0.195251	-2.18288	-2.37814	1	1	1	no	no	no	0	0	0	0.836616	0.957861	0.184252
LOC114326063	midasin-like	#N/A	0.541472	0.981817	0.440345	1	1	1	no	no	no	0	0	0	0.536112	0.780287	1.05879
LOC114326064	pre-rRNA-processing protein TSR1 homolog	#N/A	-1.09074	-1.15356	-0.0628113	0.000379449	0.000379449	0.851146	D	D	no	0	2	2	67.8463	31.8552	30.498
LOC114326065	uncharacterized LOC114326065, transcript variant X1	#N/A	-1.32698	-2.04985	-0.722871	0.000379449	0.000379449	0.00100877	D	D	no	0	2	2	243.677	97.1302	58.8502
LOC114326066	probable cytochrome P450 6a13, transcript variant X1	#N/A	-1.74705	-1.42018	0.326865	0.000379449	0.000379449	0.514411	D	D	no	0	2	2	12.2866	3.66031	4.59107
LOC114326067	probable cytochrome P450 6a13	#N/A	0.250544	-1.03561	-1.28615	1	1	1	no	no	no	0	0	0	0.319326	0.379888	0.155771
LOC114326068	probable cytochrome P450 6a14	#N/A	0.455007	0.0214623	-0.433545	0.0961269	0.952094	0.118748	no	no	no	0	0	0	55.4956	76.0728	56.3274
LOC114326069	uncharacterized LOC114326069, transcript variant X2	#N/A	0	0	0	1	1	1	no	no	no	0	0	0	0	0	0
LOC114326070	octopamine receptor beta-2R-like, transcript variant X1	#N/A	0.572276	-1.87647	-2.44875	1	1	1	no	no	no	0	0	0	0.192458	0.28616	0.0524159
LOC114326071	uncharacterized LOC114326071	#N/A	0	0	0	1	1	1	no	no	no	0	0	0	0	0	0
LOC114326072	uncharacterized LOC114326072	#N/A	0	Inf	Inf	1	1	1	no	no	no	0	0	0	0	0	0.0634656
LOC114326073	uncharacterized LOC114326073	#N/A	0	0	0	1	1	1	no	no	no	0	0	0	0	0	0
LOC114326074	kinesin-like protein Klp68D, transcript variant X1	#N/A	0.192349	-0.428903	-0.621253	0.756257	1	0.229326	no	no	no	0	0	0	1.41984	1.62234	1.05469
LOC114326075	importin subunit alpha-7-like	#N/A	1.02091	1.46333	0.442419	0.00480601	0.000379449	0.18954	U	U	no	2	0	2	13.8292	28.0621	38.133
LOC114326076	zinc finger protein 226-like, transcript variant X3	#N/A	-1.09189	-1.6809	-0.589019	0.115374	0.280892	1	no	no	no	0	0	0	1.31636	0.617566	0.410555
LOC114326077	uncharacterized LOC114326077	#N/A	0	0	0	1	1	1	no	no	no	0	0	0	0	0	0
LOC114326078	#N/A	#N/A	0	0	0	1	1	1	no	no	no	0	0	0	0	0	0
LOC114326079	insulin-like growth factor-binding protein complex acid labile subunit	#N/A	-2.47557	-0.314735	2.16084	1	1	1	no	no	no	0	0	0	0.157149	0.0282546	0.126347
LOC114326080	U2 spliceosomal RNA	#N/A	0	Inf	Inf	1	1	1	no	no	no	0	0	0	0	0	0.778593
LOC114326081	rho GTPase-activating protein 21-B-like, transcript variant X9	#N/A	0.560382	0.266943	-0.293439	0.384493	0.690643	0.502477	no	no	no	0	0	0	1.79941	2.65352	2.16516
LOC114326082	#N/A	#N/A	-0.782139	-0.722064	0.0600749	0.537034	0.640651	0.969833	no	no	no	0	0	0	22.5297	13.1011	13.6582
LOC114326083	POU domain, class 6, transcription factor 2, transcript variant X3	#N/A	2.21957	0.589012	-1.63056	1	1	1	no	no	no	0	0	0	0.109915	0.511932	0.165335
LOC114326084	#N/A	#N/A	0	0	0	1	1	1	no	no	no	0	0	0	0	0	0
LOC114326085	neuropeptide receptor 22-like	#N/A	1.21715	-1.88216	-3.09931	1	1	1	no	no	no	0	0	0	0.324768	0.755044	0.0881023
LOC114326086	sodium channel protein Nach-like, transcript variant X1	#N/A	-2.84016	#NAME?	#NAME?	1	1	1	no	no	no	0	0	0	0.873427	0.12197	0
LOC114326087	transmembrane protein 136-like	#N/A	0.386523	-0.3534	-0.739923	1	1	1	no	no	no	0	0	0	1.1175	1.46084	0.87471
LOC114326088	uncharacterized LOC114326088	#N/A	1.42113	0.528866	-0.892259	1	1	1	no	no	no	0	0	0	0.360469	0.965316	0.520083
LOC114326089	matrix metalloproteinase-25-like	#N/A	-1.77252	-3.405	-1.63249	0.000379449	0.000379449	0.000379449	D	D	D	0	3	3	56.6543	16.5826	5.34841
LOC114326090	uncharacterized LOC114326090	#N/A	2.14237	3.51203	1.36966	1	0.478904	0.728168	no	no	no	0	0	0	0.167223	0.738272	1.90776
LOC114326091	bromodomain and WD repeat-containing protein 3	#N/A	0.414278	0.141277	-0.273001	1	1	1	no	no	no	0	0	0	0.854196	1.13833	0.942076
LOC114326092	uncharacterized LOC114326092	#N/A	-1.53808	0.545664	2.08375	1	1	1	no	no	no	0	0	0	0.148275	0.0510576	0.216437
LOC114326093	inactive dipeptidyl peptidase 10	#N/A	-0.104409	-0.485292	-0.380883	1	1	1	no	no	no	0	0	0	0.626636	0.582888	0.447639
LOC114326094	uncharacterized LOC114326094	#N/A	-1.03694	-1.59112	-0.554179	0.101236	0.0187848	0.464118	no	D	no	0	1	1	8.49379	4.13952	2.8192
LOC114326095	uncharacterized LOC114326095	#N/A	0.253699	-0.99804	-1.25174	1	1	1	no	no	no	0	0	0	0.377712	0.450331	0.189113
LOC114326096	hornerin-like	#N/A	2.17348	-1.16243	-3.33591	1	1	1	no	no	no	0	0	0	0.021064	0.0950216	0.00941053
LOC114326097	UNC93-like protein, transcript variant X1	#N/A	-1.08721	-2.30294	-1.21573	0.000379449	0.000379449	0.000379449	D	D	D	0	3	3	62.8158	29.5655	12.7296
LOC114326098	retinol dehydrogenase 12-like	#N/A	Inf	Inf	0.00995487	1	1	1	no	no	no	0	0	0	0	0.265996	0.267838
LOC114326099	synaptotagmin 1, transcript variant X1	#N/A	-0.546734	0.385264	0.931998	0.183757	0.333401	0.0120819	no	no	no	0	0	0	4.28372	2.9325	5.59496
LOC114326100	heterogeneous nuclear ribonucleoprotein H-like	#N/A	-1.03751	-0.999425	0.0380798	0.000379449	0.000379449	0.90719	D	no	no	0	1	1	236.798	115.361	118.446
LOC114326101	lon protease homolog, mitochondrial	#N/A	0.617239	0.823269	0.20603	0.0223716	0.00281814	0.489126	no	no	no	0	0	0	14.6181	22.4232	25.8654
LOC114326102	coiled-coil domain-containing protein 93	#N/A	-0.672095	-0.801614	-0.129518	0.0669917	0.0287303	0.783386	no	no	no	0	0	0	9.03425	5.66985	5.18302
LOC114326103	serine/threonine-protein kinase STE20-like, transcript variant X2	#N/A	0.216773	-0.88713	-1.1039	0.559458	0.0107105	0.00129651	no	no	D	0	1	1	4.68141	5.44041	2.53118
LOC114326104	sideroflexin-3, transcript variant X4	#N/A	0.130467	0.335868	0.205402	0.677472	0.229754	0.475356	no	no	no	0	0	0	101.037	110.599	127.522
LOC114326105	CD2-associated protein-like	#N/A	1.8401	2.16459	0.324483	0.00233583	0.000706276	0.465269	U	U	no	2	0	2	0.650497	2.32901	2.91642
LOC114326106	cathepsin L-like proteinase	#N/A	0	Inf	Inf	1	1	1	no	no	no	0	0	0	0	0	0.125311
LOC114326107	leucine-rich melanocyte differentiation-associated protein	#N/A	-0.176614	0.550121	0.726735	0.694144	0.134036	0.0435432	no	no	no	0	0	0	18.745	16.5851	27.4466
LOC114326108	uncharacterized LOC114326108	#N/A	-0.649982	-1.31885	-0.668865	0.163256	0.00965541	0.196254	no	D	no	0	1	1	10.8994	6.94603	4.36906
LOC114326109	E3 SUMO-protein ligase RanBP2	#N/A	0.495086	1.24326	0.748177	0.0717408	0.000379449	0.00328731	no	U	no	1	0	1	5.23092	7.37248	12.3833
LOC114326110	MOB kinase activator-like 1	#N/A	-0.0114695	0.169494	0.180964	0.978149	0.693559	0.663533	no	no	no	0	0	0	24.5629	24.3684	27.625
LOC114326111	uncharacterized LOC114326111, transcript variant X2	#N/A	0.476749	1.274	0.797248	0.111971	0.000379449	0.00372577	no	U	no	1	0	1	8.03928	11.1875	19.4414
LOC114326112	uncharacterized LOC114326112, transcript variant X2	#N/A	-0.626466	-0.872613	-0.246147	0.336234	0.181988	0.748183	no	no	no	0	0	0	4.68225	3.03298	2.55724
LOC114326113	apolipoprotein D-like	#N/A	Inf	0	#NAME?	1	1	1	no	no	no	0	0	0	0	0.215579	0
LOC114326114	uncharacterized LOC114326114, transcript variant X3	#N/A	-0.047691	-0.825353	-0.777662	0.943397	0.183265	0.20062	no	no	no	0	0	0	3.04562	2.94659	1.71878
LOC114326116	WD repeat-containing protein 60	#N/A	-0.852584	-3.55649	-2.70391	1	1	1	no	no	no	0	0	0	0.79572	0.440664	0.0676317
LOC114326117	transferrin	#N/A	0.211898	0.159675	-0.0522225	0.511657	0.626374	0.884217	no	no	no	0	0	0	23.5439	27.2688	26.2994
LOC114326118	chaoptin-like	toll-like receptor 6	4.07553	4.81542	0.739888	0.00182774	0.000706276	0.0567249	U	U	no	2	0	2	0.809681	13.6512	22.7982
LOC114326119	cadherin-87A, transcript variant X1	#N/A	0.495185	-0.518646	-1.01383	0.17869	0.196934	0.00625228	no	no	D	0	1	1	2.01952	2.84652	1.40968
LOC114326120	uncharacterized LOC114326120	#N/A	0	0	0	1	1	1	no	no	no	0	0	0	0	0	0
LOC114326121	39S ribosomal protein L22, mitochondrial	#N/A	0.154021	0.43919	0.285169	0.654849	0.13995	0.361206	no	no	no	0	0	0	44.8573	49.9112	60.8194
LOC114326122	ral GTPase-activating protein subunit beta, transcript variant X2	#N/A	-0.405193	-0.707818	-0.302626	0.223056	0.0292747	0.409547	no	no	no	0	0	0	8.02435	6.05947	4.91287
LOC114326123	uncharacterized LOC114326123	#N/A	0.20911	0.852059	0.642949	0.534317	0.00416692	0.0238318	no	no	no	0	0	0	21.8321	25.2374	39.4087
LOC114326124	coiled-coil domain-containing protein 22	#N/A	1.62338	2.24989	0.626508	1	0.012949	0.323581	no	U	no	1	0	1	0.323782	0.997562	1.54006
LOC114326125	double-stranded RNA-specific editase Adar	#N/A	-0.407092	-0.0823013	0.32479	0.106875	0.786044	0.21644	no	no	no	0	0	0	108.503	81.8265	102.486
LOC114326126	zinc finger protein 93-like, transcript variant X2	#N/A	-2.30252	-2.64303	-0.34051	0.000379449	0.000379449	0.330217	D	D	no	0	2	2	103.589	20.9984	16.5837
LOC114326127	uncharacterized LOC114326127	#N/A	0.818519	0.801902	-0.0166169	0.422859	1	0.966482	no	no	no	0	0	0	0.801371	1.41329	1.39711
LOC114326128	uncharacterized LOC114326128	#N/A	0	0	0	1	1	1	no	no	no	0	0	0	0	0	0
LOC114326129	glycerol-3-phosphate phosphatase	#N/A	0.989653	1.48191	0.492253	0.00604995	0.000379449	0.116328	no	U	no	1	0	1	11.2578	22.3548	31.4451
LOC114326130	polyprenol reductase	#N/A	-0.958183	-1.54904	-0.590853	0.0107105	0.000379449	0.159886	no	D	no	0	1	1	37.3176	19.2076	12.7529
LOC114326131	integumentary mucin C.1	#N/A	0.0829447	-0.0626135	-0.145558	0.81192	0.861848	0.650905	no	no	no	0	0	0	63.538	67.2981	60.8394
LOC114326132	ras association domain-containing protein 8, transcript variant X2	#N/A	0.544594	1.99041	1.44581	1	1	1	no	no	no	0	0	0	0.0698475	0.10188	0.277538
LOC114326133	fatty acid hydroxylase domain-containing protein 2, transcript variant X2	#N/A	-1.43066	-3.53617	-2.1055	0.000379449	0.000379449	0.000379449	D	D	D	0	3	3	63.5654	23.5802	5.47935
LOC114326134	uncharacterized LOC114326134	#N/A	0	0	0	1	1	1	no	no	no	0	0	0	0	0	0
LOC114326135	alpha- and gamma-adaptin-binding protein p34-like	#N/A	0.207447	0.333153	0.125706	0.603037	0.380973	0.760649	no	no	no	0	0	0	47.772	55.1596	60.1814
LOC114326136	uncharacterized LOC114326136	#N/A	-0.612686	#NAME?	#NAME?	1	1	1	no	no	no	0	0	0	0.189463	0.123905	0
LOC114326137	gamma-interferon-inducible lysosomal thiol reductase-like	#N/A	0.00882538	-1.8884	-1.89722	0.978359	0.000379449	0.000379449	no	D	D	0	2	2	308.009	309.899	83.1953
LOC114326138	gamma-interferon-inducible lysosomal thiol reductase-like	#N/A	-0.601651	-1.96545	-1.3638	0.0156149	0.000379449	0.000379449	no	D	D	0	2	2	4252.65	2802.49	1088.93
LOC114326139	protein TAPT1 homolog, transcript variant X1	#N/A	0.115875	0.325836	0.209961	0.787082	0.37529	0.58078	no	no	no	0	0	0	13.1021	14.1979	16.4221
LOC114326140	28S ribosomal protein S30, mitochondrial	#N/A	0.132139	0.45336	0.321221	0.67736	0.102785	0.256607	no	no	no	0	0	0	41.3009	45.2623	56.5502
LOC114326141	uncharacterized LOC114326141	#N/A	0	0	0	1	1	1	no	no	no	0	0	0	0	0	0
LOC114326142	mothers against decapentaplegic homolog 6	#N/A	1.18958	0.889655	-0.299927	0.0361504	0.116686	0.541299	U	no	no	1	0	1	0.856318	1.95315	1.58653
LOC114326143	uncharacterized LOC114326143	#N/A	0	0	0	1	1	1	no	no	no	0	0	0	0	0	0
LOC114326144	xylulose kinase-like, transcript variant X1	#N/A	-0.0373798	0.230353	0.267733	0.912526	0.42404	0.350356	no	no	no	0	0	0	58.661	57.1606	68.8165
LOC114326145	translation elongation factor 2	#N/A	-0.695565	-0.970366	-0.274801	0.00911716	0.000379449	0.33913	no	no	no	0	0	0	6816.77	4209.13	3479.12
LOC114326146	#N/A	#N/A	Inf	0	#NAME?	1	1	1	no	no	no	0	0	0	0	0.0340793	0
LOC114326147	serine-aspartate repeat-containing protein I-like, transcript variant X1	#N/A	0.351078	-0.906764	-1.25784	0.172282	0.000379449	0.000379449	no	no	D	0	1	1	266.431	339.837	142.109
LOC114326148	tyrosine-protein phosphatase non-receptor type 23-like	#N/A	-0.7164	-0.314313	0.402087	0.0940119	0.481258	0.380505	no	no	no	0	0	0	8.67948	5.28245	6.98033
LOC114326149	beta-arrestin-1-like	#N/A	-1.08516	-1.04912	0.036045	1	1	1	no	no	no	0	0	0	0.208307	0.0981832	0.100667
LOC114326150	uncharacterized LOC114326150	#N/A	0	0	0	1	1	1	no	no	no	0	0	0	0	0	0
LOC114326151	small nucleolar RNA SNORD31	#N/A	0	0	0	1	1	1	no	no	no	0	0	0	0	0	0
LOC114326152	small nucleolar RNA SNORD31	#N/A	0	0	0	1	1	1	no	no	no	0	0	0	0	0	0
LOC114326153	small nucleolar RNA SNORD31	#N/A	0	0	0	1	1	1	no	no	no	0	0	0	0	0	0
LOC114326154	small nucleolar RNA SNORD31	#N/A	#NAME?	-1.57262	Inf	0.220283	0.625776	1	no	no	no	0	0	0	235.269	0	79.097
LOC114326155	small nucleolar RNA SNORD31	#N/A	0	0	0	1	1	1	no	no	no	0	0	0	0	0	0
LOC114326156	small nucleolar RNA SNORD31	#N/A	0	0	0	1	1	1	no	no	no	0	0	0	0	0	0
LOC114326157	zinc finger protein 845-like, transcript variant X1	#N/A	-0.726173	-1.9735	-1.24733	1	1	1	no	no	no	0	0	0	0.261592	0.158134	0.0666102
LOC114326158	inositol hexakisphosphate and diphosphoinositol-pentakisphosphate kinase 2, transcript variant X4	#N/A	-0.156741	-0.571661	-0.41492	0.644453	0.0652003	0.194049	no	no	no	0	0	0	7.43101	6.66598	4.99989
LOC114326159	uncharacterized LOC114326159	#N/A	0	0	0	1	1	1	no	no	no	0	0	0	0	0	0
LOC114326160	UDP-N-acetylglucosamine--peptide N-acetylglucosaminyltransferase 110 kDa subunit, transcript variant X2	#N/A	0.461511	0.102053	-0.359458	0.0721611	0.737733	0.176676	no	no	no	0	0	0	43.5816	60.0112	46.7761
LOC114326161	uncharacterized LOC114326161	#N/A	0.00495973	0.340952	0.335993	0.993487	0.407103	0.408487	no	no	no	0	0	0	22.9213	23.0002	29.0319
LOC114326162	peptidyl-prolyl cis-trans isomerase-like 3	#N/A	-0.171883	0.053791	0.225674	0.674474	0.900287	0.561891	no	no	no	0	0	0	38.8259	34.4651	40.3009
LOC114326163	mediator of RNA polymerase II transcription subunit 22-like	#N/A	-0.66006	-0.856815	-0.196755	0.203245	0.115538	0.767747	no	no	no	0	0	0	14.6682	9.28278	8.09933
LOC114326164	perlucin-like	#N/A	#NAME?	1.01214	Inf	1	1	1	no	no	no	0	0	0	0.369245	0	0.744731
LOC114326165	muscarinic acetylcholine receptor M2	#N/A	Inf	0	#NAME?	1	1	1	no	no	no	0	0	0	0	0.0398347	0
LOC114326166	uncharacterized LOC114326166	#N/A	#NAME?	-1.03706	Inf	1	1	1	no	no	no	0	0	0	0.362049	0	0.176434
LOC114326167	uncharacterized LOC114326167	#N/A	-1.08881	-3.43119	-2.34239	0.118748	0.0455453	1	no	D	no	0	1	1	1.29706	0.609815	0.120246
LOC114326168	uncharacterized LOC114326168	#N/A	0	0	0	1	1	1	no	no	no	0	0	0	0	0	0
LOC114326169	uncharacterized LOC114326169	#N/A	0	0	0	1	1	1	no	no	no	0	0	0	0	0	0
LOC114326170	U6 spliceosomal RNA	#N/A	0	0	0	1	1	1	no	no	no	0	0	0	0	0	0
LOC114326171	uncharacterized LOC114326171	#N/A	0	0	0	1	1	1	no	no	no	0	0	0	0	0	0
LOC114326172	cell cycle control protein 50A, transcript variant X3	#N/A	3.1681	3.25177	0.0836754	0.000706276	0.000706276	0.892326	U	U	no	2	0	2	0.468416	4.2104	4.46182
LOC114326173	ankyrin repeat domain-containing protein 29, transcript variant X1	#N/A	0.778144	0.861019	0.0828752	0.22578	0.164282	0.906256	no	no	no	0	0	0	1.84281	3.16027	3.34713
LOC114326174	40S ribosomal protein S21	#N/A	-0.92265	-1.13944	-0.216788	0.000379449	0.000379449	0.424134	no	D	no	0	1	1	1815.34	957.664	824.05
LOC114326175	uncharacterized LOC114326175	#N/A	0	0	0	1	1	1	no	no	no	0	0	0	0	0	0
LOC114326176	uncharacterized LOC114326176	#N/A	0	0	0	1	1	1	no	no	no	0	0	0	0	0	0
LOC114326177	zinc finger protein 569, transcript variant X1	#N/A	-0.27179	-0.387849	-0.11606	0.459196	0.285852	0.784688	no	no	no	0	0	0	4.68455	3.88017	3.58025
LOC114326178	protein artemis	#N/A	-0.397074	-1.30789	-0.910817	1	1	1	no	no	no	0	0	0	0.229468	0.174257	0.0926845
LOC114326179	uncharacterized LOC114326179, transcript variant X2	#N/A	-0.81598	-2.88815	-2.07217	1	1	1	no	no	no	0	0	0	0.871791	0.495197	0.117759
LOC114326180	transmembrane protein 47, transcript variant X2	#N/A	3.84254	1.21887	-2.62368	1	1	1	no	no	no	0	0	0	0.0196459	0.281834	0.0457285
LOC114326181	uncharacterized LOC114326181	#N/A	0	0	0	1	1	1	no	no	no	0	0	0	0	0	0
LOC114326184	uncharacterized LOC114326184	#N/A	0	0	0	1	1	1	no	no	no	0	0	0	0	0	0
LOC114326185	FAD synthase-like, transcript variant X1	#N/A	-1.0725	-0.137116	0.935382	0.10135	0.845896	0.147629	no	no	no	0	0	0	4.31786	2.05312	3.92639
LOC114326186	mucin-17	#N/A	0.467562	1.1248	0.657241	0.158015	0.000379449	0.0202721	no	U	no	1	0	1	1.89566	2.62126	4.1339
LOC114326187	uncharacterized LOC114326187	#N/A	0	0	0	1	1	1	no	no	no	0	0	0	0	0	0
LOC114326188	telomerase-binding protein EST1A-like, transcript variant X5	#N/A	0.307158	0.0580357	-0.249122	1	1	1	no	no	no	0	0	0	0.34612	0.428243	0.360327
LOC114326189	uncharacterized LOC114326189	#N/A	Inf	0	#NAME?	1	1	1	no	no	no	0	0	0	0	0.0536731	0
LOC114326190	WD repeat-containing protein 61-like	#N/A	0	0	0	1	1	1	no	no	no	0	0	0	0	0	0
LOC114326191	meiotic nuclear division protein 1 homolog	#N/A	-0.233555	0.0267211	0.260276	0.683284	0.967013	0.643302	no	no	no	0	0	0	5.04066	4.28726	5.13489
LOC114326192	uncharacterized LOC114326192	#N/A	-2.17973	-1.91821	0.261514	1	1	1	no	no	no	0	0	0	0.582497	0.128567	0.154118
LOC114326193	uncharacterized LOC114326193	#N/A	0	0	0	1	1	1	no	no	no	0	0	0	0	0	0
LOC114326194	uncharacterized LOC114326194	#N/A	Inf	Inf	-0.0307817	1	1	1	no	no	no	0	0	0	0	0.894238	0.875361
LOC114326195	uncharacterized LOC114326195	#N/A	0	0	0	1	1	1	no	no	no	0	0	0	0	0	0
LOC114326196	sialin-like	#N/A	1.30763	1.66561	0.35798	0.0247339	0.00544448	0.441162	U	U	no	2	0	2	1.82673	4.5218	5.79527
LOC114326197	protein suppressor of forked	#N/A	0.852384	1.73717	0.884783	0.0151229	0.000379449	0.00438807	no	U	no	1	0	1	5.8014	10.4743	19.3407
LOC114326198	nicastrin	#N/A	1.67344	1.3237	-0.349743	0.00799212	0.0311923	0.50521	U	U	no	2	0	2	1.38485	4.41732	3.46637
LOC114326199	prostatic acid phosphatase-like, transcript variant X2	#N/A	1.47036	0.108662	-1.3617	0.000379449	0.713958	0.000379449	U	no	D	1	1	2	184.353	510.828	198.775
LOC114326200	uncharacterized LOC114326200	#N/A	0	0	0	1	1	1	no	no	no	0	0	0	0	0	0
LOC114326201	uncharacterized LOC114326201, transcript variant X3	#N/A	1.04404	1.54651	0.502475	1	1	1	no	no	no	0	0	0	0.175036	0.360923	0.511298
LOC114326202	succinate--CoA ligase [ADP-forming] subunit beta, mitochondrial	#N/A	1.4267	1.54852	0.121821	0.000379449	0.000379449	0.708429	U	U	no	2	0	2	8.2873	22.2788	24.2417
LOC114326203	FAST kinase domain-containing protein 5, mitochondrial	#N/A	0.349497	0.961153	0.611655	0.353973	0.00281814	0.0506478	no	no	no	0	0	0	13.4281	17.1089	26.1426
LOC114326204	thyroid receptor-interacting protein 6, transcript variant X1	#N/A	-0.357968	-0.115809	0.242158	0.261729	0.749167	0.474207	no	no	no	0	0	0	15.9617	12.4543	14.7305
LOC114326205	protein SGT1 homolog	#N/A	-0.606509	-0.530779	0.07573	0.062595	0.117833	0.853885	no	no	no	0	0	0	29.734	19.5288	20.5813
LOC114326206	uncharacterized LOC114326206	#N/A	0	0	0	1	1	1	no	no	no	0	0	0	0	0	0
LOC114326207	LIM/homeobox protein Lhx5-like, transcript variant X2	#N/A	0.148067	-1.69461	-1.84268	0.812964	0.00544448	0.00305531	no	D	D	0	2	2	1.82481	2.02205	0.563754
LOC114326208	60S ribosomal protein L25	#N/A	-0.566333	-0.975781	-0.409448	0.0207268	0.000379449	0.0950496	no	no	no	0	0	0	2746.11	1854.53	1396.3
LOC114326209	ras-related protein Rab-34, transcript variant X2	#N/A	0	0	0	1	1	1	no	no	no	0	0	0	0	0	0
LOC114326210	KH domain-containing protein akap-1, transcript variant X1	#N/A	0.663645	1.29407	0.630421	0.0390238	0.000379449	0.0220476	no	U	no	1	0	1	7.23286	11.4574	17.7363
LOC114326211	ecdysone-inducible protein E75, transcript variant X4	#N/A	-0.809675	-0.601585	0.208089	0.00156449	0.0193767	0.487325	no	no	no	0	0	0	48.9403	27.921	32.2531
LOC114326212	uncharacterized LOC114326212	#N/A	#NAME?	-1.40292	Inf	1	1	1	no	no	no	0	0	0	0.0368641	0	0.0139407
LOC114326213	uncharacterized LOC114326213	#N/A	0.49631	2.89587	2.39956	1	1	1	no	no	no	0	0	0	0.048517	0.0684382	0.361109
LOC114326214	ATP-dependent RNA helicase dbp2-like	#N/A	0	0	0	1	1	1	no	no	no	0	0	0	0	0	0
LOC114326216	protein O-mannosyl-transferase TMTC2	#N/A	0.637505	-2.09628	-2.73378	1	1	1	no	no	no	0	0	0	0.0784803	0.122087	0.0183535
LOC114326217	UDP-glucuronosyltransferase 2B13-like, transcript variant X1	#N/A	-0.168058	1.26077	1.42883	1	1	1	no	no	no	0	0	0	0.119979	0.106786	0.287497
LOC114326218	uncharacterized LOC114326218	#N/A	Inf	0	#NAME?	1	1	1	no	no	no	0	0	0	0	0.584452	0
LOC114326219	toll-like receptor 3, transcript variant X1	#N/A	0.235619	-0.177306	-0.412926	0.486829	0.611334	0.189225	no	no	no	0	0	0	23.2654	27.3929	20.5748
LOC114326220	uncharacterized LOC114326220	#N/A	#NAME?	#NAME?	0	1	1	1	no	no	no	0	0	0	0.0256717	0	0
LOC114326221	uncharacterized LOC114326221, transcript variant X1	#N/A	1.03527	1.64453	0.609258	0.201592	0.0404195	0.378513	no	U	no	1	0	1	1.4036	2.87668	4.3883
LOC114326222	uncharacterized LOC114326222, transcript variant X1	#N/A	1.69807	0.541144	-1.15693	1	1	1	no	no	no	0	0	0	0.325583	1.05641	0.473765
LOC114326223	uncharacterized LOC114326223	#N/A	Inf	0	#NAME?	1	1	1	no	no	no	0	0	0	0	0.0280963	0
LOC114326224	venom peptide BmKAPI-like	#N/A	0	0	0	1	1	1	no	no	no	0	0	0	0	0	0
LOC114326225	uncharacterized LOC114326225	#N/A	#NAME?	#NAME?	0	1	1	1	no	no	no	0	0	0	0.0208998	0	0
LOC114326226	uncharacterized LOC114326226, transcript variant X2	#N/A	0	0	0	1	1	1	no	no	no	0	0	0	0	0	0
LOC114326227	uncharacterized LOC114326227	#N/A	-0.59453	-0.0814634	0.513067	0.400677	0.917658	0.441836	no	no	no	0	0	0	11.7568	7.78606	11.1113
LOC114326228	uncharacterized LOC114326228	#N/A	0	0	0	1	1	1	no	no	no	0	0	0	0	0	0
LOC114326229	max dimerization protein 1-like	#N/A	Inf	Inf	-1.46607	1	1	1	no	no	no	0	0	0	0	0.186389	0.0674669
LOC114326230	uncharacterized LOC114326230	#N/A	#NAME?	0.610385	Inf	1	1	1	no	no	no	0	0	0	0.11716	0	0.178865
LOC114326231	uncharacterized LOC114326231	#N/A	0.426449	-0.589689	-1.01614	1	1	1	no	no	no	0	0	0	0.841544	1.13097	0.559194
LOC114326232	uncharacterized LOC114326232	#N/A	0	0	0	1	1	1	no	no	no	0	0	0	0	0	0
LOC114326233	uncharacterized LOC114326233	#N/A	0	0	0	1	1	1	no	no	no	0	0	0	0	0	0
LOC114326234	uncharacterized LOC114326234	#N/A	0	0	0	1	1	1	no	no	no	0	0	0	0	0	0
LOC114326235	zinc finger protein 813-like	#N/A	-1.69177	-3.87568	-2.18392	0.445353	0.356828	1	no	no	no	0	0	0	1.54801	0.479182	0.105457
LOC114326236	uncharacterized LOC114326236	#N/A	Inf	0	#NAME?	1	1	1	no	no	no	0	0	0	0	0.0410529	0
LOC114326237	uncharacterized LOC114326237	#N/A	0	0	0	1	1	1	no	no	no	0	0	0	0	0	0
LOC114326238	UBA-like domain-containing protein 2	#N/A	0.579207	-0.496751	-1.07596	0.238254	0.354986	0.023991	no	no	D	0	1	1	7.35268	10.9851	5.21085
LOC114326239	serine/arginine repetitive matrix protein 2-like, transcript variant X1	#N/A	-0.365939	-0.756176	-0.390236	0.177483	0.0039448	0.1598	no	no	no	0	0	0	24.5917	19.0822	14.5598
LOC114326240	probable tRNA N6-adenosine threonylcarbamoyltransferase	#N/A	0.212993	0.718727	0.505734	0.599165	0.0360257	0.125971	no	no	no	0	0	0	17.7087	20.526	29.1438
LOC114326241	zinc finger protein 239-like, transcript variant X8	#N/A	0.555226	-0.216167	-0.771393	1	1	1	no	no	no	0	0	0	0.550947	0.809561	0.474283
LOC114326242	enoyl-[acyl-carrier-protein] reductase, mitochondrial-like	#N/A	-0.240921	-0.0998452	0.141076	0.488975	0.790619	0.687924	no	no	no	0	0	0	28.7295	24.3111	26.8085
[truncated: 23,402 more rows]

## Sheet: DEG-2FC
						|log2(IN/UN)|>2			qvalue < 5%			contrast						FPKM
GeneID	Subset		Venn	Feature	Related_accession	WCR_0_1.log2.fold_change.	WCR_0_5.log2.fold_change.	WCR_1_5.log2.fold_change.	WCR_0_1.q_value	WCR_0_5.q_value	WCR_1_5.q_value	WCR_0_1D	WCR_0_5D	WCR_1D_5D	U	D	DEG	WCR_0	WCR_1D	WCR_5D	sumFPKM
LOC114324243	#N/A	>lcl|NW_021038601.1_cds_XP_028127835.1_3473 [gene=LOC114324243] [db_xref=GeneID:114324243] [protein=uncharacterized protein LOC114324243] [protein_id=XP_028127835.1] [location=complement(join(404211..404548,420817..420985,424069..424179))] [gbkey=CDS]	WCR_0_1_D WCR_0_5_D WCR_1_5_D	uncharacterized LOC114324243	XP_028127835.1	-1.03148	-3.10014	-2.06866	0.0137949	0.000379449	0.00182774	D	D	D	0	3	3	26.9644	13.1912	3.14453	43.3001
LOC114324349	1	>lcl|NW_021038608.1_cds_XP_028127953.1_3570 [gene=LOC114324349] [db_xref=GeneID:114324349] [protein=D-arabinitol dehydrogenase 1-like] [protein_id=XP_028127953.1] [location=complement(join(437432..437543,437600..437707,453405..453591,473500..473697,474862..475028,476762..476889,497480..497620))] [gbkey=CDS]	WCR_0_1_D WCR_0_5_D WCR_1_5_D	D-arabinitol dehydrogenase 1-like	XP_028127953.1	-1.92089	-5.82777	-3.90688	0.000379449	0.000379449	0.000379449	D	D	D	0	3	3	40.4853	10.6918	0.712791	51.8899
LOC114324464	#N/A	#N/A	WCR_0_1_D WCR_0_5_D WCR_1_5_D	#N/A	#N/A	-1.46546	-2.59987	-1.13441	0.000706276	0.000379449	0.0357721	D	D	D	0	3	3	14.8103	5.36311	2.44301	22.6164
LOC114324879	#N/A	>lcl|NW_021038632.1_cds_XP_028128576.1_4129 [gene=LOC114324879] [db_xref=GeneID:114324879] [protein=facilitated trehalose transporter Tret1-like] [protein_id=XP_028128576.1] [location=join(1924184..1924283,1926646..1927979)] [gbkey=CDS]	WCR_0_1_D WCR_0_5_D WCR_1_5_D	facilitated trehalose transporter Tret1-like	XP_028128576.1	-1.06015	-3.54098	-2.48083	0.00209044	0.000379449	0.000379449	D	D	D	0	3	3	28.3968	13.6186	2.43965	44.455
LOC114324896	#N/A	>lcl|NW_021038633.1_cds_XP_028128603.1_4155 [gene=LOC114324896] [db_xref=GeneID:114324896] [protein=pancreatic triacylglycerol lipase-like] [protein_id=XP_028128603.1] [location=complement(join(770071..770122,770187..770343,774724..774945,776578..776826,781917..782065,782333..782444,791614..791668))] [gbkey=CDS]	WCR_0_1_D WCR_0_5_D WCR_1_5_D	pancreatic triacylglycerol lipase-like	XP_028128603.1	-1.4708	-3.82748	-2.35668	0.0108812	0.00156449	0.017558	D	D	D	0	3	3	6.91114	2.49342	0.486815	9.89138
LOC114325241	#N/A	>lcl|NW_021038645.1_cds_XP_028129042.1_4546 [gene=LOC114325241] [db_xref=GeneID:114325241] [protein=very-long-chain (3R)-3-hydroxyacyl-CoA dehydratase isoform X1] [protein_id=XP_028129042.1] [location=complement(join(965668..965992,968986..969331,975468..975699,1009419..1009535,1009593..1009673))] [gbkey=CDS]	WCR_0_1_D WCR_0_5_D WCR_1_5_D	very-long-chain (3R)-3-hydroxyacyl-CoA dehydratase, transcript variant X1	XP_028129042.1	-1.2902	-2.99446	-1.70426	0.000379449	0.000379449	0.000379449	D	D	D	0	3	3	446.16	182.432	55.9846	684.577
LOC114325437	#N/A	>lcl|NW_021038654.1_cds_XP_028129311.1_4791 [gene=LOC114325437] [db_xref=GeneID:114325437] [protein=acylcarnitine hydrolase] [protein_id=XP_028129311.1] [location=complement(join(1495068..1496140,1501389..1501754,1531896..1532307))] [gbkey=CDS]	WCR_0_1_D WCR_0_5_D WCR_1_5_D	acylcarnitine hydrolase	XP_028129311.1	-1.08226	-3.02675	-1.94449	0.00685083	0.000379449	0.00281814	D	D	D	0	3	3	9.33108	4.40695	1.14496	14.883
LOC114325530	#N/A	>lcl|NW_021038660.1_cds_XP_028129403.1_4871 [gene=LOC114325530] [db_xref=GeneID:114325530] [protein=transcription termination factor 5, mitochondrial] [exception=annotated by transcript or proteomic data] [protein_id=XP_028129403.1] [location=complement(join(85995..86184,97844..98096,110432..110657,118683..>118984,<150239..150467,150534..150639))] [gbkey=CDS]	WCR_0_1_D WCR_0_5_D WCR_1_5_D	transcription termination factor 5, mitochondrial	XP_028129403.1	-1.70093	-2.91476	-1.21383	0.000379449	0.000379449	0.0114079	D	D	D	0	3	3	22.7842	7.00812	3.02136	32.8137
LOC114325664	#N/A	>lcl|NW_021038666.1_cds_XP_028129583.1_5035 [gene=LOC114325664] [db_xref=GeneID:114325664] [protein=folliculin-interacting protein 2] [protein_id=XP_028129583.1] [location=join(936079..936149,940218..940476,946645..946804,947901..948023,948089..948230,950530..950874,954546..955346,957620..957841,962287..962425,963003..963209)] [gbkey=CDS]	WCR_0_1_D WCR_0_5_D WCR_1_5_D	folliculin-interacting protein 2	XP_028129583.1	-1.22643	-2.48446	-1.25802	0.000379449	0.000379449	0.000706276	D	D	D	0	3	3	46.8273	20.0127	8.36763	75.2076
LOC114325682	#N/A	>lcl|NW_021038667.1_cds_XP_028129612.1_5060 [gene=LOC114325682] [db_xref=GeneID:114325682] [protein=voltage-dependent calcium channel subunit alpha-2/delta-3-like isoform X2] [protein_id=XP_028129612.1] [location=join(1335574..1335593,1338903..1338984,1341171..1341281,1344128..1344280,1370475..1370736,1375613..1375744,1379629..1379891,1384662..1384778,1389430..1389559,1391181..1391360,1397067..13…	WCR_0_1_D WCR_0_5_D WCR_1_5_D	voltage-dependent calcium channel subunit alpha-2/delta-3-like, transcript variant X2	XP_028129612.1	-1.92112	-3.28172	-1.3606	0.000379449	0.000379449	0.000379449	D	D	D	0	3	3	28.1035	7.42072	2.88978	38.414
LOC114325881	1	>lcl|NW_021038679.1_cds_XP_028129817.1_5245 [gene=LOC114325881] [db_xref=GeneID:114325881] [protein=general odorant-binding protein 69a-like] [protein_id=XP_028129817.1] [location=complement(join(1041776..1041793,1051121..1051185,1051269..1051371,1058124..1058212,1064457..1064532,1074249..1074293))] [gbkey=CDS]	WCR_0_1_D WCR_0_5_D WCR_1_5_D	general odorant-binding protein 69a-like	XP_028129817.1	-1.30634	-4.28	-2.97366	0.000379449	0.000379449	0.000379449	D	D	D	0	3	3	308.806	124.864	15.8956	449.566
LOC114326089	#N/A	>lcl|NW_021038696.1_cds_XP_028130113.1_5505 [gene=LOC114326089] [db_xref=GeneID:114326089] [protein=matrix metalloproteinase-25-like] [protein_id=XP_028130113.1] [location=join(485427..485522,491545..491697,499441..499466,500686..500847,502324..502619,504705..504828,504951..505239,506269..506413,509766..509888,511589..511729,513706..513860)] [gbkey=CDS]	WCR_0_1_D WCR_0_5_D WCR_1_5_D	matrix metalloproteinase-25-like	XP_028130113.1	-1.77252	-3.405	-1.63249	0.000379449	0.000379449	0.000379449	D	D	D	0	3	3	56.6543	16.5826	5.34841	78.5853
LOC114326097	#N/A	>lcl|NW_021038696.1_cds_XP_028130120.1_5502 [gene=LOC114326097] [db_xref=GeneID:114326097] [protein=UNC93-like protein isoform X1] [protein_id=XP_028130120.1] [location=join(413842..413882,447828..448088,450604..450890,452102..452387,453523..453682,454840..455107,457964..458247)] [gbkey=CDS]	WCR_0_1_D WCR_0_5_D WCR_1_5_D	UNC93-like protein, transcript variant X1	XP_028130120.1	-1.08721	-2.30294	-1.21573	0.000379449	0.000379449	0.000379449	D	D	D	0	3	3	62.8158	29.5655	12.7296	105.111
LOC114326133	#N/A	>lcl|NW_021038697.1_cds_XP_028130177.1_5559 [gene=LOC114326133] [db_xref=GeneID:114326133] [protein=fatty acid hydroxylase domain-containing protein 2 isoform X1] [protein_id=XP_028130177.1] [location=complement(join(1433969..1434149,1442860..1443132,1446974..1447155,1452560..1452809,1462179..1462374,1480560..1480611))] [gbkey=CDS]	WCR_0_1_D WCR_0_5_D WCR_1_5_D	fatty acid hydroxylase domain-containing protein 2, transcript variant X2	XP_028130178.1	-1.43066	-3.53617	-2.1055	0.000379449	0.000379449	0.000379449	D	D	D	0	3	3	63.5654	23.5802	5.47935	92.6249
LOC114326405	#N/A	>lcl|NW_021038717.1_cds_XP_028130570.1_5902 [gene=LOC114326405] [db_xref=GeneID:114326405] [protein=UMP-CMP kinase 2, mitochondrial-like] [exception=annotated by transcript or proteomic data] [protein_id=XP_028130570.1] [location=complement(join(869209..869329,913409..>913654,<947825..947957,950274..950347,993742..993832))] [gbkey=CDS]	WCR_0_1_D WCR_0_5_D WCR_1_5_D	UMP-CMP kinase 2, mitochondrial-like	XP_028130570.1	-1.0013	-2.69192	-1.69063	0.00257309	0.000379449	0.000379449	D	D	D	0	3	3	69.199	34.5685	10.709	114.477
LOC114326626	1	>lcl|NW_021038525.1_cds_XP_028130865.1_648 [gene=LOC114326626] [db_xref=GeneID:114326626] [protein=venom allergen 5-like isoform X2] [protein_id=XP_028130865.1] [location=join(264660..264782,280922..281083,287606..287687,294308..294461,306183..306423)] [gbkey=CDS]	WCR_0_1_D WCR_0_5_D WCR_1_5_D	venom allergen 5-like, transcript variant X2	XP_028130865.1	-1.38847	-7.10277	-5.7143	0.000379449	0.000379449	0.000379449	D	D	D	0	3	3	240.871	92.0055	1.75242	334.629
LOC114326657	#N/A	>lcl|NW_021038525.1_cds_XP_028130874.1_646 [gene=LOC114326657] [db_xref=GeneID:114326657] [protein=venom allergen 3-like] [exception=annotated by transcript or proteomic data] [protein_id=XP_028130874.1] [location=join(202479..>202601,<208233..208314,212816..212966,213951..214191)] [gbkey=CDS]	WCR_0_1_D WCR_0_5_D WCR_1_5_D	venom allergen 3-like	XP_028130874.1	-1.1604	#NAME?	#NAME?	0.000379449	0.000379449	0.000379449	D	D	D	0	3	3	178.196	79.7227	0	257.919
LOC114326679	1	>lcl|NW_021038525.1_cds_XP_028130891.1_650 [gene=LOC114326679] [db_xref=GeneID:114326679] [protein=venom allergen 3-like] [protein_id=XP_028130891.1] [location=join(317073..317195,321857..322021,322134..322215,330598..330748,340569..340809)] [gbkey=CDS]	WCR_0_1_D WCR_0_5_D WCR_1_5_D	venom allergen 3-like	XP_028130891.1	-2.32836	-6.14223	-3.81388	0.000379449	0.000379449	0.000379449	D	D	D	0	3	3	475.988	94.7744	6.73907	577.501
LOC114326701	#N/A	>lcl|NW_021038731.1_cds_XP_028130920.1_6216 [gene=LOC114326701] [db_xref=GeneID:114326701] [protein=zinc finger protein 521-like isoform X2] [protein_id=XP_028130920.1] [location=complement(join(516452..518197,525691..526115,534821..535251,537023..537350,546037..546286,602839..603108,649800..649943))] [gbkey=CDS]	WCR_0_1_D WCR_0_5_D WCR_1_5_D	zinc finger protein 521-like, transcript variant X2	XP_028130920.1	-1.49458	-2.69737	-1.20279	0.000379449	0.000379449	0.000379449	D	D	D	0	3	3	93.833	33.2998	14.4666	141.599
LOC114326750	1	>lcl|NW_021038525.1_cds_XP_028130984.1_661 [gene=LOC114326750] [db_xref=GeneID:114326750] [protein=peptidoglycan-recognition protein SB1-like] [protein_id=XP_028130984.1] [location=join(850231..850291,851862..852076,855479..855590,857248..857435)] [gbkey=CDS]	WCR_0_1_D WCR_0_5_D WCR_1_5_D	peptidoglycan-recognition protein SB1-like	XP_028130984.1	-2.77696	-4.75803	-1.98107	0.000379449	0.000379449	0.000379449	D	D	D	0	3	3	1371.81	200.145	50.6972	1622.65
LOC114326940	#N/A	>lcl|NW_021038748.1_cds_XP_028131215.1_6510 [gene=LOC114326940] [db_xref=GeneID:114326940] [protein=PBAN-type neuropeptides-like] [protein_id=XP_028131215.1] [location=join(1012198..1012450,1017608..1017765)] [gbkey=CDS]	WCR_0_1_D WCR_0_5_D WCR_1_5_D	PBAN-type neuropeptides-like	XP_028131215.1	-1.17325	-2.27631	-1.10306	0.00929497	0.000379449	0.0472459	D	D	D	0	3	3	22.6999	10.0656	4.68585	37.4514
LOC114327058	#N/A	>lcl|NW_021038753.1_cds_XP_028131358.1_6611 [gene=LOC114327058] [db_xref=GeneID:114327058] [protein=gamma-glutamyl hydrolase-like] [protein_id=XP_028131358.1] [location=join(148129..148132,155933..156074,169600..169650,173431..173657,173711..174216)] [gbkey=CDS]	WCR_0_1_D WCR_0_5_D WCR_1_5_D	gamma-glutamyl hydrolase-like, transcript variant X3	XP_028131360.1	-1.22865	-2.28092	-1.05227	0.00257309	0.000379449	0.0350456	D	D	D	0	3	3	15.4569	6.59571	3.18051	25.2331
LOC114327300	#N/A	>lcl|NW_021038768.1_cds_XP_028131678.1_6891 [gene=LOC114327300] [db_xref=GeneID:114327300] [protein=ER lumen protein-retaining receptor-like isoform X1] [protein_id=XP_028131678.1] [location=complement(join(10548..10964,25483..25712,31959..32040))] [gbkey=CDS]	WCR_0_1_D WCR_0_5_D WCR_1_5_D	ER lumen protein-retaining receptor-like, transcript variant X1	XP_028131678.1	-1.09772	-2.12395	-1.02623	0.000379449	0.000379449	0.0039448	D	D	D	0	3	3	123.217	57.5737	28.2682	209.059
LOC114327439	#N/A	>lcl|NW_021038776.1_cds_XP_028131866.1_7063 [gene=LOC114327439] [db_xref=GeneID:114327439] [protein=trypsin-1-like] [protein_id=XP_028131866.1] [location=join(533424..533484,560451..560733,565856..566064,573987..574240)] [gbkey=CDS]	WCR_0_1_D WCR_0_5_D WCR_1_5_D	trypsin-1-like	XP_028131866.1	-1.21127	-2.24862	-1.03735	0.000379449	0.000379449	0.000379449	D	D	D	0	3	3	330.278	142.643	69.4989	542.42
LOC114327624	#N/A	>lcl|NW_021038789.1_cds_XP_028132095.1_7297 [gene=LOC114327624] [db_xref=GeneID:114327624] [protein=head-specific guanylate cyclase-like] [protein_id=XP_028132095.1] [location=complement(join(753205..753450,774986..774990,777337..777475,780835..781014,781743..781954,782682..782806,783537..783897,784047..784129,784330..784406,785150..785344))] [gbkey=CDS]	WCR_0_1_D WCR_0_5_D WCR_1_5_D	head-specific guanylate cyclase-like	XP_028132095.1	-1.04728	-2.79995	-1.75267	0.00685083	0.000379449	0.000706276	D	D	D	0	3	3	9.11601	4.41104	1.30899	14.836
LOC114327654	#N/A	>lcl|NW_021038789.1_cds_XP_028132128.1_7299 [gene=LOC114327654] [db_xref=GeneID:114327654] [protein=guanylate cyclase soluble subunit beta-1] [exception=annotated by transcript or proteomic data] [protein_id=XP_028132128.1] [location=join(921149..921151,922477..922550,922790..922890,924064..924182,924428..924583,924995..>925148,<933617..933828,934217..934387,935720..935957,956021..956167)] [gbkey…	WCR_0_1_D WCR_0_5_D WCR_1_5_D	guanylate cyclase soluble subunit beta-1	XP_028132128.1	-1.03494	-2.83416	-1.79922	0.00855424	0.000379449	0.00305531	D	D	D	0	3	3	10.776	5.25908	1.51109	17.5462
LOC114327698	#N/A	>lcl|NW_021038792.1_cds_XP_028132189.1_7353 [gene=LOC114327698] [db_xref=GeneID:114327698] [protein=UDP-glucuronosyltransferase 1-10-like isoform X2] [protein_id=XP_028132189.1] [location=join(103854..104672,111802..112021,117781..118003,118595..118898)] [gbkey=CDS]	WCR_0_1_D WCR_0_5_D WCR_1_5_D	UDP-glucuronosyltransferase 1-10-like, transcript variant X2	XP_028132189.1	-1.84606	-3.20641	-1.36035	0.000379449	0.000379449	0.000379449	D	D	D	0	3	3	73.0617	20.3222	7.91524	101.299
LOC114327749	#N/A	>lcl|NW_021038795.1_cds_XP_028132256.1_7418 [gene=LOC114327749] [db_xref=GeneID:114327749] [protein=splicing factor ESS-2 homolog] [protein_id=XP_028132256.1] [location=join(954683..954983,961213..961724,968077..968264,971700..971837,975892..976189)] [gbkey=CDS]	WCR_0_1_D WCR_0_5_D WCR_1_5_D	splicing factor ESS-2 homolog	XP_028132256.1	-1.57442	-2.78871	-1.21429	0.000379449	0.000379449	0.00182774	D	D	D	0	3	3	26.559	8.9179	3.84349	39.3204
LOC114327828	#N/A	>lcl|NW_021038802.1_cds_XP_028132336.1_7485 [gene=LOC114327828] [db_xref=GeneID:114327828] [protein=uncharacterized protein LOC114327828] [partial=3'] [protein_id=XP_028132336.1] [location=complement(join(<4822..4939,18735..18770,18832..18954,26441..26515))] [gbkey=CDS]	WCR_0_1_D WCR_0_5_D WCR_1_5_D	uncharacterized LOC114327828	XP_028132336.1	-1.04644	-2.60452	-1.55808	0.00328731	0.000379449	0.000379449	D	D	D	0	3	3	109.256	52.8975	17.9641	180.118
LOC114327845	1	>lcl|NW_021038528.1_cds_XP_028132356.1_788 [gene=LOC114327845] [db_xref=GeneID:114327845] [protein=alpha-crystallin B chain-like] [protein_id=XP_028132356.1] [location=806462..806977] [gbkey=CDS]	WCR_0_1_D WCR_0_5_D WCR_1_5_D	alpha-crystallin B chain-like	XP_028132356.1	-1.36601	-7.93132	-6.56531	0.000379449	0.0321264	0.0321264	D	D	D	0	3	3	94.7212	36.7483	0.388045	131.858
LOC114327880	#N/A	>lcl|NW_021038809.1_cds_XP_028132397.1_7546 [gene=LOC114327880] [db_xref=GeneID:114327880] [protein=45 kDa calcium-binding protein isoform X1] [protein_id=XP_028132397.1] [location=join(760266..760561,762618..762889,769086..769292,774509..774798)] [gbkey=CDS]	WCR_0_1_D WCR_0_5_D WCR_1_5_D	45 kDa calcium-binding protein, transcript variant X1	XP_028132397.1	-1.14392	-3.22177	-2.07785	0.00257309	0.000379449	0.00100877	D	D	D	0	3	3	13.3164	6.02606	1.42737	20.7698
LOC114327892	#N/A	>lcl|NW_021038810.1_cds_XP_028132409.1_7557 [gene=LOC114327892] [db_xref=GeneID:114327892] [protein=elongation of very long chain fatty acids protein 1-like] [protein_id=XP_028132409.1] [location=join(246260..246305,271220..271407,281457..281576,284712..284954,300463..300645)] [gbkey=CDS]	WCR_0_1_D WCR_0_5_D WCR_1_5_D	elongation of very long chain fatty acids protein 1-like	XP_028132409.1	-1.11109	-2.71287	-1.60178	0.000379449	0.000379449	0.000379449	D	D	D	0	3	3	436.656	202.148	66.6015	705.405
LOC114327932	#N/A	>lcl|NW_021038814.1_cds_XP_028132451.1_7594 [gene=LOC114327932] [db_xref=GeneID:114327932] [protein=calcium-independent phospholipase A2-gamma-like] [protein_id=XP_028132451.1] [location=complement(join(129418..129680,134887..135106,137910..138101,142524..143003,147725..147862,155669..156095,159668..159747))] [gbkey=CDS]	WCR_0_1_D WCR_0_5_D WCR_1_5_D	calcium-independent phospholipase A2-gamma-like	XP_028132451.1	-2.36489	-4.06051	-1.69562	0.000379449	0.000379449	0.000379449	D	D	D	0	3	3	196.97	38.2382	11.8049	247.013
LOC114328019	#N/A	>lcl|NW_021038818.1_cds_XP_028132561.1_7693 [gene=LOC114328019] [db_xref=GeneID:114328019] [protein=zinc finger protein OZF-like] [protein_id=XP_028132561.1] [location=complement(join(882983..884277,891537..891777))] [gbkey=CDS]	WCR_0_1_D WCR_0_5_D WCR_1_5_D	zinc finger protein OZF-like	XP_028132561.1	-1.11627	-2.97365	-1.85738	0.045937	0.00459847	0.0398058	D	D	D	0	3	3	3.52207	1.62468	0.448375	5.59513
LOC114328096	#N/A	>lcl|NW_021038823.1_cds_XP_028132663.1_7785 [gene=LOC114328096] [db_xref=GeneID:114328096] [protein=uncharacterized protein LOC114328096] [protein_id=XP_028132663.1] [location=join(1075633..1076002,1104226..1104510,1117243..1117495,1125240..1125473,1138712..1138889,1152185..1152337)] [gbkey=CDS]	WCR_0_1_D WCR_0_5_D WCR_1_5_D	uncharacterized LOC114328096	XP_028132663.1	-1.45841	-3.91796	-2.45956	0.000379449	0.000379449	0.000379449	D	D	D	0	3	3	11.6122	4.22563	0.76823	16.6061
LOC114328140	#N/A	#N/A	WCR_0_1_D WCR_0_5_D WCR_1_5_D	uncharacterized LOC114328140	#N/A	-1.416	-2.81906	-1.40306	0.00156449	0.000379449	0.0152794	D	D	D	0	3	3	436.616	163.622	61.8696	662.108
LOC114328143	#N/A	>lcl|NW_021038826.1_cds_XP_028132721.1_7836 [gene=LOC114328143] [db_xref=GeneID:114328143] [protein=uncharacterized protein LOC114328143] [protein_id=XP_028132721.1] [location=join(868325..868399,877144..877266,883153..883188,885819..885936,891031..891098,891154..891171)] [gbkey=CDS]	WCR_0_1_D WCR_0_5_D WCR_1_5_D	uncharacterized LOC114328143, transcript variant X1	XP_028132721.1	-1.13578	-2.14086	-1.00508	0.00502268	0.000379449	0.0404195	D	D	D	0	3	3	49.6008	22.5727	11.2467	83.4202
LOC114328184	1	>lcl|NW_021038528.1_cds_XP_028132772.1_820 [gene=LOC114328184] [db_xref=GeneID:114328184] [protein=cytochrome b5-like] [protein_id=XP_028132772.1] [location=join(1990938..1991153,1998628..1998813)] [gbkey=CDS]	WCR_0_1_D WCR_0_5_D WCR_1_5_D	cytochrome b5-like	XP_028132772.1	-2.39972	-5.64118	-3.24146	0.000379449	0.000379449	0.000379449	D	D	D	0	3	3	83.0131	15.7311	1.66334	100.408
LOC114328579	#N/A	>lcl|NW_021038863.1_cds_XP_028133268.1_8329 [gene=LOC114328579] [db_xref=GeneID:114328579] [protein=tryptophan 2,3-dioxygenase] [protein_id=XP_028133268.1] [location=join(963224..963246,996675..996832,1002717..1002847,1013810..1014001,1016791..1016958,1027386..1027635,1042898..1042991,1078018..1078216)] [gbkey=CDS]	WCR_0_1_D WCR_0_5_D WCR_1_5_D	tryptophan 2,3-dioxygenase	XP_028133268.1	-1.04667	-2.15687	-1.11021	0.000379449	0.000379449	0.000379449	D	D	D	0	3	3	109.136	52.8312	24.4729	186.44
LOC114328629	#N/A	>lcl|NW_021038870.1_cds_XP_028133338.1_8391 [gene=LOC114328629] [db_xref=GeneID:114328629] [protein=lithostathine-1-like isoform X2] [protein_id=XP_028133338.1] [location=complement(join(1049406..1049421,1059128..1059395,1074832..1074898))] [gbkey=CDS]	WCR_0_1_D WCR_0_5_D WCR_1_5_D	lithostathine-1-like, transcript variant X2	XP_028133338.1	-1.25816	-3.02916	-1.771	0.00100877	0.000379449	0.00182774	D	D	D	0	3	3	49.0066	20.4885	6.00326	75.4984
LOC114328719	#N/A	>lcl|NW_021038878.1_cds_XP_028133463.1_8501 [gene=LOC114328719] [db_xref=GeneID:114328719] [protein=uncharacterized protein LOC114328719] [protein_id=XP_028133463.1] [location=join(913811..913848,949379..949570,959335..959506,963308..963517,975704..976030)] [gbkey=CDS]	WCR_0_1_D WCR_0_5_D WCR_1_5_D	uncharacterized LOC114328719, transcript variant X1	XP_028133463.1	-1.96228	-3.09798	-1.1357	0.000379449	0.000379449	0.00625228	D	D	D	0	3	3	40.4294	10.3751	4.72185	55.5264
LOC114328752	#N/A	>lcl|NW_021038883.1_cds_XP_028133509.1_8534 [gene=LOC114328752] [db_xref=GeneID:114328752] [protein=uncharacterized protein LOC114328752 isoform X4] [protein_id=XP_028133509.1] [location=complement(join(58182..58360,98952..99012))] [gbkey=CDS]	WCR_0_1_D WCR_0_5_D WCR_1_5_D	trypsin inhibitor-like, transcript variant X4	XP_028133509.1	-1.03077	-3.30601	-2.27524	0.00965542	0.000379449	0.000379449	D	D	D	0	3	3	114.584	56.0831	11.5855	182.253
LOC114328759	#N/A	>lcl|NW_021038883.1_cds_XP_028133516.1_8545 [gene=LOC114328759] [db_xref=GeneID:114328759] [protein=chymotrypsin inhibitor-like] [protein_id=XP_028133516.1] [location=join(249729..249792,260314..260510)] [gbkey=CDS]	WCR_0_1_D WCR_0_5_D WCR_1_5_D	chymotrypsin inhibitor-like	XP_028133516.1	-2.4177	-3.8255	-1.40779	0.000379449	0.000379449	0.000706276	D	D	D	0	3	3	275.677	51.594	19.4451	346.716
LOC114328767	1	>lcl|NW_021038883.1_cds_XP_028133529.1_8559 [gene=LOC114328767] [db_xref=GeneID:114328767] [protein=chymotrypsin inhibitor-like] [protein_id=XP_028133529.1] [location=join(633723..633786,636386..636588)] [gbkey=CDS]	WCR_0_1_D WCR_0_5_D WCR_1_5_D	chymotrypsin inhibitor-like	XP_028133529.1	-1.35568	-5.97491	-4.61923	0.000379449	0.000379449	0.000379449	D	D	D	0	3	3	563.009	219.996	8.95135	791.956
LOC114328932	#N/A	>lcl|NW_021038897.1_cds_XP_028133719.1_8707 [gene=LOC114328932] [db_xref=GeneID:114328932] [protein=uncharacterized protein LOC114328932] [protein_id=XP_028133719.1] [location=join(282236..282815,284170..284804)] [gbkey=CDS]	WCR_0_1_D WCR_0_5_D WCR_1_5_D	uncharacterized LOC114328932	XP_028133719.1	-2.02735	-3.52291	-1.49556	0.000379449	0.000379449	0.0431615	D	D	D	0	3	3	6.3002	1.54547	0.54809	8.39376
LOC114329265	#N/A	>lcl|NW_021038925.1_cds_XP_028134104.1_9067 [gene=LOC114329265] [db_xref=GeneID:114329265] [protein=uncharacterized protein LOC114329265] [frame=3] [partial=5'] [exception=annotated by transcript or proteomic data] [protein_id=XP_028134104.1] [location=join(<183210..183308,191417..191518,199801..199871)] [gbkey=CDS]	WCR_0_1_D WCR_0_5_D WCR_1_5_D	uncharacterized LOC114329265	XP_028134104.1	-1.47534	-4.3914	-2.91606	0.000379449	0.000379449	0.000379449	D	D	D	0	3	3	180.687	64.9837	8.60961	254.28
LOC114329270	#N/A	>lcl|NW_021038925.1_cds_XP_028134109.1_9073 [gene=LOC114329270] [db_xref=GeneID:114329270] [protein=glutamate receptor ionotropic, delta-2] [protein_id=XP_028134109.1] [location=complement(join(552728..553208,581603..582101,595960..596296,598736..598918,604184..604272,639537..639600))] [gbkey=CDS]	WCR_0_1_D WCR_0_5_D WCR_1_5_D	glutamate receptor ionotropic, delta-2	XP_028134109.1	-1.32438	-3.46808	-2.1437	0.000379449	0.000379449	0.000379449	D	D	D	0	3	3	17.8702	7.13593	1.61485	26.621
LOC114329309	#N/A	>lcl|NW_021038928.1_cds_XP_028134154.1_9114 [gene=LOC114329309] [db_xref=GeneID:114329309] [protein=divergent protein kinase domain 1C] [protein_id=XP_028134154.1] [location=complement(join(209354..209562,242240..242653,252326..252622,263145..263289,266726..266878))] [gbkey=CDS]	WCR_0_1_D WCR_0_5_D WCR_1_5_D	divergent protein kinase domain 1C	XP_028134154.1	-1.6674	-3.72324	-2.05584	0.000706276	0.000379449	0.00604995	D	D	D	0	3	3	10.619	3.3431	0.804041	14.7661
LOC114329323	#N/A	>lcl|NW_021038929.1_cds_XP_028134170.1_9138 [gene=LOC114329323] [db_xref=GeneID:114329323] [protein=uncharacterized protein LOC114329323] [protein_id=XP_028134170.1] [location=complement(join(209869..210047,210105..210470,211372..211644,211802..212074,212128..212400,212454..212697,215244..215272,215326..215437,215747..215907,215961..216233,216287..216550,231478..231723,311257..311286,313104..3163…	WCR_0_1_D WCR_0_5_D WCR_1_5_D	uncharacterized LOC114329323	XP_028134170.1	-1.789	-2.80748	-1.01848	0.000379449	0.000379449	0.000379449	D	D	D	0	3	3	72.1872	20.889	10.3116	103.388
LOC114329396	#N/A	>lcl|NW_021038934.1_cds_XP_028134285.1_9228 [gene=LOC114329396] [db_xref=GeneID:114329396] [protein=general odorant-binding protein 19d-like] [protein_id=XP_028134285.1] [location=join(561817..561867,563427..563511,568686..568774,568868..568991,569077..569147,572320..572352)] [gbkey=CDS]	WCR_0_1_D WCR_0_5_D WCR_1_5_D	general odorant-binding protein 19d-like	XP_028134285.1	-1.27887	-3.42977	-2.1509	0.000379449	0.000379449	0.000379449	D	D	D	0	3	3	336.897	138.842	31.2631	507.002
LOC114329458	#N/A	>lcl|NW_021038940.1_cds_XP_028134374.1_9310 [gene=LOC114329458] [db_xref=GeneID:114329458] [protein=facilitated trehalose transporter Tret1-like] [protein_id=XP_028134374.1] [location=join(740700..740707,888004..888115,899661..899799,915911..916195,941282..942201)] [gbkey=CDS]	WCR_0_1_D WCR_0_5_D WCR_1_5_D	facilitated trehalose transporter Tret1-like	XP_028134374.1	-2.16003	-4.27246	-2.11243	0.000379449	0.000379449	0.0296876	D	D	D	0	3	3	10.3276	2.31081	0.534391	13.1728
LOC114329501	#N/A	>lcl|NW_021038945.1_cds_XP_028134431.1_9363 [gene=LOC114329501] [db_xref=GeneID:114329501] [protein=uncharacterized protein LOC114329501 isoform X1] [protein_id=XP_028134431.1] [location=join(333722..333873,365223..365330,402252..402312,564429..564479)] [gbkey=CDS]	WCR_0_1_D WCR_0_5_D WCR_1_5_D	uncharacterized LOC114329501, transcript variant X1	XP_028134431.1	-1.16102	-3.37164	-2.21062	0.00156449	0.000379449	0.000379449	D	D	D	0	3	3	49.9623	22.3429	4.82701	77.1322
LOC114329574	#N/A	>lcl|NW_021038953.1_cds_XP_028134531.1_9455 [gene=LOC114329574] [db_xref=GeneID:114329574] [protein=adult-specific cuticular protein ACP-22-like] [protein_id=XP_028134531.1] [location=join(21889..21903,66993..67121,68451..68717)] [gbkey=CDS]	WCR_0_1_D WCR_0_5_D WCR_1_5_D	adult-specific cuticular protein ACP-22-like	XP_028134531.1	-1.67669	-3.55003	-1.87334	0.000379449	0.000379449	0.00742664	D	D	D	0	3	3	28.5355	8.92588	2.43624	39.8976
LOC114329582	#N/A	>lcl|NW_021038954.1_cds_XP_028134539.1_9464 [gene=LOC114329582] [db_xref=GeneID:114329582] [protein=beta-1,4-glucuronyltransferase 1 isoform X1] [exception=annotated by transcript or proteomic data] [protein_id=XP_028134539.1] [location=join(893621..893629,897859..898121,903942..904607,909140..909293,<932012..932218)] [gbkey=CDS]	WCR_0_1_D WCR_0_5_D WCR_1_5_D	beta-1,4-glucuronyltransferase 1, transcript variant X1	XP_028134539.1	-1.0884	-2.23054	-1.14214	0.00182774	0.000379449	0.0149551	D	D	D	0	3	3	15.0336	7.07006	3.20335	25.307
LOC114329599	#N/A	>lcl|NW_021038956.1_cds_XP_028134565.1_9486 [gene=LOC114329599] [db_xref=GeneID:114329599] [protein=troponin C isoform X1] [protein_id=XP_028134565.1] [location=join(296130..296132,302415..302686,303497..303645,308982..309010)] [gbkey=CDS]	WCR_0_1_D WCR_0_5_D WCR_1_5_D	troponin C, transcript variant X2	XP_028134566.1	-1.64183	-3.52658	-1.88475	0.000379449	0.000379449	0.000379449	D	D	D	0	3	3	146.395	46.9122	12.7034	206.011
LOC114329703	#N/A	>lcl|NW_021038965.1_cds_XP_028134687.1_9597 [gene=LOC114329703] [db_xref=GeneID:114329703] [protein=tubulin-specific chaperone cofactor E-like protein] [exception=annotated by transcript or proteomic data] [protein_id=XP_028134687.1] [location=complement(join(436812..436881,449534..449640,458966..>459197,<467762..468445,473303..473554))] [gbkey=CDS]	WCR_0_1_D WCR_0_5_D WCR_1_5_D	tubulin-specific chaperone cofactor E-like protein	XP_028134687.1	-1.14362	-2.36464	-1.22103	0.00100877	0.000379449	0.00584504	D	D	D	0	3	3	13.0299	5.89765	2.52996	21.4575
LOC114329827	#N/A	>lcl|NW_021038976.1_cds_XP_028134875.1_9768 [gene=LOC114329827] [db_xref=GeneID:114329827] [protein=FERM domain-containing protein 8] [protein_id=XP_028134875.1] [location=complement(join(428980..429125,432402..432663,433482..433611,436867..437217,443583..443748,443997..444239,445536..445753,447070..447080))] [gbkey=CDS]	WCR_0_1_D WCR_0_5_D WCR_1_5_D	FERM domain-containing protein 8, transcript variant X1	XP_028134875.1	-1.12638	-2.77323	-1.64685	0.00182774	0.000379449	0.00100877	D	D	D	0	3	3	14.17	6.49073	2.07273	22.7335
LOC114330103	#N/A	>lcl|NW_021039006.1_cds_XP_028135222.1_10077 [gene=LOC114330103] [db_xref=GeneID:114330103] [protein=uncharacterized protein LOC114330103 isoform X2] [protein_id=XP_028135222.1] [location=complement(join(477759..478097,520668..520721))] [gbkey=CDS]	WCR_0_1_D WCR_0_5_D WCR_1_5_D	uncharacterized LOC114330103, transcript variant X2	XP_028135222.1	-1.0133	-2.58981	-1.57652	0.000379449	0.000379449	0.000379449	D	D	D	0	3	3	78.5999	38.9394	13.056	130.595
LOC114330340	#N/A	>lcl|NW_021039029.1_cds_XP_028135468.1_10299 [gene=LOC114330340] [db_xref=GeneID:114330340] [protein=regucalcin-like] [protein_id=XP_028135468.1] [location=complement(join(559266..559421,563466..563683,570604..570819,575119..575322,587254..587410))] [gbkey=CDS]	WCR_0_1_D WCR_0_5_D WCR_1_5_D	regucalcin-like	XP_028135468.1	-1.14671	-2.1801	-1.03338	0.000379449	0.000379449	0.000379449	D	D	D	0	3	3	190.359	85.9764	42.0049	318.34
LOC114330493	1	>lcl|NW_021039050.1_cds_XP_028135637.1_10452 [gene=LOC114330493] [db_xref=GeneID:114330493] [protein=thaumatin-like protein 1b] [protein_id=XP_028135637.1] [location=complement(join(365957..366301,368829..369053,373580..373741))] [gbkey=CDS]	WCR_0_1_D WCR_0_5_D WCR_1_5_D	thaumatin-like protein 1b	XP_028135637.1	-1.15551	-7.68871	-6.5332	0.000379449	0.000379449	0.000379449	D	D	D	0	3	3	475.155	213.301	2.30305	690.759
LOC114330508	#N/A	>lcl|NW_021039051.1_cds_XP_028135652.1_10466 [gene=LOC114330508] [db_xref=GeneID:114330508] [protein=uncharacterized protein LOC114330508] [protein_id=XP_028135652.1] [location=join(96716..96983,108147..108937)] [gbkey=CDS]	WCR_0_1_D WCR_0_5_D WCR_1_5_D	uncharacterized LOC114330508	XP_028135652.1	-1.11868	-2.42475	-1.30606	0.0035009	0.000379449	0.00502268	D	D	D	0	3	3	22.0608	10.1593	4.10865	36.3287
LOC114330569	1	>lcl|NW_021039056.1_cds_XP_028135758.1_10558 [gene=LOC114330569] [db_xref=GeneID:114330569] [protein=uncharacterized protein LOC114330569] [protein_id=XP_028135758.1] [location=complement(join(707811..707920,713652..713853))] [gbkey=CDS]	WCR_0_1_D WCR_0_5_D WCR_1_5_D	uncharacterized LOC114330569	XP_028135758.1	-1.46965	-4.40016	-2.93051	0.000379449	0.000379449	0.000379449	D	D	D	0	3	3	264.276	95.4221	12.5164	372.214
LOC114330606	#N/A	>lcl|NW_021039063.1_cds_XP_028135812.1_10607 [gene=LOC114330606] [db_xref=GeneID:114330606] [protein=uncharacterized protein LOC114330606] [protein_id=XP_028135812.1] [location=complement(join(465075..465686,489698..489903,739662..739791))] [gbkey=CDS]	WCR_0_1_D WCR_0_5_D WCR_1_5_D	uncharacterized LOC114330606	XP_028135812.1	-1.28061	-2.34857	-1.06796	0.000379449	0.000379449	0.0277346	D	D	D	0	3	3	12.7178	5.23491	2.49702	20.4497
LOC114330637	#N/A	>lcl|NW_021039065.1_cds_XP_028135839.1_10630 [gene=LOC114330637] [db_xref=GeneID:114330637] [protein=senecionine N-oxygenase] [protein_id=XP_028135839.1] [location=join(299564..299751,314921..315059,327165..327464,330390..330707,335184..335495)] [gbkey=CDS]	WCR_0_1_D WCR_0_5_D WCR_1_5_D	senecionine N-oxygenase	XP_028135839.1	-1.75714	-4.38868	-2.63154	0.000379449	0.000379449	0.00129651	D	D	D	0	3	3	18.9807	5.61514	0.906124	25.502
LOC114330661	#N/A	>lcl|NW_021039069.1_cds_XP_028135869.1_10659 [gene=LOC114330661] [db_xref=GeneID:114330661] [protein=hemicentin-1-like] [protein_id=XP_028135869.1] [location=complement(join(47523..47854,48247..48468,61807..61996))] [gbkey=CDS]	WCR_0_1_D WCR_0_5_D WCR_1_5_D	hemicentin-1-like	XP_028135869.1	-1.42177	-3.84201	-2.42024	0.00233583	0.000379449	0.00646106	D	D	D	0	3	3	13.6502	5.09502	0.951876	19.6971
LOC114330665	#N/A	>lcl|NW_021039069.1_cds_XP_028135872.1_10660 [gene=LOC114330665] [db_xref=GeneID:114330665] [protein=neogenin-like] [protein_id=XP_028135872.1] [location=join(101648..101726,102415..102687,104750..105090)] [gbkey=CDS]	WCR_0_1_D WCR_0_5_D WCR_1_5_D	neogenin-like	XP_028135872.1	-1.48746	-3.1324	-1.64494	0.00100877	0.000379449	0.00502268	D	D	D	0	3	3	21.7754	7.76597	2.48325	32.0246
LOC114330725	#N/A	#N/A	WCR_0_1_D WCR_0_5_D WCR_1_5_D	uncharacterized LOC114330725	#N/A	-1.40136	-2.78742	-1.38606	0.00129651	0.000379449	0.0147987	D	D	D	0	3	3	40.0152	15.1486	5.79597	60.9598
LOC114330823	#N/A	>lcl|NW_021039090.1_cds_XP_028136036.1_10809 [gene=LOC114330823] [db_xref=GeneID:114330823] [protein=probable phosphoserine aminotransferase] [protein_id=XP_028136036.1] [location=complement(join(592640..593009,595701..595965,596981..597258,603352..603482,632439..632498))] [gbkey=CDS]	WCR_0_1_D WCR_0_5_D WCR_1_5_D	probable phosphoserine aminotransferase	XP_028136036.1	-1.50468	-2.57253	-1.06784	0.000379449	0.000379449	0.000379449	D	D	D	0	3	3	4541.25	1600.37	763.428	6905.05
LOC114331025	1	>lcl|NW_021039111.1_cds_XP_028136285.1_11035 [gene=LOC114331025] [db_xref=GeneID:114331025] [protein=putative glycine-rich cell wall structural protein 1 isoform X2] [protein_id=XP_028136285.1] [location=complement(join(686647..686856,692083..692094))] [gbkey=CDS]	WCR_0_1_D WCR_0_5_D WCR_1_5_D	putative glycine-rich cell wall structural protein 1, transcript variant X2	XP_028136285.1	-1.76662	-4.39246	-2.62584	0.000379449	0.000379449	0.000379449	D	D	D	0	3	3	109.046	32.0483	5.19216	146.286
LOC114331100	#N/A	>lcl|NW_021039118.1_cds_XP_028136369.1_11110 [gene=LOC114331100] [db_xref=GeneID:114331100] [protein=neprilysin-1-like] [protein_id=XP_028136369.1] [location=complement(join(414345..414617,415806..416002,418039..418158,418330..418492,419465..419647,423260..423476,428886..429097,435865..436044,436583..436788,436856..436939,444558..444719,450221..450265,450325..450592))] [gbkey=CDS]	WCR_0_1_D WCR_0_5_D WCR_1_5_D	neprilysin-1-like	XP_028136369.1	-1.04829	-2.98504	-1.93676	0.0136291	0.000379449	0.00893648	D	D	D	0	3	3	7.83269	3.78743	0.989289	12.6094
LOC114331265	#N/A	>lcl|NW_021039132.1_cds_XP_028136575.1_11297 [gene=LOC114331265] [db_xref=GeneID:114331265] [protein=REPTOR-binding partner] [protein_id=XP_028136575.1] [location=join(263378..263422,321648..321735,327336..327457,336875..336970)] [gbkey=CDS]	WCR_0_1_D WCR_0_5_D WCR_1_5_D	REPTOR-binding partner	XP_028136575.1	-1.84987	-3.08047	-1.2306	0.000379449	0.000379449	0.000379449	D	D	D	0	3	3	723.253	200.643	85.5019	1009.4
LOC114331456	#N/A	>lcl|NW_021039159.1_cds_XP_028136843.1_11536 [gene=LOC114331456] [db_xref=GeneID:114331456] [protein=uncharacterized protein LOC114331456] [protein_id=XP_028136843.1] [location=join(700707..700794,703089..703215,720724..720919)] [gbkey=CDS]	WCR_0_1_D WCR_0_5_D WCR_1_5_D	uncharacterized LOC114331456	XP_028136843.1	-1.18962	-2.43845	-1.24883	0.000379449	0.000379449	0.00965542	D	D	D	0	3	3	43.663	19.1426	8.05504	70.8606
LOC114331506	#N/A	>lcl|NW_021039169.1_cds_XP_028136896.1_11583 [gene=LOC114331506] [db_xref=GeneID:114331506] [protein=corticotropin-releasing factor-binding protein] [partial=3'] [exception=annotated by transcript or proteomic data] [protein_id=XP_028136896.1] [location=join(488298..488447,591853..592063,597479..597663,605443..605547,717310..717418,730530..>730686)] [gbkey=CDS]	WCR_0_1_D WCR_0_5_D WCR_1_5_D	corticotropin-releasing factor-binding protein	XP_028136896.1	-1.38888	-2.5411	-1.15222	0.000379449	0.000379449	0.00459847	D	D	D	0	3	3	45.4145	17.342	7.80273	70.5592
LOC114331579	1	>lcl|NW_021039182.1_cds_XP_028136985.1_11663 [gene=LOC114331579] [db_xref=GeneID:114331579] [protein=uncharacterized protein LOC114331579] [protein_id=XP_028136985.1] [location=complement(join(249872..250216,266813..267031,282701..282948,305886..306192))] [gbkey=CDS]	WCR_0_1_D WCR_0_5_D WCR_1_5_D	uncharacterized LOC114331579	XP_028136985.1	-2.05323	-4.52624	-2.47302	0.000379449	0.000379449	0.000706276	D	D	D	0	3	3	30.7972	7.42041	1.33652	39.5541
LOC114331897	1	>lcl|NW_021038536.1_cds_XP_028137391.1_1254 [gene=LOC114331897] [db_xref=GeneID:114331897] [protein=uncharacterized protein LOC114331897] [protein_id=XP_028137391.1] [location=join(2542819..2542872,2549008..2549418)] [gbkey=CDS]	WCR_0_1_D WCR_0_5_D WCR_1_5_D	uncharacterized LOC114331897	XP_028137391.1	-2.28492	-5.34127	-3.05635	0.000379449	0.000379449	0.00156449	D	D	D	0	3	3	95.6171	19.6204	2.35859	117.596
LOC114332367	#N/A	>lcl|NW_021039284.1_cds_XP_028137954.1_12520 [gene=LOC114332367] [db_xref=GeneID:114332367] [protein=uncharacterized protein LOC114332367] [protein_id=XP_028137954.1] [location=complement(join(88323..88661,101262..101273))] [gbkey=CDS]	WCR_0_1_D WCR_0_5_D WCR_1_5_D	uncharacterized LOC114332367	XP_028137954.1	-1.09278	-2.58024	-1.48746	0.000379449	0.000379449	0.000379449	D	D	D	0	3	3	278.956	130.79	46.6452	456.391
LOC114332671	#N/A	>lcl|NW_021039331.1_cds_XP_028138301.1_12829 [gene=LOC114332671] [db_xref=GeneID:114332671] [protein=nose resistant to fluoxetine protein 6-like] [protein_id=XP_028138301.1] [location=complement(join(80362..80411,80703..80844,95419..95561,100156..100342,108516..108630,110210..110406,128402..128570,133318..133487,163037..163233,168694..168770,177310..177479,182019..182200,192382..192568))] [gbkey=…	WCR_0_1_D WCR_0_5_D WCR_1_5_D	nose resistant to fluoxetine protein 6-like	XP_028138301.1	-1.55682	-2.65871	-1.1019	0.000379449	0.000379449	0.000379449	D	D	D	0	3	3	151.688	51.5588	24.0214	227.268
LOC114332839	#N/A	>lcl|NW_021039345.1_cds_XP_028138418.1_12932 [gene=LOC114332839] [db_xref=GeneID:114332839] [protein=protein FAM151B] [protein_id=XP_028138418.1] [location=complement(join(521146..521385,535017..535235,535728..535975,549135..549276,559128..559190))] [gbkey=CDS]	WCR_0_1_D WCR_0_5_D WCR_1_5_D	protein FAM151B	XP_028138418.1	-1.04998	-2.37099	-1.32101	0.0152794	0.000379449	0.0141205	D	D	D	0	3	3	17.8265	8.60978	3.4461	29.8824
LOC114332925	#N/A	>lcl|NW_021039362.1_cds_XP_028138516.1_13021 [gene=LOC114332925] [db_xref=GeneID:114332925] [protein=uncharacterized protein LOC114332925] [protein_id=XP_028138516.1] [location=complement(join(505432..505449,507630..507815,509902..509937,509997..510052,513923..513998,519683..519751))] [gbkey=CDS]	WCR_0_1_D WCR_0_5_D WCR_1_5_D	uncharacterized LOC114332925	XP_028138516.1	-1.0587	-3.60752	-2.54882	0.000379449	0.000379449	0.000379449	D	D	D	0	3	3	97.9919	47.0425	8.03931	153.074
LOC114333078	#N/A	>lcl|NW_021039386.1_cds_XP_028138703.1_13185 [gene=LOC114333078] [db_xref=GeneID:114333078] [protein=serine protease gd-like isoform X1] [protein_id=XP_028138703.1] [location=join(184890..184928,190174..190392,201515..201668,209091..209379,213798..214063,215204..215398,227828..228043,232343..232551)] [gbkey=CDS]	WCR_0_1_D WCR_0_5_D WCR_1_5_D	serine protease gd-like, transcript variant X1	XP_028138703.1	-1.0919	-3.84504	-2.75314	0.00565041	0.000379449	0.000379449	D	D	D	0	3	3	9.97526	4.67984	0.694148	15.3492
LOC114333123	#N/A	>lcl|NW_021039393.1_cds_XP_028138752.1_13228 [gene=LOC114333123] [db_xref=GeneID:114333123] [protein=juvenile hormone esterase-like] [protein_id=XP_028138752.1] [location=complement(join(466617..466800,467970..468111,475711..475852,479170..479345,487853..487988,488307..488485,490084..490275,490364..490517,492008..492145,513884..514099))] [gbkey=CDS]	WCR_0_1_D WCR_0_5_D WCR_1_5_D	juvenile hormone esterase-like	XP_028138752.1	-1.31073	-2.39896	-1.08822	0.000379449	0.000379449	0.000379449	D	D	D	0	3	3	266.618	107.478	50.5513	424.647
LOC114333185	#N/A	>lcl|NW_021039402.1_cds_XP_028138838.1_13302 [gene=LOC114333185] [db_xref=GeneID:114333185] [protein=uncharacterized protein LOC114333185] [frame=3] [partial=5'] [exception=annotated by transcript or proteomic data] [protein_id=XP_028138838.1] [location=join(<197419..197517,199594..200072,201924..202370)] [gbkey=CDS]	WCR_0_1_D WCR_0_5_D WCR_1_5_D	uncharacterized LOC114333185	XP_028138838.1	-1.77409	-3.67377	-1.89968	0.000379449	0.000379449	0.000379449	D	D	D	0	3	3	210.079	61.4225	16.4615	287.963
LOC114333191	#N/A	>lcl|NW_021039402.1_cds_XP_028138845.1_13308 [gene=LOC114333191] [db_xref=GeneID:114333191] [protein=myosuppressin] [protein_id=XP_028138845.1] [location=join(485520..485694,495606..495703)] [gbkey=CDS]	WCR_0_1_D WCR_0_5_D WCR_1_5_D	myosuppressin, transcript variant X1	XP_028138845.1	-1.1478	-3.35164	-2.20384	0.00328731	0.000379449	0.00156449	D	D	D	0	3	3	35.9614	16.2298	3.52284	55.714
LOC114333304	#N/A	>lcl|NW_021039426.1_cds_XP_028138963.1_13414 [gene=LOC114333304] [db_xref=GeneID:114333304] [protein=carboxylesterase 1E-like isoform X1] [protein_id=XP_028138963.1] [location=join(539289..539354,540860..541015,542434..542553,542637..542793,546911..547096,548994..549190,549776..549950,550659..550825,556852..556981,558233..558359,560861..561047)] [gbkey=CDS]	WCR_0_1_D WCR_0_5_D WCR_1_5_D	carboxylesterase 1D-like, transcript variant X3	XP_028138965.1	-1.60041	-3.89798	-2.29757	0.000706276	0.000379449	0.00182774	D	D	D	0	3	3	11.0972	3.65968	0.744399	15.5013
LOC114333330	#N/A	>lcl|NW_021039432.1_cds_XP_028138990.1_13436 [gene=LOC114333330] [db_xref=GeneID:114333330] [protein=peptidoglycan-recognition protein 2-like] [protein_id=XP_028138990.1] [location=join(296942..297005,299869..300083,311260..311371,314703..314911)] [gbkey=CDS]	WCR_0_1_D WCR_0_5_D WCR_1_5_D	peptidoglycan-recognition protein 2-like	XP_028138990.1	-1.11395	-2.84139	-1.72743	0.000379449	0.000379449	0.000379449	D	D	D	0	3	3	197.51	91.2549	27.5579	316.323
LOC114333521	#N/A	>lcl|NW_021039462.1_cds_XP_028139207.1_13632 [gene=LOC114333521] [db_xref=GeneID:114333521] [protein=uncharacterized protein LOC114333521] [protein_id=XP_028139207.1] [location=complement(join(525068..525801,531784..531823))] [gbkey=CDS]	WCR_0_1_D WCR_0_5_D WCR_1_5_D	uncharacterized LOC114333521	XP_028139207.1	-1.22584	-2.65117	-1.42533	0.000379449	0.000379449	0.000379449	D	D	D	0	3	3	156.416	66.8752	24.9	248.191
LOC114333561	#N/A	>lcl|NW_021039469.1_cds_XP_028139253.1_13674 [gene=LOC114333561] [db_xref=GeneID:114333561] [protein=uncharacterized protein LOC114333561] [protein_id=XP_028139253.1] [location=complement(join(364183..364366,365246..365397,394421..394567,400933..401050,436235..436395))] [gbkey=CDS]	WCR_0_1_D WCR_0_5_D WCR_1_5_D	uncharacterized LOC114333561	XP_028139253.1	-1.5664	-4.13509	-2.56869	0.000379449	0.000379449	0.000379449	D	D	D	0	3	3	99.5771	33.6222	5.66728	138.867
LOC114333563	#N/A	>lcl|NW_021039469.1_cds_XP_028139255.1_13675 [gene=LOC114333563] [db_xref=GeneID:114333563] [protein=uncharacterized protein LOC114333563] [protein_id=XP_028139255.1] [location=join(447823..447977,472213..472330,477052..477198,485141..485292,490717..490903)] [gbkey=CDS]	WCR_0_1_D WCR_0_5_D WCR_1_5_D	uncharacterized LOC114333563	XP_028139255.1	-1.17982	-2.21834	-1.03852	0.000379449	0.000379449	0.000379449	D	D	D	0	3	3	271.182	119.701	58.2739	449.157
LOC114333718	#N/A	>lcl|NW_021039494.1_cds_XP_028139467.1_13865 [gene=LOC114333718] [db_xref=GeneID:114333718] [protein=cathepsin L1-like] [protein_id=XP_028139467.1] [location=complement(join(174590..175180,183499..183718,188624..188763,195683..195775))] [gbkey=CDS]	WCR_0_1_D WCR_0_5_D WCR_1_5_D	cathepsin L1-like	XP_028139467.1	-1.1263	-2.17426	-1.04796	0.000379449	0.000379449	0.000379449	D	D	D	0	3	3	303.598	139.075	67.2638	509.937
LOC114333719	#N/A	>lcl|NW_021039494.1_cds_XP_028139468.1_13866 [gene=LOC114333719] [db_xref=GeneID:114333719] [protein=zingipain-2-like] [protein_id=XP_028139468.1] [location=complement(join(214975..215517,229279..229617,234978..235067))] [gbkey=CDS]	WCR_0_1_D WCR_0_5_D WCR_1_5_D	zingipain-2-like	XP_028139468.1	-1.07149	-2.3559	-1.28441	0.000379449	0.000379449	0.000379449	D	D	D	0	3	3	180.357	85.8188	35.2319	301.408
LOC114333853	1	>lcl|NW_021039519.1_cds_XP_028139648.1_14026 [gene=LOC114333853] [db_xref=GeneID:114333853] [protein=chitotriosidase-1-like isoform X1] [protein_id=XP_028139648.1] [location=join(191745..191883,211649..211804,216701..216912,218210..218328,221199..221490,223240..223356,231470..231613)] [gbkey=CDS]	WCR_0_1_D WCR_0_5_D WCR_1_5_D	chitotriosidase-1-like, transcript variant X1	XP_028139648.1	-2.63517	-4.22771	-1.59254	0.000379449	0.000379449	0.000379449	D	D	D	0	3	3	100.655	16.202	5.37239	122.229
LOC114334134	#N/A	>lcl|NW_021039560.1_cds_XP_028139963.1_14311 [gene=LOC114334134] [db_xref=GeneID:114334134] [protein=ankyrin-2] [protein_id=XP_028139963.1] [location=join(428805..428981,449091..449257,449917..450029,460237..460388,463100..463277,475019..475211,476394..476602,476663..476766,479497..479792,487073..487325,493267..493479)] [gbkey=CDS]	WCR_0_1_D WCR_0_5_D WCR_1_5_D	ankyrin-2, transcript variant X1	XP_028139963.1	-1.32652	-2.48229	-1.15577	0.000379449	0.000379449	0.00100877	D	D	D	0	3	3	17.2427	6.87518	3.08576	27.2036
LOC114334183	#N/A	>lcl|NW_021039568.1_cds_XP_028140019.1_14360 [gene=LOC114334183] [db_xref=GeneID:114334183] [protein=uncharacterized protein LOC114334183] [protein_id=XP_028140019.1] [location=join(127732..128161,147659..148419)] [gbkey=CDS]	WCR_0_1_D WCR_0_5_D WCR_1_5_D	uncharacterized LOC114334183	XP_028140019.1	-1.05896	-2.4336	-1.37463	0.00666228	0.000379449	0.0105278	D	D	D	0	3	3	18.1246	8.6994	3.35493	30.1789
LOC114334210	#N/A	>lcl|NW_021038541.1_cds_XP_028140048.1_1519 [gene=LOC114334210] [db_xref=GeneID:114334210] [protein=iron-sulfur cluster assembly enzyme ISCU, mitochondrial-like] [protein_id=XP_028140048.1] [location=597035..597307] [gbkey=CDS]	WCR_0_1_D WCR_0_5_D WCR_1_5_D	iron-sulfur cluster assembly enzyme ISCU, mitochondrial-like	XP_028140048.1	-1.26289	-3.06154	-1.79864	0.0268655	0.00257309	0.0367941	D	D	D	0	3	3	17.5761	7.32411	2.10528	27.0055
LOC114334276	#N/A	>lcl|NW_021039577.1_cds_XP_028140118.1_14448 [gene=LOC114334276] [db_xref=GeneID:114334276] [protein=farnesol dehydrogenase-like] [protein_id=XP_028140118.1] [location=complement(join(485776..485817,492102..492257,495343..495611,500910..501105,511568..511678))] [gbkey=CDS]	WCR_0_1_D WCR_0_5_D WCR_1_5_D	farnesol dehydrogenase-like	XP_028140118.1	-1.57985	-2.99721	-1.41735	0.000379449	0.000379449	0.00666228	D	D	D	0	3	3	29.5857	9.89688	3.70538	43.188
LOC114334333	#N/A	>lcl|NW_021039586.1_cds_XP_028140172.1_14494 [gene=LOC114334333] [db_xref=GeneID:114334333] [protein=pickpocket protein 28-like] [protein_id=XP_028140172.1] [location=complement(join(124837..125062,126511..126796,138325..138541,139857..139910,141932..142136,142467..142615,144215..144320,145565..145807,157239..157366))] [gbkey=CDS]	WCR_0_1_D WCR_0_5_D WCR_1_5_D	pickpocket protein 28-like	XP_028140172.1	-1.60024	-3.8942	-2.29396	0.00233583	0.00209044	0.0339786	D	D	D	0	3	3	4.43681	1.46335	0.2984	6.19856
LOC114334396	#N/A	>lcl|NW_021039598.1_cds_XP_028140233.1_14553 [gene=LOC114334396] [db_xref=GeneID:114334396] [protein=chitotriosidase-1-like] [protein_id=XP_028140233.1] [location=complement(join(13972..14220,20174..20359,22089..22218,72406..72533,89618..89853,106869..107057,109714..109771))] [gbkey=CDS]	WCR_0_1_D WCR_0_5_D WCR_1_5_D	chitotriosidase-1-like	XP_028140233.1	-1.30932	-2.98765	-1.67833	0.000379449	0.000379449	0.000379449	D	D	D	0	3	3	1219.23	491.974	153.714	1864.92
LOC114334538	#N/A	>lcl|NW_021039620.1_cds_XP_028140400.1_14702 [gene=LOC114334538] [db_xref=GeneID:114334538] [protein=elongation factor 1-alpha-like] [protein_id=XP_028140400.1] [location=join(373622..374374,378602..378877,385782..386138)] [gbkey=CDS]	WCR_0_1_D WCR_0_5_D WCR_1_5_D	elongation factor 1-alpha-like	XP_028140400.1	-1.27847	-3.69173	-2.41326	0.000379449	0.000379449	0.000379449	D	D	D	0	3	3	259.566	107.001	20.0876	386.655
LOC114334615	#N/A	>lcl|NW_021039639.1_cds_XP_028140493.1_14783 [gene=LOC114334615] [db_xref=GeneID:114334615] [protein=kielin/chordin-like protein] [protein_id=XP_028140493.1] [location=complement(join(49643..49753,51345..51523,60370..60750,70028..70175,86451..86468))] [gbkey=CDS]	WCR_0_1_D WCR_0_5_D WCR_1_5_D	kielin/chordin-like protein	XP_028140493.1	-1.14064	-2.97271	-1.83206	0.000379449	0.000379449	0.000379449	D	D	D	0	3	3	88.3863	40.0883	11.2593	139.734
LOC114334683	#N/A	>lcl|NW_021039655.1_cds_XP_028140587.1_14865 [gene=LOC114334683] [db_xref=GeneID:114334683] [protein=uncharacterized protein LOC114334683] [protein_id=XP_028140587.1] [location=complement(338745..339149)] [gbkey=CDS]	WCR_0_1_D WCR_0_5_D WCR_1_5_D	uncharacterized LOC114334683	XP_028140587.1	-1.4448	-2.77576	-1.33096	0.00328731	0.000379449	0.035159	D	D	D	0	3	3	7.81071	2.86921	1.14053	11.8204
LOC114334684	#N/A	>lcl|NW_021039655.1_cds_XP_028140588.1_14866 [gene=LOC114334684] [db_xref=GeneID:114334684] [protein=uncharacterized protein LOC114334684] [frame=2] [partial=5'] [exception=annotated by transcript or proteomic data] [protein_id=XP_028140588.1] [location=complement(345044..>345362)] [gbkey=CDS]	WCR_0_1_D WCR_0_5_D WCR_1_5_D	uncharacterized LOC114334684	XP_028140588.1	-1.38592	-4.08148	-2.69556	0.00233583	0.000379449	0.00281814	D	D	D	0	3	3	12.6262	4.83136	0.745803	18.2034
LOC114334749	#N/A	>lcl|NW_021039668.1_cds_XP_028140640.1_14911 [gene=LOC114334749] [db_xref=GeneID:114334749] [protein=uncharacterized protein LOC114334749] [protein_id=XP_028140640.1] [location=complement(join(215122..215210,234013..234211,265958..266091,280623..280758,289597..289805,291483..291561))] [gbkey=CDS]	WCR_0_1_D WCR_0_5_D WCR_1_5_D	uncharacterized LOC114334749	XP_028140640.1	-1.53673	-3.60121	-2.06448	0.000706276	0.000379449	0.00328731	D	D	D	0	3	3	18.0754	6.22994	1.48941	25.7947
LOC114334898	#N/A	>lcl|NW_021039702.1_cds_XP_028140838.1_15087 [gene=LOC114334898] [db_xref=GeneID:114334898] [protein=chymotrypsin inhibitor SCI-II-like isoform X2] [protein_id=XP_028140838.1] [location=complement(join(185696..185877,201917..202046))] [gbkey=CDS]	WCR_0_1_D WCR_0_5_D WCR_1_5_D	chymotrypsin inhibitor SCI-II-like, transcript variant X2	XP_028140838.1	-1.27742	-3.81354	-2.53612	0.000706276	0.000379449	0.000379449	D	D	D	0	3	3	88.6085	36.5538	6.30209	131.464
LOC114335006	#N/A	>lcl|NW_021039722.1_cds_XP_028140957.1_15202 [gene=LOC114335006] [db_xref=GeneID:114335006] [protein=alpha-tocopherol transfer protein-like] [protein_id=XP_028140957.1] [location=join(394359..394497,422828..422987,424369..424621,451561..451671,453092..453194,454162..454310)] [gbkey=CDS]	WCR_0_1_D WCR_0_5_D WCR_1_5_D	alpha-tocopherol transfer protein-like	XP_028140957.1	-1.13317	-2.28686	-1.15368	0.00544448	0.000379449	0.0192329	D	D	D	0	3	3	19.0455	8.68307	3.90283	31.6314
LOC114335099	#N/A	>lcl|NW_021039737.1_cds_XP_028141064.1_15296 [gene=LOC114335099] [db_xref=GeneID:114335099] [protein=radical S-adenosyl methionine domain-containing protein 2-like] [protein_id=XP_028141064.1] [location=complement(join(187102..187266,201260..201449,202920..203083,206418..206638,217192..217489))] [gbkey=CDS]	WCR_0_1_D WCR_0_5_D WCR_1_5_D	radical S-adenosyl methionine domain-containing protein 2-like	XP_028141064.1	-1.8715	-3.92554	-2.05404	0.000706276	0.000379449	0.0207268	D	D	D	0	3	3	8.12073	2.2193	0.534427	10.8745
LOC114335146	#N/A	>lcl|NW_021039746.1_cds_XP_028141119.1_15345 [gene=LOC114335146] [db_xref=GeneID:114335146] [protein=juvenile hormone acid O-methyltransferase-like] [protein_id=XP_028141119.1] [location=join(374376..374737,378632..378906,385644..385831)] [gbkey=CDS]	WCR_0_1_D WCR_0_5_D WCR_1_5_D	juvenile hormone acid O-methyltransferase-like, transcript variant X1	XP_028141119.1	-1.57085	-2.98688	-1.41603	0.00182774	0.000379449	0.0151229	D	D	D	0	3	3	16.4508	5.53749	2.07513	24.0634
LOC114335179	#N/A	>lcl|NW_021039749.1_cds_XP_028141163.1_15382 [gene=LOC114335179] [db_xref=GeneID:114335179] [protein=uncharacterized protein LOC114335179] [protein_id=XP_028141163.1] [location=join(18673..18843,20265..20444)] [gbkey=CDS]	WCR_0_1_D WCR_0_5_D WCR_1_5_D	uncharacterized LOC114335179	XP_028141163.1	-1.05383	-2.37352	-1.31969	0.000379449	0.000379449	0.000379449	D	D	D	0	3	3	8097.64	3900.53	1562.64	13560.8
LOC114335237	#N/A	>lcl|NW_021039761.1_cds_XP_028141243.1_15453 [gene=LOC114335237] [db_xref=GeneID:114335237] [protein=serine/threonine-protein kinase dyf-5-like isoform X2] [protein_id=XP_028141243.1] [location=complement(join(332564..332679,339209..339453,347672..348135,352048..352239,363598..363936,386222..386389,425305..425460))] [gbkey=CDS]	WCR_0_1_D WCR_0_5_D WCR_1_5_D	serine/threonine-protein kinase dyf-5-like, transcript variant X4	XP_028141242.1	-1.12214	-3.01296	-1.89082	0.0245815	0.000379449	0.0035009	D	D	D	0	3	3	4.47181	2.0544	0.553976	7.08019
LOC114335290	1	>lcl|NW_021038544.1_cds_XP_028141309.1_1642 [gene=LOC114335290] [db_xref=GeneID:114335290] [protein=drosomycin-like] [protein_id=XP_028141309.1] [location=complement(2029636..2029836)] [gbkey=CDS]	WCR_0_1_D WCR_0_5_D WCR_1_5_D	drosomycin-like	XP_028141309.1	-1.0501	-5.2466	-4.19649	0.000379449	0.000379449	0.000379449	D	D	D	0	3	3	2863.76	1383.01	75.4318	4322.2
LOC114335299	#N/A	>lcl|NW_021038544.1_cds_XP_028141322.1_1643 [gene=LOC114335299] [db_xref=GeneID:114335299] [protein=drosomycin-like] [protein_id=XP_028141322.1] [location=2042085..2042285] [gbkey=CDS]	WCR_0_1_D WCR_0_5_D WCR_1_5_D	drosomycin-like	XP_028141322.1	-1.03187	-3.23618	-2.20432	0.00704536	0.000379449	0.000379449	D	D	D	0	3	3	93.7816	45.8665	9.95244	149.601
LOC114335302	#N/A	>lcl|NW_021039773.1_cds_XP_028141324.1_15529 [gene=LOC114335302] [db_xref=GeneID:114335302] [protein=gastrula zinc finger protein XlCGF57.1-like] [protein_id=XP_028141324.1] [location=complement(join(331667..333286,342777..342896))] [gbkey=CDS]	WCR_0_1_D WCR_0_5_D WCR_1_5_D	gastrula zinc finger protein XlCGF57.1-like	XP_028141324.1	-1.22354	-2.45538	-1.23184	0.00281814	0.000379449	0.0122589	D	D	D	0	3	3	12.4779	5.34343	2.2751	20.0964
LOC114335334	#N/A	>lcl|NW_021039779.1_cds_XP_028141360.1_15555 [gene=LOC114335334] [db_xref=GeneID:114335334] [protein=beta-1,3-glucan-binding protein-like] [protein_id=XP_028141360.1] [location=complement(join(35244..35267,43805..43950,44016..44237,50737..50903,58182..58324,64478..64839,65565..65675,67882..68010,91320..91435,91703..91881,96214..96356,100855..101079,104045..104211,108743..108879,109607..109752,110…	WCR_0_1_D WCR_0_5_D WCR_1_5_D	beta-1,3-glucan-binding protein-like	XP_028141360.1	-2.16469	-3.44265	-1.27796	0.000379449	0.000379449	0.000379449	D	D	D	0	3	3	36.4775	8.13555	3.35493	47.968
LOC114335340	#N/A	>lcl|NW_021038544.1_cds_XP_028141376.1_1648 [gene=LOC114335340] [db_xref=GeneID:114335340] [protein=uncharacterized protein LOC114335340 isoform X2] [protein_id=XP_028141376.1] [location=complement(join(2133505..2133677,2166610..2166753,2224561..2224657))] [gbkey=CDS]	WCR_0_1_D WCR_0_5_D WCR_1_5_D	uncharacterized LOC114335340, transcript variant X2	XP_028141376.1	-1.17044	-2.47686	-1.30642	0.0137949	0.000379449	0.044219	D	D	D	0	3	3	8.0488	3.57596	1.44584	13.0706
LOC114335375	#N/A	>lcl|NW_021039788.1_cds_XP_028141404.1_15598 [gene=LOC114335375] [db_xref=GeneID:114335375] [protein=cytochrome P450 6k1-like isoform X2] [protein_id=XP_028141404.1] [location=join(85191..85665,104108..104491,132475..132687,135721..135977)] [gbkey=CDS]	WCR_0_1_D WCR_0_5_D WCR_1_5_D	cytochrome P450 6k1-like, transcript variant X2	XP_028141404.1	-1.66574	-3.00802	-1.34228	0.000379449	0.000379449	0.00281814	D	D	D	0	3	3	44.5758	14.0495	5.54109	64.1664
LOC114335384	#N/A	>lcl|NW_021039789.1_cds_XP_028141412.1_15606 [gene=LOC114335384] [db_xref=GeneID:114335384] [protein=cytochrome P450 9e2-like] [protein_id=XP_028141412.1] [location=complement(join(334339..334775,339004..339243,339301..339502,339558..339889,340682..340845,349707..349909))] [gbkey=CDS]	WCR_0_1_D WCR_0_5_D WCR_1_5_D	cytochrome P450 9e2-like	XP_028141412.1	-1.47897	-2.88381	-1.40485	0.000379449	0.000379449	0.000379449	D	D	D	0	3	3	120.488	43.2246	16.3242	180.037
LOC114335464	#N/A	>lcl|NW_021039802.1_cds_XP_028141508.1_15693 [gene=LOC114335464] [db_xref=GeneID:114335464] [protein=longitudinals lacking protein, isoforms H/M/V-like] [partial=3'] [exception=annotated by transcript or proteomic data] [protein_id=XP_028141508.1] [location=complement(join(<171630..171943,176925..177102,177964..178326,181768..181950))] [gbkey=CDS]	WCR_0_1_D WCR_0_5_D WCR_1_5_D	longitudinals lacking protein, isoforms H/M/V-like	XP_028141508.1	-1.21156	-2.2433	-1.03174	0.000379449	0.000379449	0.0271481	D	D	D	0	3	3	82.9383	35.8129	17.5168	136.268
LOC114335476	#N/A	>lcl|NW_021039808.1_cds_XP_028141515.1_15704 [gene=LOC114335476] [db_xref=GeneID:114335476] [protein=zinc transporter ZIP3-like] [protein_id=XP_028141515.1] [location=join(217349..217945,255201..255413,272870..273032,292611..292615)] [gbkey=CDS]	WCR_0_1_D WCR_0_5_D WCR_1_5_D	zinc transporter ZIP3-like	XP_028141515.1	-1.37274	-2.55309	-1.18034	0.00182774	0.000379449	0.0454333	D	D	D	0	3	3	15.2973	5.90713	2.6065	23.8109
LOC114335488	1	>lcl|NW_021039809.1_cds_XP_028141528.1_15711 [gene=LOC114335488] [db_xref=GeneID:114335488] [protein=ejaculatory bulb-specific protein 3-like] [protein_id=XP_028141528.1] [location=complement(join(126458..126669,132825..133017))] [gbkey=CDS]	WCR_0_1_D WCR_0_5_D WCR_1_5_D	ejaculatory bulb-specific protein 3-like	XP_028141528.1	-1.47789	-4.43888	-2.96098	0.000706276	0.000379449	0.00281814	D	D	D	0	3	3	26.5812	9.543	1.22557	37.3498
LOC114335490	#N/A	>lcl|NW_021039809.1_cds_XP_028141531.1_15713 [gene=LOC114335490] [db_xref=GeneID:114335490] [protein=uncharacterized protein LOC114335490] [protein_id=XP_028141531.1] [location=join(249278..249470,268088..268275,341293..341518,349187..349389)] [gbkey=CDS]	WCR_0_1_D WCR_0_5_D WCR_1_5_D	uncharacterized LOC114335490	XP_028141531.1	-1.04511	-2.5471	-1.502	0.000379449	0.000379449	0.000379449	D	D	D	0	3	3	94.3302	45.7133	16.1397	156.183
LOC114335620	#N/A	>lcl|NW_021039836.1_cds_XP_028141683.1_15853 [gene=LOC114335620] [db_xref=GeneID:114335620] [protein=uncharacterized protein LOC114335620] [protein_id=XP_028141683.1] [location=complement(join(113108..113608,121298..121300))] [gbkey=CDS]	WCR_0_1_D WCR_0_5_D WCR_1_5_D	uncharacterized LOC114335620	XP_028141683.1	-1.4989	-2.60711	-1.10822	0.000379449	0.000379449	0.000706276	D	D	D	0	3	3	200.964	71.1058	32.9836	305.053
LOC114335708	#N/A	>lcl|NW_021039851.1_cds_XP_028141791.1_15947 [gene=LOC114335708] [db_xref=GeneID:114335708] [protein=protein obstructor-E-like] [protein_id=XP_028141791.1] [location=join(73484..73541,81902..82093,113049..113240,126201..126393,149379..149392,155843..156054)] [gbkey=CDS]	WCR_0_1_D WCR_0_5_D WCR_1_5_D	protein obstructor-E-like	XP_028141791.1	-1.70661	-3.25947	-1.55287	0.000379449	0.000379449	0.000379449	D	D	D	0	3	3	1246.52	381.909	130.167	1758.6
LOC114335775	#N/A	>lcl|NW_021039870.1_cds_XP_028141868.1_16021 [gene=LOC114335775] [db_xref=GeneID:114335775] [protein=uncharacterized protein LOC114335775 isoform X1] [protein_id=XP_028141868.1] [location=join(116003..116017,116191..116550)] [gbkey=CDS]	WCR_0_1_D WCR_0_5_D WCR_1_5_D	uncharacterized LOC114335775, transcript variant X1	XP_028141868.1	-1.60873	-3.82828	-2.21955	0.00257309	0.00182774	0.0195199	D	D	D	0	3	3	17.4642	5.72628	1.22948	24.42
LOC114335831	#N/A	>lcl|NW_021039882.1_cds_XP_028141923.1_16075 [gene=LOC114335831] [db_xref=GeneID:114335831] [protein=kinesin-like protein Klp10A] [protein_id=XP_028141923.1] [location=join(371917..372010,372122..372268,376843..376949,377968..378162,388044..388353,395297..395529,397193..397412,398917..399131,402860..403231)] [gbkey=CDS]	WCR_0_1_D WCR_0_5_D WCR_1_5_D	kinesin-like protein Klp10A	XP_028141923.1	-1.58328	-2.91703	-1.33376	0.000379449	0.000379449	0.0147987	D	D	D	0	3	3	8.96499	2.99183	1.18696	13.1438
LOC114336101	#N/A	>lcl|NW_021039943.1_cds_XP_028142229.1_16345 [gene=LOC114336101] [db_xref=GeneID:114336101] [protein=alpha-tocopherol transfer protein-like] [protein_id=XP_028142229.1] [location=join(155080..155218,166415..166574,183881..184127,187869..187979,204650..204760)] [gbkey=CDS]	WCR_0_1_D WCR_0_5_D WCR_1_5_D	alpha-tocopherol transfer protein-like	XP_028142229.1	-1.35651	-2.74626	-1.38975	0.00372577	0.000379449	0.0142954	D	D	D	0	3	3	21.4937	8.39384	3.20334	33.0909
LOC114336276	#N/A	>lcl|NW_021039982.1_cds_XP_028142408.1_16504 [gene=LOC114336276] [db_xref=GeneID:114336276] [protein=zinc finger protein 235-like isoform X1] [protein_id=XP_028142408.1] [location=join(232658..232838,234394..234522,258999..259454,269347..270158)] [gbkey=CDS]	WCR_0_1_D WCR_0_5_D WCR_1_5_D	zinc finger protein 664-like, transcript variant X1	XP_028142408.1	-2.0865	-3.29148	-1.20498	0.000379449	0.000379449	0.0152794	D	D	D	0	3	3	13.6903	3.2234	1.39823	18.3119
LOC114336480	1	>lcl|NW_021040024.1_cds_XP_028142655.1_16723 [gene=LOC114336480] [db_xref=GeneID:114336480] [protein=uncharacterized protein LOC114336480] [protein_id=XP_028142655.1] [location=complement(join(183667..183684,200450..200514,208965..209076,212185..212220,226105..226239,232127..232198))] [gbkey=CDS]	WCR_0_1_D WCR_0_5_D WCR_1_5_D	uncharacterized LOC114336480	XP_028142655.1	-2.20702	-6.04176	-3.83474	0.000379449	0.000379449	0.000379449	D	D	D	0	3	3	412.072	89.2469	6.25492	507.574
LOC114336712	#N/A	>lcl|NW_021040088.1_cds_XP_028142871.1_16918 [gene=LOC114336712] [db_xref=GeneID:114336712] [protein=glandular kallikrein, prostatic-like] [frame=3] [partial=5'] [exception=annotated by transcript or proteomic data] [protein_id=XP_028142871.1] [location=join(<296202..>296374,<297848..298062,315836..316104)] [gbkey=CDS]	WCR_0_1_D WCR_0_5_D WCR_1_5_D	glandular kallikrein, prostatic-like	XP_028142871.1	-1.1692	-2.30051	-1.13132	0.000706276	0.000379449	0.0167325	D	D	D	0	3	3	67.0463	29.8134	13.6098	110.47
LOC114336743	#N/A	>lcl|NW_021040096.1_cds_XP_028142912.1_16954 [gene=LOC114336743] [db_xref=GeneID:114336743] [protein=sialin-like isoform X1] [protein_id=XP_028142912.1] [location=join(28191..28231,48128..48296,77855..78088,106312..106486,113118..113375,127210..127486,135709..135829,142303..142479)] [gbkey=CDS]	WCR_0_1_D WCR_0_5_D WCR_1_5_D	sialin-like, transcript variant X3	XP_028142914.1	-1.0694	-3.60177	-2.53237	0.0115835	0.000379449	0.000379449	D	D	D	0	3	3	23.4856	11.1913	1.93447	36.6114
LOC114336752	#N/A	>lcl|NW_021038549.1_cds_XP_028142928.1_1820 [gene=LOC114336752] [db_xref=GeneID:114336752] [protein=chymotrypsin inhibitor Ani s 6-like] [protein_id=XP_028142928.1] [location=complement(join(1501733..1501935,1505970..1506033))] [gbkey=CDS]	WCR_0_1_D WCR_0_5_D WCR_1_5_D	chymotrypsin inhibitor Ani s 6-like	XP_028142928.1	-1.40138	-3.71597	-2.31459	0.000379449	0.000379449	0.000379449	D	D	D	0	3	3	131.572	49.8089	10.0126	191.393
LOC114336761	1	>lcl|NW_021038549.1_cds_XP_028142940.1_1823 [gene=LOC114336761] [db_xref=GeneID:114336761] [protein=chymotrypsin inhibitor Ani s 6-like] [protein_id=XP_028142940.1] [location=complement(join(1535774..1535973,1537171..1537234))] [gbkey=CDS]	WCR_0_1_D WCR_0_5_D WCR_1_5_D	chymotrypsin inhibitor Ani s 6-like	XP_028142940.1	-1.34982	-5.20522	-3.8554	0.000379449	0.000379449	0.000379449	D	D	D	0	3	3	436.223	171.149	11.8245	619.197
LOC114336858	#N/A	>lcl|NW_021040128.1_cds_XP_028143047.1_17073 [gene=LOC114336858] [db_xref=GeneID:114336858] [protein=cathepsin L-like proteinase] [protein_id=XP_028143047.1] [location=join(282802..282888,295361..295576)] [gbkey=CDS]	WCR_0_1_D WCR_0_5_D WCR_1_5_D	cathepsin L-like proteinase	XP_028143047.1	-1.99723	#NAME?	#NAME?	0.0196689	0.000379449	0.000379449	D	D	D	0	3	3	6.71741	1.68258	0	8.39999
LOC114337020	#N/A	>lcl|NW_021040161.1_cds_XP_028143203.1_17220 [gene=LOC114337020] [db_xref=GeneID:114337020] [protein=bifunctional methylenetetrahydrofolate dehydrogenase/cyclohydrolase, mitochondrial-like] [protein_id=XP_028143203.1] [location=join(90342..90345,96176..96421,110000..110122,110922..111067)] [gbkey=CDS]	WCR_0_1_D WCR_0_5_D WCR_1_5_D	bifunctional methylenetetrahydrofolate dehydrogenase/cyclohydrolase, mitochondrial-like	XP_028143203.1	-1.90344	-3.24896	-1.34552	0.000379449	0.000379449	0.000379449	D	D	D	0	3	3	79.8059	21.3326	8.3946	109.533
LOC114337089	1	>lcl|NW_021038549.1_cds_XP_028143278.1_1818 [gene=LOC114337089] [db_xref=GeneID:114337089] [protein=cysteine-rich venom protein 1-like isoform X2] [protein_id=XP_028143278.1] [location=complement(join(1476020..1476210,1487905..1487986))] [gbkey=CDS]	WCR_0_1_D WCR_0_5_D WCR_1_5_D	venom serine protease inhibitor-like, transcript variant X2	XP_028143278.1	-1.47891	-6.45513	-4.97622	0.000379449	0.000379449	0.000379449	D	D	D	0	3	3	311.579	111.782	3.55123	426.912
LOC114337102	#N/A	>lcl|NW_021038549.1_cds_XP_028143291.1_1821 [gene=LOC114337102] [db_xref=GeneID:114337102] [protein=inducible metalloproteinase inhibitor protein isoform X1] [protein_id=XP_028143291.1] [location=complement(join(1509705..1509907,1518536..1518751,1524227..1524290))] [gbkey=CDS]	WCR_0_1_D WCR_0_5_D WCR_1_5_D	inducible metalloproteinase inhibitor protein, transcript variant X1	XP_028143291.1	-1.35466	-3.71079	-2.35613	0.000379449	0.000379449	0.000379449	D	D	D	0	3	3	442.219	172.919	33.7737	648.912
LOC114337121	#N/A	#N/A	WCR_0_1_D WCR_0_5_D WCR_1_5_D	uncharacterized LOC114337121	#N/A	-1.11232	-4.42088	-3.30856	0.00233583	0.000379449	0.000379449	D	D	D	0	3	3	61.0815	28.2532	2.85163	92.1863
LOC114337262	#N/A	>lcl|NW_021040217.1_cds_XP_028143475.1_17461 [gene=LOC114337262] [db_xref=GeneID:114337262] [protein=nose resistant to fluoxetine protein 6-like] [protein_id=XP_028143475.1] [location=complement(join(216802..216807,225096..225246,233199..233392,243805..243973,248777..248943,254869..255169,266543..266781,296604..296749,327032..327104))] [gbkey=CDS]	WCR_0_1_D WCR_0_5_D WCR_1_5_D	nose resistant to fluoxetine protein 6-like	XP_028143475.1	-1.22966	-3.2397	-2.01005	0.011052	0.000379449	0.00818236	D	D	D	0	3	3	8.53527	3.63961	0.903588	13.0785
LOC114337334	#N/A	>lcl|NW_021040241.1_cds_XP_028143543.1_17522 [gene=LOC114337334] [db_xref=GeneID:114337334] [protein=UDP-glucuronosyltransferase 2B9-like] [protein_id=XP_028143543.1] [location=join(6887..7106,19691..20122,20349..20521,22005..22224,33472..33691,37554..37839)] [gbkey=CDS]	WCR_0_1_D WCR_0_5_D WCR_1_5_D	UDP-glucuronosyltransferase 2B9-like	XP_028143543.1	-1.92683	-3.2121	-1.28527	0.000379449	0.000379449	0.00156449	D	D	D	0	3	3	64.6651	17.0073	6.97801	88.6504
LOC114337381	1	>lcl|NW_021038550.1_cds_XP_028143602.1_1849 [gene=LOC114337381] [db_xref=GeneID:114337381] [protein=58 kDa phosphoprotein-like] [protein_id=XP_028143602.1] [location=complement(join(1052600..1052875,1058454..1058501))] [gbkey=CDS]	WCR_0_1_D WCR_0_5_D WCR_1_5_D	58 kDa phosphoprotein-like	XP_028143602.1	-1.5894	-5.125	-3.5356	0.000379449	0.000379449	0.000379449	D	D	D	0	3	3	433.103	143.924	12.4112	589.438
LOC114337391	1	>lcl|NW_021038550.1_cds_XP_028143612.1_1848 [gene=LOC114337391] [db_xref=GeneID:114337391] [protein=glycine-rich protein 5-like] [protein_id=XP_028143612.1] [location=complement(join(1037485..1037691,1046582..1046629))] [gbkey=CDS]	WCR_0_1_D WCR_0_5_D WCR_1_5_D	glycine-rich protein 5-like	XP_028143612.1	-1.54217	-4.4495	-2.90733	0.030928	0.00372577	0.0232657	D	D	D	0	3	3	86.5488	29.7181	3.9612	120.228
LOC114337434	#N/A	>lcl|NW_021040266.1_cds_XP_028143655.1_17622 [gene=LOC114337434] [db_xref=GeneID:114337434] [protein=ejaculatory bulb-specific protein 3-like] [protein_id=XP_028143655.1] [location=complement(join(50182..50384,65816..66017))] [gbkey=CDS]	WCR_0_1_D WCR_0_5_D WCR_1_5_D	ejaculatory bulb-specific protein 3-like	XP_028143655.1	-1.0335	-2.71287	-1.67937	0.000379449	0.000379449	0.000379449	D	D	D	0	3	3	276.994	135.318	42.249	454.561
LOC114337453	#N/A	>lcl|NW_021040269.1_cds_XP_028143682.1_17646 [gene=LOC114337453] [db_xref=GeneID:114337453] [protein=carboxypeptidase E-like isoform X1] [partial=5'] [exception=annotated by transcript or proteomic data] [protein_id=XP_028143682.1] [location=complement(join(159291..159422,162903..163057,164525..>164654))] [gbkey=CDS]	WCR_0_1_D WCR_0_5_D WCR_1_5_D	carboxypeptidase E-like, transcript variant X1	XP_028143682.1	-1.44811	-2.48345	-1.03534	0.000379449	0.000379449	0.000379449	D	D	D	0	3	3	259.859	95.2388	46.4671	401.565
LOC114337457	#N/A	>lcl|NW_021040269.1_cds_XP_028143698.1_17642 [gene=LOC114337457] [db_xref=GeneID:114337457] [protein=short neuropeptide F-like] [partial=5'] [exception=annotated by transcript or proteomic data] [protein_id=XP_028143698.1] [location=join(<16539..16607,27698..27733)] [gbkey=CDS]	WCR_0_1_D WCR_0_5_D WCR_1_5_D	short neuropeptide F-like	XP_028143698.1	-1.4238	-2.99442	-1.57062	0.00209044	0.000379449	0.0101797	D	D	D	0	3	3	96.1856	35.8512	12.0698	144.107
LOC114337469	#N/A	>lcl|NW_021040274.1_cds_XP_028143712.1_17671 [gene=LOC114337469] [db_xref=GeneID:114337469] [protein=venom serine carboxypeptidase-like] [protein_id=XP_028143712.1] [location=complement(join(277195..277766,280050..280466,290019..290430))] [gbkey=CDS]	WCR_0_1_D WCR_0_5_D WCR_1_5_D	venom serine carboxypeptidase-like	XP_028143712.1	-1.05477	-2.97119	-1.91642	0.000379449	0.000379449	0.000379449	D	D	D	0	3	3	1399.34	673.603	178.445	2251.39
LOC114337604	#N/A	>lcl|NW_021040310.1_cds_XP_028143896.1_17831 [gene=LOC114337604] [db_xref=GeneID:114337604] [protein=cathepsin L-like proteinase] [protein_id=XP_028143896.1] [location=complement(join(191558..191805,193500..193776,194854..195186,195769..195859,200337..200482))] [gbkey=CDS]	WCR_0_1_D WCR_0_5_D WCR_1_5_D	cathepsin L-like proteinase	XP_028143896.1	-1.32928	-2.62281	-1.29352	0.000379449	0.000379449	0.000379449	D	D	D	0	3	3	7457.89	2967.98	1210.8	11636.7
LOC114337700	#N/A	>lcl|NW_021040347.1_cds_XP_028144014.1_17927 [gene=LOC114337700] [db_xref=GeneID:114337700] [protein=nephrin-like] [protein_id=XP_028144014.1] [location=join(5109..5184,21100..21237,39791..39940,51841..51888,71991..72092,78616..78773)] [gbkey=CDS]	WCR_0_1_D WCR_0_5_D WCR_1_5_D	nephrin-like	XP_028144014.1	-1.12041	-2.94612	-1.82571	0.0337265	0.00182774	0.0198043	D	D	D	0	3	3	10.4046	4.78573	1.35006	16.5404
LOC114337813	#N/A	>lcl|NW_021040372.1_cds_XP_028144151.1_18051 [gene=LOC114337813] [db_xref=GeneID:114337813] [protein=inducible metalloproteinase inhibitor protein-like] [protein_id=XP_028144151.1] [location=join(187753..187879,201721..201953)] [gbkey=CDS]	WCR_0_1_D WCR_0_5_D WCR_1_5_D	inducible metalloproteinase inhibitor protein-like	XP_028144151.1	-1.06253	-2.28969	-1.22716	0.000379449	0.000379449	0.000379449	D	D	D	0	3	3	292.422	140.009	59.8061	492.237
LOC114337905	1	>lcl|NW_021040407.1_cds_XP_028144282.1_18165 [gene=LOC114337905] [db_xref=GeneID:114337905] [protein=lipase member H-like isoform X1] [protein_id=XP_028144282.1] [location=join(192879..192933,199985..200096,200172..200320,205151..205399,210211..210432,221690..221827,224435..224457)] [gbkey=CDS]	WCR_0_1_D WCR_0_5_D WCR_1_5_D	lipase member H-like, transcript variant X2	XP_028144283.1	-1.25553	-4.81252	-3.55699	0.000379449	0.000379449	0.000379449	D	D	D	0	3	3	165.6	69.3598	5.89313	240.853
LOC114337922	#N/A	>lcl|NW_021040410.1_cds_XP_028144300.1_18182 [gene=LOC114337922] [db_xref=GeneID:114337922] [protein=uncharacterized protein LOC114337922] [protein_id=XP_028144300.1] [location=join(149523..149758,149815..149892,159183..159645)] [gbkey=CDS]	WCR_0_1_D WCR_0_5_D WCR_1_5_D	uncharacterized LOC114337922	XP_028144300.1	-1.35706	-2.48856	-1.1315	0.000379449	0.000379449	0.000379449	D	D	D	0	3	3	1296.54	506.139	231.022	2033.7
LOC114338015	#N/A	>lcl|NW_021038551.1_cds_XP_028144411.1_1936 [gene=LOC114338015] [db_xref=GeneID:114338015] [protein=probable chitinase 10 isoform X3] [protein_id=XP_028144411.1] [location=complement(join(830616..830638,841050..841286,850440..850463,871422..871586,884636..884869,901191..901242))] [gbkey=CDS]	WCR_0_1_D WCR_0_5_D WCR_1_5_D	probable chitinase 10, transcript variant X3	XP_028144411.1	-1.01535	-2.17867	-1.16331	0.000379449	0.000379449	0.000379449	D	D	D	0	3	3	584.832	289.32	129.178	1003.33
LOC114338036	#N/A	>lcl|NW_021038551.1_cds_XP_028144429.1_1939 [gene=LOC114338036] [db_xref=GeneID:114338036] [protein=uncharacterized protein LOC114338036 isoform X2] [protein_id=XP_028144429.1] [location=complement(join(915101..915135,929419..929580,942227..942265,942648..942692,943115..943312,947506..947553,947606..947612))] [gbkey=CDS]	WCR_0_1_D WCR_0_5_D WCR_1_5_D	uncharacterized LOC114338036, transcript variant X2	XP_028144429.1	-1.13221	-2.59756	-1.46535	0.000706276	0.000379449	0.000379449	D	D	D	0	3	3	73.8772	33.704	12.2058	119.787
LOC114338327	1	>lcl|NW_021040521.1_cds_XP_028144714.1_18550 [gene=LOC114338327] [db_xref=GeneID:114338327] [protein=facilitated trehalose transporter Tret1-like] [protein_id=XP_028144714.1] [location=join(72399..72483,75724..77045)] [gbkey=CDS]	WCR_0_1_D WCR_0_5_D WCR_1_5_D	facilitated trehalose transporter Tret1-like	XP_028144714.1	-2.13885	-4.79519	-2.65633	0.000379449	0.000379449	0.000379449	D	D	D	0	3	3	165.164	37.5023	5.94869	208.615
LOC114338331	#N/A	>lcl|NW_021040521.1_cds_XP_028144719.1_18556 [gene=LOC114338331] [db_xref=GeneID:114338331] [protein=facilitated trehalose transporter Tret1-like isoform X1] [protein_id=XP_028144719.1] [location=join(159594..159681,163867..165161,165463..165489)] [gbkey=CDS]	WCR_0_1_D WCR_0_5_D WCR_1_5_D	facilitated trehalose transporter Tret1-like, transcript variant X1	XP_028144719.1	-1.05125	-2.36603	-1.31478	0.00233583	0.000379449	0.00281814	D	D	D	0	3	3	28.0163	13.5193	5.43457	46.9702
LOC114338664	#N/A	>lcl|NW_021040622.1_cds_XP_028145068.1_18861 [gene=LOC114338664] [db_xref=GeneID:114338664] [protein=fatty acyl-CoA reductase wat-like] [protein_id=XP_028145068.1] [location=join(124448..124639,136753..137001,162929..163074,173928..174037,175031..175232,177688..177927,187642..187899,191559..191652)] [gbkey=CDS]	WCR_0_1_D WCR_0_5_D WCR_1_5_D	fatty acyl-CoA reductase wat-like, transcript variant X1	XP_028145068.1	-1.26562	-2.31751	-1.05188	0.000379449	0.000379449	0.000379449	D	D	D	0	3	3	60.4313	25.1346	12.1234	97.6893
LOC114338729	1	>lcl|NW_021040634.1_cds_XP_028145145.1_18927 [gene=LOC114338729] [db_xref=GeneID:114338729] [protein=uncharacterized protein LOC114338729] [protein_id=XP_028145145.1] [location=complement(248797..249102)] [gbkey=CDS]	WCR_0_1_D WCR_0_5_D WCR_1_5_D	uncharacterized LOC114338729	XP_028145145.1	-2.62328	-6.59134	-3.96806	0.000379449	0.000379449	0.000379449	D	D	D	0	3	3	277.723	45.074	2.88019	325.677
LOC114338831	#N/A	>lcl|NW_021040657.1_cds_XP_028145244.1_19017 [gene=LOC114338831] [db_xref=GeneID:114338831] [protein=uncharacterized protein LOC114338831 isoform X1] [protein_id=XP_028145244.1] [location=join(154177..154348,164991..165140,166187..166348,175992..176177,184468..184695,205725..205942,218641..218721)] [gbkey=CDS]	WCR_0_1_D WCR_0_5_D WCR_1_5_D	uncharacterized LOC114338831, transcript variant X1	XP_028145244.1	-1.37617	-3.18269	-1.80652	0.000379449	0.000379449	0.000379449	D	D	D	0	3	3	17.4947	6.73966	1.92673	26.1611
LOC114338877	#N/A	>lcl|NW_021040673.1_cds_XP_028145309.1_19075 [gene=LOC114338877] [db_xref=GeneID:114338877] [protein=uncharacterized protein LOC114338877] [partial=5'] [protein_id=XP_028145309.1] [location=complement(join(262362..262541,263266..263442,263499..263675,264388..>264516))] [gbkey=CDS]	WCR_0_1_D WCR_0_5_D WCR_1_5_D	uncharacterized LOC114338877	XP_028145309.1	-1.40749	-2.66061	-1.25312	0.00182774	0.000379449	0.00982836	D	D	D	0	3	3	46.9408	17.6951	7.42384	72.0597
LOC114338939	#N/A	>lcl|NW_021040698.1_cds_XP_028145362.1_19120 [gene=LOC114338939] [db_xref=GeneID:114338939] [protein=dormancy-associated protein 2-like] [protein_id=XP_028145362.1] [location=complement(join(70061..70345,71402..71410))] [gbkey=CDS]	WCR_0_1_D WCR_0_5_D WCR_1_5_D	dormancy-associated protein 2-like	XP_028145362.1	-1.71627	-3.72805	-2.01178	0.000379449	0.000379449	0.000379449	D	D	D	0	3	3	2900.62	882.756	218.894	4002.27
LOC114339072	1	>lcl|NW_021040736.1_cds_XP_028145500.1_19244 [gene=LOC114339072] [db_xref=GeneID:114339072] [protein=threonine-rich protein-like] [protein_id=XP_028145500.1] [location=complement(join(184247..184464,185771..185896,191587..191644))] [gbkey=CDS]	WCR_0_1_D WCR_0_5_D WCR_1_5_D	threonine-rich protein-like	XP_028145500.1	-2.26554	-5.2051	-2.93956	0.000379449	0.00565041	0.0183291	D	D	D	0	3	3	48.378	10.0613	1.31146	59.7508
LOC114339254	#N/A	>lcl|NW_021040803.1_cds_XP_028145682.1_19403 [gene=LOC114339254] [db_xref=GeneID:114339254] [protein=uncharacterized protein LOC114339254] [protein_id=XP_028145682.1] [location=complement(join(130339..130365,145440..145548,171762..171960,178194..178229,246048..246138))] [gbkey=CDS]	WCR_0_1_D WCR_0_5_D WCR_1_5_D	uncharacterized LOC114339254	XP_028145682.1	-1.12228	-2.90653	-1.78424	0.00209044	0.000379449	0.00182774	D	D	D	0	3	3	31.6319	14.5306	4.21865	50.3812
LOC114339429	#N/A	>lcl|NW_021040857.1_cds_XP_028145886.1_19586 [gene=LOC114339429] [db_xref=GeneID:114339429] [protein=zinc finger protein 845-like isoform X1] [protein_id=XP_028145886.1] [location=join(6164..6290,18073..18198,21809..23679)] [gbkey=CDS]	WCR_0_1_D WCR_0_5_D WCR_1_5_D	zinc finger protein 91-like, transcript variant X1	XP_028145886.1	-2.01352	-4.07287	-2.05935	0.000379449	0.000379449	0.000379449	D	D	D	0	3	3	16.7504	4.14853	0.995333	21.8943
LOC114339478	#N/A	>lcl|NW_021038556.1_cds_XP_028145944.1_2099 [gene=LOC114339478] [db_xref=GeneID:114339478] [protein=mesoderm induction early response protein 1-like] [protein_id=XP_028145944.1] [location=complement(join(1346602..1346763,1355476..1356324))] [gbkey=CDS]	WCR_0_1_D WCR_0_5_D WCR_1_5_D	mesoderm induction early response protein 1-like	XP_028145944.1	-1.04743	-3.08503	-2.0376	0.00209044	0.000379449	0.000379449	D	D	D	0	3	3	23.4465	11.3441	2.76306	37.5537
LOC114339811	#N/A	>lcl|NW_021040991.1_cds_XP_028146297.1_19955 [gene=LOC114339811] [db_xref=GeneID:114339811] [protein=uncharacterized protein LOC114339811 isoform X2] [protein_id=XP_028146297.1] [location=complement(join(180304..180458,206890..206995,213429..213491))] [gbkey=CDS]	WCR_0_1_D WCR_0_5_D WCR_1_5_D	uncharacterized LOC114339811, transcript variant X2	XP_028146297.1	-1.06432	-3.43164	-2.36732	0.000379449	0.000379449	0.000379449	D	D	D	0	3	3	258.362	123.548	23.9442	405.854
LOC114339812	#N/A	>lcl|NW_021038558.1_cds_XP_028146299.1_2133 [gene=LOC114339812] [db_xref=GeneID:114339812] [protein=tyramine beta-hydroxylase] [protein_id=XP_028146299.1] [location=join(457001..457064,464922..465136,465190..465336,469808..470074,470174..470371,479786..479870,479965..480131,480501..480686,481867..482054,485571..485808)] [gbkey=CDS]	WCR_0_1_D WCR_0_5_D WCR_1_5_D	tyramine beta-hydroxylase	XP_028146299.1	-1.07788	-3.28522	-2.20734	0.0108812	0.000379449	0.00233583	D	D	D	0	3	3	8.1491	3.86043	0.835911	12.8454
LOC114339814	#N/A	>lcl|NW_021040991.1_cds_XP_028146298.1_19954 [gene=LOC114339814] [db_xref=GeneID:114339814] [protein=uncharacterized protein LOC114339814] [partial=3'] [protein_id=XP_028146298.1] [location=complement(join(<158836..159006,161540..161599))] [gbkey=CDS]	WCR_0_1_D WCR_0_5_D WCR_1_5_D	uncharacterized LOC114339814	XP_028146298.1	-1.29731	-3.93091	-2.6336	0.0101797	0.00100877	0.0120819	D	D	D	0	3	3	97.1122	39.5133	6.36725	142.993
LOC114339815	#N/A	#N/A	WCR_0_1_D WCR_0_5_D WCR_1_5_D	uncharacterized LOC114339815	#N/A	-1.48668	-4.24689	-2.76021	0.00100877	0.000379449	0.00416692	D	D	D	0	3	3	67.4039	24.0519	3.55013	95.0059
LOC114340027	#N/A	>lcl|NW_021041074.1_cds_XP_028146538.1_20164 [gene=LOC114340027] [db_xref=GeneID:114340027] [protein=1,5-anhydro-D-fructose reductase-like] [protein_id=XP_028146538.1] [location=complement(join(12325..12361,14708..14971,17247..17491,19056..19403,41382..41441))] [gbkey=CDS]	WCR_0_1_D WCR_0_5_D WCR_1_5_D	1,5-anhydro-D-fructose reductase-like	XP_028146538.1	-1.03707	-2.26952	-1.23246	0.000379449	0.000379449	0.000379449	D	D	D	0	3	3	584.221	284.701	121.166	990.088
LOC114340062	1	>lcl|NW_021041088.1_cds_XP_028146586.1_20206 [gene=LOC114340062] [db_xref=GeneID:114340062] [protein=uncharacterized protein LOC114340062] [protein_id=XP_028146586.1] [location=complement(join(20196..20379,23636..23751))] [gbkey=CDS]	WCR_0_1_D WCR_0_5_D WCR_1_5_D	uncharacterized LOC114340062	XP_028146586.1	-2.70866	-8.38246	-5.6738	0.000379449	0.000379449	0.000379449	D	D	D	0	3	3	1841.8	281.743	5.51911	2129.06
LOC114340065	1	>lcl|NW_021041088.1_cds_XP_028146590.1_20215 [gene=LOC114340065] [db_xref=GeneID:114340065] [protein=uncharacterized protein LOC114340065 isoform X2] [protein_id=XP_028146590.1] [location=join(80186..80304,127517..127889)] [gbkey=CDS]	WCR_0_1_D WCR_0_5_D WCR_1_5_D	uncharacterized LOC114340065, transcript variant X2	XP_028146590.1	-2.89235	-5.94223	-3.04989	0.000379449	0.000379449	0.000379449	D	D	D	0	3	3	1995.01	268.697	32.4456	2296.15
LOC114340068	1	>lcl|NW_021041088.1_cds_XP_028146596.1_20209 [gene=LOC114340068] [db_xref=GeneID:114340068] [protein=uncharacterized protein LOC114340068] [protein_id=XP_028146596.1] [location=join(44982..45100,46336..46708)] [gbkey=CDS]	WCR_0_1_D WCR_0_5_D WCR_1_5_D	uncharacterized LOC114340068	XP_028146596.1	-3.33014	-7.70057	-4.37043	0.000379449	0.00459847	0.00459847	D	D	D	0	3	3	157.048	15.6157	0.75497	173.419
LOC114340204	#N/A	>lcl|NW_021041134.1_cds_XP_028146723.1_20330 [gene=LOC114340204] [db_xref=GeneID:114340204] [protein=uncharacterized protein LOC114340204] [frame=3] [partial=5'] [protein_id=XP_028146723.1] [location=complement(join(171994..172178,198062..>198232))] [gbkey=CDS]	WCR_0_1_D WCR_0_5_D WCR_1_5_D	uncharacterized LOC114340204	XP_028146723.1	-1.34158	-3.03707	-1.69548	0.000379449	0.000379449	0.000379449	D	D	D	0	3	3	381.96	150.717	46.5339	579.211
LOC114340372	#N/A	>lcl|NW_021041204.1_cds_XP_028146911.1_20497 [gene=LOC114340372] [db_xref=GeneID:114340372] [protein=phosphatidylcholine translocator ABCB4-like] [partial=3'] [protein_id=XP_028146911.1] [location=join(90890..90945,91016..91076,93969..94265,107687..107787,108145..108334,121423..121834,128633..128805,129643..129867,133509..133634,145322..145579,155532..155636,156391..156552,158081..158284,183301..…	WCR_0_1_D WCR_0_5_D WCR_1_5_D	phosphatidylcholine translocator ABCB4-like	XP_028146911.1	-1.10638	-3.23454	-2.12816	0.0274433	0.000706276	0.0141205	D	D	D	0	3	3	2.9968	1.39189	0.318394	4.70708
LOC114340377	#N/A	>lcl|NW_021041207.1_cds_XP_028146917.1_20502 [gene=LOC114340377] [db_xref=GeneID:114340377] [protein=aromatic-L-amino-acid decarboxylase-like isoform X1] [protein_id=XP_028146917.1] [location=join(45445..45759,54994..55045,55098..55168,55372..55608,56516..56791,57088..57351,58632..58797,59039..59109,61583..61791,64343..64426,66051..66207)] [gbkey=CDS]	WCR_0_1_D WCR_0_5_D WCR_1_5_D	aromatic-L-amino-acid decarboxylase-like, transcript variant X1	XP_028146917.1	-1.50042	-2.95957	-1.45915	0.000379449	0.000379449	0.0117508	D	D	D	0	3	3	5.7855	2.04489	0.743743	8.57413
LOC114340401	#N/A	>lcl|NW_021041215.1_cds_XP_028146936.1_20523 [gene=LOC114340401] [db_xref=GeneID:114340401] [protein=farnesyl pyrophosphate synthase-like] [partial=3'] [protein_id=XP_028146936.1] [location=join(185645..185760,201984..202275,203929..204339,205456..205515,207475..>207885)] [gbkey=CDS]	WCR_0_1_D WCR_0_5_D WCR_1_5_D	farnesyl pyrophosphate synthase-like	XP_028146936.1	-1.8815	-3.29523	-1.41373	0.000379449	0.000379449	0.000379449	D	D	D	0	3	3	82.8231	22.4784	8.43703	113.739
LOC114340462	#N/A	>lcl|NW_021041237.1_cds_XP_028147008.1_20583 [gene=LOC114340462] [db_xref=GeneID:114340462] [protein=alpha-tocopherol transfer protein-like] [protein_id=XP_028147008.1] [location=complement(join(175481..175629,182136..182238,182336..182446,183767..184019,188685..188844,195168..195306))] [gbkey=CDS]	WCR_0_1_D WCR_0_5_D WCR_1_5_D	alpha-tocopherol transfer protein-like	XP_028147008.1	-2.29968	-3.37444	-1.07477	0.000379449	0.000379449	0.0485096	D	D	D	0	3	3	34.5751	7.02251	3.33392	44.9315
LOC114340562	#N/A	>lcl|NW_021041281.1_cds_XP_028147120.1_20680 [gene=LOC114340562] [db_xref=GeneID:114340562] [protein=proton-coupled amino acid transporter-like protein CG1139 isoform X1] [protein_id=XP_028147120.1] [location=join(117054..117073,123781..123849,132101..132251,138623..138744,156590..156950,172553..172731,176320..176504,188156..188332,193003..193085)] [gbkey=CDS]	WCR_0_1_D WCR_0_5_D WCR_1_5_D	proton-coupled amino acid transporter-like protein CG1139, transcript variant X3	XP_028147122.1	-1.35724	-2.38047	-1.02322	0.000379449	0.000379449	0.00182774	D	D	D	0	3	3	123.471	48.1942	23.7123	195.377
LOC114340609	#N/A	>lcl|NW_021038560.1_cds_XP_028147187.1_2225 [gene=LOC114340609] [db_xref=GeneID:114340609] [protein=histone acetyltransferase KAT2A-like] [protein_id=XP_028147187.1] [location=join(2799809..2800024,2805969..2806062,2806752..2806897,2809372..2809643,2813057..2813361,2820972..2821213,2822100..2822308,2828036..2828256,2828886..2829122,2834652..2834797,2837904..2837994,2848647..2848840)] [gbkey=CDS]	WCR_0_1_D WCR_0_5_D WCR_1_5_D	histone acetyltransferase KAT2A-like	XP_028147187.1	-1.58971	-2.59564	-1.00593	0.000379449	0.000379449	0.0165868	D	D	D	0	3	3	13.6949	4.54996	2.26565	20.5105
LOC114340893	1	>lcl|NW_021041430.1_cds_XP_028147471.1_20996 [gene=LOC114340893] [db_xref=GeneID:114340893] [protein=uncharacterized protein LOC114340893] [protein_id=XP_028147471.1] [location=complement(join(1043..1411,4240..4284))] [gbkey=CDS]	WCR_0_1_D WCR_0_5_D WCR_1_5_D	uncharacterized LOC114340893	XP_028147471.1	-2.0089	-4.5441	-2.5352	0.000379449	0.000379449	0.000379449	D	D	D	0	3	3	520.215	129.254	22.2983	671.767
LOC114340916	#N/A	>lcl|NW_021041444.1_cds_XP_028147491.1_21014 [gene=LOC114340916] [db_xref=GeneID:114340916] [protein=cytochrome P450 4d1-like] [protein_id=XP_028147491.1] [location=join(44162..44345,66260..66445,100581..100951,112498..112566,133305..133476,136339..136637)] [gbkey=CDS]	WCR_0_1_D WCR_0_5_D WCR_1_5_D	cytochrome P450 4d1-like	XP_028147491.1	-1.72022	-2.75044	-1.03021	0.000379449	0.000379449	0.0484021	D	D	D	0	3	3	20.2009	6.13101	3.00197	29.3339
LOC114341005	#N/A	>lcl|NW_021041480.1_cds_XP_028147592.1_21102 [gene=LOC114341005] [db_xref=GeneID:114341005] [protein=E3 ubiquitin-protein ligase MYCBP2-like isoform X2] [protein_id=XP_028147592.1] [location=complement(join(37388..37503,40609..40876,42575..42784,44556..44663,45236..45421,49747..49986,60677..60846,67699..67882,70864..71092,88010..88158,90155..90421,91665..92032,94761..94878,99041..99361,104931..10…	WCR_0_1_D WCR_0_5_D WCR_1_5_D	E3 ubiquitin-protein ligase MYCBP2-like, transcript variant X3	XP_028147593.1	-1.07805	-2.54655	-1.46849	0.00129651	0.000379449	0.000706276	D	D	D	0	3	3	3.51571	1.66528	0.601764	5.78275
LOC114341431	#N/A	>lcl|NW_021038564.1_cds_XP_028148033.1_2304 [gene=LOC114341431] [db_xref=GeneID:114341431] [protein=ionotropic receptor 25a] [protein_id=XP_028148033.1] [location=complement(join(2197871..2198021,2198127..2198336,2203371..2203703,2204357..2204746,2227659..2228041,2230129..2230359,2237021..2237141,2239395..2239604,2242645..2242843,2254152..2254434))] [gbkey=CDS]	WCR_0_1_D WCR_0_5_D WCR_1_5_D	ionotropic receptor 25a	XP_028148033.1	-1.01245	-2.74656	-1.73412	0.0204315	0.000379449	0.00565041	D	D	D	0	3	3	4.38488	2.1736	0.65337	7.21185
LOC114341445	#N/A	>lcl|NW_021041679.1_cds_XP_028148047.1_21510 [gene=LOC114341445] [db_xref=GeneID:114341445] [protein=protein yellow] [partial=5'] [protein_id=XP_028148047.1] [location=<6588..7673] [gbkey=CDS]	WCR_0_1_D WCR_0_5_D WCR_1_5_D	protein yellow	XP_028148047.1	-2.03497	-3.61621	-1.58124	0.000379449	0.000379449	0.000379449	D	D	D	0	3	3	287.415	70.1333	23.4381	380.986
LOC114341582	#N/A	>lcl|NW_021041752.1_cds_XP_028148190.1_21637 [gene=LOC114341582] [db_xref=GeneID:114341582] [protein=polygalacturonase-like] [protein_id=XP_028148190.1] [location=complement(join(25531..25787,28686..29013,38382..38596,72140..72364,104062..104128))] [gbkey=CDS]	WCR_0_1_D WCR_0_5_D WCR_1_5_D	polygalacturonase-like	XP_028148190.1	-1.08153	-2.09643	-1.0149	0.000379449	0.000379449	0.000379449	D	D	D	0	3	3	186.359	88.0598	43.5775	317.996
LOC114341590	#N/A	>lcl|NW_021041755.1_cds_XP_028148196.1_21643 [gene=LOC114341590] [db_xref=GeneID:114341590] [protein=probable ATP-dependent RNA helicase ddx42] [frame=2] [partial=5'] [exception=annotated by transcript or proteomic data] [protein_id=XP_028148196.1] [location=complement(151709..>151916)] [gbkey=CDS]	WCR_0_1_D WCR_0_5_D WCR_1_5_D	probable ATP-dependent RNA helicase ddx42	XP_028148196.1	-1.32296	-2.41603	-1.09307	0.000379449	0.000379449	0.000379449	D	D	D	0	3	3	227.612	90.9796	42.6479	361.239
LOC114341597	#N/A	>lcl|NW_021041760.1_cds_XP_028148204.1_21651 [gene=LOC114341597] [db_xref=GeneID:114341597] [protein=uncharacterized protein LOC114341597] [protein_id=XP_028148204.1] [location=join(114271..114355,124845..125119,128311..128346,159190..159513)] [gbkey=CDS]	WCR_0_1_D WCR_0_5_D WCR_1_5_D	uncharacterized LOC114341597	XP_028148204.1	-1.67013	-4.22713	-2.557	0.000379449	0.000379449	0.000379449	D	D	D	0	3	3	161.482	50.7416	8.62246	220.846
LOC114341622	#N/A	>lcl|NW_021041771.1_cds_XP_028148233.1_21676 [gene=LOC114341622] [db_xref=GeneID:114341622] [protein=fork head domain transcription factor slp2-like] [protein_id=XP_028148233.1] [location=complement(join(69683..70143,70965..71496))] [gbkey=CDS]	WCR_0_1_D WCR_0_5_D WCR_1_5_D	fork head domain transcription factor slp2-like	XP_028148233.1	-1.06923	-3.03071	-1.96148	0.0281466	0.00100877	0.0112284	D	D	D	0	3	3	4.89236	2.33156	0.598663	7.82258
LOC114341658	#N/A	>lcl|NW_021041796.1_cds_XP_028148266.1_21703 [gene=LOC114341658] [db_xref=GeneID:114341658] [protein=uncharacterized protein LOC114341658] [protein_id=XP_028148266.1] [location=complement(join(21548..21795,55645..55675))] [gbkey=CDS]	WCR_0_1_D WCR_0_5_D WCR_1_5_D	uncharacterized LOC114341658	XP_028148266.1	-1.3913	-3.39462	-2.00333	0.0107105	0.00156449	0.0220476	D	D	D	0	3	3	22.3898	8.5355	2.12896	33.0543
LOC114341670	#N/A	>lcl|NW_021041805.1_cds_XP_028148277.1_21714 [gene=LOC114341670] [db_xref=GeneID:114341670] [protein=uncharacterized protein LOC114341670] [protein_id=XP_028148277.1] [location=complement(join(120672..121156,121776..121815))] [gbkey=CDS]	WCR_0_1_D WCR_0_5_D WCR_1_5_D	uncharacterized LOC114341670	XP_028148277.1	-1.59554	-3.54612	-1.95058	0.0035009	0.000379449	0.00929497	D	D	D	0	3	3	38.437	12.7187	3.29049	54.4462
LOC114341672	#N/A	>lcl|NW_021041806.1_cds_XP_028148279.1_21717 [gene=LOC114341672] [db_xref=GeneID:114341672] [protein=uncharacterized protein LOC114341672 isoform X1] [protein_id=XP_028148279.1] [location=complement(join(108178..108345,131221..131361,149180..149305))] [gbkey=CDS]	WCR_0_1_D WCR_0_5_D WCR_1_5_D	uncharacterized LOC114341672, transcript variant X1	XP_028148279.1	-1.39471	-2.5732	-1.17849	0.000706276	0.000379449	0.0401814	D	D	D	0	3	3	35.5735	13.5294	5.97747	55.0804
LOC114341733	#N/A	>lcl|NW_021041837.1_cds_XP_028148348.1_21776 [gene=LOC114341733] [db_xref=GeneID:114341733] [protein=uncharacterized protein LOC114341733] [protein_id=XP_028148348.1] [location=join(68766..68870,118981..119112,151577..151852)] [gbkey=CDS]	WCR_0_1_D WCR_0_5_D WCR_1_5_D	uncharacterized LOC114341733	XP_028148348.1	-1.33071	-2.54608	-1.21537	0.000379449	0.000379449	0.0115835	D	D	D	0	3	3	45.5321	18.1023	7.796	71.4304
LOC114341771	#N/A	>lcl|NW_021041856.1_cds_XP_028148381.1_21805 [gene=LOC114341771] [db_xref=GeneID:114341771] [protein=pleckstrin homology-like domain family B member 1] [protein_id=XP_028148381.1] [location=complement(join(60506..60711,61687..61870,62597..62607,62708..62774))] [gbkey=CDS]	WCR_0_1_D WCR_0_5_D WCR_1_5_D	pleckstrin homology-like domain family B member 1	XP_028148381.1	-1.09233	-2.31283	-1.2205	0.00502268	0.000379449	0.0132868	D	D	D	0	3	3	28.8824	13.546	5.81304	48.2414
LOC114341803	#N/A	>lcl|NW_021041868.1_cds_XP_028148415.1_21836 [gene=LOC114341803] [db_xref=GeneID:114341803] [protein=glucose dehydrogenase [FAD, quinone]-like] [protein_id=XP_028148415.1] [location=complement(join(94463..94736,104763..105153,108182..108590))] [gbkey=CDS]	WCR_0_1_D WCR_0_5_D WCR_1_5_D	glucose dehydrogenase [FAD, quinone]-like	XP_028148415.1	-1.10232	-3.08636	-1.98404	0.000379449	0.000379449	0.000379449	D	D	D	0	3	3	130.168	60.6278	15.3255	206.121
LOC114341886	#N/A	>lcl|NW_021041901.1_cds_XP_028148494.1_21907 [gene=LOC114341886] [db_xref=GeneID:114341886] [protein=uncharacterized protein LOC114341886] [protein_id=XP_028148494.1] [location=join(57772..57795,62768..62903,73069..73186,73336..73528)] [gbkey=CDS]	WCR_0_1_D WCR_0_5_D WCR_1_5_D	uncharacterized LOC114341886	XP_028148494.1	-1.06877	-2.64684	-1.57808	0.000706276	0.000379449	0.000379449	D	D	D	0	3	3	155.27	74.0214	24.7918	254.083
LOC114342162	#N/A	>lcl|NW_021042039.1_cds_XP_028148747.1_22129 [gene=LOC114342162] [db_xref=GeneID:114342162] [protein=testicular acid phosphatase homolog isoform X2] [frame=3] [partial=5'] [exception=annotated by transcript or proteomic data] [protein_id=XP_028148747.1] [location=complement(join(117379..117782,118621..118847,142516..142781,144333..>144418))] [gbkey=CDS]	WCR_0_1_D WCR_0_5_D WCR_1_5_D	testicular acid phosphatase homolog, transcript variant X2	XP_028148747.1	-1.15763	-2.88751	-1.72988	0.000379449	0.000379449	0.000379449	D	D	D	0	3	3	75.2666	33.7381	10.1713	119.176
LOC114342233	#N/A	>lcl|NW_021042083.1_cds_XP_028148822.1_22199 [gene=LOC114342233] [db_xref=GeneID:114342233] [protein=alpha-N-acetylglucosaminidase] [exception=annotated by transcript or proteomic data] [protein_id=XP_028148822.1] [location=join(33713..>33773,<49383..49558,52339..52557,62099..62260,67723..67852,67909..68054,69488..69572,78705..78854,80353..80568,82564..82650,85442..85632,89606..89726,89784..89877…	WCR_0_1_D WCR_0_5_D WCR_1_5_D	alpha-N-acetylglucosaminidase	XP_028148822.1	-1.19664	-2.22464	-1.028	0.000379449	0.000379449	0.00129651	D	D	D	0	3	3	60.5148	26.4021	12.9473	99.8642
LOC114342494	#N/A	>lcl|NW_021042231.1_cds_XP_028149104.1_22452 [gene=LOC114342494] [db_xref=GeneID:114342494] [protein=uncharacterized protein LOC114342494] [protein_id=XP_028149104.1] [location=27158..28066] [gbkey=CDS]	WCR_0_1_D WCR_0_5_D WCR_1_5_D	uncharacterized LOC114342494	XP_028149104.1	-1.16352	-2.58508	-1.42156	0.0147987	0.000379449	0.0220476	D	D	D	0	3	3	14.9371	6.66826	2.48932	24.0947
LOC114342509	#N/A	>lcl|NW_021042236.1_cds_XP_028149120.1_22465 [gene=LOC114342509] [db_xref=GeneID:114342509] [protein=uncharacterized protein LOC114342509] [protein_id=XP_028149120.1] [location=join(135777..135842,137592..137876)] [gbkey=CDS]	WCR_0_1_D WCR_0_5_D WCR_1_5_D	uncharacterized LOC114342509	XP_028149120.1	-1.13761	-2.48794	-1.35033	0.00523323	0.000379449	0.0117508	D	D	D	0	3	3	54.4144	24.732	9.69995	88.8464
LOC114342748	#N/A	>lcl|NW_021038568.1_cds_XP_028149343.1_2426 [gene=LOC114342748] [db_xref=GeneID:114342748] [protein=uncharacterized protein LOC114342748] [protein_id=XP_028149343.1] [location=join(63323..63514,68341..68629,69945..70081,80105..80431)] [gbkey=CDS]	WCR_0_1_D WCR_0_5_D WCR_1_5_D	pyrimidine-specific ribonucleoside hydrolase RihA-like, transcript variant X1	XP_028149343.1	-1.01336	-3.41316	-2.39979	0.000379449	0.000379449	0.000379449	D	D	D	0	3	3	193.31	95.7641	18.1465	307.221
LOC114342929	#N/A	>lcl|NW_021042465.1_cds_XP_028149533.1_22830 [gene=LOC114342929] [db_xref=GeneID:114342929] [protein=probable cytochrome P450 9f2] [protein_id=XP_028149533.1] [location=complement(join(56511..56941,62242..62487,64325..64529,66127..66458,71192..71355,79402..79604))] [gbkey=CDS]	WCR_0_1_D WCR_0_5_D WCR_1_5_D	probable cytochrome P450 9f2, transcript variant X2	XP_028149534.1	-1.43936	-2.96438	-1.52502	0.000379449	0.000379449	0.000379449	D	D	D	0	3	3	101.29	37.349	12.9778	151.617
LOC114342974	#N/A	>lcl|NW_021042495.1_cds_XP_028149580.1_22870 [gene=LOC114342974] [db_xref=GeneID:114342974] [protein=NAD-dependent protein deacetylase Sirt7] [protein_id=XP_028149580.1] [location=complement(123039..124367)] [gbkey=CDS]	WCR_0_1_D WCR_0_5_D WCR_1_5_D	NAD-dependent protein deacetylase Sirt7	XP_028149580.1	-1.55804	-2.6067	-1.04866	0.000379449	0.000379449	0.0237046	D	D	D	0	3	3	16.7975	5.70463	2.75772	25.2599
LOC114343015	#N/A	>lcl|NW_021042518.1_cds_XP_028149629.1_22912 [gene=LOC114343015] [db_xref=GeneID:114343015] [protein=hypertrehalosaemic prohormone] [protein_id=XP_028149629.1] [location=join(114151..114318,124782..124826)] [gbkey=CDS]	WCR_0_1_D WCR_0_5_D WCR_1_5_D	hypertrehalosaemic prohormone	XP_028149629.1	-1.42157	-3.58682	-2.16525	0.00182774	0.000379449	0.00257309	D	D	D	0	3	3	59.3586	22.159	4.94019	86.4578
LOC114343024	#N/A	>lcl|NW_021042524.1_cds_XP_028149640.1_22922 [gene=LOC114343024] [db_xref=GeneID:114343024] [protein=uncharacterized protein LOC114343024] [partial=5'] [exception=annotated by transcript or proteomic data] [protein_id=XP_028149640.1] [location=join(<112987..113016,122088..122309)] [gbkey=CDS]	WCR_0_1_D WCR_0_5_D WCR_1_5_D	uncharacterized LOC114343024	XP_028149640.1	-1.84392	#NAME?	#NAME?	0.00438807	0.000379449	0.000379449	D	D	D	0	3	3	21.0518	5.86429	0	26.9161
LOC114343384	#N/A	>lcl|NW_021042757.1_cds_XP_028149999.1_23245 [gene=LOC114343384] [db_xref=GeneID:114343384] [protein=uncharacterized protein LOC114343384] [protein_id=XP_028149999.1] [location=join(51464..51634,53581..53705,55045..55273)] [gbkey=CDS]	WCR_0_1_D WCR_0_5_D WCR_1_5_D	uncharacterized LOC114343384	XP_028149999.1	-1.29193	-3.6631	-2.37117	0.0253223	0.0112284	0.0392986	D	D	D	0	3	3	11.7503	4.79888	0.927573	17.4768
LOC114343546	#N/A	>lcl|NW_021038570.1_cds_XP_028150190.1_2518 [gene=LOC114343546] [db_xref=GeneID:114343546] [protein=uncharacterized protein LOC114343546] [protein_id=XP_028150190.1] [location=complement(join(1373936..1374037,1379989..1380131,1381837..1381975,1385781..1385885))] [gbkey=CDS]	WCR_0_1_D WCR_0_5_D WCR_1_5_D	uncharacterized LOC114343546	XP_028150190.1	-1.19395	-2.40349	-1.20954	0.000379449	0.000379449	0.000379449	D	D	D	0	3	3	556.685	243.329	105.217	905.231
LOC114343707	#N/A	>lcl|NW_021043006.1_cds_XP_028150345.1_23554 [gene=LOC114343707] [db_xref=GeneID:114343707] [protein=glutathione S-transferase-like] [protein_id=XP_028150345.1] [location=join(4889..5030,8912..9079,49505..49647,60155..60322)] [gbkey=CDS]	WCR_0_1_D WCR_0_5_D WCR_1_5_D	glutathione S-transferase-like	XP_028150345.1	-1.31455	-2.60675	-1.2922	0.000379449	0.000379449	0.000379449	D	D	D	0	3	3	626.469	251.872	102.846	981.187
LOC114343719	#N/A	>lcl|NW_021038571.1_cds_XP_028150363.1_2529 [gene=LOC114343719] [db_xref=GeneID:114343719] [protein=neuroparsin-A-like] [protein_id=XP_028150363.1] [location=complement(join(565394..565534,567447..567570,569086..569150))] [gbkey=CDS]	WCR_0_1_D WCR_0_5_D WCR_1_5_D	neuroparsin-A-like, transcript variant X2	XP_028150370.1	-1.21557	-2.60284	-1.38727	0.00182774	0.000379449	0.000706276	D	D	D	0	3	3	144.919	62.4025	23.8557	231.177
LOC114343807	#N/A	>lcl|NW_021038571.1_cds_XP_028150458.1_2540 [gene=LOC114343807] [db_xref=GeneID:114343807] [protein=uncharacterized protein LOC114343807 isoform X2] [protein_id=XP_028150458.1] [location=complement(join(1227461..1227793,1274573..1274626))] [gbkey=CDS]	WCR_0_1_D WCR_0_5_D WCR_1_5_D	uncharacterized LOC114343807, transcript variant X2	XP_028150458.1	-1.29697	-4.1004	-2.80343	0.00129651	0.000379449	0.00156449	D	D	D	0	3	3	49.2656	20.0501	2.8721	72.1878
LOC114343811	#N/A	>lcl|NW_021043100.1_cds_XP_028150453.1_23649 [gene=LOC114343811] [db_xref=GeneID:114343811] [protein=uncharacterized protein LOC114343811] [protein_id=XP_028150453.1] [location=complement(join(24367..24696,39355..39399))] [gbkey=CDS]	WCR_0_1_D WCR_0_5_D WCR_1_5_D	uncharacterized LOC114343811	XP_028150453.1	-1.43187	-4.27692	-2.84505	0.00182774	0.000379449	0.00328731	D	D	D	0	3	3	30.4038	11.2692	1.56837	43.2414
LOC114343963	#N/A	>lcl|NW_021043214.1_cds_XP_028150614.1_23790 [gene=LOC114343963] [db_xref=GeneID:114343963] [protein=collectin-12-like] [protein_id=XP_028150614.1] [location=join(1895..2071,31722..31830,34010..34278)] [gbkey=CDS]	WCR_0_1_D WCR_0_5_D WCR_1_5_D	collectin-12-like	XP_028150614.1	-1.27264	-2.76735	-1.49471	0.00100877	0.000379449	0.0039448	D	D	D	0	3	3	36.2243	14.9934	5.32041	56.5381
LOC114343991	#N/A	>lcl|NW_021043242.1_cds_XP_028150648.1_23819 [gene=LOC114343991] [db_xref=GeneID:114343991] [protein=rhodopsin-like] [protein_id=XP_028150648.1] [location=complement(join(19591..19714,31008..31285,59128..59275,76527..76740,81416..81565,82814..82940,84326..84412))] [gbkey=CDS]	WCR_0_1_D WCR_0_5_D WCR_1_5_D	rhodopsin-like	XP_028150648.1	-1.33527	-3.62362	-2.28835	0.000379449	0.000379449	0.000379449	D	D	D	0	3	3	37.421	14.8306	3.03597	55.2876
LOC114344073	#N/A	>lcl|NW_021043311.1_cds_XP_028150729.1_23892 [gene=LOC114344073] [db_xref=GeneID:114344073] [protein=uncharacterized protein LOC114344073] [protein_id=XP_028150729.1] [location=join(23893..23959,38243..38457,45339..45653)] [gbkey=CDS]	WCR_0_1_D WCR_0_5_D WCR_1_5_D	uncharacterized LOC114344073	XP_028150729.1	-2.53119	-3.94342	-1.41223	0.000379449	0.000379449	0.0401814	D	D	D	0	3	3	29.5066	5.10453	1.91793	36.5291
LOC114344222	1	>lcl|NW_021043432.1_cds_XP_028150869.1_24015 [gene=LOC114344222] [db_xref=GeneID:114344222] [protein=tenecin-1-like] [protein_id=XP_028150869.1] [location=complement(join(6237..6394,7653..7788))] [gbkey=CDS]	WCR_0_1_D WCR_0_5_D WCR_1_5_D	tenecin-1-like	XP_028150869.1	-2.53583	-7.37113	-4.8353	0.000379449	0.0120819	0.0120819	D	D	D	0	3	3	134.734	23.2336	0.813855	158.781
LOC114344259	#N/A	>lcl|NW_021043472.1_cds_XP_028150905.1_24046 [gene=LOC114344259] [db_xref=GeneID:114344259] [protein=uncharacterized protein LOC114344259] [protein_id=XP_028150905.1] [location=complement(join(20482..20682,34578..34787))] [gbkey=CDS]	WCR_0_1_D WCR_0_5_D WCR_1_5_D	uncharacterized LOC114344259	XP_028150905.1	-1.11548	-2.69788	-1.5824	0.00233583	0.000379449	0.00565041	D	D	D	0	3	3	27.5257	12.7041	4.24225	44.472
LOC114344445	#N/A	>lcl|NW_021043636.1_cds_XP_028151076.1_24198 [gene=LOC114344445] [db_xref=GeneID:114344445] [protein=prostaglandin F synthase 2-like] [protein_id=XP_028151076.1] [location=join(6871..7215,9278..9525,15658..15921,20698..20755)] [gbkey=CDS]	WCR_0_1_D WCR_0_5_D WCR_1_5_D	prostaglandin F synthase 2-like, transcript variant X2	XP_028151077.1	-1.27184	-2.77622	-1.50438	0.000379449	0.000379449	0.000379449	D	D	D	0	3	3	41.4607	17.1702	6.05219	64.6831
LOC114344915	#N/A	>lcl|NW_021044041.1_cds_XP_028151540.1_24616 [gene=LOC114344915] [db_xref=GeneID:114344915] [protein=uncharacterized protein LOC114344915] [protein_id=XP_028151540.1] [location=join(74769..74770,75497..75866)] [gbkey=CDS]	WCR_0_1_D WCR_0_5_D WCR_1_5_D	uncharacterized LOC114344915	XP_028151540.1	-1.0961	-2.42376	-1.32766	0.000379449	0.000379449	0.000379449	D	D	D	0	3	3	214.838	100.497	40.0393	355.374
LOC114345011	#N/A	>lcl|NW_021044125.1_cds_XP_028151634.1_24699 [gene=LOC114345011] [db_xref=GeneID:114345011] [protein=cytochrome P450 4d2-like] [protein_id=XP_028151634.1] [location=join(1677..2078,14825..14893,18533..18648,19315..19547,26503..26669)] [gbkey=CDS]	WCR_0_1_D WCR_0_5_D WCR_1_5_D	cytochrome P450 4d2-like	XP_028151634.1	-1.31454	-2.50396	-1.18942	0.000379449	0.000379449	0.00182774	D	D	D	0	3	3	36.9866	14.8706	6.52046	58.3777
LOC114345017	#N/A	>lcl|NW_021044130.1_cds_XP_028151638.1_24703 [gene=LOC114345017] [db_xref=GeneID:114345017] [protein=lithostathine-1-like] [protein_id=XP_028151638.1] [location=complement(join(4131..4134,14981..15239,24659..24737))] [gbkey=CDS]	WCR_0_1_D WCR_0_5_D WCR_1_5_D	lithostathine-1-like	XP_028151638.1	-1.27639	-3.25247	-1.97607	0.000379449	0.000379449	0.000379449	D	D	D	0	3	3	63.0824	26.0421	6.6194	95.7439
LOC114345302	#N/A	>lcl|NW_021044409.1_cds_XP_028151924.1_24956 [gene=LOC114345302] [db_xref=GeneID:114345302] [protein=glutathione S-transferase-like] [protein_id=XP_028151924.1] [location=join(44857..44925,49278..49475)] [gbkey=CDS]	WCR_0_1_D WCR_0_5_D WCR_1_5_D	glutathione S-transferase-like	XP_028151924.1	-1.57162	-3.09408	-1.52245	0.000379449	0.000379449	0.000379449	D	D	D	0	3	3	131.173	44.1307	15.3616	190.665
LOC114345380	1	>lcl|NW_021044485.1_cds_XP_028152001.1_25028 [gene=LOC114345380] [db_xref=GeneID:114345380] [protein=mitochondrial amidoxime-reducing component 1-like] [protein_id=XP_028152001.1] [location=join(47925..48079,48807..48977,50676..50862,56247..56533,61416..61527)] [gbkey=CDS]	WCR_0_1_D WCR_0_5_D WCR_1_5_D	mitochondrial amidoxime-reducing component 1-like	XP_028152001.1	-2.43989	-4.59709	-2.1572	0.000379449	0.000379449	0.018628	D	D	D	0	3	3	15.6182	2.87841	0.645313	19.1419
LOC114345442	#N/A	>lcl|NW_021044561.1_cds_XP_028152060.1_25079 [gene=LOC114345442] [db_xref=GeneID:114345442] [protein=transketolase-like] [frame=2] [partial=5'] [protein_id=XP_028152060.1] [location=complement(join(21145..21366,28410..28598,31138..31404,33670..33902,41502..41739,48573..48870,62698..>63033))] [gbkey=CDS]	WCR_0_1_D WCR_0_5_D WCR_1_5_D	transketolase-like	XP_028152060.1	-1.16631	-3.68201	-2.5157	0.00459847	0.000379449	0.000379449	D	D	D	0	3	3	9.28911	4.13885	0.723736	14.1517
LOC114345505	#N/A	>lcl|NW_021044633.1_cds_XP_028152124.1_25130 [gene=LOC114345505] [db_xref=GeneID:114345505] [protein=(11Z)-hexadec-11-enoyl-CoA conjugase-like] [protein_id=XP_028152124.1] [location=complement(join(3476..3851,12429..12611,19560..19896,31047..31263))] [gbkey=CDS]	WCR_0_1_D WCR_0_5_D WCR_1_5_D	(11Z)-hexadec-11-enoyl-CoA conjugase-like	XP_028152124.1	-1.62484	-3.84891	-2.22407	0.000379449	0.000379449	0.00523323	D	D	D	0	3	3	14.5091	4.7045	1.00693	20.2205
LOC114345838	#N/A	>lcl|NW_021045091.1_cds_XP_028152446.1_25412 [gene=LOC114345838] [db_xref=GeneID:114345838] [protein=JNK-interacting protein 1-like] [partial=3'] [protein_id=XP_028152446.1] [location=join(12932..13014,34564..34790,36874..37021,38068..38321,51715..>51878)] [gbkey=CDS]	WCR_0_1_D WCR_0_5_D WCR_1_5_D	JNK-interacting protein 1-like	XP_028152446.1	-1.54081	-3.84287	-2.30206	0.000379449	0.000379449	0.0035009	D	D	D	0	3	3	14.1288	4.85595	0.984658	19.9694
LOC114345873	#N/A	>lcl|NW_021045136.1_cds_XP_028152484.1_25447 [gene=LOC114345873] [db_xref=GeneID:114345873] [protein=gastrula zinc finger protein XlCGF8.2DB-like] [protein_id=XP_028152484.1] [location=complement(join(17024..17877,41302..41404))] [gbkey=CDS]	WCR_0_1_D WCR_0_5_D WCR_1_5_D	gastrula zinc finger protein XlCGF8.2DB-like	XP_028152484.1	-1.41839	-3.81423	-2.39584	0.00799212	0.0107105	0.0486042	D	D	D	0	3	3	7.5613	2.82891	0.537525	10.9277
LOC114346291	#N/A	>lcl|NW_021045691.1_cds_XP_028152859.1_25784 [gene=LOC114346291] [db_xref=GeneID:114346291] [protein=macrophage mannose receptor 1-like] [protein_id=XP_028152859.1] [location=complement(join(18423..18700,20434..20524))] [gbkey=CDS]	WCR_0_1_D WCR_0_5_D WCR_1_5_D	macrophage mannose receptor 1-like	XP_028152859.1	-1.19998	-2.88309	-1.68312	0.00182774	0.000379449	0.00233583	D	D	D	0	3	3	29.9232	13.025	4.05612	47.0043
LOC114346750	1	>lcl|NW_021046570.1_cds_XP_028153300.1_26177 [gene=LOC114346750] [db_xref=GeneID:114346750] [protein=uncharacterized protein LOC114346750] [protein_id=XP_028153300.1] [location=complement(6..236)] [gbkey=CDS]	WCR_0_1_D WCR_0_5_D WCR_1_5_D	uncharacterized LOC114346750	XP_028153300.1	-1.50083	-4.3937	-2.89287	0.000379449	0.000379449	0.000379449	D	D	D	0	3	3	386.172	136.454	18.3715	540.997
LOC114346755	#N/A	>lcl|NW_021046581.1_cds_XP_028153306.1_26183 [gene=LOC114346755] [db_xref=GeneID:114346755] [protein=zinc finger protein 501-like isoform X1] [protein_id=XP_028153306.1] [location=complement(join(13166..14377,26928..26999,27228..27323))] [gbkey=CDS]	WCR_0_1_D WCR_0_5_D WCR_1_5_D	zinc finger protein 501-like, transcript variant X1	XP_028153306.1	-1.56379	-2.82786	-1.26406	0.000379449	0.000379449	0.0400601	D	D	D	0	3	3	10.3485	3.5005	1.4575	15.3065
LOC114346851	#N/A	>lcl|NW_021046817.1_cds_XP_028153388.1_26253 [gene=LOC114346851] [db_xref=GeneID:114346851] [protein=cyclic nucleotide-gated channel rod photoreceptor subunit alpha-like] [frame=3] [partial=5'] [protein_id=XP_028153388.1] [location=join(<5208..5494,5762..5874,11767..11980,13678..13860)] [gbkey=CDS]	WCR_0_1_D WCR_0_5_D WCR_1_5_D	cyclic nucleotide-gated channel rod photoreceptor subunit alpha-like	XP_028153388.1	-1.13547	-3.32612	-2.19065	0.00438807	0.000379449	0.000379449	D	D	D	0	3	3	15.1356	6.88954	1.50917	23.5343
LOC114346981	#N/A	>lcl|NW_021047236.1_cds_XP_028153512.1_26362 [gene=LOC114346981] [db_xref=GeneID:114346981] [protein=transmembrane protein 181-like] [protein_id=XP_028153512.1] [location=join(15433..15555,15804..15906,17948..18172,18899..19029)] [gbkey=CDS]	WCR_0_1_D WCR_0_5_D WCR_1_5_D	transmembrane protein 181-like	XP_028153512.1	-1.19635	-3.59782	-2.40147	0.0241423	0.00233583	0.0220476	D	D	D	0	3	3	13.2194	5.76863	1.09184	20.0799
LOC114347826	#N/A	>lcl|NW_021052897.1_cds_XP_028154292.1_27045 [gene=LOC114347826] [db_xref=GeneID:114347826] [protein=uncharacterized protein LOC114347826 isoform X1] [partial=5'] [exception=annotated by transcript or proteomic data] [protein_id=XP_028154292.1] [location=join(<1406..1667,3749..3889,5272..5378)] [gbkey=CDS]	WCR_0_1_D WCR_0_5_D WCR_1_5_D	uncharacterized LOC114347826, transcript variant X1	XP_028154292.1	-1.99087	-4.03835	-2.04748	0.000706276	0.00233583	0.042463	D	D	D	0	3	3	19.3748	4.87445	1.17916	25.4284
LOC114347880	#N/A	>lcl|NW_021053719.1_cds_XP_028154338.1_27085 [gene=LOC114347880] [db_xref=GeneID:114347880] [protein=uncharacterized protein LOC114347880] [protein_id=XP_028154338.1] [location=join(1553..1582,2014..3849)] [gbkey=CDS]	WCR_0_1_D WCR_0_5_D WCR_1_5_D	uncharacterized LOC114347880	XP_028154338.1	-1.57439	-3.98251	-2.40812	0.00666228	0.000379449	0.0149551	D	D	D	0	3	3	5.81521	1.95266	0.367884	8.13575
LOC114347886	1	>lcl|NW_021053805.1_cds_XP_028154342.1_27088 [gene=LOC114347886] [db_xref=GeneID:114347886] [protein=tenecin-1-like] [protein_id=XP_028154342.1] [location=join(2758..2893,4551..4708)] [gbkey=CDS]	WCR_0_1_D WCR_0_5_D WCR_1_5_D	tenecin-1-like	XP_028154342.1	-2.89958	-7.1016	-4.20203	0.000379449	0.000379449	0.000379449	D	D	D	0	3	3	385.719	51.6906	2.80851	440.218
LOC114348025	1	>lcl|NW_021038584.1_cds_XP_028154464.1_2968 [gene=LOC114348025] [db_xref=GeneID:114348025] [protein=acaloleptin A-like] [protein_id=XP_028154464.1] [location=2105506..2106405] [gbkey=CDS]	WCR_0_1_D WCR_0_5_D WCR_1_5_D	acaloleptin A-like	XP_028154464.1	-4.98054	-6.30025	-1.31971	0.000379449	0.000379449	0.00761138	D	D	D	0	3	3	176.198	5.58096	2.23582	184.015
LOC114348054	1	>lcl|NW_021056710.1_cds_XP_028154483.1_27213 [gene=LOC114348054] [db_xref=GeneID:114348054] [protein=uncharacterized protein LOC114348054] [protein_id=XP_028154483.1] [location=complement(join(970..1342,3558..3679))] [gbkey=CDS]	WCR_0_1_D WCR_0_5_D WCR_1_5_D	uncharacterized LOC114348054	XP_028154483.1	-4.04368	-6.52381	-2.48013	0.000379449	0.000379449	0.000379449	D	D	D	0	3	3	1615.93	97.9837	17.5614	1731.48
LOC114348149	#N/A	>lcl|NW_021038585.1_cds_XP_028154577.1_2975 [gene=LOC114348149] [db_xref=GeneID:114348149] [protein=uncharacterized protein LOC114348149] [protein_id=XP_028154577.1] [location=join(416138..416197,422398..422736)] [gbkey=CDS]	WCR_0_1_D WCR_0_5_D WCR_1_5_D	uncharacterized LOC114348149	XP_028154577.1	-1.33295	-2.40165	-1.0687	0.00233583	0.000379449	0.0435432	D	D	D	0	3	3	33.3077	13.2217	6.30341	52.8328
LOC114348255	#N/A	>lcl|NW_021038585.1_cds_XP_028154660.1_2991 [gene=LOC114348255] [db_xref=GeneID:114348255] [protein=uncharacterized protein LOC114348255] [protein_id=XP_028154660.1] [location=join(1659678..1659680,1668888..1669292)] [gbkey=CDS]	WCR_0_1_D WCR_0_5_D WCR_1_5_D	uncharacterized LOC114348255	XP_028154660.1	-1.09448	-2.17676	-1.08228	0.000379449	0.000379449	0.000379449	D	D	D	0	3	3	184.091	86.2106	40.7158	311.017
LOC114348510	1	>lcl|NW_021069130.1_cds_XP_028154867.1_27547 [gene=LOC114348510] [db_xref=GeneID:114348510] [protein=uncharacterized protein LOC114348510] [frame=3] [partial=5'] [protein_id=XP_028154867.1] [location=join(<514..818,1546..1833)] [gbkey=CDS]	WCR_0_1_D WCR_0_5_D WCR_1_5_D	uncharacterized LOC114348510	XP_028154867.1	-1.76766	-5.06853	-3.30087	0.00156449	0.0244414	0.0302228	D	D	D	0	3	3	11.7196	3.44187	0.349248	15.5107
LOC114348568	#N/A	#N/A	WCR_0_1_D WCR_0_5_D WCR_1_5_D	uncharacterized LOC114348568	#N/A	-1.60636	-4.65644	-3.05008	0.000379449	0.000379449	0.000379449	D	D	D	0	3	3	101.452	33.3194	4.02283	138.794
LOC114348735	1	>lcl|NW_021038587.1_cds_XP_028155040.1_3028 [gene=LOC114348735] [db_xref=GeneID:114348735] [protein=uncharacterized protein LOC114348735] [protein_id=XP_028155040.1] [location=join(1084329..1084389,1097226..1097427,1106759..1107032)] [gbkey=CDS]	WCR_0_1_D WCR_0_5_D WCR_1_5_D	uncharacterized LOC114348735	XP_028155040.1	-1.84951	-4.4437	-2.5942	0.000379449	0.000379449	0.0039448	D	D	D	0	3	3	29.4358	8.16805	1.35266	38.9565
LOC114348745	#N/A	>lcl|NW_021080109.1_cds_XP_028155045.1_27705 [gene=LOC114348745] [db_xref=GeneID:114348745] [protein=glucose dehydrogenase [FAD, quinone]-like] [partial=5',3'] [protein_id=XP_028155045.1] [location=join(<162..501,1267..>1711)] [gbkey=CDS]	WCR_0_1_D WCR_0_5_D WCR_1_5_D	glucose dehydrogenase [FAD, quinone]-like	XP_028155045.1	-1.10384	-2.90481	-1.80098	0.0449552	0.00257309	0.0362953	D	D	D	0	3	3	6.788	3.15831	0.906372	10.8527
LOC114349222	#N/A	>lcl|NW_021114625.1_cds_XP_028155392.1_28003 [gene=LOC114349222] [db_xref=GeneID:114349222] [protein=uncharacterized protein LOC114349222] [protein_id=XP_028155392.1] [location=complement(651..950)] [gbkey=CDS]	WCR_0_1_D WCR_0_5_D WCR_1_5_D	uncharacterized LOC114349222	XP_028155392.1	-2.09695	#NAME?	#NAME?	0.0385225	0.000379449	0.000706276	D	D	D	0	3	3	7.21438	1.68637	0	8.90075
LOC114349371	#N/A	>lcl|NW_021038521.1_cds_XP_028155526.1_321 [gene=LOC114349371] [db_xref=GeneID:114349371] [protein=leucine-rich repeat-containing protein 15-like] [protein_id=XP_028155526.1] [location=complement(join(2057894..2058119,2061011..2061136,2066007..2066266,2067328..2067461,2068412..2068737,2071826..2071969,2072571..2072721,2076599..2076776))] [gbkey=CDS]	WCR_0_1_D WCR_0_5_D WCR_1_5_D	leucine-rich repeat-containing protein 15-like	XP_028155526.1	-1.35869	-3.57199	-2.2133	0.000379449	0.000379449	0.000379449	D	D	D	0	3	3	35.0713	13.6756	2.94901	51.6959
LOC114349391	#N/A	>lcl|NW_021038590.1_cds_XP_028155548.1_3165 [gene=LOC114349391] [db_xref=GeneID:114349391] [protein=uncharacterized protein LOC114349391] [protein_id=XP_028155548.1] [location=complement(join(480158..480316,500484..500624,508791..508940,519549..519614))] [gbkey=CDS]	WCR_0_1_D WCR_0_5_D WCR_1_5_D	uncharacterized LOC114349391	XP_028155548.1	-1.14764	-3.72358	-2.57594	0.000379449	0.000379449	0.000379449	D	D	D	0	3	3	97.8597	44.1703	7.40792	149.438
LOC114349528	#N/A	>lcl|NW_021038596.1_cds_XP_028155735.1_3328 [gene=LOC114349528] [db_xref=GeneID:114349528] [protein=glutamate receptor ionotropic, kainate 2-like isoform X2] [protein_id=XP_028155735.1] [location=complement(join(539557..539685,552427..552542,569290..569547,570468..570640,605229..605366,606342..606480,606993..607077,607823..608045,618481..618722,624631..624783,626496..626723,634667..634808,644164.…	WCR_0_1_D WCR_0_5_D WCR_1_5_D	glutamate receptor ionotropic, kainate 2-like, transcript variant X1	XP_028155734.1	-1.09941	-2.1035	-1.00409	0.00416692	0.000379449	0.0254521	D	D	D	0	3	3	6.3512	2.96416	1.47788	10.7932
LOC114324149	#N/A	>lcl|NW_021038596.1_cds_XP_028127694.1_3346 [gene=LOC114324149] [db_xref=GeneID:114324149] [protein=3-hydroxyisobutyryl-CoA hydrolase, mitochondrial-like] [protein_id=XP_028127694.1] [location=join(1733692..1733703,1746168..1747143,1787684..1787835)] [gbkey=CDS]	WCR_0_1_D WCR_0_5_D	3-hydroxyisobutyryl-CoA hydrolase, mitochondrial-like	XP_028127694.1	-1.1282	-2.03437	-0.906166	0.00100877	0.000379449	0.0264578	D	D	no	0	2	2	27.2814	12.4808	6.65978	46.422
LOC114324171	#N/A	>lcl|NW_021038597.1_cds_XP_028127724.1_3372 [gene=LOC114324171] [db_xref=GeneID:114324171] [protein=zingipain-2-like] [protein_id=XP_028127724.1] [location=complement(join(601368..601639,607665..607938,619597..619700,619771..619834))] [gbkey=CDS]	WCR_0_1_D WCR_0_5_D	zingipain-2-like	XP_028127724.1	-1.67142	-1.95699	-0.285573	0.000379449	0.000379449	0.478904	D	D	no	0	2	2	93.0977	29.2275	23.9787	146.304
LOC114324204	#N/A	>lcl|NW_021038599.1_cds_XP_028127767.1_3412 [gene=LOC114324204] [db_xref=GeneID:114324204] [protein=uncharacterized protein LOC114324204] [protein_id=XP_028127767.1] [location=complement(join(855071..855321,877226..877592))] [gbkey=CDS]	WCR_0_1_D WCR_0_5_D	uncharacterized LOC114324204	XP_028127767.1	-1.03341	-1.4512	-0.417794	0.00723467	0.000379449	0.38234	D	D	no	0	2	2	31.6967	15.4855	11.592	58.7742
LOC114324228	#N/A	>lcl|NW_021038521.1_cds_XP_028127820.1_348 [gene=LOC114324228] [db_xref=GeneID:114324228] [protein=gustatory and odorant receptor 24] [protein_id=XP_028127820.1] [location=complement(join(3131035..3131154,3133931..3134020,3142332..3142403,3145704..3146096,3147016..3147240,3147487..3147639,3156310..3156600))] [gbkey=CDS]	WCR_0_1_D WCR_0_5_D	gustatory and odorant receptor 24, transcript variant X1	XP_028127820.1	-1.85561	-1.67846	0.17715	0.0225153	0.0296876	1	D	D	no	0	2	2	1.55067	0.428474	0.484453	2.4636
LOC114324255	#N/A	>lcl|NW_021038602.1_cds_XP_028127851.1_3486 [gene=LOC114324255] [db_xref=GeneID:114324255] [protein=microfibril-associated glycoprotein 4-like isoform X1] [protein_id=XP_028127851.1] [location=join(194124..194192,203519..203654,212325..212546,216418..216639,219689..219922,231683..231852)] [gbkey=CDS]	WCR_0_1_D WCR_0_5_D	microfibril-associated glycoprotein 4-like, transcript variant X1	XP_028127851.1	-1.31263	-1.25188	0.060751	0.00438807	0.00646106	0.922875	D	D	no	0	2	2	10.5086	4.2306	4.41255	19.1517
LOC114324310	#N/A	>lcl|NW_021038606.1_cds_XP_028127916.1_3549 [gene=LOC114324310] [db_xref=GeneID:114324310] [protein=estrogen sulfotransferase, testis isoform-like] [protein_id=XP_028127916.1] [location=join(1374798..1374813,1375530..1375748,1377376..1377472,1385060..1385282,1405061..1405094,1405172..1405560)] [gbkey=CDS]	WCR_0_1_D WCR_0_5_D	estrogen sulfotransferase, testis isoform-like	XP_028127916.1	-1.53339	-1.32757	0.205822	0.00584504	0.0115835	0.772524	D	D	no	0	2	2	4.73556	1.63597	1.88683	8.25836
LOC114324315	#N/A	>lcl|NW_021038606.1_cds_XP_028127920.1_3544 [gene=LOC114324315] [db_xref=GeneID:114324315] [protein=protein LLP homolog] [protein_id=XP_028127920.1] [location=305160..305573] [gbkey=CDS]	WCR_0_1_D WCR_0_5_D	protein LLP homolog	XP_028127920.1	-1.23507	-1.34654	-0.111475	0.000379449	0.000379449	0.746393	D	D	no	0	2	2	150	63.7236	58.9852	272.709
LOC114324363	#N/A	>lcl|NW_021038608.1_cds_XP_028127972.1_3589 [gene=LOC114324363] [db_xref=GeneID:114324363] [protein=sodium-coupled monocarboxylate transporter 1-like] [protein_id=XP_028127972.1] [location=join(1417659..1417879,1419014..1419173,1420403..1420588,1431905..1432059,1439682..1439822,1445557..1445665,1460715..1460824,1464721..1464904,1465095..1465181,1468840..1469030,1469831..1470059,1474915..1474983)]…	WCR_0_1_D WCR_0_5_D	sodium-coupled monocarboxylate transporter 1-like, transcript variant X2	XP_028127973.1	-1.23963	-1.30501	-0.0653809	0.000379449	0.000379449	0.897969	D	D	no	0	2	2	16.3227	6.91234	6.60608	29.8411
LOC114324370	#N/A	>lcl|NW_021038521.1_cds_XP_028127989.1_369 [gene=LOC114324370] [db_xref=GeneID:114324370] [protein=alpha-tocopherol transfer protein-like isoform X1] [protein_id=XP_028127989.1] [location=join(3831257..3831285,3860912..3861081,3865921..3866015,3868072..3868222,3890021..3890214,3892765..3892945,3899500..3899636)] [gbkey=CDS]	WCR_0_1_D WCR_0_5_D	alpha-tocopherol transfer protein-like, transcript variant X2	XP_028127997.1	-1.30135	-1.64531	-0.34396	0.000379449	0.000379449	0.343348	D	D	no	0	2	2	69.4462	28.1775	22.2004	119.824
LOC114324383	1	>lcl|NW_021038609.1_cds_XP_028128004.1_3624 [gene=LOC114324383] [db_xref=GeneID:114324383] [protein=uncharacterized protein LOC114324383] [protein_id=XP_028128004.1] [location=join(896809..896863,901432..902411,911084..911222,913803..914248,923359..923664)] [gbkey=CDS]	WCR_0_1_D WCR_0_5_D	uncharacterized LOC114324383	XP_028128004.1	-3.13317	-3.51816	-0.384985	0.00874037	0.021764	1	D	D	no	0	2	2	2.41748	0.275539	0.211004	2.90402
LOC114324385	#N/A	>lcl|NW_021038609.1_cds_XP_028128009.1_3628 [gene=LOC114324385] [db_xref=GeneID:114324385] [protein=SEC14-like protein 4] [protein_id=XP_028128009.1] [location=complement(join(988209..988361,995380..995579,1014052..1014132,1014861..1015052,1017550..1017664))] [gbkey=CDS]	WCR_0_1_D WCR_0_5_D	SEC14-like protein 4	XP_028128009.1	-1.81799	-1.54638	0.271612	0.0361504	0.0261741	0.785106	D	D	no	0	2	2	70.3793	19.9607	24.0957	114.436
LOC114324424	#N/A	>lcl|NW_021038610.1_cds_XP_028128065.1_3674 [gene=LOC114324424] [db_xref=GeneID:114324424] [protein=T-cell activation inhibitor, mitochondrial isoform X2] [protein_id=XP_028128065.1] [location=complement(join(642348..642582,646747..646878,652051..652194,657132..657232,657288..657378,662844..663180,666154..666271,666330..666453,666511..666641))] [gbkey=CDS]	WCR_0_1_D WCR_0_5_D	T-cell activation inhibitor, mitochondrial, transcript variant X2	XP_028128065.1	-1.61777	-2.00707	-0.389297	0.000379449	0.000379449	0.277291	D	D	no	0	2	2	60.4681	19.7028	15.0431	95.214
LOC114324441	#N/A	>lcl|NW_021038610.1_cds_XP_028128098.1_3710 [gene=LOC114324441] [db_xref=GeneID:114324441] [protein=arrestin domain-containing protein 3-like] [protein_id=XP_028128098.1] [location=join(1940821..1940923,1941894..1942016,1943932..1944134,1951715..1951897,1957275..1957466,1958139..1958286,1962390..1962461,1962520..1962575)] [gbkey=CDS]	WCR_0_1_D WCR_0_5_D	arrestin domain-containing protein 3-like	XP_028128098.1	-1.27715	-1.82457	-0.547415	0.000379449	0.000379449	0.11947	D	D	no	0	2	2	51.0313	21.0559	14.4074	86.4946
LOC114324460	#N/A	>lcl|NW_021038612.1_cds_XP_028128119.1_3724 [gene=LOC114324460] [db_xref=GeneID:114324460] [protein=aromatic-L-amino-acid decarboxylase-like] [protein_id=XP_028128119.1] [location=join(38097..38176,39755..39875,43526..43639,54521..54770,57647..57795,58749..58888,61334..61913)] [gbkey=CDS]	WCR_0_1_D WCR_0_5_D	aromatic-L-amino-acid decarboxylase-like	XP_028128119.1	-1.85506	-1.03734	0.817716	0.000379449	0.00209044	0.0382491	D	D	no	0	2	2	16.1409	4.46169	7.86423	28.4668
LOC114324524	#N/A	>lcl|NW_021038615.1_cds_XP_028128185.1_3783 [gene=LOC114324524] [db_xref=GeneID:114324524] [protein=uncharacterized protein LOC114324524 isoform X2] [protein_id=XP_028128185.1] [location=complement(join(695211..695722,724757..724898))] [gbkey=CDS]	WCR_0_1_D WCR_0_5_D	uncharacterized LOC114324524, transcript variant X2	XP_028128185.1	-1.05271	-1.44038	-0.387673	0.021764	0.00584504	0.495767	D	D	no	0	2	2	8.41319	4.05568	3.10001	15.5689
LOC114324797	#N/A	>lcl|NW_021038629.1_cds_XP_028128446.1_4015 [gene=LOC114324797] [db_xref=GeneID:114324797] [protein=nucleolar protein dao-5-like] [protein_id=XP_028128446.1] [location=complement(join(1855259..1855947,1861238..1861394,1867360..1867569))] [gbkey=CDS]	WCR_0_1_D WCR_0_5_D	nucleolar protein dao-5-like, transcript variant X1	XP_028128446.1	-1.33545	-1.98412	-0.648672	0.000379449	0.000379449	0.137974	D	D	no	0	2	2	20.1233	7.97427	5.08652	33.1841
LOC114324867	#N/A	>lcl|NW_021038632.1_cds_XP_028128561.1_4116 [gene=LOC114324867] [db_xref=GeneID:114324867] [protein=uncharacterized protein LOC114324867 isoform X1] [protein_id=XP_028128561.1] [location=join(806012..806039,832748..832866,844753..844995)] [gbkey=CDS]	WCR_0_1_D WCR_0_5_D	uncharacterized LOC114324867, transcript variant X1	XP_028128561.1	-1.62766	-2.30576	-0.678095	0.000379449	0.000379449	0.163331	D	D	no	0	2	2	25.8163	8.35445	5.22144	39.3922
LOC114324942	#N/A	>lcl|NW_021038634.1_cds_XP_028128664.1_4208 [gene=LOC114324942] [db_xref=GeneID:114324942] [protein=COMM domain-containing protein 2-like isoform X1] [protein_id=XP_028128664.1] [location=complement(join(772123..772506,778959..779119,781377..781443))] [gbkey=CDS]	WCR_0_1_D WCR_0_5_D	COMM domain-containing protein 2-like, transcript variant X1	XP_028128664.1	-1.29898	-1.35937	-0.0603806	0.000379449	0.000379449	0.895481	D	D	no	0	2	2	55.9533	22.7401	21.808	100.501
LOC114324951	#N/A	>lcl|NW_021038635.1_cds_XP_028128680.1_4233 [gene=LOC114324951] [db_xref=GeneID:114324951] [protein=uncharacterized protein LOC114324951] [protein_id=XP_028128680.1] [location=complement(join(959651..959733,967935..968122,973939..974073,977506..977689,983266..983551,996673..996759,997089..997270,997430..997597,1001554..1001663,1006033..1006166,1032266..1032345,1035730..1035917,1037684..1037818,10…	WCR_0_1_D WCR_0_5_D	uncharacterized LOC114324951	XP_028128680.1	-1.67211	-2.46598	-0.793873	0.000379449	0.000379449	0.00129651	D	D	no	0	2	2	2365.29	742.215	428.105	3535.61
LOC114324959	1	>lcl|NW_021038635.1_cds_XP_028128687.1_4223 [gene=LOC114324959] [db_xref=GeneID:114324959] [protein=probable cytochrome P450 6a17] [protein_id=XP_028128687.1] [location=join(310367..310592,324618..324761,325619..325804,336894..337214,340771..341007,347422..347673,351658..351821)] [gbkey=CDS]	WCR_0_1_D WCR_0_5_D	probable cytochrome P450 6a17	XP_028128687.1	-3.29513	-4.18148	-0.886349	0.000379449	0.000379449	0.00100877	D	D	no	0	2	2	1677.79	170.925	92.4671	1941.18
LOC114324970	#N/A	>lcl|NW_021038635.1_cds_XP_028128704.1_4241 [gene=LOC114324970] [db_xref=GeneID:114324970] [protein=leucine-rich PPR motif-containing protein, mitochondrial] [protein_id=XP_028128704.1] [location=complement(join(1659992..1660458,1665936..1668835,1677802..1678018,1680328..1680563,1694582..1694659,1694719..1694855))] [gbkey=CDS]	WCR_0_1_D WCR_0_5_D	leucine-rich PPR motif-containing protein, mitochondrial	XP_028128704.1	-1.17555	-1.65017	-0.474618	0.000379449	0.000379449	0.0485096	D	D	no	0	2	2	178.617	79.0761	56.9077	314.601
LOC114324976	#N/A	>lcl|NW_021038635.1_cds_XP_028128715.1_4251 [gene=LOC114324976] [db_xref=GeneID:114324976] [protein=protein angel isoform X2] [protein_id=XP_028128715.1] [location=complement(join(1876654..1876810,1879048..1879294,1881355..1881530,1885304..1885610,1892088..1892154,1893606..1893820,1899353..1899377))] [gbkey=CDS]	WCR_0_1_D WCR_0_5_D	protein angel, transcript variant X1	XP_028128714.1	-1.20494	-1.37078	-0.165836	0.000379449	0.000379449	0.617174	D	D	no	0	2	2	112.434	48.7724	43.4763	204.683
LOC114324995	#N/A	>lcl|NW_021038637.1_cds_XP_028128724.1_4268 [gene=LOC114324995] [db_xref=GeneID:114324995] [protein=zinc finger protein 260-like] [protein_id=XP_028128724.1] [location=join(438773..438813,446707..447912,453888..454854)] [gbkey=CDS]	WCR_0_1_D WCR_0_5_D	zinc finger protein 260-like	XP_028128724.1	-1.3624	-1.2321	0.130303	0.0193767	0.0401814	1	D	D	no	0	2	2	2.10518	0.818773	0.896167	3.82012
LOC114324996	#N/A	>lcl|NW_021038637.1_cds_XP_028128725.1_4270 [gene=LOC114324996] [db_xref=GeneID:114324996] [protein=zinc finger protein 260-like] [protein_id=XP_028128725.1] [location=join(467935..467939,468071..468898,472453..473359)] [gbkey=CDS]	WCR_0_1_D WCR_0_5_D	zinc finger protein 260-like	XP_028128725.1	-1.7021	-1.99998	-0.297874	0.000706276	0.000379449	0.638104	D	D	no	0	2	2	7.41102	2.27769	1.85278	11.5415
LOC114325006	#N/A	>lcl|NW_021038637.1_cds_XP_028128734.1_4281 [gene=LOC114325006] [db_xref=GeneID:114325006] [protein=zinc finger protein 493-like] [protein_id=XP_028128734.1] [location=join(744641..744729,745348..746121,753723..754538,776885..777848)] [gbkey=CDS]	WCR_0_1_D WCR_0_5_D	zinc finger protein 493-like	XP_028128734.1	-1.42688	-1.79895	-0.372069	0.0035009	0.000706276	0.539977	D	D	no	0	2	2	3.51353	1.3068	1.00973	5.83006
LOC114325010	#N/A	>lcl|NW_021038637.1_cds_XP_028128737.1_4286 [gene=LOC114325010] [db_xref=GeneID:114325010] [protein=gastrula zinc finger protein XlCGF7.1-like] [protein_id=XP_028128737.1] [location=847394..848350] [gbkey=CDS]	WCR_0_1_D WCR_0_5_D	gastrula zinc finger protein XlCGF7.1-like	XP_028128737.1	-1.32287	-1.45024	-0.127372	0.012949	0.00544448	0.860755	D	D	no	0	2	2	10.4021	4.15812	3.80675	18.367
LOC114325027	#N/A	>lcl|NW_021038637.1_cds_XP_028128752.1_4311 [gene=LOC114325027] [db_xref=GeneID:114325027] [protein=zinc finger protein 501-like] [protein_id=XP_028128752.1] [location=join(1118526..1118991,1123769..1123775,1123863..1124784)] [gbkey=CDS]	WCR_0_1_D WCR_0_5_D	zinc finger protein 501-like	XP_028128752.1	-1.20455	-1.8523	-0.647747	0.0488479	0.0136291	1	D	D	no	0	2	2	1.81122	0.785893	0.501617	3.09873
LOC114325030	#N/A	>lcl|NW_021038637.1_cds_XP_028128755.1_4322 [gene=LOC114325030] [db_xref=GeneID:114325030] [protein=zinc finger protein 567-like] [protein_id=XP_028128755.1] [location=join(1285077..1285099,1285226..1286512,1290330..1291710)] [gbkey=CDS]	WCR_0_1_D WCR_0_5_D	zinc finger protein 567-like	XP_028128755.1	-1.29942	-1.7346	-0.435183	0.0314646	0.0108812	1	D	D	no	0	2	2	1.58653	0.644591	0.47674	2.70786
LOC114325035	#N/A	>lcl|NW_021038637.1_cds_XP_028128759.1_4333 [gene=LOC114325035] [db_xref=GeneID:114325035] [protein=zinc finger protein 567-like] [protein_id=XP_028128759.1] [location=join(1382489..1382553,1388182..1390363)] [gbkey=CDS]	WCR_0_1_D WCR_0_5_D	zinc finger protein 567-like	XP_028128759.1	-1.66389	-2.29426	-0.630369	0.00209044	0.00129651	0.348612	D	D	no	0	2	2	3.83847	1.21137	0.782558	5.8324
LOC114325048	1	>lcl|NW_021038637.1_cds_XP_028128777.1_4269 [gene=LOC114325048] [db_xref=GeneID:114325048] [protein=zinc finger protein 182-like] [partial=5'] [exception=annotated by transcript or proteomic data] [protein_id=XP_028128777.1] [location=<464966..465586] [gbkey=CDS]	WCR_0_1_D WCR_0_5_D	zinc finger protein 182-like	XP_028128777.1	-2.61632	-2.70946	-0.0931413	0.00182774	0.00156449	0.921045	D	D	no	0	2	2	14.9365	2.4359	2.28361	19.656
LOC114325072	#N/A	>lcl|NW_021038637.1_cds_XP_028128803.1_4327 [gene=LOC114325072] [db_xref=GeneID:114325072] [protein=gastrula zinc finger protein XlCGF57.1-like] [protein_id=XP_028128803.1] [location=1337994..1339328] [gbkey=CDS]	WCR_0_1_D WCR_0_5_D	gastrula zinc finger protein XlCGF57.1-like	XP_028128803.1	-1.51027	-1.54142	-0.0311496	0.00544448	0.00929497	0.974883	D	D	no	0	2	2	4.77307	1.67557	1.63978	8.08842
LOC114325076	#N/A	>lcl|NW_021038637.1_cds_XP_028128806.1_4332 [gene=LOC114325076] [db_xref=GeneID:114325076] [protein=zinc finger protein 271-like] [protein_id=XP_028128806.1] [location=1377762..1380050] [gbkey=CDS]	WCR_0_1_D WCR_0_5_D	zinc finger protein 271-like	XP_028128806.1	-1.14651	-2.1112	-0.964687	0.0101797	0.000379449	0.0751351	D	D	no	0	2	2	6.69792	3.02555	1.55026	11.2737
LOC114325078	#N/A	>lcl|NW_021038637.1_cds_XP_028128809.1_4335 [gene=LOC114325078] [db_xref=GeneID:114325078] [protein=zinc finger protein OZF-like] [protein_id=XP_028128809.1] [location=1424902..1426467] [gbkey=CDS]	WCR_0_1_D WCR_0_5_D	zinc finger protein OZF-like	XP_028128809.1	-1.31678	-1.31646	0.000314723	0.0375927	0.0333623	1	D	D	no	0	2	2	2.79561	1.12224	1.12249	5.04034
LOC114325082	#N/A	>lcl|NW_021038637.1_cds_XP_028128813.1_4342 [gene=LOC114325082] [db_xref=GeneID:114325082] [protein=zinc finger protein OZF-like] [protein_id=XP_028128813.1] [location=1478638..1480281] [gbkey=CDS]	WCR_0_1_D WCR_0_5_D	zinc finger protein OZF-like	XP_028128813.1	-1.15308	-1.37147	-0.218388	0.0440931	0.0120819	0.757662	D	D	no	0	2	2	3.43469	1.54446	1.3275	6.30665
LOC114325151	#N/A	>lcl|NW_021038640.1_cds_XP_028128907.1_4431 [gene=LOC114325151] [db_xref=GeneID:114325151] [protein=4-nitrophenylphosphatase-like] [partial=5'] [exception=annotated by transcript or proteomic data] [protein_id=XP_028128907.1] [location=join(<172143..172320,200918..201216,206443..206650,209057..209201,212391..212571)] [gbkey=CDS]	WCR_0_1_D WCR_0_5_D	4-nitrophenylphosphatase-like	XP_028128907.1	-1.1144	-1.68579	-0.571381	0.00416692	0.000379449	0.206801	D	D	no	0	2	2	27.6367	12.7649	8.59042	48.992
LOC114325198	#N/A	>lcl|NW_021038642.1_cds_XP_028128992.1_4503 [gene=LOC114325198] [db_xref=GeneID:114325198] [protein=balbiani ring protein 3-like isoform X3] [protein_id=XP_028128992.1] [location=join(735597..735827,737644..737877,738821..739048,743854..743890,744005..744201,744344..744577,744713..744943,745682..745909)] [gbkey=CDS]	WCR_0_1_D WCR_0_5_D	balbiani ring protein 3-like, transcript variant X3	XP_028128992.1	-2.00632	-2.9011	-0.894776	0.000379449	0.000379449	0.0810129	D	D	no	0	2	2	18.8603	4.69446	2.52483	26.0796
LOC114325226	#N/A	>lcl|NW_021038645.1_cds_XP_028129025.1_4532 [gene=LOC114325226] [db_xref=GeneID:114325226] [protein=60S ribosomal protein L5] [protein_id=XP_028129025.1] [location=complement(join(446869..447057,447870..448146,452689..452862,452928..453178,453343..453345))] [gbkey=CDS]	WCR_0_1_D WCR_0_5_D	60S ribosomal protein L5	XP_028129025.1	-1.0785	-1.24399	-0.165495	0.000379449	0.000379449	0.548925	D	D	no	0	2	2	7185.88	3402.67	3033.9	13622.4
LOC114325278	#N/A	>lcl|NW_021038646.1_cds_XP_028129096.1_4595 [gene=LOC114325278] [db_xref=GeneID:114325278] [protein=60S ribosomal protein L22-like] [protein_id=XP_028129096.1] [location=join(10844..10849,11099..11245,12688..12830,15508..15655)] [gbkey=CDS]	WCR_0_1_D WCR_0_5_D	60S ribosomal protein L22-like	XP_028129096.1	-1.12148	-1.48267	-0.361193	0.000379449	0.000379449	0.146465	D	D	no	0	2	2	6299.4	2895.34	2254.08	11448.8
LOC114325380	#N/A	>lcl|NW_021038651.1_cds_XP_028129242.1_4727 [gene=LOC114325380] [db_xref=GeneID:114325380] [protein=reticulophagy regulator 3-like] [protein_id=XP_028129242.1] [location=join(677087..677271,691506..691707,703284..703467,704300..704398,709314..709732)] [gbkey=CDS]	WCR_0_1_D WCR_0_5_D	reticulophagy regulator 3-like	XP_028129242.1	-1.81371	-2.75763	-0.943923	0.000379449	0.000379449	0.00182774	D	D	no	0	2	2	156.281	44.4555	23.1087	223.845
LOC114325390	#N/A	>lcl|NW_021038651.1_cds_XP_028129255.1_4740 [gene=LOC114325390] [db_xref=GeneID:114325390] [protein=LOW QUALITY PROTEIN: protein 60A] [transl_except=(pos:910..912,aa:Other)] [protein_id=XP_028129255.1] [location=join(1159734..1160103,1162354..1162540,1164682..1164836,1168514..1168727,1169219..1169251,1174539..1174809)] [gbkey=CDS]	WCR_0_1_D WCR_0_5_D	protein 60A	XP_028129255.1	-1.33472	-2.1324	-0.797687	0.000379449	0.000379449	0.0101797	D	D	no	0	2	2	56.4023	22.3618	12.8641	91.6282
LOC114325423	#N/A	#N/A	WCR_0_1_D WCR_0_5_D	uncharacterized LOC114325423	#N/A	-2.32858	-2.34079	-0.0122064	0.00305531	0.0035009	0.968519	D	D	no	0	2	2	8.42824	1.67789	1.66375	11.7699
LOC114325540	#N/A	>lcl|NW_021038523.1_cds_XP_028129419.1_505 [gene=LOC114325540] [db_xref=GeneID:114325540] [protein=F-box/LRR-repeat protein 2 isoform X1] [protein_id=XP_028129419.1] [location=join(2343653..2343757,2356202..2356603,2358074..2358307,2360474..2360579,2361459..2361667,2362993..2363153,2363993..2364196,2366992..2367127)] [gbkey=CDS]	WCR_0_1_D WCR_0_5_D	F-box/LRR-repeat protein 2, transcript variant X1	XP_028129419.1	-1.23464	-1.40645	-0.171813	0.000379449	0.000379449	0.617192	D	D	no	0	2	2	59.6185	25.3349	22.4904	107.444
[truncated: 4,328 more rows]

## Sheet: blast2go
geneName	Description	GO IDs	GO Names	Enzyme Codes	Enzyme Names	InterPro IDs	InterPro GO Names
LOC114324349	D-arabinitol dehydrogenase 1-like	P:GO:0034079; F:GO:0000721; F:GO:0008270	P:butanediol biosynthetic process; F:(R,R)-butanediol dehydrogenase activity; F:zinc ion binding	EC:1.1.1.4; EC:1.1; EC:1; EC:1.1.1	(R,R)-butanediol dehydrogenase; Acting on the CH-OH group of donors; Oxidoreductases; Acting on the CH-OH group of donors
[truncated: 204 more rows]

## Sheet: Sheet2
symbol	name		symbol	related_accession	name	GeneID					total	elements	Names		total	Names
[truncated: 61,039 more rows]
