# Supplementary material for: Co-Transcriptomic Analysis of the Maize–Western Corn Rootworm Interaction
Source: Plants (Basel). 2022 Sep 7;11(18):2335. doi: 10.3390/plants11182335 (PMC9505089; doi:10.3390/plants11182335)
Supplement: Supplementary file 1 [file plants-11-02335-s001.zip › plants-1741276-supplementary/Supplemental Table S5.xlsx]

## Sheet: 1-5-U
Supplemental Table S5: Gene function enrichment for WCR.
Gene function enrichement for each comparison are presented in individual sheet.
0: WCR control, 1: dpi, 5: 5 dpi.
D: Downregulated, U: Upregulated
C: Cellular component, F: Molecular function, B: Biological process
Term Name	GOID	Term Type	Depth	cnt(reference)	cnt(WCR_1D_5D.up)	fsh(WCR_1D_5D.up)		Term Name	GOID	Term Type	Depth	cnt(reference)	cnt(WCR_1D_5D.up)	fsh(WCR_1D_5D.up)		Term Name	GOID	Term Type	Depth	cnt(reference)	cnt(WCR_1D_5D.up)	fsh(WCR_1D_5D.up)
MCM complex	GO:0042555	C	3	7	7	3.07022e-07		DNA binding	GO:0003677	F	5	163	50	3.48026e-11		DNA replication	GO:0006260	P	6	46	28	1.81696e-15
extracellular region	GO:0005576	C	3	98	27	1.34778e-05		chitin binding	GO:0008061	F	4	71	28	1.69904e-09		DNA-dependent DNA replication	GO:0006261	P	7	22	17	1.92908e-12
ATP-binding cassette (ABC) transporter complex	GO:0043190	C	5	4	4	0.000191999		nuclear receptor activity	GO:0004879	F	5	13	11	3.48539e-09		DNA replication initiation	GO:0006270	P	6	14	11	1.45436e-08
ATPase dependent transmembrane transport complex	GO:0098533	C	5	7	4	0.00500841		ligand-activated transcription factor activity	GO:0098531	F	4	13	11	3.48539e-09		DNA metabolic process	GO:0006259	P	5	70	25	1.32881e-07
transmembrane transporter complex	GO:1902495	C	4	8	4	0.0090898		drug binding	GO:0008144	F	3	427	89	9.44385e-09		DNA duplex unwinding	GO:0032508	P	8	9	7	8.91595e-06
plasma membrane protein complex	GO:0098797	C	4	13	5	0.0128643		carbohydrate derivative binding	GO:0097367	F	3	468	88	1.69851e-06		DNA geometric change	GO:0032392	P	7	9	7	8.91595e-06
epsilon DNA polymerase complex	GO:0008622	C	4	2	2	0.0139085		DNA-binding transcription factor activity, RNA polymerase II-specific	GO:0000981	F	4	21	11	6.45404e-06		carbohydrate transport	GO:0008643	P	6	5	5	2.24946e-05
RNA polymerase III complex	GO:0005666	C	6	2	2	0.0139085		sugar transmembrane transporter activity	GO:0051119	F	5	5	5	2.24946e-05		deoxyribonucleotide metabolic process	GO:0009262	P	5	4	4	0.000191999
transporter complex	GO:1990351	C	3	9	4	0.0148542		carbohydrate transmembrane transporter activity	GO:0015144	F	4	5	5	2.24946e-05		deoxyribonucleotide biosynthetic process	GO:0009263	P	6	4	4	0.000191999
transferase complex, transferring phosphorus-containing groups	GO:0061695	C	5	14	5	0.0181097		helicase activity	GO:0004386	F	10	45	15	0.000113892		nucleic acid metabolic process	GO:0090304	P	5	310	56	0.000502451
DNA-directed RNA polymerase complex	GO:0000428	C	4	8	3	0.0581363		sequence-specific DNA binding	GO:0043565	F	6	41	14	0.000143581		posttranscriptional gene silencing by RNA	GO:0035194	P	5	8	5	0.000927021
RNA polymerase complex	GO:0030880	C	3	8	3	0.0581363		adenyl ribonucleotide binding	GO:0032559	F	6	330	60	0.000260265		posttranscriptional gene silencing	GO:0016441	P	4	8	5	0.000927021
nuclear DNA-directed RNA polymerase complex	GO:0055029	C	5	8	3	0.0581363		ATPase activity, coupled	GO:0042623	F	9	49	15	0.000331865		gene silencing	GO:0016458	P	3	8	5	0.000927021
microtubule associated complex	GO:0005875	C	3	4	2	0.0709418		ATP binding	GO:0005524	F	4	326	59	0.00033429		regulation of gene expression, epigenetic	GO:0040029	P	6	8	5	0.000927021
cell periphery	GO:0071944	C	3	26	6	0.0774092		ATPase activity	GO:0016887	F	8	94	23	0.000411248		gene silencing by RNA	GO:0031047	P	4	8	5	0.000927021
DNA polymerase complex	GO:0042575	C	3	5	2	0.109162		adenyl nucleotide binding	GO:0030554	F	6	336	60	0.000430342		nucleobase-containing compound metabolic process	GO:0006139	P	4	367	62	0.00153784
spliceosomal tri-snRNP complex	GO:0097526	C	6	1	1	0.118045		heterocyclic compound binding	GO:1901363	F	3	983	146	0.000503238		regulation of posttranscriptional gene silencing	GO:0060147	P	5	3	3	0.00163568
spliceosomal snRNP complex	GO:0097525	C	5	1	1	0.118045		nucleic acid binding	GO:0003676	F	4	446	75	0.000545456		gene silencing by miRNA	GO:0035195	P	6	3	3	0.00163568
elongin complex	GO:0070449	C	4	1	1	0.118045		organic cyclic compound binding	GO:0097159	F	3	985	146	0.000555274		regulation of gene silencing by RNA	GO:0060966	P	5	3	3	0.00163568
chromosome passenger complex	GO:0032133	C	4	1	1	0.118045		DNA helicase activity	GO:0003678	F	4	8	5	0.000927021		regulation of gene silencing	GO:0060968	P	4	3	3	0.00163568
U4/U6 x U5 tri-snRNP complex	GO:0046540	C	7	1	1	0.118045		structural constituent of cuticle	GO:0042302	F	3	3	3	0.00163568		regulation of gene silencing by miRNA	GO:0060964	P	6	3	3	0.00163568
dynactin complex	GO:0005869	C	4	1	1	0.118045		microtubule motor activity	GO:0003777	F	9	13	6	0.0021693		deoxyribose phosphate metabolic process	GO:0019692	P	5	3	3	0.00163568
Rad51B-Rad51C-Rad51D-XRCC2 complex	GO:0033063	C	4	1	1	0.118045		DNA-dependent ATPase activity	GO:0008094	F	10	10	5	0.00340579		regulation of DNA metabolic process	GO:0051052	P	5	3	3	0.00163568
DNA recombinase mediator complex	GO:0033061	C	3	1	1	0.118045		double-stranded DNA binding	GO:0003690	F	6	11	5	0.00564465		pyrimidine deoxyribonucleotide metabolic process	GO:0009219	P	7	3	3	0.00163568
RZZ complex	GO:1990423	C	3	1	1	0.118045		protein-glutamine gamma-glutamyltransferase activity	GO:0003810	F	5	4	3	0.00596674		pyrimidine deoxyribonucleotide biosynthetic process	GO:0009221	P	8	3	3	0.00163568
preribosome, small subunit precursor	GO:0030688	C	5	1	1	0.118045		phospholipase activity	GO:0004620	F	6	16	6	0.0074239		2'-deoxyribonucleotide biosynthetic process	GO:0009265	P	7	3	3	0.00163568
nucleosome	GO:0000786	C	4	1	1	0.118045		nucleoside phosphate binding	GO:1901265	F	4	482	74	0.00749302		deoxyribose phosphate biosynthetic process	GO:0046385	P	6	3	3	0.00163568
plasma membrane	GO:0005886	C	4	24	5	0.144795		nucleotide binding	GO:0000166	F	4	482	74	0.00749302		DNA replication, synthesis of RNA primer	GO:0006269	P	6	3	3	0.00163568
transferase complex	GO:1990234	C	4	31	6	0.151008		purine ribonucleotide binding	GO:0032555	F	5	382	60	0.00986478		2'-deoxyribonucleotide metabolic process	GO:0009394	P	6	3	3	0.00163568
transcription factor complex	GO:0005667	C	3	18	4	0.154525		pyrophosphatase activity	GO:0016462	F	6	167	30	0.0110737		cellular macromolecule biosynthetic process	GO:0034645	P	5	300	52	0.00211458
chromosome	GO:0005694	C	5	33	6	0.186904		purine ribonucleoside triphosphate binding	GO:0035639	F	5	378	59	0.0119374		macromolecule biosynthetic process	GO:0009059	P	5	300	52	0.00211458
external encapsulating structure	GO:0030312	C	3	2	1	0.222182		hydrolase activity, acting on acid anhydrides	GO:0016817	F	4	168	30	0.0120298		heterocycle metabolic process	GO:0046483	P	4	390	64	0.00271947
plasma membrane signaling receptor complex	GO:0098802	C	4	2	1	0.222182		hydrolase activity, acting on acid anhydrides, in phosphorus-containing anhydrides	GO:0016818	F	5	168	30	0.0120298		cellular response to DNA damage stimulus	GO:0006974	P	5	38	11	0.00336828
Sm-like protein family complex	GO:0120114	C	3	2	1	0.222182		nucleoside-triphosphatase activity	GO:0017111	F	7	162	29	0.0129896		cell-substrate adhesion	GO:0031589	P	4	10	5	0.00340579
integrin complex	GO:0008305	C	4	2	1	0.222182		transferase activity, transferring amino-acyl groups	GO:0016755	F	4	5	3	0.0136118		cellular modified amino acid catabolic process	GO:0042219	P	6	10	5	0.00340579
protein complex involved in cell adhesion	GO:0098636	C	3	2	1	0.222182		formyltetrahydrofolate dehydrogenase activity	GO:0016155	F	6	2	2	0.0139085		cell-matrix adhesion	GO:0007160	P	5	10	5	0.00340579
receptor complex	GO:0043235	C	3	2	1	0.222182		carbonate dehydratase activity	GO:0004089	F	6	2	2	0.0139085		DNA conformation change	GO:0071103	P	6	23	8	0.00347005
small nuclear ribonucleoprotein complex	GO:0030532	C	4	2	1	0.222182		gamma-glutamyl carboxylase activity	GO:0008488	F	6	2	2	0.0139085		cellular aromatic compound metabolic process	GO:0006725	P	4	394	64	0.00350139
Elongator holoenzyme complex	GO:0033588	C	3	2	1	0.222182		oxidoreductase activity, acting on CH or CH2 groups, disulfide as acceptor	GO:0016728	F	5	2	2	0.0139085		organic cyclic compound metabolic process	GO:1901360	P	4	399	64	0.00474847
chorion	GO:0042600	C	4	2	1	0.222182		ribonucleoside-diphosphate reductase activity, thioredoxin disulfide as acceptor	GO:0004748	F	7	2	2	0.0139085		cofactor catabolic process	GO:0051187	P	5	11	5	0.00564465
replication fork	GO:0005657	C	3	2	1	0.222182		UDP-glucose 6-dehydrogenase activity	GO:0003979	F	6	2	2	0.0139085		DNA repair	GO:0006281	P	6	35	10	0.00566429
integral component of membrane	GO:0016021	C	4	364	47	0.269932		RNA polymerase II proximal promoter sequence-specific DNA binding	GO:0000978	F	9	2	2	0.0139085		positive regulation of nitrogen compound metabolic process	GO:0051173	P	4	4	3	0.00596674
intrinsic component of membrane	GO:0031224	C	3	365	47	0.276727		proximal promoter sequence-specific DNA binding	GO:0000987	F	8	2	2	0.0139085		positive regulation of macromolecule metabolic process	GO:0010604	P	4	4	3	0.00596674
protein-DNA complex	GO:0032993	C	3	3	1	0.314045		ribonucleoside-diphosphate reductase activity	GO:0061731	F	6	2	2	0.0139085		peptide cross-linking	GO:0018149	P	7	4	3	0.00596674
carboxy-terminal domain protein kinase complex	GO:0032806	C	6	3	1	0.314045		ribonucleotide binding	GO:0032553	F	4	390	60	0.0151603		negative regulation of biological process	GO:0048519	P	2	53	13	0.00714376
chromosomal region	GO:0098687	C	3	3	1	0.314045		lipase activity	GO:0016298	F	5	40	10	0.0152381		cellular macromolecule metabolic process	GO:0044260	P	4	611	91	0.00719805
transcription factor TFIIH holo complex	GO:0005675	C	5	3	1	0.314045		purine nucleotide binding	GO:0017076	F	5	394	60	0.0185828		chromosome organization	GO:0051276	P	5	49	12	0.00971699
kinetochore	GO:0000776	C	4	3	1	0.314045		small molecule binding	GO:0036094	F	3	512	75	0.0215663		positive regulation of molecular function	GO:0044093	P	4	22	7	0.0106582
chromosome, centromeric region	GO:0000775	C	4	3	1	0.314045		catalytic activity, acting on DNA	GO:0140097	F	3	31	8	0.0239274		positive regulation of biological process	GO:0048518	P	2	28	8	0.0129328
nuclear outer membrane-endoplasmic reticulum membrane network	GO:0042175	C	4	17	3	0.32485		extracellular matrix structural constituent	GO:0005201	F	3	6	3	0.0248572		positive regulation of cellular metabolic process	GO:0031325	P	4	5	3	0.0136118
endoplasmic reticulum membrane	GO:0005789	C	5	17	3	0.32485		heme binding	GO:0020037	F	4	95	18	0.0268832		positive regulation of metabolic process	GO:0009893	P	3	5	3	0.0136118
serine/threonine protein kinase complex	GO:1902554	C	7	4	1	0.39508		anion binding	GO:0043168	F	4	479	70	0.0274907		positive regulation of protein metabolic process	GO:0051247	P	5	2	2	0.0139085
protein kinase complex	GO:1902911	C	6	4	1	0.39508		catalytic activity, acting on RNA	GO:0140098	F	3	50	11	0.0283759		dicarboxylic acid metabolic process	GO:0043648	P	7	2	2	0.0139085
transcription elongation factor complex	GO:0008023	C	3	4	1	0.39508		tetrapyrrole binding	GO:0046906	F	4	96	18	0.0296048		dicarboxylic acid catabolic process	GO:0043649	P	7	2	2	0.0139085
nuclear ubiquitin ligase complex	GO:0000152	C	4	4	1	0.39508		microtubule binding	GO:0008017	F	6	21	6	0.0301753		positive regulation of protein modification process	GO:0031401	P	6	2	2	0.0139085
anaphase-promoting complex	GO:0005680	C	5	4	1	0.39508		oxidoreductase activity	GO:0016491	F	3	361	54	0.0341431		peptidyl-glutamic acid carboxylation	GO:0017187	P	8	2	2	0.0139085
preribosome	GO:0030684	C	4	4	1	0.39508		ion binding	GO:0043167	F	3	899	122	0.0368237		regulation of DNA-dependent DNA replication initiation	GO:0030174	P	6	2	2	0.0139085
nuclear chromosome	GO:0000228	C	6	12	2	0.42293		carbon-oxygen lyase activity	GO:0016835	F	4	3	2	0.0384543		protein carboxylation	GO:0018214	P	7	2	2	0.0139085
microtubule cytoskeleton	GO:0015630	C	6	13	2	0.464999		hydro-lyase activity	GO:0016836	F	5	3	2	0.0384543		10-formyltetrahydrofolate catabolic process	GO:0009258	P	7	2	2	0.0139085
DNA packaging complex	GO:0044815	C	3	5	1	0.466559		NAD+ ADP-ribosyltransferase activity	GO:0003950	F	6	3	2	0.0384543		10-formyltetrahydrofolate metabolic process	GO:0009256	P	7	2	2	0.0139085
spliceosomal complex	GO:0005681	C	4	5	1	0.466559		sequence-specific double-stranded DNA binding	GO:1990837	F	7	7	3	0.0397438		folic acid-containing compound catabolic process	GO:0009397	P	6	2	2	0.0139085
origin recognition complex	GO:0000808	C	3	5	1	0.466559		glutathione hydrolase activity	GO:0036374	F	8	7	3	0.0397438		pteridine-containing compound catabolic process	GO:0042560	P	6	2	2	0.0139085
protein-containing complex	GO:0032991	C	2	271	32	0.529559		RNA helicase activity	GO:0003724	F	4	24	6	0.0552876		cellularization	GO:0007349	P	4	2	2	0.0139085
cullin-RING ubiquitin ligase complex	GO:0031461	C	4	6	1	0.529608		motor activity	GO:0003774	F	8	25	6	0.0658046		anatomical structure formation involved in morphogenesis	GO:0048646	P	3	2	2	0.0139085
RNA polymerase II, holoenzyme	GO:0016591	C	4	6	1	0.529608		DNA-binding transcription factor activity	GO:0003700	F	3	57	11	0.0661729		positive regulation of cellular protein metabolic process	GO:0032270	P	5	2	2	0.0139085
chromatin	GO:0000785	C	3	7	1	0.58522		single-stranded DNA binding	GO:0003697	F	6	4	2	0.0709418		DNA replication preinitiation complex assembly	GO:0071163	P	4	2	2	0.0139085
RNA polymerase II transcription factor complex	GO:0090575	C	5	8	1	0.634268		toxin activity	GO:0090729	F	2	4	2	0.0709418		coenzyme catabolic process	GO:0009109	P	6	2	2	0.0139085
peroxisome	GO:0005777	C	5	8	1	0.634268		binding	GO:0005488	F	2	2117	265	0.0754663		deoxyribonucleoside monophosphate biosynthetic process	GO:0009157	P	8	2	2	0.0139085
microbody	GO:0042579	C	4	8	1	0.634268		oxidoreductase activity, acting on peroxide as acceptor	GO:0016684	F	4	9	3	0.0797773		deoxyribonucleoside monophosphate metabolic process	GO:0009162	P	7	2	2	0.0139085
catalytic complex	GO:1902494	C	3	56	6	0.662814		peroxidase activity	GO:0004601	F	3	9	3	0.0797773		pyrimidine deoxyribonucleoside monophosphate biosynthetic process	GO:0009177	P	9	2	2	0.0139085
nuclear lumen	GO:0031981	C	5	38	4	0.672321		antioxidant activity	GO:0016209	F	2	9	3	0.0797773		pyrimidine deoxyribonucleoside monophosphate metabolic process	GO:0009176	P	8	2	2	0.0139085
ubiquitin ligase complex	GO:0000151	C	3	9	1	0.677528		protein heterodimerization activity	GO:0046982	F	5	9	3	0.0797773		cell division	GO:0051301	P	3	9	4	0.0148542
nuclear transcription factor complex	GO:0044798	C	4	10	1	0.71568		flavin adenine dinucleotide binding	GO:0050660	F	5	46	9	0.0852227		cell cycle checkpoint	GO:0000075	P	3	9	4	0.0148542
integral component of plasma membrane	GO:0005887	C	5	10	1	0.71568		tubulin binding	GO:0015631	F	5	27	6	0.0900913		negative regulation of cell cycle	GO:0045786	P	4	9	4	0.0148542
nucleoplasm	GO:0005654	C	3	21	2	0.728269		monooxygenase activity	GO:0004497	F	4	89	15	0.096224		cellular response to stress	GO:0033554	P	4	46	11	0.0156173
intrinsic component of plasma membrane	GO:0031226	C	4	11	1	0.749327		omega peptidase activity	GO:0008242	F	7	10	3	0.104331		microtubule-based movement	GO:0007018	P	4	19	6	0.0184933
ribonucleoprotein complex	GO:1990904	C	3	33	3	0.76556		odorant binding	GO:0005549	F	3	55	10	0.106781		posttranscriptional regulation of gene expression	GO:0010608	P	6	20	6	0.023859
nucleus	GO:0005634	C	5	231	24	0.783148		cofactor binding	GO:0048037	F	3	210	31	0.106971		mitotic cell cycle checkpoint	GO:0007093	P	4	6	3	0.0248572
intracellular organelle lumen	GO:0070013	C	4	49	4	0.84711		oxidoreductase activity, acting on CH or CH2 groups	GO:0016725	F	4	5	2	0.109162		pyrimidine nucleotide metabolic process	GO:0006220	P	6	6	3	0.0248572
organelle lumen	GO:0043233	C	4	49	4	0.84711		galactosidase activity	GO:0015925	F	6	5	2	0.109162		pyrimidine nucleotide biosynthetic process	GO:0006221	P	7	6	3	0.0248572
membrane-enclosed lumen	GO:0031974	C	3	49	4	0.84711		beta-galactosidase activity	GO:0004565	F	7	5	2	0.109162		negative regulation of mitotic cell cycle	GO:0045930	P	5	6	3	0.0248572
cellular_component	GO:0005575	C	1	1216	134	0.857988		5'-3' RNA helicase activity	GO:0032574	F	5	5	2	0.109162		regulation of DNA replication	GO:0006275	P	7	6	3	0.0248572
membrane protein complex	GO:0098796	C	3	65	5	0.896954		DNA-directed DNA polymerase activity	GO:0003887	F	5	5	2	0.109162		negative regulation of chromosome organization	GO:2001251	P	6	6	3	0.0248572
membrane	GO:0016020	C	3	591	61	0.901195		fucosyltransferase activity	GO:0008417	F	6	1	1	0.118045		microtubule-based process	GO:0007017	P	3	38	9	0.0292377
cellular anatomical entity	GO:0110165	C	2	1165	126	0.903466		DNA polymerase processivity factor activity	GO:0030337	F	4	1	1	0.118045		positive regulation of voltage-gated potassium channel activity	GO:1903818	P	7	11	4	0.0321103
supramolecular complex	GO:0099080	C	3	21	1	0.928993		membrane insertase activity	GO:0032977	F	3	1	1	0.118045		sleep	GO:0030431	P	3	11	4	0.0321103
endomembrane system	GO:0012505	C	3	52	3	0.954806		protein kinase activator activity	GO:0030295	F	6	1	1	0.118045		regulation of ion transmembrane transport	GO:0034765	P	6	11	4	0.0321103
actin cytoskeleton	GO:0015629	C	6	32	1	0.982339		alanine-tRNA ligase activity	GO:0004813	F	6	1	1	0.118045		positive regulation of transmembrane transport	GO:0034764	P	4	11	4	0.0321103
organelle membrane	GO:0031090	C	4	63	3	0.984342		cysteine-tRNA ligase activity	GO:0004817	F	6	1	1	0.118045		regulation of transmembrane transport	GO:0034762	P	5	11	4	0.0321103
membrane-bounded organelle	GO:0043227	C	4	348	29	0.988383		cyclin-dependent protein serine/threonine kinase activator activity	GO:0061575	F	7	1	1	0.118045		positive regulation of ion transmembrane transport	GO:0034767	P	5	11	4	0.0321103
intracellular membrane-bounded organelle	GO:0043231	C	4	323	26	0.99105		DNA replication origin binding	GO:0003688	F	8	1	1	0.118045		regulation of potassium ion transmembrane transporter activity	GO:1901016	P	7	11	4	0.0321103
mitochondrion	GO:0005739	C	4	39	1	0.99273		diphthine synthase activity	GO:0004164	F	7	1	1	0.118045		positive regulation of potassium ion transmembrane transporter activity	GO:1901018	P	6	11	4	0.0321103
cytoplasm	GO:0005737	C	3	183	11	0.997569		dUTP diphosphatase activity	GO:0004170	F	8	1	1	0.118045		positive regulation of cation transmembrane transport	GO:1904064	P	6	11	4	0.0321103
cytoskeleton	GO:0005856	C	5	68	2	0.998144		oxidized purine nucleobase lesion DNA N-glycosylase activity	GO:0008534	F	6	1	1	0.118045		regulation of cation transmembrane transport	GO:1904062	P	7	11	4	0.0321103
non-membrane-bounded organelle	GO:0043228	C	4	180	8	0.999864		mismatched DNA binding	GO:0030983	F	7	1	1	0.118045		positive regulation of transport	GO:0051050	P	3	11	4	0.0321103
intracellular non-membrane-bounded organelle	GO:0043232	C	4	180	8	0.999864		5,10-methylenetetrahydrofolate-dependent methyltransferase activity	GO:0042083	F	6	1	1	0.118045		positive regulation of transporter activity	GO:0032411	P	4	11	4	0.0321103
intracellular	GO:0005622	C	2	573	42	0.999941		thymidylate synthase activity	GO:0004799	F	7	1	1	0.118045		positive regulation of ion transmembrane transporter activity	GO:0032414	P	5	11	4	0.0321103
organelle	GO:0043226	C	3	505	33	0.99999		thymidylate kinase activity	GO:0004798	F	7	1	1	0.118045		regulation of ion transmembrane transporter activity	GO:0032412	P	6	11	4	0.0321103
intracellular organelle	GO:0043229	C	3	488	30	0.999997		protein serine/threonine kinase activator activity	GO:0043539	F	7	1	1	0.118045		regulation of potassium ion transport	GO:0043266	P	7	11	4	0.0321103
GMP reductase complex	GO:1902560	C	5	1	0	1		nucleosome binding	GO:0031491	F	4	1	1	0.118045		positive regulation of potassium ion transport	GO:0043268	P	5	11	4	0.0321103
H4 histone acetyltransferase complex	GO:1902562	C	5	2	0	1		non-membrane spanning protein tyrosine kinase activity	GO:0004715	F	6	1	1	0.118045		regulation of ion transport	GO:0043269	P	5	11	4	0.0321103
exocytic vesicle	GO:0070382	C	5	1	0	1		ubiquitin-protein transferase regulator activity	GO:0055106	F	4	1	1	0.118045		positive regulation of ion transport	GO:0043270	P	4	11	4	0.0321103
TOR complex	GO:0038201	C	3	2	0	1		acetate-CoA ligase activity	GO:0003987	F	6	1	1	0.118045		positive regulation of cation channel activity	GO:2001259	P	6	11	4	0.0321103
coated membrane	GO:0048475	C	4	16	0	1		cysteine-type exopeptidase activity	GO:0070004	F	7	1	1	0.118045		regulation of cation channel activity	GO:2001257	P	7	11	4	0.0321103
delta DNA polymerase complex	GO:0043625	C	4	1	0	1		solute:proton antiporter activity	GO:0015299	F	7	1	1	0.118045		regulation of metal ion transport	GO:0010959	P	6	11	4	0.0321103
uniplex complex	GO:1990246	C	5	1	0	1		solute:cation antiporter activity	GO:0015298	F	6	1	1	0.118045		synaptic transmission, cholinergic	GO:0007271	P	8	11	4	0.0321103
dystrophin-associated glycoprotein complex	GO:0016010	C	4	2	0	1		ubiquitin-protein transferase activator activity	GO:0097027	F	5	1	1	0.118045		regulation of synaptic transmission, cholinergic	GO:0032222	P	6	11	4	0.0321103
dystroglycan complex	GO:0016011	C	5	2	0	1		AMP binding	GO:0016208	F	4	1	1	0.118045		regulation of transmembrane transporter activity	GO:0022898	P	5	11	4	0.0321103
sarcoglycan complex	GO:0016012	C	5	2	0	1		acireductone synthase activity	GO:0043874	F	7	1	1	0.118045		regulation of potassium ion transmembrane transport	GO:1901379	P	8	11	4	0.0321103
presynapse	GO:0098793	C	3	1	0	1		oxidized base lesion DNA N-glycosylase activity	GO:0000702	F	5	1	1	0.118045		positive regulation of potassium ion transmembrane transport	GO:1901381	P	6	11	4	0.0321103
outer mitochondrial membrane protein complex	GO:0098799	C	4	1	0	1		kinase activator activity	GO:0019209	F	5	1	1	0.118045		regulation of transporter activity	GO:0032409	P	4	11	4	0.0321103
NMS complex	GO:0031617	C	3	2	0	1		anaphase-promoting complex binding	GO:0010997	F	4	1	1	0.118045		regulation of cellular component organization	GO:0051128	P	4	27	7	0.0330216
mitochondrial protein complex	GO:0098798	C	3	10	0	1		DNA primase activity	GO:0003896	F	7	1	1	0.118045		regulation of organelle organization	GO:0033043	P	5	27	7	0.0330216
calcium channel complex	GO:0034704	C	7	1	0	1		transferase activity, transferring pentosyl groups	GO:0016763	F	5	11	3	0.131413		cellular biosynthetic process	GO:0044249	P	4	414	61	0.0332501
methyltransferase complex	GO:0034708	C	3	1	0	1		serine-type endopeptidase inhibitor activity	GO:0004867	F	7	17	4	0.131783		macromolecule metabolic process	GO:0043170	P	4	888	121	0.0335873
cation channel complex	GO:0034703	C	6	1	0	1		RNA polymerase II regulatory region DNA binding	GO:0001012	F	7	6	2	0.151314		movement of cell or subcellular component	GO:0006928	P	3	22	6	0.0374942
ion channel complex	GO:0034702	C	5	1	0	1		regulatory region nucleic acid binding	GO:0001067	F	5	6	2	0.151314		positive regulation of transferase activity	GO:0051347	P	6	3	2	0.0384543
Golgi subcompartment	GO:0098791	C	4	1	0	1		hydroxymethyl-, formyl- and related transferase activity	GO:0016742	F	5	6	2	0.151314		protein ADP-ribosylation	GO:0006471	P	7	3	2	0.0384543
nuclear replisome	GO:0043601	C	5	1	0	1		cyclin-dependent protein serine/threonine kinase regulator activity	GO:0016538	F	6	6	2	0.151314		regulation of microtubule-based process	GO:0032886	P	4	3	2	0.0384543
junctional membrane complex	GO:0030314	C	3	2	0	1		RNA polymerase II regulatory region sequence-specific DNA binding	GO:0000977	F	8	6	2	0.151314		cell cycle DNA replication	GO:0044786	P	4	3	2	0.0384543
SCF ubiquitin ligase complex	GO:0019005	C	5	2	0	1		transcription regulatory region sequence-specific DNA binding	GO:0000976	F	7	6	2	0.151314		nuclear DNA replication	GO:0033260	P	5	3	2	0.0384543
nuclear replication fork	GO:0043596	C	4	1	0	1		5'-3' RNA polymerase activity	GO:0034062	F	5	6	2	0.151314		regulation of microtubule polymerization or depolymerization	GO:0031110	P	6	3	2	0.0384543
cytosolic ribosome	GO:0022626	C	4	4	0	1		DNA polymerase activity	GO:0034061	F	4	6	2	0.151314		positive regulation of cell cycle	GO:0045787	P	4	3	2	0.0384543
cytosolic large ribosomal subunit	GO:0022625	C	5	4	0	1		transcription regulatory region DNA binding	GO:0044212	F	6	6	2	0.151314		regulation of microtubule cytoskeleton organization	GO:0070507	P	5	3	2	0.0384543
oxidoreductase complex	GO:1990204	C	4	3	0	1		RNA polymerase activity	GO:0097747	F	4	6	2	0.151314		regulation of mitotic nuclear division	GO:0007088	P	5	7	3	0.0397438
dynein complex	GO:0030286	C	4	2	0	1		DNA-directed 5'-3' RNA polymerase activity	GO:0003899	F	6	6	2	0.151314		protein-DNA complex assembly	GO:0065004	P	6	7	3	0.0397438
viral capsid	GO:0019028	C	3	1	0	1		O-acyltransferase activity	GO:0008374	F	6	12	3	0.160621		pyrimidine-containing compound biosynthetic process	GO:0072528	P	6	7	3	0.0397438
virion	GO:0019012	C	2	1	0	1		chromatin binding	GO:0003682	F	3	7	2	0.195942		pyrimidine-containing compound metabolic process	GO:0072527	P	5	7	3	0.0397438
viral nucleocapsid	GO:0019013	C	3	1	0	1		endopeptidase inhibitor activity	GO:0004866	F	6	20	4	0.203842		regulation of nuclear division	GO:0051783	P	6	7	3	0.0397438
small-subunit processome	GO:0032040	C	5	3	0	1		peptidase inhibitor activity	GO:0030414	F	5	20	4	0.203842		regulation of chromosome organization	GO:0033044	P	6	7	3	0.0397438
transcription factor TFIIH core complex	GO:0000439	C	6	1	0	1		peptidase regulator activity	GO:0061134	F	4	20	4	0.203842		protein-DNA complex subunit organization	GO:0071824	P	5	7	3	0.0397438
NELF complex	GO:0032021	C	4	1	0	1		endopeptidase regulator activity	GO:0061135	F	5	20	4	0.203842		regulation of macromolecule metabolic process	GO:0060255	P	4	170	28	0.0398728
anchored component of plasma membrane	GO:0046658	C	5	1	0	1		endoribonuclease activity, producing 5'-phosphomonoesters	GO:0016891	F	6	2	1	0.222182		regulation of trans-synaptic signaling	GO:0099177	P	4	12	4	0.0437901
clathrin-coated endocytic vesicle	GO:0045334	C	6	8	0	1		endonuclease activity, active with either ribo- or deoxyribonucleic acids and producing 5'-phosphomonoesters	GO:0016893	F	7	2	1	0.222182		modulation of chemical synaptic transmission	GO:0050804	P	5	12	4	0.0437901
FACT complex	GO:0035101	C	4	2	0	1		lysophospholipid acyltransferase activity	GO:0071617	F	6	2	1	0.222182		anterograde trans-synaptic signaling	GO:0098916	P	6	12	4	0.0437901
SLIK (SAGA-like) complex	GO:0046695	C	6	1	0	1		phosphotransferase activity, phosphate group as acceptor	GO:0016776	F	5	2	1	0.222182		cell-cell signaling	GO:0007267	P	3	12	4	0.0437901
lytic vacuole membrane	GO:0098852	C	6	3	0	1		lysophosphatidic acid acyltransferase activity	GO:0042171	F	7	2	1	0.222182		chemical synaptic transmission	GO:0007268	P	7	12	4	0.0437901
NuA4 histone acetyltransferase complex	GO:0035267	C	7	2	0	1		U3 snoRNA binding	GO:0034511	F	7	2	1	0.222182		synaptic signaling	GO:0099536	P	4	12	4	0.0437901
inner mitochondrial membrane protein complex	GO:0098800	C	4	6	0	1		acyl-CoA oxidase activity	GO:0003997	F	6	2	1	0.222182		trans-synaptic signaling	GO:0099537	P	5	12	4	0.0437901
respiratory chain complex	GO:0098803	C	4	2	0	1		RNA-DNA hybrid ribonuclease activity	GO:0004523	F	7	2	1	0.222182		cell cycle	GO:0007049	P	3	60	12	0.0445639
whole membrane	GO:0098805	C	4	28	0	1		antiporter activity	GO:0015297	F	6	2	1	0.222182		organic substance biosynthetic process	GO:1901576	P	4	426	61	0.0548718
collagen-containing extracellular matrix	GO:0062023	C	4	2	0	1		molecular carrier activity	GO:0140104	F	2	2	1	0.222182		biological adhesion	GO:0022610	P	2	24	6	0.0552876
acetyltransferase complex	GO:1902493	C	5	6	0	1		nucleoside monophosphate kinase activity	GO:0050145	F	6	2	1	0.222182		cell adhesion	GO:0007155	P	3	24	6	0.0552876
proteasome complex	GO:0000502	C	3	4	0	1		1-acylglycerol-3-phosphate O-acyltransferase activity	GO:0003841	F	8	2	1	0.222182		regulation of localization	GO:0032879	P	3	13	4	0.0575349
trans-Golgi network transport vesicle membrane	GO:0012510	C	6	1	0	1		transition metal ion binding	GO:0046914	F	6	318	42	0.233573		regulation of transport	GO:0051049	P	4	13	4	0.0575349
vesicle membrane	GO:0012506	C	5	14	0	1		oxidoreductase activity, acting on CH-OH group of donors	GO:0016614	F	4	58	9	0.240234		regulation of mitotic cell cycle	GO:0007346	P	5	13	4	0.0575349
ER to Golgi transport vesicle membrane	GO:0012507	C	6	1	0	1		ligase activity, forming carbon-oxygen bonds	GO:0016875	F	4	8	2	0.241878		glutathione catabolic process	GO:0006751	P	6	8	3	0.0581363
SAGA-type complex	GO:0070461	C	5	2	0	1		aminoacyl-tRNA ligase activity	GO:0004812	F	5	8	2	0.241878		peptide catabolic process	GO:0043171	P	5	8	3	0.0581363
respirasome	GO:0070469	C	3	2	0	1		kinase regulator activity	GO:0019207	F	4	8	2	0.241878		sulfur compound catabolic process	GO:0044273	P	5	8	3	0.0581363
Rab-protein geranylgeranyltransferase complex	GO:0005968	C	4	1	0	1		protein kinase regulator activity	GO:0019887	F	5	8	2	0.241878		biosynthetic process	GO:0009058	P	3	444	63	0.0601588
ATPase complex	GO:1904949	C	4	5	0	1		enzyme inhibitor activity	GO:0004857	F	4	22	4	0.257003		DNA recombination	GO:0006310	P	6	19	5	0.0642169
R2TP complex	GO:0097255	C	3	1	0	1		nucleotidyltransferase activity	GO:0016779	F	5	22	4	0.257003		regulation of metabolic process	GO:0019222	P	3	178	28	0.065527
bounding membrane of organelle	GO:0098588	C	5	31	0	1		catalytic activity	GO:0003824	F	2	1569	192	0.26333		multicellular organismal process	GO:0032501	P	2	64	12	0.0680009
side of membrane	GO:0098552	C	3	3	0	1		oxidoreductase activity, acting on paired donors, with incorporation or reduction of molecular oxygen	GO:0016705	F	4	106	15	0.264514		one-carbon metabolic process	GO:0006730	P	4	4	2	0.0709418
cytoplasmic side of membrane	GO:0098562	C	4	1	0	1		zinc ion binding	GO:0008270	F	7	202	27	0.270724		regulation of DNA-dependent DNA replication	GO:0090329	P	8	4	2	0.0709418
box C/D snoRNP complex	GO:0031428	C	5	2	0	1		acid phosphatase activity	GO:0003993	F	7	23	4	0.284551		pyrimidine nucleoside monophosphate metabolic process	GO:0009129	P	7	4	2	0.0709418
RecQ family helicase-topoisomerase III complex	GO:0031422	C	3	1	0	1		catalytic activity, acting on a tRNA	GO:0140101	F	4	9	2	0.288192		pyrimidine nucleoside monophosphate biosynthetic process	GO:0009130	P	8	4	2	0.0709418
TRAPPII protein complex	GO:1990071	C	4	2	0	1		iron ion binding	GO:0005506	F	7	108	15	0.289295		regulation of molecular function	GO:0065009	P	3	38	8	0.0715126
cell projection	GO:0042995	C	3	4	0	1		transferase activity, transferring glycosyl groups	GO:0016757	F	4	61	9	0.289321		cellular nitrogen compound metabolic process	GO:0034641	P	4	513	71	0.0744631
NatC complex	GO:0031417	C	5	2	0	1		lyase activity	GO:0016829	F	3	31	5	0.300065		positive regulation of catalytic activity	GO:0043085	P	5	9	3	0.0797773
cytoplasmic vesicle	GO:0031410	C	4	19	0	1		transferase activity, transferring one-carbon groups	GO:0016741	F	4	31	5	0.300065		RNA biosynthetic process	GO:0032774	P	6	138	22	0.0847233
N-terminal protein acetyltransferase complex	GO:0031414	C	4	2	0	1		exopeptidase activity	GO:0008238	F	6	39	6	0.309747		regulation of cell cycle	GO:0051726	P	4	33	7	0.0859731
proteasome core complex, alpha-subunit complex	GO:0019773	C	3	2	0	1		oxidoreductase activity, acting on the aldehyde or oxo group of donors, NAD or NADP as acceptor	GO:0016620	F	5	24	4	0.312502		negative regulation of gene expression	GO:0010629	P	5	27	6	0.0900913
RNA polymerase III transcription factor complex	GO:0090576	C	5	2	0	1		damaged DNA binding	GO:0003684	F	6	3	1	0.314045		negative regulation of organelle organization	GO:0010639	P	5	15	4	0.0910185
transcriptional repressor complex	GO:0017053	C	3	1	0	1		DNA N-glycosylase activity	GO:0019104	F	4	3	1	0.314045		positive regulation of cellular process	GO:0048522	P	3	15	4	0.0910185
CCR4-NOT complex	GO:0030014	C	3	1	0	1		oxidoreductase activity, acting on the CH-CH group of donors, oxygen as acceptor	GO:0016634	F	5	3	1	0.314045		negative regulation of cellular component organization	GO:0051129	P	4	15	4	0.0910185
sarcomere	GO:0030017	C	3	16	0	1		oxidoreductase activity, acting on the CH-CH group of donors, NAD or NADP as acceptor	GO:0016628	F	5	3	1	0.314045		chromatin organization	GO:0006325	P	4	15	4	0.0910185
myofibril	GO:0030016	C	5	16	0	1		pigment binding	GO:0031409	F	3	3	1	0.314045		negative regulation of cellular process	GO:0048523	P	3	34	7	0.0978339
TRAPP complex	GO:0030008	C	3	2	0	1		phospholipase A2 activity	GO:0004623	F	6	3	1	0.314045		organic acid catabolic process	GO:0016054	P	5	10	3	0.104331
transcription factor TFIIK complex	GO:0070985	C	6	2	0	1		endoribonuclease activity	GO:0004521	F	5	3	1	0.314045		microtubule polymerization or depolymerization	GO:0031109	P	5	10	3	0.104331
cation-transporting ATPase complex	GO:0090533	C	6	3	0	1		nucleoside-triphosphate diphosphatase activity	GO:0047429	F	7	3	1	0.314045		carboxylic acid catabolic process	GO:0046395	P	6	10	3	0.104331
Ctf18 RFC-like complex	GO:0031390	C	3	1	0	1		enzyme regulator activity	GO:0030234	F	3	63	9	0.323409		spindle checkpoint	GO:0031577	P	4	5	2	0.109162
endopeptidase complex	GO:1905369	C	5	4	0	1		magnesium ion binding	GO:0000287	F	6	17	3	0.32485		mitotic spindle assembly checkpoint	GO:0007094	P	6	5	2	0.109162
peptidase complex	GO:1905368	C	4	6	0	1		metalloendopeptidase activity	GO:0004222	F	7	25	4	0.340685		negative regulation of cell cycle phase transition	GO:1901988	P	5	5	2	0.109162
GTPase complex	GO:1905360	C	4	1	0	1		lipid binding	GO:0008289	F	3	33	5	0.348976		negative regulation of mitotic cell cycle phase transition	GO:1901991	P	6	5	2	0.109162
vacuolar proton-transporting V-type ATPase, V1 domain	GO:0000221	C	6	3	0	1		protein dimerization activity	GO:0046983	F	4	33	5	0.348976		negative regulation of chromosome segregation	GO:0051985	P	4	5	2	0.109162
vacuolar proton-transporting V-type ATPase, V0 domain	GO:0000220	C	5	10	0	1		oxidoreductase activity, acting on the CH-CH group of donors	GO:0016627	F	4	11	2	0.379211		negative regulation of metaphase/anaphase transition of cell cycle	GO:1902100	P	6	5	2	0.109162
clathrin-coated pit	GO:0005905	C	3	1	0	1		carbon-carbon lyase activity	GO:0016830	F	4	19	3	0.392723		negative regulation of mitotic nuclear division	GO:0045839	P	5	5	2	0.109162
COP9 signalosome	GO:0008180	C	3	2	0	1		protein kinase activity	GO:0004672	F	4	116	15	0.394129		peptidyl-glutamic acid modification	GO:0018200	P	8	5	2	0.109162
BBSome	GO:0034464	C	3	3	0	1		hydrolase activity, hydrolyzing N-glycosyl compounds	GO:0016799	F	5	4	1	0.39508		negative regulation of nuclear division	GO:0051784	P	6	5	2	0.109162
clathrin complex	GO:0071439	C	4	1	0	1		acylglycerol O-acyltransferase activity	GO:0016411	F	7	4	1	0.39508		negative regulation of mitotic metaphase/anaphase transition	GO:0045841	P	7	5	2	0.109162
CCAAT-binding factor complex	GO:0016602	C	6	1	0	1		oxidoreductase activity, acting on the aldehyde or oxo group of donors	GO:0016903	F	4	27	4	0.397115		negative regulation of mitotic sister chromatid segregation	GO:0033048	P	6	5	2	0.109162
proton-transporting V-type ATPase, V1 domain	GO:0033180	C	5	6	0	1		transcription regulator activity	GO:0140110	F	2	85	11	0.421178		negative regulation of sister chromatid segregation	GO:0033046	P	5	5	2	0.109162
cAMP-dependent protein kinase complex	GO:0005952	C	3	1	0	1		oxidoreductase activity, acting on the CH-NH group of donors, NAD or NADP as acceptor	GO:0016646	F	5	12	2	0.42293		negative regulation of chromosome separation	GO:1905819	P	5	5	2	0.109162
retromer complex	GO:0030904	C	4	1	0	1		endopeptidase activity	GO:0004175	F	6	110	14	0.424825		negative regulation of cell cycle process	GO:0010948	P	4	5	2	0.109162
proton-transporting V-type ATPase, V0 domain	GO:0033179	C	5	13	0	1		nuclease activity	GO:0004518	F	5	20	3	0.426055		negative regulation of mitotic sister chromatid separation	GO:2000816	P	6	5	2	0.109162
proton-transporting two-sector ATPase complex, catalytic domain	GO:0033178	C	4	9	0	1		transferase activity, transferring acyl groups	GO:0016746	F	4	69	9	0.428863		mitotic spindle checkpoint	GO:0071174	P	5	5	2	0.109162
proton-transporting two-sector ATPase complex, proton-transporting domain	GO:0033177	C	4	15	0	1		hydrolase activity	GO:0016787	F	3	689	83	0.435644		spindle assembly checkpoint	GO:0071173	P	5	5	2	0.109162
proton-transporting V-type ATPase complex	GO:0033176	C	5	21	0	1		hydrolase activity, acting on ester bonds	GO:0016788	F	4	169	21	0.435665		regulation of exit from mitosis	GO:0007096	P	6	1	1	0.118045
mitochondrial proton-transporting ATP synthase complex, coupling factor F(o)	GO:0000276	C	5	2	0	1		protein serine/threonine kinase activity	GO:0004674	F	5	29	4	0.452706		protein localization to microtubule organizing center	GO:1905508	P	9	1	1	0.118045
cilium	GO:0005929	C	4	4	0	1		cation binding	GO:0043169	F	4	457	55	0.460065		DNA replication-dependent nucleosome organization	GO:0034723	P	6	1	1	0.118045
npBAF complex	GO:0071564	C	6	1	0	1		transferase activity, transferring alkyl or aryl (other than methyl) groups	GO:0016765	F	4	13	2	0.464999		negative regulation of DNA duplex unwinding	GO:1905463	P	7	1	1	0.118045
nBAF complex	GO:0071565	C	6	1	0	1		dipeptidase activity	GO:0016805	F	7	5	1	0.466559		regulation of DNA duplex unwinding	GO:1905462	P	7	1	1	0.118045
brahma complex	GO:0035060	C	6	1	0	1		polygalacturonase activity	GO:0004650	F	6	5	1	0.466559		RNA (guanine-N7)-methylation	GO:0036265	P	6	1	1	0.118045
myofilament	GO:0036379	C	3	16	0	1		ribonuclease activity	GO:0004540	F	4	5	1	0.466559		cysteinyl-tRNA aminoacylation	GO:0006423	P	8	1	1	0.118045
INO80-type complex	GO:0097346	C	6	2	0	1		snoRNA binding	GO:0030515	F	6	5	1	0.466559		alanyl-tRNA aminoacylation	GO:0006419	P	8	1	1	0.118045
outer membrane	GO:0019867	C	4	1	0	1		glucosylceramidase activity	GO:0004348	F	6	5	1	0.466559		positive regulation of protein ubiquitination	GO:0031398	P	8	1	1	0.118045
organelle inner membrane	GO:0019866	C	5	14	0	1		oxidoreductase activity, acting on the CH-NH group of donors	GO:0016645	F	4	14	2	0.5052		regulation of protein ubiquitination	GO:0031396	P	8	1	1	0.118045
histone methyltransferase complex	GO:0035097	C	4	1	0	1		coenzyme binding	GO:0050662	F	4	108	13	0.515351		exit from mitosis	GO:0010458	P	6	1	1	0.118045
U2AF	GO:0089701	C	3	2	0	1		rRNA binding	GO:0019843	F	6	6	1	0.529608		positive regulation of cyclin-dependent protein kinase activity	GO:1904031	P	6	1	1	0.118045
plasma membrane bounded cell projection	GO:0120025	C	4	4	0	1		transferase activity	GO:0016740	F	3	391	46	0.536408		regulation of helicase activity	GO:0051095	P	7	1	1	0.118045
extrinsic component of membrane	GO:0019898	C	3	1	0	1		molecular_function	GO:0003674	F	1	3482	411	0.53679		negative regulation of helicase activity	GO:0051097	P	8	1	1	0.118045
extrinsic component of plasma membrane	GO:0019897	C	4	1	0	1		carboxy-lyase activity	GO:0016831	F	5	15	2	0.543386		negative regulation of ATPase activity	GO:0032780	P	7	1	1	0.118045
secretory granule	GO:0030141	C	4	1	0	1		metallocarboxypeptidase activity	GO:0004181	F	8	15	2	0.543386		negative regulation of small GTPase mediated signal transduction	GO:0051058	P	6	1	1	0.118045
trans-Golgi network transport vesicle	GO:0030140	C	5	1	0	1		cysteine-type endopeptidase activity	GO:0004197	F	7	15	2	0.543386		positive regulation of DNA metabolic process	GO:0051054	P	5	1	1	0.118045
endocytic vesicle	GO:0030139	C	5	8	0	1		metal ion binding	GO:0046872	F	5	446	52	0.565035		regulation of ATPase activity	GO:0043462	P	6	1	1	0.118045
clathrin coat of coated pit	GO:0030132	C	4	1	0	1		transferase activity, transferring acyl groups other than amino-acyl groups	GO:0016747	F	5	51	6	0.568901		negative regulation of Ras protein signal transduction	GO:0046580	P	7	1	1	0.118045
clathrin adaptor complex	GO:0030131	C	5	1	0	1		enzyme activator activity	GO:0008047	F	4	16	2	0.579473		protein localization to centrosome	GO:0071539	P	10	1	1	0.118045
COPII-coated ER to Golgi transport vesicle	GO:0030134	C	6	1	0	1		methyltransferase activity	GO:0008168	F	5	25	3	0.580058		DNA damage checkpoint	GO:0000077	P	5	1	1	0.118045
transport vesicle	GO:0030133	C	4	3	0	1		nucleobase-containing compound kinase activity	GO:0019205	F	6	7	1	0.58522		L-methionine salvage	GO:0071267	P	6	1	1	0.118045
clathrin-coated vesicle	GO:0030136	C	6	9	0	1		amylase activity	GO:0016160	F	6	7	1	0.58522		L-methionine biosynthetic process	GO:0071265	P	5	1	1	0.118045
coated vesicle	GO:0030135	C	5	14	0	1		alpha-amylase activity	GO:0004556	F	7	7	1	0.58522		regulation of response to DNA damage stimulus	GO:2001020	P	5	1	1	0.118045
COPI-coated vesicle	GO:0030137	C	6	4	0	1		serine-type endopeptidase activity	GO:0004252	F	7	61	7	0.592027		positive regulation of response to DNA damage stimulus	GO:2001022	P	4	1	1	0.118045
clathrin coat of trans-Golgi network vesicle	GO:0030130	C	5	1	0	1		NAD binding	GO:0051287	F	5	26	3	0.607595		L-methionine salvage from methylthioadenosine	GO:0019509	P	7	1	1	0.118045
clathrin coat of endocytic vesicle	GO:0030128	C	7	8	0	1		cytoskeletal protein binding	GO:0008092	F	4	62	7	0.609875		pyrimidine nucleotide catabolic process	GO:0006244	P	7	1	1	0.118045
vesicle coat	GO:0030120	C	5	14	0	1		aspartic-type endopeptidase activity	GO:0004190	F	7	8	1	0.634268		peptidyl-serine modification	GO:0018209	P	8	1	1	0.118045
clathrin vesicle coat	GO:0030125	C	6	9	0	1		endonuclease activity	GO:0004519	F	6	8	1	0.634268		dUMP biosynthetic process	GO:0006226	P	9	1	1	0.118045
COPII vesicle coat	GO:0030127	C	6	1	0	1		aspartic-type peptidase activity	GO:0070001	F	6	8	1	0.634268		dTDP biosynthetic process	GO:0006233	P	9	1	1	0.118045
COPI vesicle coat	GO:0030126	C	5	4	0	1		transferase activity, transferring phosphorus-containing groups	GO:0016772	F	4	179	20	0.641485		dTMP biosynthetic process	GO:0006231	P	9	1	1	0.118045
vesicle tethering complex	GO:0099023	C	3	3	0	1		ABC-type transmembrane transporter activity	GO:0140359	F	7	38	4	0.672321		amino acid salvage	GO:0043102	P	5	1	1	0.118045
clathrin coat	GO:0030118	C	5	10	0	1		ATPase-coupled xenobiotic transmembrane transporter activity	GO:0008559	F	7	9	1	0.677528		deoxyribonucleoside triphosphate metabolic process	GO:0009200	P	7	1	1	0.118045
membrane coat	GO:0030117	C	4	16	0	1		S-adenosylmethionine-dependent methyltransferase activity	GO:0008757	F	6	9	1	0.677528		deoxyribonucleoside triphosphate catabolic process	GO:0009204	P	8	1	1	0.118045
AP-type membrane coat adaptor complex	GO:0030119	C	4	1	0	1		metallopeptidase activity	GO:0008237	F	6	57	6	0.679979		positive regulation of DNA repair	GO:0045739	P	5	1	1	0.118045
glycoprotein complex	GO:0090665	C	3	2	0	1		metalloexopeptidase activity	GO:0008235	F	7	20	2	0.702598		positive regulation of cyclin-dependent protein serine/threonine kinase activity	GO:0045737	P	5	1	1	0.118045
cohesin complex	GO:0008278	C	3	2	0	1		oxidoreductase activity, acting on a sulfur group of donors, disulfide as acceptor	GO:0016671	F	5	10	1	0.71568		pyrimidine deoxyribonucleoside triphosphate metabolic process	GO:0009211	P	8	1	1	0.118045
integral component of endoplasmic reticulum membrane	GO:0030176	C	6	10	0	1		FAD binding	GO:0071949	F	6	10	1	0.71568		pyrimidine deoxyribonucleoside triphosphate catabolic process	GO:0009213	P	9	1	1	0.118045
DNA helicase complex	GO:0033202	C	3	2	0	1		kinase activity	GO:0016301	F	5	151	16	0.71828		positive regulation of cytokinesis	GO:0032467	P	5	1	1	0.118045
proton-transporting ATP synthase complex	GO:0045259	C	3	2	0	1		protein tyrosine kinase activity	GO:0004713	F	5	11	1	0.749327		pyrimidine deoxyribonucleotide catabolic process	GO:0009223	P	7	1	1	0.118045
proton-transporting ATP synthase complex, coupling factor F(o)	GO:0045263	C	4	2	0	1		peptidoglycan muralytic activity	GO:0061783	F	3	11	1	0.749327		regulation of cellular response to stress	GO:0080135	P	4	1	1	0.118045
protein serine/threonine phosphatase complex	GO:0008287	C	5	8	0	1		N-acetylmuramoyl-L-alanine amidase activity	GO:0008745	F	4	11	1	0.749327		pyrimidine-containing compound catabolic process	GO:0072529	P	6	1	1	0.118045
organellar ribosome	GO:0000313	C	4	2	0	1		UDP-glycosyltransferase activity	GO:0008194	F	5	33	3	0.76556		deoxyribonucleotide catabolic process	GO:0009264	P	6	1	1	0.118045
respiratory chain complex III	GO:0045275	C	3	2	0	1		molecular function regulator	GO:0098772	F	2	101	10	0.770433		protein localization to microtubule cytoskeleton	GO:0072698	P	8	1	1	0.118045
lytic vacuole	GO:0000323	C	5	7	0	1		carboxypeptidase activity	GO:0004180	F	7	23	2	0.773996		positive regulation of cell division	GO:0051781	P	4	1	1	0.118045
F-actin capping protein complex	GO:0008290	C	3	1	0	1		acid-thiol ligase activity	GO:0016878	F	5	12	1	0.779		deoxyribose phosphate catabolic process	GO:0046386	P	6	1	1	0.118045
synapse	GO:0045202	C	3	1	0	1		CoA-ligase activity	GO:0016405	F	5	12	1	0.779		histone phosphorylation	GO:0016572	P	7	1	1	0.118045
supramolecular polymer	GO:0099081	C	4	18	0	1		phosphotransferase activity, alcohol group as acceptor	GO:0016773	F	5	149	15	0.78474		DNA replication-dependent nucleosome assembly	GO:0006335	P	7	1	1	0.118045
mitochondrial respiratory chain complex III	GO:0005750	C	4	2	0	1		transferase activity, transferring hexosyl groups	GO:0016758	F	5	24	2	0.794238		positive regulation of protein modification by small protein conjugation or removal	GO:1903322	P	7	1	1	0.118045
mitochondrial proton-transporting ATP synthase complex	GO:0005753	C	4	2	0	1		hydrolase activity, acting on acid phosphorus-nitrogen bonds	GO:0016825	F	4	75	7	0.799087		regulation of protein modification by small protein conjugation or removal	GO:1903320	P	7	1	1	0.118045
TIM23 mitochondrial import inner membrane translocase complex	GO:0005744	C	5	1	0	1		serine-type peptidase activity	GO:0008236	F	6	75	7	0.799087		transcription elongation from RNA polymerase II promoter	GO:0006368	P	8	1	1	0.118045
mitochondrial respirasome	GO:0005746	C	4	2	0	1		serine hydrolase activity	GO:0017171	F	5	75	7	0.799087		positive regulation of ubiquitin protein ligase activity	GO:1904668	P	8	1	1	0.118045
mitochondrial ribosome	GO:0005761	C	5	2	0	1		oxidoreductase activity, acting on a sulfur group of donors	GO:0016667	F	4	13	1	0.805166		regulation of ubiquitin protein ligase activity	GO:1904666	P	7	1	1	0.118045
gamma DNA polymerase complex	GO:0005760	C	4	2	0	1		ubiquitin protein ligase activity	GO:0061630	F	6	13	1	0.805166		DNA-templated transcription, elongation	GO:0006354	P	7	1	1	0.118045
lysosomal membrane	GO:0005765	C	7	3	0	1		carboxylic ester hydrolase activity	GO:0052689	F	5	14	1	0.828241		regulation of DNA repair	GO:0006282	P	6	1	1	0.118045
lysosome	GO:0005764	C	6	7	0	1		ubiquitin-like protein ligase activity	GO:0061659	F	5	14	1	0.828241		mismatch repair	GO:0006298	P	7	1	1	0.118045
mitochondrial intermembrane space	GO:0005758	C	6	4	0	1		phosphatase activity	GO:0016791	F	6	78	7	0.830971		positive regulation of protein kinase activity	GO:0045860	P	8	1	1	0.118045
mitochondrial matrix	GO:0005759	C	5	6	0	1		peptidase activity, acting on L-amino acid peptides	GO:0070011	F	5	212	21	0.838983		stress granule assembly	GO:0034063	P	6	1	1	0.118045
mitochondrial intermembrane space protein transporter complex	GO:0042719	C	4	1	0	1		thiol-dependent ubiquitinyl hydrolase activity	GO:0036459	F	5	15	1	0.848587		dTMP metabolic process	GO:0046073	P	8	1	1	0.118045
nucleolus	GO:0005730	C	5	8	0	1		thiol-dependent ubiquitin-specific protease activity	GO:0004843	F	6	15	1	0.848587		dUMP metabolic process	GO:0046078	P	8	1	1	0.118045
small nucleolar ribonucleoprotein complex	GO:0005732	C	4	2	0	1		ubiquitin-protein transferase activity	GO:0004842	F	5	15	1	0.848587		microtubule nucleation by microtubule organizing center	GO:0051418	P	6	1	1	0.118045
mitochondrial outer membrane	GO:0005741	C	6	1	0	1		ubiquitin-like protein-specific protease activity	GO:0019783	F	7	15	1	0.848587		dTDP metabolic process	GO:0046072	P	8	1	1	0.118045
mitochondrial envelope	GO:0005740	C	5	16	0	1		GTPase activator activity	GO:0005096	F	5	15	1	0.848587		dUTP metabolic process	GO:0046080	P	8	1	1	0.118045
mitochondrial inner membrane	GO:0005743	C	6	9	0	1		GTPase regulator activity	GO:0030695	F	5	15	1	0.848587		dUTP catabolic process	GO:0046081	P	8	1	1	0.118045
mitochondrial outer membrane translocase complex	GO:0005742	C	5	1	0	1		peptidase activity	GO:0008233	F	4	214	21	0.850819		regulation of ubiquitin-protein transferase activity	GO:0051438	P	6	1	1	0.118045
Golgi apparatus	GO:0005794	C	4	11	0	1		hydrolase activity, acting on carbon-nitrogen (but not peptide) bonds, in linear amides	GO:0016811	F	5	16	1	0.866528		positive regulation of ubiquitin-protein transferase activity	GO:0051443	P	7	1	1	0.118045
Golgi stack	GO:0005795	C	5	1	0	1		ubiquitinyl hydrolase activity	GO:0101005	F	4	16	1	0.866528		positive regulation of protein phosphorylation	GO:0001934	P	7	1	1	0.118045
Golgi-associated vesicle	GO:0005798	C	5	6	0	1		fatty-acyl-CoA reductase (alcohol-forming) activity	GO:0080019	F	6	16	1	0.866528		histone H3-S28 phosphorylation	GO:0043988	P	9	1	1	0.118045
endoplasmic reticulum lumen	GO:0005788	C	5	1	0	1		oxidoreductase activity, acting on the CH-OH group of donors, NAD or NADP as acceptor	GO:0016616	F	5	29	2	0.873143		peptidyl-serine phosphorylation	GO:0018105	P	8	1	1	0.118045
ER membrane protein complex	GO:0072546	C	4	1	0	1		ligase activity	GO:0016874	F	3	41	3	0.878494		acetyl-CoA biosynthetic process from acetate	GO:0019427	P	7	1	1	0.118045
WASH complex	GO:0071203	C	3	1	0	1		ligase activity, forming carbon-sulfur bonds	GO:0016877	F	4	18	1	0.896295		negative regulation of DNA helicase activity	GO:1905775	P	8	1	1	0.118045
vacuolar membrane	GO:0005774	C	5	8	0	1		ubiquitin-like protein transferase activity	GO:0019787	F	4	18	1	0.896295		regulation of DNA helicase activity	GO:1905774	P	8	1	1	0.118045
vacuole	GO:0005773	C	4	22	0	1		hydrolase activity, acting on glycosyl bonds	GO:0016798	F	4	87	7	0.903136		centrosome-templated microtubule nucleation	GO:0090222	P	7	1	1	0.118045
endosome	GO:0005768	C	4	2	0	1		transmembrane transporter activity	GO:0022857	F	3	384	38	0.905922		acetate metabolic process	GO:0006083	P	6	1	1	0.118045
endoplasmic reticulum	GO:0005783	C	4	9	0	1		phosphoric ester hydrolase activity	GO:0042578	F	5	88	7	0.909247		positive regulation of protein serine/threonine kinase activity	GO:0071902	P	9	1	1	0.118045
signal peptidase complex	GO:0005787	C	4	1	0	1		guanyl-nucleotide exchange factor activity	GO:0005085	F	3	20	1	0.919434		nucleoside diphosphate biosynthetic process	GO:0009133	P	7	1	1	0.118045
peroxisomal membrane	GO:0005778	C	6	5	0	1		secondary active transmembrane transporter activity	GO:0015291	F	5	20	1	0.919434		pyrimidine nucleoside diphosphate metabolic process	GO:0009138	P	7	1	1	0.118045
integral component of peroxisomal membrane	GO:0005779	C	6	2	0	1		catalytic activity, acting on a protein	GO:0140096	F	3	410	40	0.927518		pyrimidine nucleoside diphosphate biosynthetic process	GO:0009139	P	8	1	1	0.118045
proton-transporting two-sector ATPase complex	GO:0016469	C	4	26	0	1		carbohydrate binding	GO:0030246	F	3	21	1	0.928993		regulation of double-strand break repair	GO:2000779	P	7	1	1	0.118045
vacuolar proton-transporting V-type ATPase complex	GO:0016471	C	6	5	0	1		nucleoside-triphosphatase regulator activity	GO:0060589	F	4	21	1	0.928993		pyrimidine nucleoside triphosphate catabolic process	GO:0009149	P	8	1	1	0.118045
myosin complex	GO:0016459	C	3	12	0	1		hydrolase activity, hydrolyzing O-glycosyl compounds	GO:0004553	F	5	83	6	0.938754		histone-serine phosphorylation	GO:0035404	P	8	1	1	0.118045
ciliary basal body	GO:0036064	C	4	1	0	1		cysteine-type peptidase activity	GO:0008234	F	6	61	4	0.941073		positive regulation of double-strand break repair	GO:2000781	P	6	1	1	0.118045
GARP complex	GO:0000938	C	4	1	0	1		transporter activity	GO:0005215	F	2	399	38	0.944947		pyrimidine deoxyribonucleoside diphosphate metabolic process	GO:0009196	P	8	1	1	0.118045
gamma-tubulin large complex	GO:0000931	C	4	1	0	1		calcium ion binding	GO:0005509	F	6	74	5	0.947924		pyrimidine deoxyribonucleoside diphosphate biosynthetic process	GO:0009197	P	9	1	1	0.118045
gamma-tubulin complex	GO:0000930	C	3	2	0	1		protein-containing complex binding	GO:0044877	F	3	38	2	0.949321		protein localization to cytoskeleton	GO:0044380	P	7	1	1	0.118045
spindle pole	GO:0000922	C	3	2	0	1		vitamin B6 binding	GO:0070279	F	4	26	1	0.962256		deoxyribonucleoside diphosphate biosynthetic process	GO:0009189	P	8	1	1	0.118045
GPI-anchor transamidase complex	GO:0042765	C	4	2	0	1		extracellular ligand-gated ion channel activity	GO:0005230	F	7	26	1	0.962256		deoxyribonucleoside diphosphate metabolic process	GO:0009186	P	7	1	1	0.118045
Hrd1p ubiquitin ligase complex	GO:0000836	C	5	1	0	1		pyridoxal phosphate binding	GO:0030170	F	5	26	1	0.962256		negative regulation of macromolecule metabolic process	GO:0010605	P	4	29	6	0.118591
ER ubiquitin ligase complex	GO:0000835	C	4	1	0	1		structural molecule activity	GO:0005198	F	2	91	6	0.96639		nucleobase-containing compound biosynthetic process	GO:0034654	P	5	182	27	0.120785
virion part	GO:0044423	C	2	1	0	1		ligand-gated channel activity	GO:0022834	F	7	28	1	0.970693		RNA modification	GO:0009451	P	6	17	4	0.131783
H4/H2A histone acetyltransferase complex	GO:0043189	C	6	2	0	1		ligand-gated ion channel activity	GO:0015276	F	6	28	1	0.970693		ncRNA metabolic process	GO:0034660	P	7	37	7	0.138435
small ribosomal subunit	GO:0015935	C	5	6	0	1		vitamin binding	GO:0019842	F	4	29	1	0.974177		anatomical structure development	GO:0048856	P	3	37	7	0.138435
large ribosomal subunit	GO:0015934	C	5	7	0	1		actin binding	GO:0003779	F	5	29	1	0.974177		cell cycle process	GO:0022402	P	3	44	8	0.140086
sarcoplasm	GO:0016528	C	4	2	0	1		proton transmembrane transporter activity	GO:0015078	F	7	29	1	0.974177		metaphase/anaphase transition of mitotic cell cycle	GO:0007091	P	6	6	2	0.151314
microtubule	GO:0005874	C	7	2	0	1		protein binding	GO:0005515	F	3	827	82	0.976121		tetrahydrofolate metabolic process	GO:0046653	P	6	6	2	0.151314
striated muscle thin filament	GO:0005865	C	4	16	0	1		primary active transmembrane transporter activity	GO:0015399	F	5	73	4	0.979291		regulation of cell division	GO:0051302	P	4	6	2	0.151314
SWI/SNF complex	GO:0016514	C	6	3	0	1		ATPase-coupled transmembrane transporter activity	GO:0042626	F	6	73	4	0.979291		mitotic sister chromatid separation	GO:0051306	P	5	6	2	0.151314
cytoplasmic microtubule	GO:0005881	C	4	1	0	1		GTPase binding	GO:0051020	F	5	31	1	0.979954		chromosome separation	GO:0051304	P	4	6	2	0.151314
Arp2/3 protein complex	GO:0005885	C	3	2	0	1		RNA binding	GO:0003723	F	5	196	15	0.979961		folic acid-containing compound metabolic process	GO:0006760	P	5	6	2	0.151314
spindle microtubule	GO:0005876	C	6	1	0	1		hydrolase activity, acting on carbon-nitrogen (but not peptide) bonds	GO:0016810	F	4	32	1	0.982339		regulation of mitotic metaphase/anaphase transition	GO:0030071	P	7	6	2	0.151314
protein phosphatase type 2A complex	GO:0000159	C	3	8	0	1		active transmembrane transporter activity	GO:0022804	F	4	94	5	0.990276		RNA methylation	GO:0001510	P	5	6	2	0.151314
eukaryotic translation initiation factor 3 complex	GO:0005852	C	3	3	0	1		active ion transmembrane transporter activity	GO:0022853	F	5	52	1	0.998608		regulation of chromosome segregation	GO:0051983	P	4	6	2	0.151314
mRNA cleavage and polyadenylation specificity factor complex	GO:0005847	C	4	3	0	1		transmembrane signaling receptor activity	GO:0004888	F	4	55	1	0.99905		metaphase/anaphase transition of cell cycle	GO:0044784	P	5	6	2	0.151314
mRNA cleavage factor complex	GO:0005849	C	3	4	0	1		signaling receptor activity	GO:0038023	F	3	57	1	0.999264		regulation of metaphase/anaphase transition of cell cycle	GO:1902099	P	6	6	2	0.151314
cytochrome complex	GO:0070069	C	3	2	0	1		molecular transducer activity	GO:0060089	F	2	57	1	0.999264		chromatin assembly or disassembly	GO:0006333	P	5	6	2	0.151314
troponin complex	GO:0005861	C	3	16	0	1		enzyme binding	GO:0019899	F	4	58	1	0.999352		double-strand break repair	GO:0006302	P	7	6	2	0.151314
tRNA-splicing ligase complex	GO:0072669	C	3	1	0	1		gated channel activity	GO:0022836	F	6	62	1	0.999611		regulation of mitotic sister chromatid segregation	GO:0033047	P	6	6	2	0.151314
sodium:potassium-exchanging ATPase complex	GO:0005890	C	5	3	0	1		monovalent inorganic cation transmembrane transporter activity	GO:0015077	F	6	68	1	0.999819		regulation of sister chromatid segregation	GO:0033045	P	5	6	2	0.151314
replisome	GO:0030894	C	4	1	0	1		inorganic cation transmembrane transporter activity	GO:0022890	F	5	85	1	0.99998		regulation of chromosome separation	GO:1905818	P	5	6	2	0.151314
mediator complex	GO:0016592	C	3	2	0	1		cation transmembrane transporter activity	GO:0008324	F	5	98	1	0.999996		regulation of mitotic sister chromatid separation	GO:0010965	P	6	6	2	0.151314
Sin3 complex	GO:0016580	C	6	1	0	1		passive transmembrane transporter activity	GO:0022803	F	4	101	1	0.999997		developmental process	GO:0032502	P	2	38	7	0.153547
Mre11 complex	GO:0030870	C	3	1	0	1		ion channel activity	GO:0005216	F	5	101	1	0.999997		regulation of mitotic cell cycle phase transition	GO:1901990	P	6	12	3	0.160621
intrinsic component of organelle membrane	GO:0031300	C	4	13	0	1		channel activity	GO:0015267	F	5	101	1	0.999997		mitotic cell cycle phase transition	GO:0044772	P	5	12	3	0.160621
integral component of organelle membrane	GO:0031301	C	5	13	0	1		inorganic molecular entity transmembrane transporter activity	GO:0015318	F	4	159	2	1		negative regulation of metabolic process	GO:0009892	P	3	32	6	0.168553
Set1C/COMPASS complex	GO:0048188	C	5	1	0	1		ion transmembrane transporter activity	GO:0015075	F	4	173	2	1		multicellular organism development	GO:0007275	P	3	32	6	0.168553
Prp19 complex	GO:0000974	C	3	2	0	1		endodeoxyribonuclease activity, producing 3'-phosphomonoesters	GO:0016889	F	6	3	0	1		regulation of gene expression	GO:0010468	P	5	151	22	0.171245
extrinsic component of cytoplasmic side of plasma membrane	GO:0031234	C	3	1	0	1		beta-tubulin binding	GO:0048487	F	6	1	0	1		organelle organization	GO:0006996	P	4	129	19	0.180225
intrinsic component of peroxisomal membrane	GO:0031231	C	5	2	0	1		endonuclease activity, active with either ribo- or deoxyribonucleic acids and producing 3'-phosphomonoesters	GO:0016894	F	7	3	0	1		regulation of nucleobase-containing compound metabolic process	GO:0019219	P	5	122	18	0.186344
intrinsic component of nuclear inner membrane	GO:0031229	C	5	1	0	1		betaine-homocysteine S-methyltransferase activity	GO:0047150	F	7	6	0	1		RNA metabolic process	GO:0016070	P	6	247	34	0.186849
intrinsic component of endoplasmic reticulum membrane	GO:0031227	C	5	10	0	1		exoribonuclease activity, producing 5'-phosphomonoesters	GO:0016896	F	6	2	0	1		regulation of cellular macromolecule biosynthetic process	GO:2000112	P	6	130	19	0.189326
anchored component of membrane	GO:0031225	C	4	1	0	1		phosphatase binding	GO:0019902	F	5	3	0	1		regulation of cellular biosynthetic process	GO:0031326	P	5	130	19	0.189326
synaptic vesicle	GO:0008021	C	4	1	0	1		protein kinase binding	GO:0019901	F	6	7	0	1		regulation of macromolecule biosynthetic process	GO:0010556	P	5	130	19	0.189326
phosphatase complex	GO:1903293	C	4	8	0	1		protein domain specific binding	GO:0019904	F	4	7	0	1		regulation of cell cycle phase transition	GO:1901987	P	5	13	3	0.191547
Ndc80 complex	GO:0031262	C	3	2	0	1		ligase activity, forming carbon-nitrogen bonds	GO:0016879	F	4	8	0	1		cell cycle phase transition	GO:0044770	P	4	13	3	0.191547
DNA replication preinitiation complex	GO:0031261	C	4	1	0	1		protein phosphatase binding	GO:0019903	F	6	1	0	1		small molecule catabolic process	GO:0044282	P	4	13	3	0.191547
Sin3-type complex	GO:0070822	C	5	1	0	1		acid-amino acid ligase activity	GO:0016881	F	5	2	0	1		response to oxidative stress	GO:0006979	P	4	13	3	0.191547
PAN complex	GO:0031251	C	3	2	0	1		cyclo-ligase activity	GO:0016882	F	5	1	0	1		regulation of nitrogen compound metabolic process	GO:0051171	P	4	146	21	0.194256
Golgi cisterna membrane	GO:0032580	C	6	1	0	1		carbon-nitrogen ligase activity, with glutamine as amido-N-donor	GO:0016884	F	5	1	0	1		regulation of primary metabolic process	GO:0080090	P	4	146	21	0.194256
protein acetyltransferase complex	GO:0031248	C	3	6	0	1		ligase activity, forming carbon-carbon bonds	GO:0016885	F	4	4	0	1		cytokinesis	GO:0000910	P	4	7	2	0.195942
Golgi membrane	GO:0000139	C	5	3	0	1		ligase activity, forming phosphoric ester bonds	GO:0016886	F	4	3	0	1		nucleotide-excision repair	GO:0006289	P	7	7	2	0.195942
kinetochore microtubule	GO:0005828	C	7	1	0	1		intramolecular transferase activity	GO:0016866	F	4	4	0	1		pteridine-containing compound metabolic process	GO:0042558	P	5	7	2	0.195942
cytosol	GO:0005829	C	3	7	0	1		intramolecular transferase activity, phosphotransferases	GO:0016868	F	5	2	0	1		regulation of biosynthetic process	GO:0009889	P	4	131	19	0.198653
ribosome	GO:0005840	C	5	70	0	1		kinase binding	GO:0019900	F	5	7	0	1		cellular metabolic process	GO:0044237	P	3	952	120	0.20547
cytoplasmic ubiquitin ligase complex	GO:0000153	C	4	1	0	1		racemase and epimerase activity	GO:0016854	F	4	4	0	1		cellular modified amino acid metabolic process	GO:0006575	P	4	34	6	0.205991
heterotrimeric G-protein complex	GO:0005834	C	4	1	0	1		racemase and epimerase activity, acting on carbohydrates and derivatives	GO:0016857	F	5	4	0	1		regulation of cellular metabolic process	GO:0031323	P	4	156	22	0.213944
proteasome core complex	GO:0005839	C	3	3	0	1		cis-trans isomerase activity	GO:0016859	F	4	7	0	1		cellular component organization or biogenesis	GO:0071840	P	2	180	25	0.21765
histone deacetylase complex	GO:0000118	C	4	1	0	1		GABA-A receptor activity	GO:0004890	F	6	1	0	1		fatty acid beta-oxidation	GO:0006635	P	6	2	1	0.222182
contractile fiber	GO:0043292	C	4	16	0	1		intramolecular oxidoreductase activity	GO:0016860	F	4	1	0	1		negative regulation of intracellular signal transduction	GO:1902532	P	5	2	1	0.222182
transcription factor TFIIIC complex	GO:0000127	C	6	1	0	1		intramolecular oxidoreductase activity, transposing S-S bonds	GO:0016864	F	5	1	0	1		positive regulation of phosphorylation	GO:0042327	P	7	2	1	0.222182
transcription factor TFIIIB complex	GO:0000126	C	6	1	0	1		phosphatidylinositol-3,5-bisphosphate phosphatase activity	GO:0106018	F	9	1	0	1		centrosome cycle	GO:0007098	P	4	2	1	0.222182
SAGA complex	GO:0000124	C	5	1	0	1		SUMO activating enzyme activity	GO:0019948	F	6	1	0	1		antibiotic metabolic process	GO:0016999	P	5	2	1	0.222182
histone acetyltransferase complex	GO:0000123	C	4	4	0	1		inorganic phosphate transmembrane transporter activity	GO:0005315	F	5	2	0	1		centrosome duplication	GO:0051298	P	4	2	1	0.222182
lipid droplet	GO:0005811	C	5	1	0	1		lipid transporter activity	GO:0005319	F	3	8	0	1		positive regulation of cell cycle process	GO:0090068	P	4	2	1	0.222182
centrosome	GO:0005813	C	4	1	0	1		adenylylsulfate kinase activity	GO:0004020	F	6	2	0	1		deadenylation-dependent decapping of nuclear-transcribed mRNA	GO:0000290	P	8	2	1	0.222182
microtubule organizing center	GO:0005815	C	3	8	0	1		adenylate kinase activity	GO:0004017	F	7	1	0	1		tRNA wobble base modification	GO:0002097	P	8	2	1	0.222182
centriole	GO:0005814	C	4	1	0	1		adenylosuccinate synthase activity	GO:0004019	F	5	1	0	1		tRNA wobble uridine modification	GO:0002098	P	9	2	1	0.222182
spindle	GO:0005819	C	5	3	0	1		ubiquitin protein ligase binding	GO:0031625	F	6	13	0	1		regulation of translational elongation	GO:0006448	P	7	2	1	0.222182
collagen trimer	GO:0005581	C	3	2	0	1		adenosine kinase activity	GO:0004001	F	6	1	0	1		lipid oxidation	GO:0034440	P	4	2	1	0.222182
cell surface	GO:0009986	C	3	2	0	1		adenosine deaminase activity	GO:0004000	F	5	1	0	1		peptidyl-diphthamide metabolic process	GO:0017182	P	9	2	1	0.222182
external side of plasma membrane	GO:0009897	C	4	2	0	1		adenosylmethionine decarboxylase activity	GO:0004014	F	6	2	0	1		peptidyl-diphthamide biosynthetic process from peptidyl-histidine	GO:0017183	P	5	2	1	0.222182
cytoplasmic side of plasma membrane	GO:0009898	C	5	1	0	1		ATP transmembrane transporter activity	GO:0005347	F	6	1	0	1		positive regulation of phosphorus metabolic process	GO:0010562	P	5	2	1	0.222182
TSC1-TSC2 complex	GO:0033596	C	3	1	0	1		purine ribonucleotide transmembrane transporter activity	GO:0005346	F	5	2	0	1		peptidyl-histidine modification	GO:0018202	P	8	2	1	0.222182
nuclear pore	GO:0005643	C	3	8	0	1		nucleotide-sugar transmembrane transporter activity	GO:0005338	F	5	2	0	1		regulation of cytoplasmic translational elongation	GO:1900247	P	8	2	1	0.222182
nuclear envelope	GO:0005635	C	4	14	0	1		nucleoside transmembrane transporter activity	GO:0005337	F	5	7	0	1		positive regulation of phosphate metabolic process	GO:0045937	P	6	2	1	0.222182
nuclear inner membrane	GO:0005637	C	6	5	0	1		G-protein beta-subunit binding	GO:0031681	F	4	1	0	1		positive regulation of nucleobase-containing compound metabolic process	GO:0045935	P	5	2	1	0.222182
integral component of nuclear inner membrane	GO:0005639	C	6	1	0	1		asparaginase activity	GO:0004067	F	6	1	0	1		monocarboxylic acid catabolic process	GO:0072329	P	7	2	1	0.222182
microbody membrane	GO:0031903	C	5	5	0	1		asparagine synthase (glutamine-hydrolyzing) activity	GO:0004066	F	6	1	0	1		fatty acid catabolic process	GO:0009062	P	6	2	1	0.222182
extracellular space	GO:0005615	C	3	10	0	1		selenium binding	GO:0008430	F	3	1	0	1		double-strand break repair via homologous recombination	GO:0000724	P	8	2	1	0.222182
transcription factor TFIIA complex	GO:0005672	C	5	1	0	1		dioxygenase activity	GO:0051213	F	4	9	0	1		fatty acid oxidation	GO:0019395	P	5	2	1	0.222182
transcription factor TFIID complex	GO:0005669	C	5	2	0	1		aminoacyl-tRNA hydrolase activity	GO:0004045	F	5	1	0	1		microtubule organizing center organization	GO:0031023	P	4	2	1	0.222182
TORC1 complex	GO:0031931	C	4	2	0	1		amidophosphoribosyltransferase activity	GO:0004044	F	6	1	0	1		positive regulation of kinase activity	GO:0033674	P	7	2	1	0.222182
intracellular vesicle	GO:0097708	C	4	19	0	1		copper ion transmembrane transporter activity	GO:0005375	F	8	1	0	1		regulation of cytoplasmic translation	GO:2000765	P	7	2	1	0.222182
nuclear origin of replication recognition complex	GO:0005664	C	4	2	0	1		arginyltransferase activity	GO:0004057	F	5	1	0	1		nucleoside diphosphate metabolic process	GO:0009132	P	6	2	1	0.222182
clathrin-coated endocytic vesicle membrane	GO:0030669	C	6	8	0	1		calcium transmembrane transporter activity, phosphorylative mechanism	GO:0005388	F	7	9	0	1		nucleoside triphosphate catabolic process	GO:0009143	P	7	2	1	0.222182
Golgi-associated vesicle membrane	GO:0030660	C	5	6	0	1		5'-3' exonuclease activity	GO:0008409	F	7	1	0	1		pyrimidine nucleoside triphosphate metabolic process	GO:0009147	P	7	2	1	0.222182
coated vesicle membrane	GO:0030662	C	5	14	0	1		3'-5' exonuclease activity	GO:0008408	F	7	1	0	1		cellular component organization	GO:0016043	P	3	157	22	0.223046
COPI-coated vesicle membrane	GO:0030663	C	6	4	0	1		pyrophosphate hydrolysis-driven proton transmembrane transporter activity	GO:0009678	F	6	25	0	1		tRNA metabolic process	GO:0006399	P	8	21	4	0.230037
endocytic vesicle membrane	GO:0030666	C	5	8	0	1		guanyl nucleotide binding	GO:0019001	F	6	58	0	1		cellular nitrogen compound catabolic process	GO:0044270	P	5	21	4	0.230037
clathrin-coated vesicle membrane	GO:0030665	C	6	9	0	1		RNA polymerase II CTD heptapeptide repeat kinase activity	GO:0008353	F	6	2	0	1		transcription, DNA-templated	GO:0006351	P	6	135	19	0.238081
cytoplasmic vesicle membrane	GO:0030659	C	5	14	0	1		peptide binding	GO:0042277	F	4	8	0	1		nucleic acid-templated transcription	GO:0097659	P	7	135	19	0.238081
transport vesicle membrane	GO:0030658	C	5	2	0	1		protein prenyltransferase activity	GO:0008318	F	4	1	0	1		tRNA modification	GO:0006400	P	7	8	2	0.241878
vesicle	GO:0031982	C	5	19	0	1		mechanosensitive ion channel activity	GO:0008381	F	6	18	0	1		tRNA aminoacylation for protein translation	GO:0006418	P	7	8	2	0.241878
Golgi cisterna	GO:0031985	C	5	1	0	1		ion channel regulator activity	GO:0099106	F	4	3	0	1		tRNA aminoacylation	GO:0043039	P	6	8	2	0.241878
organelle subcompartment	GO:0031984	C	3	1	0	1		cofactor transmembrane transporter activity	GO:0051184	F	4	1	0	1		amino acid activation	GO:0043038	P	5	8	2	0.241878
organelle envelope lumen	GO:0031970	C	5	4	0	1		protein serine/threonine kinase inhibitor activity	GO:0030291	F	7	2	0	1		heterocycle biosynthetic process	GO:0018130	P	5	199	27	0.244417
envelope	GO:0031975	C	3	30	0	1		coenzyme transmembrane transporter activity	GO:0051185	F	5	1	0	1		organonitrogen compound catabolic process	GO:1901565	P	5	74	11	0.252048
organelle envelope	GO:0031967	C	4	30	0	1		acetylglucosaminyltransferase activity	GO:0008375	F	6	3	0	1		ncRNA processing	GO:0034470	P	7	29	5	0.252409
organelle outer membrane	GO:0031968	C	5	1	0	1		thioredoxin peroxidase activity	GO:0008379	F	4	1	0	1		aromatic compound biosynthetic process	GO:0019438	P	5	200	27	0.25306
nuclear membrane	GO:0031965	C	5	6	0	1		galactosyltransferase activity	GO:0008378	F	6	1	0	1		response to stress	GO:0006950	P	3	98	14	0.262317
mitochondrial membrane	GO:0031966	C	5	10	0	1		acetylgalactosaminyltransferase activity	GO:0008376	F	6	1	0	1		cellular protein-containing complex assembly	GO:0034622	P	6	37	6	0.266899
GINS complex	GO:0000811	C	5	1	0	1		LIM domain binding	GO:0030274	F	5	5	0	1		carbohydrate derivative biosynthetic process	GO:1901137	P	5	45	7	0.276892
secretory vesicle	GO:0099503	C	5	2	0	1		clathrin binding	GO:0030276	F	4	2	0	1		organic cyclic compound biosynthetic process	GO:1901362	P	5	203	27	0.279734
dehydrodolichyl diphosphate synthase complex	GO:1904423	C	5	1	0	1		clathrin light chain binding	GO:0032051	F	5	1	0	1		heterocycle catabolic process	GO:0046700	P	5	23	4	0.284551
supramolecular fiber	GO:0099512	C	5	18	0	1		hydrolase activity, acting on ether bonds	GO:0016801	F	4	4	0	1		aromatic compound catabolic process	GO:0019439	P	5	23	4	0.284551
polymeric cytoskeletal fiber	GO:0099513	C	6	2	0	1		ether hydrolase activity	GO:0016803	F	5	4	0	1		cellular catabolic process	GO:0044248	P	4	92	13	0.286318
SWI/SNF superfamily-type complex	GO:0070603	C	5	5	0	1		tryptophan-tRNA ligase activity	GO:0004830	F	6	2	0	1		anatomical structure morphogenesis	GO:0009653	P	3	9	2	0.288192
Atg1/ULK1 kinase complex	GO:1990316	C	4	1	0	1		leucine-tRNA ligase activity	GO:0004823	F	6	1	0	1		isoprenoid metabolic process	GO:0006720	P	5	9	2	0.288192
condensed chromosome	GO:0000793	C	6	6	0	1		isoleucine-tRNA ligase activity	GO:0004822	F	6	1	0	1		isoprenoid biosynthetic process	GO:0008299	P	5	9	2	0.288192
nuclear chromatin	GO:0000790	C	4	6	0	1		phenylalanine-tRNA ligase activity	GO:0004826	F	6	1	0	1		rRNA metabolic process	GO:0016072	P	8	16	3	0.29078
Ino80 complex	GO:0031011	C	4	2	0	1		threonine-tRNA ligase activity	GO:0004829	F	6	1	0	1		rRNA processing	GO:0006364	P	6	16	3	0.29078
extracellular matrix	GO:0031012	C	3	4	0	1		transposase activity	GO:0004803	F	4	5	0	1		mitotic cell cycle	GO:0000278	P	4	31	5	0.300065
nuclear pore outer ring	GO:0031080	C	3	1	0	1		amine-lyase activity	GO:0016843	F	5	1	0	1		negative regulation of molecular function	GO:0044092	P	4	3	1	0.314045
condensin complex	GO:0000796	C	4	4	0	1		strictosidine synthase activity	GO:0016844	F	6	1	0	1		DNA integrity checkpoint	GO:0031570	P	4	3	1	0.314045
ribosomal subunit	GO:0044391	C	4	13	0	1		phosphorus-oxygen lyase activity	GO:0016849	F	4	5	0	1		negative regulation of cell communication	GO:0010648	P	4	3	1	0.314045
								cyclin-dependent protein serine/threonine kinase inhibitor activity	GO:0004861	F	7	2	0	1		negative regulation of response to stimulus	GO:0048585	P	3	3	1	0.314045
								protein kinase inhibitor activity	GO:0004860	F	6	2	0	1		negative regulation of hydrolase activity	GO:0051346	P	6	3	1	0.314045
								xanthine dehydrogenase activity	GO:0004854	F	6	3	0	1		icosanoid transport	GO:0071715	P	7	3	1	0.314045
								uroporphyrinogen decarboxylase activity	GO:0004853	F	6	1	0	1		acid secretion	GO:0046717	P	6	3	1	0.314045
								xanthine oxidase activity	GO:0004855	F	6	3	0	1		protein N-linked glycosylation	GO:0006487	P	6	3	1	0.314045
								isomerase activity	GO:0016853	F	3	21	0	1		dolichol-linked oligosaccharide biosynthetic process	GO:0006488	P	6	3	1	0.314045
								carbon-nitrogen lyase activity	GO:0016840	F	4	2	0	1		oligosaccharide-lipid intermediate biosynthetic process	GO:0006490	P	5	3	1	0.314045
								amidine-lyase activity	GO:0016842	F	5	1	0	1		negative regulation of signaling	GO:0023057	P	3	3	1	0.314045
								hydrolase activity, acting on acid carbon-carbon bonds	GO:0016822	F	4	1	0	1		cytoplasmic translation	GO:0002181	P	7	3	1	0.314045
								hydrolase activity, acting on acid carbon-carbon bonds, in ketonic substances	GO:0016823	F	5	1	0	1		cytoplasmic translational elongation	GO:0002182	P	7	3	1	0.314045
								tryptophan 2,3-dioxygenase activity	GO:0004833	F	6	1	0	1		long-chain fatty acid transport	GO:0015909	P	7	3	1	0.314045
								L-tyrosine:2-oxoglutarate aminotransferase activity	GO:0004838	F	7	1	0	1		fatty acid transport	GO:0015908	P	6	3	1	0.314045
								hydrolase activity, acting on carbon-nitrogen (but not peptide) bonds, in cyclic amidines	GO:0016814	F	5	13	0	1		fatty acid derivative transport	GO:1901571	P	6	3	1	0.314045
								uracil DNA N-glycosylase activity	GO:0004844	F	6	1	0	1		arachidonic acid secretion	GO:0050482	P	8	3	1	0.314045
								Lys63-specific deubiquitinase activity	GO:0061578	F	5	1	0	1		base-excision repair	GO:0006284	P	7	3	1	0.314045
								phosphatidylinositol-3,5-bisphosphate 3-phosphatase activity	GO:0052629	F	10	1	0	1		negative regulation of signal transduction	GO:0009968	P	4	3	1	0.314045
								deaminated base DNA N-glycosylase activity	GO:0097506	F	5	1	0	1		arachidonate transport	GO:1903963	P	8	3	1	0.314045
								fatty acid ligase activity	GO:0015645	F	6	11	0	1		icosanoid secretion	GO:0032309	P	7	3	1	0.314045
								ion transmembrane transporter activity, phosphorylative mechanism	GO:0015662	F	7	9	0	1		recombinational repair	GO:0000725	P	7	3	1	0.314045
								UDP-glucosyltransferase activity	GO:0035251	F	6	1	0	1		negative regulation of catalytic activity	GO:0043086	P	5	3	1	0.314045
								chitin synthase activity	GO:0004100	F	7	3	0	1		microtubule cytoskeleton organization	GO:0000226	P	4	17	3	0.32485
								creatine kinase activity	GO:0004111	F	6	1	0	1		regulation of cell cycle process	GO:0010564	P	4	17	3	0.32485
								cyclic-nucleotide phosphodiesterase activity	GO:0004112	F	7	5	0	1		macromolecule modification	GO:0043412	P	5	249	32	0.327928
								3',5'-cyclic-nucleotide phosphodiesterase activity	GO:0004114	F	8	5	0	1		regulation of biological process	GO:0050789	P	2	381	48	0.331586
								translation regulator activity, nucleic acid binding	GO:0090079	F	3	17	0	1		regulation of transferase activity	GO:0051338	P	5	10	2	0.334157
								inositol pentakisphosphate 2-kinase activity	GO:0035299	F	6	4	0	1		regulation of hydrolase activity	GO:0051336	P	5	10	2	0.334157
								ATP:ADP antiporter activity	GO:0005471	F	7	1	0	1		macromolecule methylation	GO:0043414	P	4	10	2	0.334157
								diacylglycerol O-acyltransferase activity	GO:0004144	F	8	2	0	1		regulation of cellular process	GO:0050794	P	3	357	45	0.337165
								diacylglycerol kinase activity	GO:0004143	F	6	1	0	1		regulation of catalytic activity	GO:0050790	P	4	25	4	0.340685
								monoamine transmembrane transporter activity	GO:0008504	F	5	1	0	1		organic cyclic compound catabolic process	GO:1901361	P	5	25	4	0.340685
								SNAP receptor activity	GO:0005484	F	4	1	0	1		regulation of nucleic acid-templated transcription	GO:1903506	P	7	112	15	0.340826
								organic anion transmembrane transporter activity	GO:0008514	F	6	2	0	1		regulation of transcription, DNA-templated	GO:0006355	P	6	112	15	0.340826
								anion transmembrane transporter activity	GO:0008509	F	5	26	0	1		regulation of RNA biosynthetic process	GO:2001141	P	6	112	15	0.340826
								cystathionine beta-synthase activity	GO:0004122	F	6	1	0	1		regulation of cell communication	GO:0010646	P	4	33	5	0.348976
								basal RNA polymerase II transcription machinery binding	GO:0001099	F	5	3	0	1		regulation of signaling	GO:0023051	P	3	33	5	0.348976
								basal transcription machinery binding	GO:0001098	F	4	3	0	1		nuclear division	GO:0000280	P	6	18	3	0.358915
								glycogen debranching enzyme activity	GO:0004133	F	3	1	0	1		mitotic nuclear division	GO:0140014	P	5	18	3	0.358915
								amylo-alpha-1,6-glucosidase activity	GO:0004135	F	4	1	0	1		glutathione metabolic process	GO:0006749	P	5	26	4	0.368939
								4-alpha-glucanotransferase activity	GO:0004134	F	4	1	0	1		organic substance catabolic process	GO:1901575	P	4	98	13	0.370644
								serine-type carboxypeptidase activity	GO:0004185	F	8	8	0	1		macromolecule glycosylation	GO:0043413	P	4	11	2	0.379211
								voltage-gated cation channel activity	GO:0022843	F	6	9	0	1		protein glycosylation	GO:0006486	P	5	11	2	0.379211
								carbohydrate kinase activity	GO:0019200	F	6	7	0	1		regulation of protein modification process	GO:0031399	P	6	11	2	0.379211
								carbohydrate phosphatase activity	GO:0019203	F	7	1	0	1		glycosylation	GO:0070085	P	3	11	2	0.379211
								nucleoside kinase activity	GO:0019206	F	7	1	0	1		methylation	GO:0032259	P	3	11	2	0.379211
								transmitter-gated channel activity	GO:0022835	F	5	10	0	1		glycoprotein biosynthetic process	GO:0009101	P	6	11	2	0.379211
								voltage-gated channel activity	GO:0022832	F	7	17	0	1		cellular process	GO:0009987	P	2	1294	156	0.384969
								calcium-dependent cysteine-type endopeptidase activity	GO:0004198	F	8	4	0	1		regulation of cytoskeleton organization	GO:0051493	P	6	19	3	0.392723
								transmitter-gated ion channel activity	GO:0022824	F	6	10	0	1		microtubule nucleation	GO:0007020	P	5	4	1	0.39508
								acetyl-CoA transmembrane transporter activity	GO:0008521	F	5	1	0	1		acyl-CoA biosynthetic process	GO:0071616	P	6	4	1	0.39508
								ATP-dependent peptidase activity	GO:0004176	F	6	2	0	1		positive regulation of response to stimulus	GO:0048584	P	3	4	1	0.39508
								G protein-coupled peptide receptor activity	GO:0008528	F	5	4	0	1		nucleosome organization	GO:0034728	P	5	4	1	0.39508
								taste receptor activity	GO:0008527	F	5	1	0	1		transcription by RNA polymerase III	GO:0006383	P	7	4	1	0.39508
								palmitoyl-(protein) hydrolase activity	GO:0008474	F	4	2	0	1		regulation of Ras protein signal transduction	GO:0046578	P	7	4	1	0.39508
								pyridoxal kinase activity	GO:0008478	F	6	3	0	1		spliceosomal snRNP assembly	GO:0000387	P	6	4	1	0.39508
								protein-tyrosine sulfotransferase activity	GO:0008476	F	4	1	0	1		nucleosome assembly	GO:0006334	P	6	4	1	0.39508
								histone binding	GO:0042393	F	4	1	0	1		nucleoside bisphosphate biosynthetic process	GO:0033866	P	7	4	1	0.39508
								translation repressor activity	GO:0030371	F	3	1	0	1		thioester biosynthetic process	GO:0035384	P	5	4	1	0.39508
								CDP-diacylglycerol-glycerol-3-phosphate 3-phosphatidyltransferase activity	GO:0008444	F	7	1	0	1		monocarboxylic acid transport	GO:0015718	P	8	4	1	0.39508
								phosphofructokinase activity	GO:0008443	F	6	1	0	1		ribonucleoside bisphosphate biosynthetic process	GO:0034030	P	8	4	1	0.39508
								3-hydroxyisobutyrate dehydrogenase activity	GO:0008442	F	6	1	0	1		purine nucleoside bisphosphate biosynthetic process	GO:0034033	P	7	4	1	0.39508
								RNA ligase activity	GO:0008452	F	4	1	0	1		acetyl-CoA biosynthetic process	GO:0006085	P	7	4	1	0.39508
								catalase activity	GO:0004096	F	4	1	0	1		potassium ion transmembrane transport	GO:0071805	P	9	27	4	0.397115
								G-protein beta/gamma-subunit complex binding	GO:0031683	F	4	9	0	1		catabolic process	GO:0009056	P	3	109	14	0.410819
								nucleoside binding	GO:0001882	F	4	52	0	1		glycoprotein metabolic process	GO:0009100	P	5	12	2	0.42293
								sulfuric ester hydrolase activity	GO:0008484	F	5	3	0	1		ribonucleoprotein complex biogenesis	GO:0022613	P	4	28	4	0.425078
								transaminase activity	GO:0008483	F	5	6	0	1		organelle fission	GO:0048285	P	5	20	3	0.426055
								deoxyhypusine monooxygenase activity	GO:0019135	F	5	1	0	1		regulation of RNA metabolic process	GO:0051252	P	5	119	15	0.434642
								phosphatidylinositol phosphate binding	GO:1901981	F	6	1	0	1		nucleoside phosphate biosynthetic process	GO:1901293	P	6	37	5	0.44719
								G protein-coupled receptor activity	GO:0004930	F	5	21	0	1		nucleotide biosynthetic process	GO:0009165	P	7	37	5	0.44719
								GABA receptor activity	GO:0016917	F	5	1	0	1		transmembrane transport	GO:0055085	P	5	355	43	0.452159
								transmembrane receptor protein kinase activity	GO:0019199	F	5	3	0	1		cofactor metabolic process	GO:0051186	P	4	54	7	0.457563
								beta-1,3-galactosyltransferase activity	GO:0048531	F	7	1	0	1		coenzyme metabolic process	GO:0006732	P	5	21	3	0.458725
								purine nucleoside binding	GO:0001883	F	5	52	0	1		protein phosphorylation	GO:0006468	P	7	121	15	0.461666
								beta-1,4-mannosyltransferase activity	GO:0019187	F	7	4	0	1		protein-containing complex assembly	GO:0065003	P	5	46	6	0.463982
								dopamine binding	GO:0035240	F	4	2	0	1		tRNA processing	GO:0008033	P	8	13	2	0.464999
								neuropeptide Y receptor activity	GO:0004983	F	7	3	0	1		acyl-CoA metabolic process	GO:0006637	P	5	5	1	0.466559
								ammonium ion binding	GO:0070405	F	5	2	0	1		RNA decapping	GO:0110154	P	7	5	1	0.466559
								NAD+ binding	GO:0070403	F	5	4	0	1		methylguanosine-cap decapping	GO:0110156	P	8	5	1	0.466559
								toxic substance binding	GO:0015643	F	3	1	0	1		ribonucleoprotein complex assembly	GO:0022618	P	5	5	1	0.466559
								organophosphate ester transmembrane transporter activity	GO:0015605	F	4	2	0	1		nuclear-transcribed mRNA catabolic process, deadenylation-dependent decay	GO:0000288	P	8	5	1	0.466559
								ubiquitin-like protein binding	GO:0032182	F	4	5	0	1		regulation of small GTPase mediated signal transduction	GO:0051056	P	6	5	1	0.466559
								ionotropic glutamate receptor activity	GO:0004970	F	6	10	0	1		chromatin assembly	GO:0031497	P	5	5	1	0.466559
								proline dehydrogenase activity	GO:0004657	F	5	2	0	1		regulation of cytokinesis	GO:0032465	P	5	5	1	0.466559
								prenyltransferase activity	GO:0004659	F	5	2	0	1		covalent chromatin modification	GO:0016569	P	5	5	1	0.466559
								oxidoreductase activity, acting on NAD(P)H	GO:0016651	F	4	4	0	1		histone modification	GO:0016570	P	6	5	1	0.466559
								oxidoreductase activity, acting on NAD(P)H, heme protein as acceptor	GO:0016653	F	5	2	0	1		chromatin remodeling	GO:0006338	P	5	5	1	0.466559
								oxidoreductase activity, acting on NAD(P)H, quinone or similar compound as acceptor	GO:0016655	F	5	1	0	1		ribonucleoside bisphosphate metabolic process	GO:0033875	P	7	5	1	0.466559
								oxidoreductase activity, acting on the CH-NH2 group of donors	GO:0016638	F	4	2	0	1		nucleoside bisphosphate metabolic process	GO:0033865	P	6	5	1	0.466559
								transmembrane receptor protein serine/threonine kinase activity	GO:0004675	F	6	3	0	1		thioester metabolic process	GO:0035383	P	4	5	1	0.466559
								oxidoreductase activity, acting on the CH-NH2 group of donors, oxygen as acceptor	GO:0016641	F	5	1	0	1		cytoskeleton-dependent cytokinesis	GO:0061640	P	5	5	1	0.466559
								oxidoreductase activity, acting on the CH-NH2 group of donors, disulfide as acceptor	GO:0016642	F	5	1	0	1		Ras protein signal transduction	GO:0007265	P	6	5	1	0.466559
								oxidoreductase activity, acting on the aldehyde or oxo group of donors, disulfide as acceptor	GO:0016624	F	5	3	0	1		ribonucleoprotein complex subunit organization	GO:0071826	P	5	5	1	0.466559
								phosphoribosylformylglycinamidine cyclo-ligase activity	GO:0004641	F	6	1	0	1		purine nucleoside bisphosphate metabolic process	GO:0034032	P	6	5	1	0.466559
								phosphoribosylaminoimidazolecarboxamide formyltransferase activity	GO:0004643	F	6	1	0	1		acetyl-CoA metabolic process	GO:0006084	P	6	5	1	0.466559
								phosphoribosylamine-glycine ligase activity	GO:0004637	F	5	1	0	1		nucleotide catabolic process	GO:0009166	P	7	5	1	0.466559
								anion:anion antiporter activity	GO:0015301	F	7	1	0	1		nucleoside triphosphate metabolic process	GO:0009141	P	6	5	1	0.466559
								calmodulin-dependent protein phosphatase activity	GO:0033192	F	7	7	0	1		mitotic cell cycle process	GO:1903047	P	4	30	4	0.479887
								malate dehydrogenase activity	GO:0016615	F	5	6	0	1		cellular protein modification process	GO:0006464	P	6	232	28	0.481068
								polynucleotide adenylyltransferase activity	GO:0004652	F	7	1	0	1		protein modification process	GO:0036211	P	5	232	28	0.481068
								polyribonucleotide nucleotidyltransferase activity	GO:0004654	F	6	1	0	1		nitrogen compound metabolic process	GO:0006807	P	3	1001	119	0.481937
								phosphoribosylglycinamide formyltransferase activity	GO:0004644	F	6	1	0	1		sulfur compound metabolic process	GO:0006790	P	4	47	6	0.485619
								adenine nucleotide transmembrane transporter activity	GO:0000295	F	7	2	0	1		organic substance metabolic process	GO:0071704	P	3	1290	153	0.488837
								O-phospho-L-serine:2-oxoglutarate aminotransferase activity	GO:0004648	F	6	1	0	1		carbohydrate derivative catabolic process	GO:1901136	P	5	14	2	0.5052
								isopeptidase activity	GO:0070122	F	5	3	0	1		cellular component biogenesis	GO:0044085	P	3	82	10	0.507708
								oxidoreductase activity, acting on diphenols and related substances as donors	GO:0016679	F	4	1	0	1		regulation of cellular protein metabolic process	GO:0032268	P	5	23	3	0.521479
								thiamine binding	GO:0030975	F	4	1	0	1		nucleoside phosphate catabolic process	GO:1901292	P	6	6	1	0.529608
								translation regulator activity	GO:0045182	F	2	18	0	1		positive regulation of GTPase activity	GO:0043547	P	7	6	1	0.529608
								oxidoreductase activity, acting on diphenols and related substances as donors, cytochrome as acceptor	GO:0016681	F	5	1	0	1		positive regulation of hydrolase activity	GO:0051345	P	6	6	1	0.529608
								oxidoreductase activity, acting on NAD(P)H, nitrogenous group as acceptor	GO:0016657	F	5	1	0	1		regulation of cyclin-dependent protein kinase activity	GO:1904029	P	5	6	1	0.529608
								Hsp90 protein binding	GO:0051879	F	5	1	0	1		regulation of cyclin-dependent protein serine/threonine kinase activity	GO:0000079	P	6	6	1	0.529608
								cargo receptor activity	GO:0038024	F	2	4	0	1		sensory perception of chemical stimulus	GO:0007606	P	6	6	1	0.529608
								actin filament binding	GO:0051015	F	4	17	0	1		sensory perception of taste	GO:0050909	P	7	6	1	0.529608
								microtubule plus-end binding	GO:0051010	F	7	5	0	1		cellular lipid catabolic process	GO:0044242	P	5	6	1	0.529608
								protein kinase A binding	GO:0051018	F	4	5	0	1		carboxylic acid transport	GO:0046942	P	7	6	1	0.529608
								potassium:chloride symporter activity	GO:0015379	F	8	5	0	1		regulation of GTPase activity	GO:0043087	P	6	6	1	0.529608
								cation:chloride symporter activity	GO:0015377	F	7	8	0	1		organic acid transport	GO:0015849	P	6	6	1	0.529608
								signaling receptor binding	GO:0005102	F	4	30	0	1		sulfur compound biosynthetic process	GO:0044272	P	5	15	2	0.543386
								insulin receptor binding	GO:0005158	F	4	3	0	1		nucleoside monophosphate metabolic process	GO:0009123	P	6	15	2	0.543386
								L-ascorbic acid binding	GO:0031418	F	5	1	0	1		nucleoside monophosphate biosynthetic process	GO:0009124	P	7	15	2	0.543386
								cobalamin binding	GO:0031419	F	4	1	0	1		protein-containing complex subunit organization	GO:0043933	P	4	50	6	0.54866
								NEDD8 activating enzyme activity	GO:0019781	F	6	2	0	1		regulation of protein metabolic process	GO:0051246	P	5	24	3	0.551333
								SUMO transferase activity	GO:0019789	F	5	1	0	1		ribosome biogenesis	GO:0042254	P	5	24	3	0.551333
								phospholipid scramblase activity	GO:0017128	F	5	1	0	1		phosphorylation	GO:0016310	P	6	128	15	0.554468
								carboxylic acid binding	GO:0031406	F	5	3	0	1		cellular component assembly	GO:0022607	P	4	59	7	0.555158
								S-methyl-5-thioadenosine phosphorylase activity	GO:0017061	F	7	1	0	1		carbohydrate derivative metabolic process	GO:1901135	P	4	69	8	0.578353
								single-strand selective uracil DNA N-glycosylase activity	GO:0017065	F	7	1	0	1		transcription by RNA polymerase II	GO:0006366	P	7	34	4	0.582427
								snRNA binding	GO:0017069	F	6	3	0	1		lipid catabolic process	GO:0016042	P	5	7	1	0.58522
								structural constituent of nuclear pore	GO:0017056	F	3	8	0	1		lipid modification	GO:0030258	P	5	7	1	0.58522
								N-acylsphingosine amidohydrolase activity	GO:0017040	F	6	3	0	1		mitochondrion organization	GO:0007005	P	5	7	1	0.58522
								peptide hormone binding	GO:0017046	F	4	1	0	1		microtubule polymerization	GO:0046785	P	5	7	1	0.58522
								sulfotransferase activity	GO:0008146	F	5	7	0	1		nucleobase-containing small molecule biosynthetic process	GO:0034404	P	5	7	1	0.58522
								ubiquinol-cytochrome-c reductase activity	GO:0008121	F	5	1	0	1		cellular process involved in reproduction in multicellular organism	GO:0022412	P	3	7	1	0.58522
								NADH dehydrogenase (ubiquinone) activity	GO:0008137	F	7	1	0	1		methionine metabolic process	GO:0006555	P	6	7	1	0.58522
								translation factor activity, RNA binding	GO:0008135	F	4	17	0	1		secretion	GO:0046903	P	5	7	1	0.58522
								transcription factor binding	GO:0008134	F	4	7	0	1		gamete generation	GO:0007276	P	4	7	1	0.58522
								protein tyrosine/serine/threonine phosphatase activity	GO:0008138	F	5	5	0	1		germ cell development	GO:0007281	P	4	7	1	0.58522
								translation initiation factor binding	GO:0031369	F	4	1	0	1		methionine biosynthetic process	GO:0009086	P	7	7	1	0.58522
								neuropeptide receptor activity	GO:0008188	F	6	3	0	1		developmental process involved in reproduction	GO:0003006	P	3	7	1	0.58522
								ferric iron binding	GO:0008199	F	8	5	0	1		organophosphate biosynthetic process	GO:0090407	P	5	52	6	0.588693
								metalloendopeptidase inhibitor activity	GO:0008191	F	7	1	0	1		peptidyl-amino acid modification	GO:0018193	P	7	35	4	0.606189
								RNA adenylyltransferase activity	GO:1990817	F	8	1	0	1		nucleotide metabolic process	GO:0009117	P	6	44	5	0.606637
								ubiquitin-ubiquitin ligase activity	GO:0034450	F	7	1	0	1		mitotic sister chromatid segregation	GO:0000070	P	5	17	2	0.613423
								RNA methyltransferase activity	GO:0008173	F	4	4	0	1		nucleoside phosphate metabolic process	GO:0006753	P	5	45	5	0.627202
								S-methyltransferase activity	GO:0008172	F	6	6	0	1		biological regulation	GO:0065007	P	2	421	48	0.631794
								O-methyltransferase activity	GO:0008171	F	6	4	0	1		regulation of transcription by RNA polymerase II	GO:0006357	P	7	27	3	0.633905
								N-methyltransferase activity	GO:0008170	F	6	5	0	1		sexual reproduction	GO:0019953	P	3	8	1	0.634268
								mRNA methyltransferase activity	GO:0008174	F	5	1	0	1		multi-organism reproductive process	GO:0044703	P	3	8	1	0.634268
								phosphoenolpyruvate carboxykinase activity	GO:0004611	F	6	2	0	1		negative regulation of protein complex assembly	GO:0031333	P	5	8	1	0.634268
								lysophospholipase activity	GO:0004622	F	6	4	0	1		organelle assembly	GO:0070925	P	5	8	1	0.634268
								phospholipase C activity	GO:0004629	F	7	1	0	1		reproductive process	GO:0022414	P	2	8	1	0.634268
								alpha-glucosidase activity	GO:0090599	F	7	1	0	1		sulfur amino acid biosynthetic process	GO:0000097	P	6	8	1	0.634268
								phosphoacetylglucosamine mutase activity	GO:0004610	F	6	1	0	1		multicellular organism reproduction	GO:0032504	P	3	8	1	0.634268
								phosphatidate cytidylyltransferase activity	GO:0004605	F	7	2	0	1		regulation of response to stress	GO:0080134	P	4	8	1	0.634268
								transferase activity, transferring nitrogenous groups	GO:0016769	F	4	6	0	1		reproduction	GO:0000003	P	2	8	1	0.634268
								sulfate adenylyltransferase (ATP) activity	GO:0004781	F	8	2	0	1		negative regulation of actin filament polymerization	GO:0030837	P	6	8	1	0.634268
								sulfate adenylyltransferase activity	GO:0004779	F	7	2	0	1		nuclear-transcribed mRNA catabolic process	GO:0000956	P	7	8	1	0.634268
								phosphotransferase activity, nitrogenous group as acceptor	GO:0016775	F	5	1	0	1		regulation of protein kinase activity	GO:0045859	P	7	8	1	0.634268
								thiamine diphosphokinase activity	GO:0004788	F	6	1	0	1		negative regulation of protein polymerization	GO:0032272	P	6	8	1	0.634268
								succinyltransferase activity	GO:0016748	F	6	3	0	1		multicellular organismal reproductive process	GO:0048609	P	3	8	1	0.634268
								N-succinyltransferase activity	GO:0016749	F	7	3	0	1		aspartate family amino acid biosynthetic process	GO:0009067	P	7	8	1	0.634268
								sepiapterin reductase activity	GO:0004757	F	6	1	0	1		aspartate family amino acid metabolic process	GO:0009066	P	6	8	1	0.634268
								stearoyl-CoA 9-desaturase activity	GO:0004768	F	7	1	0	1		regulation of protein serine/threonine kinase activity	GO:0071900	P	8	8	1	0.634268
								sphingomyelin phosphodiesterase activity	GO:0004767	F	7	1	0	1		nucleobase-containing compound catabolic process	GO:0034655	P	5	18	2	0.645236
								aminoacyl-tRNA editing activity	GO:0002161	F	5	2	0	1		drug metabolic process	GO:0017144	P	4	18	2	0.645236
								ATPase-coupled cation transmembrane transporter activity	GO:0019829	F	6	34	0	1		modification-dependent protein catabolic process	GO:0019941	P	7	38	4	0.672321
								UFM1 transferase activity	GO:0071568	F	5	1	0	1		modification-dependent macromolecule catabolic process	GO:0043632	P	6	38	4	0.672321
								thiolester hydrolase activity	GO:0016790	F	5	5	0	1		ubiquitin-dependent protein catabolic process	GO:0006511	P	8	38	4	0.672321
								exonuclease activity, active with either ribo- or deoxyribonucleic acids and producing 5'-phosphomonoesters	GO:0016796	F	7	2	0	1		chromosome segregation	GO:0007059	P	3	19	2	0.674944
								diphosphotransferase activity	GO:0016778	F	5	4	0	1		nuclear chromosome segregation	GO:0098813	P	4	19	2	0.674944
								NADP binding	GO:0050661	F	5	4	0	1		sister chromatid segregation	GO:0000819	P	5	19	2	0.674944
								phosphotransferase activity, for other substituted phosphate groups	GO:0016780	F	5	1	0	1		regulation of kinase activity	GO:0043549	P	6	9	1	0.677528
								transferase activity, transferring sulfur-containing groups	GO:0016782	F	4	8	0	1		nervous system process	GO:0050877	P	4	9	1	0.677528
								protein carboxyl O-methyltransferase activity	GO:0051998	F	5	3	0	1		xenobiotic transport	GO:0042908	P	5	9	1	0.677528
								molecular adaptor activity	GO:0060090	F	3	2	0	1		organophosphate catabolic process	GO:0046434	P	5	9	1	0.677528
								protein phosphatase regulator activity	GO:0019888	F	5	8	0	1		negative regulation of supramolecular fiber organization	GO:1902904	P	5	9	1	0.677528
								kinetochore binding	GO:0043515	F	3	1	0	1		protein ubiquitination	GO:0016567	P	9	9	1	0.677528
								inward rectifier potassium channel activity	GO:0005242	F	8	1	0	1		sensory perception	GO:0007600	P	5	9	1	0.677528
								voltage-gated ion channel activity	GO:0005244	F	5	14	0	1		negative regulation of cytoskeleton organization	GO:0051494	P	6	9	1	0.677528
								calcium channel regulator activity	GO:0005246	F	5	3	0	1		regulation of protein phosphorylation	GO:0001932	P	7	9	1	0.677528
								voltage-gated chloride channel activity	GO:0005247	F	7	5	0	1		proteolysis involved in cellular protein catabolic process	GO:0051603	P	6	39	4	0.692582
								lipid transfer activity	GO:0120013	F	4	1	0	1		potassium ion transport	GO:0006813	P	8	39	4	0.692582
								phosphatidylinositol binding	GO:0035091	F	5	12	0	1		cellular protein catabolic process	GO:0044257	P	6	39	4	0.692582
								sodium channel activity	GO:0005272	F	7	9	0	1		protein polymerization	GO:0051258	P	7	20	2	0.702598
								voltage-gated anion channel activity	GO:0008308	F	6	5	0	1		metabolic process	GO:0008152	P	2	1336	153	0.704822
								semaphorin receptor binding	GO:0030215	F	5	4	0	1		cell development	GO:0048468	P	4	10	1	0.71568
								anion channel activity	GO:0005253	F	6	8	0	1		regulation of phosphorylation	GO:0042325	P	7	10	1	0.71568
								chloride channel activity	GO:0005254	F	7	8	0	1		mRNA catabolic process	GO:0006402	P	6	10	1	0.71568
								voltage-gated potassium channel activity	GO:0005249	F	7	9	0	1		RNA catabolic process	GO:0006401	P	6	10	1	0.71568
								cation channel activity	GO:0005261	F	6	37	0	1		cell differentiation	GO:0030154	P	4	10	1	0.71568
								potassium channel activity	GO:0005267	F	7	25	0	1		sulfur amino acid metabolic process	GO:0000096	P	5	10	1	0.71568
								molybdenum ion binding	GO:0030151	F	7	1	0	1		cellular developmental process	GO:0048869	P	3	10	1	0.71568
								fructose 1,6-bisphosphate 1-phosphatase activity	GO:0042132	F	9	1	0	1		process utilizing autophagic mechanism	GO:0061919	P	3	10	1	0.71568
								chaperone binding	GO:0051087	F	4	8	0	1		phospholipid biosynthetic process	GO:0008654	P	5	10	1	0.71568
								manganese ion binding	GO:0030145	F	7	2	0	1		autophagy	GO:0006914	P	4	10	1	0.71568
								heparin binding	GO:0008201	F	4	1	0	1		cellular macromolecule catabolic process	GO:0044265	P	5	50	5	0.719799
								hormone activity	GO:0005179	F	6	8	0	1		cellular lipid metabolic process	GO:0044255	P	4	69	7	0.722106
								CDP-alcohol phosphatidyltransferase activity	GO:0017169	F	6	1	0	1		protein catabolic process	GO:0030163	P	5	41	4	0.730386
								neuropeptide hormone activity	GO:0005184	F	7	2	0	1		cytoskeleton organization	GO:0007010	P	5	42	4	0.747939
								neurotransmitter binding	GO:0042165	F	3	1	0	1		sphingolipid metabolic process	GO:0006665	P	5	11	1	0.749327
								glucosyltransferase activity	GO:0046527	F	6	1	0	1		peptidoglycan metabolic process	GO:0000270	P	7	11	1	0.749327
								semaphorin receptor activity	GO:0017154	F	5	1	0	1		glycosaminoglycan metabolic process	GO:0030203	P	6	11	1	0.749327
								amide binding	GO:0033218	F	3	9	0	1		peptidoglycan catabolic process	GO:0009253	P	8	11	1	0.749327
								secondary active sulfate transmembrane transporter activity	GO:0008271	F	6	8	0	1		DNA packaging	GO:0006323	P	7	11	1	0.749327
								ATPase activity, coupled to transmembrane movement of ions, rotational mechanism	GO:0044769	F	7	25	0	1		DNA-templated transcription, initiation	GO:0006352	P	7	11	1	0.749327
								protein methyltransferase activity	GO:0008276	F	4	7	0	1		aminoglycan metabolic process	GO:0006022	P	5	11	1	0.749327
								palmitoyl hydrolase activity	GO:0098599	F	4	2	0	1		aminoglycan catabolic process	GO:0006026	P	6	11	1	0.749327
								5'-nucleotidase activity	GO:0008253	F	8	4	0	1		glycosaminoglycan catabolic process	GO:0006027	P	7	11	1	0.749327
								nucleotidase activity	GO:0008252	F	7	4	0	1		nucleobase-containing small molecule metabolic process	GO:0055086	P	4	52	5	0.751894
								unfolded protein binding	GO:0051082	F	4	8	0	1		mRNA splicing, via spliceosome	GO:0000398	P	8	22	2	0.752038
								phosphatidylinositol bisphosphate phosphatase activity	GO:0034593	F	8	1	0	1		RNA splicing, via transesterification reactions with bulged adenosine as nucleophile	GO:0000377	P	9	22	2	0.752038
								G protein-coupled receptor binding	GO:0001664	F	5	5	0	1		RNA splicing, via transesterification reactions	GO:0000375	P	8	22	2	0.752038
								peroxiredoxin activity	GO:0051920	F	3	1	0	1		carboxylic acid metabolic process	GO:0019752	P	6	81	8	0.756751
								MAP kinase activity	GO:0004707	F	6	1	0	1		oxoacid metabolic process	GO:0043436	P	5	81	8	0.756751
								ligand-gated cation channel activity	GO:0099094	F	7	1	0	1		organic acid metabolic process	GO:0006082	P	4	81	8	0.756751
								peptide receptor activity	GO:0001653	F	4	4	0	1		regulation of translation	GO:0006417	P	6	12	1	0.779
								oxidoreductase activity, acting on CH or CH2 groups, NAD or NADP as acceptor	GO:0016726	F	5	3	0	1		regulation of cellular amide metabolic process	GO:0034248	P	5	12	1	0.779
								oxidoreductase activity, acting on CH or CH2 groups, oxygen as acceptor	GO:0016727	F	5	3	0	1		phospholipid metabolic process	GO:0006644	P	5	24	2	0.794238
								second spliceosomal transesterification activity	GO:0000386	F	4	1	0	1		macromolecule catabolic process	GO:0009057	P	5	65	6	0.796333
								pyrroline-5-carboxylate reductase activity	GO:0004735	F	6	2	0	1		lipid biosynthetic process	GO:0008610	P	5	35	3	0.799885
								pyruvate carboxylase activity	GO:0004736	F	5	2	0	1		regulation of phosphorus metabolic process	GO:0051174	P	5	13	1	0.805166
								pyruvate dehydrogenase (acetyl-transferring) activity	GO:0004739	F	6	3	0	1		regulation of actin filament organization	GO:0110053	P	6	13	1	0.805166
								pyruvate dehydrogenase activity	GO:0004738	F	5	3	0	1		regulation of anatomical structure size	GO:0090066	P	4	13	1	0.805166
								oxidoreductase activity, acting on paired donors, with incorporation or reduction of molecular oxygen, reduced pteridine as one donor, and incorporation of one atom of oxygen	GO:0016714	F	5	3	0	1		translational elongation	GO:0006414	P	6	13	1	0.805166
								oxidoreductase activity, acting on paired donors, with incorporation or reduction of molecular oxygen, reduced ascorbate as one donor, and incorporation of one atom of oxygen	GO:0016715	F	5	1	0	1		actin filament polymerization	GO:0030041	P	7	13	1	0.805166
								oxidoreductase activity, acting on paired donors, with oxidation of a pair of donors resulting in the reduction of molecular oxygen to two molecules of water	GO:0016717	F	5	17	0	1		protein modification by small protein conjugation	GO:0032446	P	8	13	1	0.805166
								ribulose-phosphate 3-epimerase activity	GO:0004750	F	6	1	0	1		regulation of supramolecular fiber organization	GO:1902903	P	5	13	1	0.805166
								ribokinase activity	GO:0004747	F	6	1	0	1		regulation of actin filament polymerization	GO:0030833	P	6	13	1	0.805166
								ribose phosphate diphosphokinase activity	GO:0004749	F	6	3	0	1		regulation of actin filament length	GO:0030832	P	5	13	1	0.805166
								oxidoreductase activity, acting on single donors with incorporation of molecular oxygen	GO:0016701	F	4	9	0	1		regulation of protein complex assembly	GO:0043254	P	4	13	1	0.805166
								oxidoreductase activity, acting on single donors with incorporation of molecular oxygen, incorporation of two atoms of oxygen	GO:0016702	F	5	9	0	1		regulation of cellular component size	GO:0032535	P	4	13	1	0.805166
								oxidoreductase activity, acting on paired donors, with incorporation or reduction of molecular oxygen, NAD(P)H as one donor, and incorporation of one atom of oxygen	GO:0016709	F	5	1	0	1		regulation of actin polymerization or depolymerization	GO:0008064	P	6	13	1	0.805166
								protein-L-isoaspartate (D-aspartate) O-methyltransferase activity	GO:0004719	F	6	2	0	1		regulation of phosphate metabolic process	GO:0019220	P	6	13	1	0.805166
								purine-nucleoside phosphorylase activity	GO:0004731	F	6	3	0	1		regulation of protein polymerization	GO:0032271	P	5	13	1	0.805166
								protein serine/threonine phosphatase activity	GO:0004722	F	5	7	0	1		organic substance transport	GO:0071702	P	5	95	9	0.80645
								phosphoprotein phosphatase activity	GO:0004721	F	4	27	0	1		supramolecular fiber organization	GO:0097435	P	4	25	2	0.812862
								calcium-dependent protein serine/threonine phosphatase activity	GO:0004723	F	6	7	0	1		RNA splicing	GO:0008380	P	7	25	2	0.812862
								protein tyrosine phosphatase activity	GO:0004725	F	5	11	0	1		regulation of intracellular signal transduction	GO:1902531	P	5	14	1	0.828241
								oxygen-dependent protoporphyrinogen oxidase activity	GO:0004729	F	6	1	0	1		actin polymerization or depolymerization	GO:0008154	P	6	14	1	0.828241
								acetyltransferase activity	GO:0016407	F	6	3	0	1		alpha-amino acid biosynthetic process	GO:1901607	P	6	14	1	0.828241
								palmitoyltransferase activity	GO:0016409	F	6	10	0	1		cellular amino acid biosynthetic process	GO:0008652	P	5	14	1	0.828241
								hydroxymethylglutaryl-CoA synthase activity	GO:0004421	F	6	1	0	1		system process	GO:0003008	P	3	14	1	0.828241
								iduronate-2-sulfatase activity	GO:0004423	F	6	1	0	1		cellular metabolic compound salvage	GO:0043094	P	4	14	1	0.828241
								hydroxymethylbilane synthase activity	GO:0004418	F	5	2	0	1		organophosphate metabolic process	GO:0019637	P	4	78	7	0.830971
								fatty-acyl-CoA binding	GO:0000062	F	4	1	0	1		membrane lipid metabolic process	GO:0006643	P	5	15	1	0.848587
								N-acyltransferase activity	GO:0016410	F	6	7	0	1		protein deubiquitination	GO:0016579	P	7	15	1	0.848587
								sulfur dioxygenase activity	GO:0050313	F	6	1	0	1		small GTPase mediated signal transduction	GO:0007264	P	5	15	1	0.848587
								pre-mRNA binding	GO:0036002	F	6	1	0	1		protein modification by small protein removal	GO:0070646	P	6	15	1	0.848587
								ATPase regulator activity	GO:0060590	F	5	6	0	1		regulation of response to stimulus	GO:0048583	P	3	28	2	0.860013
								receptor ligand activity	GO:0048018	F	5	18	0	1		monocarboxylic acid metabolic process	GO:0032787	P	7	28	2	0.860013
								monosaccharide binding	GO:0048029	F	4	6	0	1		protein modification by small protein conjugation or removal	GO:0070647	P	7	28	2	0.860013
								tRNA binding	GO:0000049	F	6	3	0	1		phosphate-containing compound metabolic process	GO:0006796	P	5	226	22	0.86553
								homogentisate 1,2-dioxygenase activity	GO:0004411	F	6	1	0	1		regulation of cellular component biogenesis	GO:0044087	P	3	16	1	0.866528
								histone acetyltransferase activity	GO:0004402	F	10	2	0	1		regulation of actin cytoskeleton organization	GO:0032956	P	5	16	1	0.866528
								quinone binding	GO:0048038	F	4	2	0	1		regulation of actin filament-based process	GO:0032970	P	4	16	1	0.866528
								crossover junction endodeoxyribonuclease activity	GO:0008821	F	7	1	0	1		coenzyme biosynthetic process	GO:0009108	P	6	16	1	0.866528
								long-chain fatty acid-CoA ligase activity	GO:0004467	F	6	11	0	1		phosphorus metabolic process	GO:0006793	P	4	227	22	0.870672
								tyrosine binding	GO:0072545	F	4	2	0	1		proteolysis	GO:0006508	P	5	227	22	0.870672
								L-DOPA binding	GO:0072544	F	4	2	0	1		organic anion transport	GO:0015711	P	6	17	1	0.882348
								chloride transmembrane transporter activity	GO:0015108	F	6	16	0	1		gene expression	GO:0010467	P	5	351	35	0.886934
								malic enzyme activity	GO:0004470	F	6	6	0	1		cellular nitrogen compound biosynthetic process	GO:0044271	P	5	305	30	0.88711
								malate dehydrogenase (decarboxylating) (NAD+) activity	GO:0004471	F	6	6	0	1		cellular response to stimulus	GO:0051716	P	3	194	18	0.89409
								sulfate transmembrane transporter activity	GO:0015116	F	5	8	0	1		primary metabolic process	GO:0044238	P	3	1187	129	0.894417
								sulfur compound transmembrane transporter activity	GO:1901682	F	4	9	0	1		actin filament organization	GO:0007015	P	5	18	1	0.896295
								sulfur compound binding	GO:1901681	F	3	3	0	1		oxidation-reduction process	GO:0055114	P	3	18	1	0.896295
								phosphatidylinositol phospholipase C activity	GO:0004435	F	8	1	0	1		nucleocytoplasmic transport	GO:0006913	P	6	18	1	0.896295
								phosphatidylinositol-3-phosphatase activity	GO:0004438	F	9	1	0	1		fatty acid metabolic process	GO:0006631	P	5	19	1	0.908593
								rRNA (adenine) methyltransferase activity	GO:0016433	F	6	1	0	1		nuclear transport	GO:0051169	P	5	19	1	0.908593
								inorganic anion transmembrane transporter activity	GO:0015103	F	5	24	0	1		organic acid biosynthetic process	GO:0016053	P	5	20	1	0.919434
								isocitrate dehydrogenase (NADP+) activity	GO:0004450	F	7	1	0	1		carboxylic acid biosynthetic process	GO:0046394	P	6	20	1	0.919434
								cellulase activity	GO:0008810	F	6	10	0	1		cellular amino acid metabolic process	GO:0006520	P	4	46	3	0.921676
								isocitrate dehydrogenase (NAD+) activity	GO:0004449	F	7	4	0	1		lipid transport	GO:0006869	P	5	21	1	0.928993
								isocitrate dehydrogenase activity	GO:0004448	F	6	5	0	1		regulation of signal transduction	GO:0009966	P	4	21	1	0.928993
								sugar-phosphatase activity	GO:0050308	F	8	1	0	1		RNA processing	GO:0006396	P	6	92	7	0.930498
								CoA carboxylase activity	GO:0016421	F	5	2	0	1		cofactor biosynthetic process	GO:0051188	P	5	22	1	0.937419
								pyrimidine nucleotide-sugar transmembrane transporter activity	GO:0015165	F	6	2	0	1		lipid localization	GO:0010876	P	4	22	1	0.937419
								mRNA (nucleoside-2'-O-)-methyltransferase activity	GO:0004483	F	6	1	0	1		purine ribonucleotide biosynthetic process	GO:0009152	P	8	22	1	0.937419
								methylenetetrahydrofolate dehydrogenase [NAD(P)+] activity	GO:0004486	F	6	7	0	1		cellular amide metabolic process	GO:0043603	P	5	146	12	0.938988
								methylenetetrahydrofolate dehydrogenase (NADP+) activity	GO:0004488	F	7	7	0	1		actin filament-based process	GO:0030029	P	3	24	1	0.951396
								methylmalonate-semialdehyde dehydrogenase (acylating) activity	GO:0004491	F	6	1	0	1		actin cytoskeleton organization	GO:0030036	P	4	24	1	0.951396
								mevalonate kinase activity	GO:0004496	F	6	1	0	1		purine nucleotide biosynthetic process	GO:0006164	P	7	24	1	0.951396
								N,N-dimethylaniline monooxygenase activity	GO:0004499	F	6	1	0	1		alpha-amino acid metabolic process	GO:1901605	P	5	24	1	0.951396
								ubiquinone binding	GO:0048039	F	5	1	0	1		purine ribonucleotide metabolic process	GO:0009150	P	7	24	1	0.951396
								neurotransmitter receptor regulator activity	GO:0099602	F	4	1	0	1		protein localization	GO:0008104	P	4	64	4	0.954284
								2-alkenal reductase [NAD(P)+] activity	GO:0032440	F	6	1	0	1		small molecule biosynthetic process	GO:0044283	P	4	39	2	0.954366
								steroid dehydrogenase activity, acting on the CH-CH group of donors	GO:0033765	F	5	1	0	1		lipid metabolic process	GO:0006629	P	4	120	9	0.955489
								ubiquitin binding	GO:0043130	F	5	5	0	1		cellular protein metabolic process	GO:0044267	P	5	367	34	0.955769
								purine-rich negative regulatory element binding	GO:0032422	F	7	2	0	1		ribonucleotide biosynthetic process	GO:0009260	P	7	25	1	0.957168
								GMP reductase activity	GO:0003920	F	6	1	0	1		ribose phosphate biosynthetic process	GO:0046390	P	6	25	1	0.957168
								GTPase activity	GO:0003924	F	8	43	0	1		establishment of protein localization	GO:0045184	P	4	53	3	0.958851
								GTP cyclohydrolase activity	GO:0003933	F	7	2	0	1		amide transport	GO:0042886	P	6	53	3	0.958851
								GTP cyclohydrolase I activity	GO:0003934	F	8	2	0	1		protein transport	GO:0015031	P	5	53	3	0.958851
								IMP cyclohydrolase activity	GO:0003937	F	7	1	0	1		peptide transport	GO:0015833	P	6	53	3	0.958851
								DNA ligase activity	GO:0003909	F	4	2	0	1		small molecule metabolic process	GO:0044281	P	3	153	12	0.959454
								DNA ligase (ATP) activity	GO:0003910	F	5	2	0	1		purine nucleotide metabolic process	GO:0006163	P	6	26	1	0.962256
								DNA topoisomerase activity	GO:0003916	F	4	4	0	1		purine-containing compound biosynthetic process	GO:0072522	P	6	26	1	0.962256
								DNA topoisomerase type I (single strand cut, ATP-independent) activity	GO:0003917	F	5	3	0	1		intracellular signal transduction	GO:0035556	P	4	54	3	0.962556
								DNA topoisomerase type II (double strand cut, ATP-hydrolyzing) activity	GO:0003918	F	5	1	0	1		protein localization to organelle	GO:0033365	P	6	27	1	0.966741
								fatty acid alpha-hydroxylase activity	GO:0080132	F	4	2	0	1		ribose phosphate metabolic process	GO:0019693	P	5	27	1	0.966741
								RNA ligase (ATP) activity	GO:0003972	F	5	1	0	1		ribonucleotide metabolic process	GO:0009259	P	6	27	1	0.966741
								RNA-directed DNA polymerase activity	GO:0003964	F	5	1	0	1		response to stimulus	GO:0050896	P	2	250	21	0.97043
								UDP-glucose:glycoprotein glucosyltransferase activity	GO:0003980	F	7	1	0	1		mRNA metabolic process	GO:0016071	P	7	57	3	0.971876
								UTP:glucose-1-phosphate uridylyltransferase activity	GO:0003983	F	8	1	0	1		cation transmembrane transport	GO:0098655	P	7	70	4	0.972908
								UDP-glucose 4-epimerase activity	GO:0003978	F	6	3	0	1		inorganic cation transmembrane transport	GO:0098662	P	8	70	4	0.972908
								peptide N-acetyltransferase activity	GO:0034212	F	8	3	0	1		signaling	GO:0023052	P	2	160	12	0.973611
								hexosaminidase activity	GO:0015929	F	6	3	0	1		transport	GO:0006810	P	4	512	48	0.973751
								fucosidase activity	GO:0015928	F	6	1	0	1		purine-containing compound metabolic process	GO:0072521	P	5	29	1	0.974177
								trehalase activity	GO:0015927	F	6	4	0	1		protein metabolic process	GO:0019538	P	4	542	51	0.975653
								glucosidase activity	GO:0015926	F	6	1	0	1		establishment of localization	GO:0051234	P	3	514	48	0.97571
								mannosyl-oligosaccharide mannosidase activity	GO:0015924	F	8	2	0	1		peptide metabolic process	GO:0006518	P	5	129	9	0.975786
								mannosidase activity	GO:0015923	F	6	6	0	1		biological_process	GO:0008150	P	1	2200	240	0.976687
								microtubule plus end polymerase	GO:0061863	F	4	3	0	1		metal ion transport	GO:0030001	P	7	72	4	0.97734
								NAD+ kinase activity	GO:0003951	F	6	1	0	1		localization	GO:0051179	P	2	528	49	0.979741
								NAD+ nucleosidase activity	GO:0003953	F	6	1	0	1		carbohydrate metabolic process	GO:0005975	P	4	143	10	0.980366
								NADH dehydrogenase activity	GO:0003954	F	5	1	0	1		multi-organism process	GO:0051704	P	2	32	1	0.982339
								NADPH-hemoprotein reductase activity	GO:0003958	F	6	2	0	1		mRNA processing	GO:0006397	P	7	48	2	0.982599
								nucleobase-containing compound transmembrane transporter activity	GO:0015932	F	4	11	0	1		monovalent inorganic cation transport	GO:0015672	P	7	76	4	0.984239
								N6-threonylcarbomyladenosine methylthiotransferase activity	GO:0035598	F	7	1	0	1		inorganic ion transmembrane transport	GO:0098660	P	7	76	4	0.984239
								methylthiotransferase activity	GO:0035596	F	6	1	0	1		cell communication	GO:0007154	P	3	159	11	0.9861
								signaling adaptor activity	GO:0035591	F	5	1	0	1		macromolecule localization	GO:0033036	P	3	90	5	0.986191
								alpha-1,2-mannosyltransferase activity	GO:0000026	F	7	1	0	1		organonitrogen compound metabolic process	GO:1901564	P	4	686	64	0.989935
								mannosyltransferase activity	GO:0000030	F	6	6	0	1		nitrogen compound transport	GO:0071705	P	5	68	3	0.990502
								15-oxoprostaglandin 13-oxidase activity	GO:0047522	F	6	1	0	1		anion transport	GO:0006820	P	6	37	1	0.99063
								acetyl-CoA carboxylase activity	GO:0003989	F	6	2	0	1		ion transmembrane transport	GO:0034220	P	6	96	5	0.991861
								RNA polymerase core enzyme binding	GO:0043175	F	6	3	0	1		regulation of biological quality	GO:0065008	P	3	50	1	0.998204
								organic acid binding	GO:0043177	F	4	3	0	1		cation transport	GO:0006812	P	6	113	5	0.998308
								acylphosphatase activity	GO:0003998	F	6	1	0	1		cellular protein localization	GO:0034613	P	5	52	1	0.998608
								protein kinase A regulatory subunit binding	GO:0034237	F	5	5	0	1		cellular macromolecule localization	GO:0070727	P	4	54	1	0.998921
								5'-3' exoribonuclease activity	GO:0004534	F	7	1	0	1		signal transduction	GO:0007165	P	3	147	7	0.999163
								deoxyribonuclease activity	GO:0004536	F	4	3	0	1		cellular localization	GO:0051641	P	3	76	2	0.999261
								metallochaperone activity	GO:0016530	F	3	1	0	1		organonitrogen compound biosynthetic process	GO:1901566	P	5	188	10	0.999372
								copper chaperone activity	GO:0016531	F	4	1	0	1		intracellular transport	GO:0046907	P	4	59	1	0.99943
								inositol tetrakisphosphate kinase activity	GO:0051765	F	6	3	0	1		amide biosynthetic process	GO:0043604	P	6	112	4	0.999541
								inositol trisphosphate kinase activity	GO:0051766	F	6	3	0	1		translation	GO:0006412	P	6	102	3	0.999743
								histone deacetylase binding	GO:0042826	F	5	1	0	1		peptide biosynthetic process	GO:0043043	P	6	104	3	0.999794
								nucleotide diphosphatase activity	GO:0004551	F	7	2	0	1		ion transport	GO:0006811	P	5	190	7	0.999986
								alpha,alpha-trehalase activity	GO:0004555	F	7	4	0	1		lipid storage	GO:0019915	P	4	1	0	1
								general transcription initiation factor activity	GO:0140223	F	3	2	0	1		regulation of developmental process	GO:0050793	P	3	1	0	1
								peptidoglycan binding	GO:0042834	F	5	2	0	1		macromolecule depalmitoylation	GO:0098734	P	7	1	0	1
								endodeoxyribonuclease activity	GO:0004520	F	5	3	0	1		macromolecule deacylation	GO:0098732	P	6	1	0	1
								RNA polymerase binding	GO:0070063	F	5	3	0	1		negative regulation of cellular macromolecule biosynthetic process	GO:2000113	P	6	11	0	1
								nicotinate-nucleotide diphosphorylase (carboxylating) activity	GO:0004514	F	6	1	0	1		activation of immune response	GO:0002253	P	3	2	0	1
								nicotinate phosphoribosyltransferase activity	GO:0004516	F	5	1	0	1		protein export from nucleus	GO:0006611	P	6	4	0	1
								deoxyribonuclease II activity	GO:0004531	F	7	2	0	1		protein targeting	GO:0006605	P	6	9	0	1
								exoribonuclease activity	GO:0004532	F	5	2	0	1		phosphocreatine metabolic process	GO:0006603	P	6	1	0	1
								3'-5'-exoribonuclease activity	GO:0000175	F	7	1	0	1		protein import into nucleus	GO:0006606	P	6	9	0	1
								exonuclease activity	GO:0004527	F	6	2	0	1		cell-cell adhesion via plasma-membrane adhesion molecules	GO:0098742	P	5	5	0	1
								orotate phosphoribosyltransferase activity	GO:0004588	F	6	2	0	1		regulation of DNA-templated transcription, initiation	GO:2000142	P	7	1	0	1
								inositol monophosphate 1-phosphatase activity	GO:0008934	F	9	1	0	1		pattern recognition receptor signaling pathway	GO:0002221	P	6	2	0	1
								threonine-type peptidase activity	GO:0070003	F	6	1	0	1		activation of innate immune response	GO:0002218	P	4	2	0	1
								protein methylesterase activity	GO:0051723	F	4	1	0	1		toll-like receptor signaling pathway	GO:0002224	P	7	2	0	1
								serine-type exopeptidase activity	GO:0070008	F	7	8	0	1		positive regulation of DNA-templated transcription, initiation	GO:2000144	P	7	1	0	1
								orotidine-5'-phosphate decarboxylase activity	GO:0004590	F	6	2	0	1		triglyceride metabolic process	GO:0006641	P	7	1	0	1
								peptide alpha-N-acetyltransferase activity	GO:0004596	F	9	1	0	1		neutral lipid metabolic process	GO:0006638	P	5	1	0	1
								polynucleotide 5'-hydroxyl-kinase activity	GO:0051731	F	6	4	0	1		protein localization to extracellular region	GO:0071692	P	5	1	0	1
								alpha-L-fucosidase activity	GO:0004560	F	7	1	0	1		unsaturated fatty acid biosynthetic process	GO:0006636	P	7	1	0	1
								fatty acid derivative binding	GO:1901567	F	3	1	0	1		positive regulation of cellular component biogenesis	GO:0044089	P	3	4	0	1
								beta-N-acetylhexosaminidase activity	GO:0004563	F	7	3	0	1		acylglycerol metabolic process	GO:0006639	P	6	1	0	1
								alpha-mannosidase activity	GO:0004559	F	7	6	0	1		glycerophospholipid metabolic process	GO:0006650	P	6	15	0	1
								UTP-monosaccharide-1-phosphate uridylyltransferase activity	GO:0051748	F	7	1	0	1		phosphatidylglycerol biosynthetic process	GO:0006655	P	7	2	0	1
								general transcription initiation factor binding	GO:0140296	F	5	1	0	1		positive regulation of intracellular signal transduction	GO:1902533	P	5	1	0	1
								DNA-binding transcription factor binding	GO:0140297	F	5	4	0	1		protein targeting to vacuole	GO:0006623	P	6	1	0	1
								identical protein binding	GO:0042802	F	4	6	0	1		protein retention in ER lumen	GO:0006621	P	7	7	0	1
								protein homodimerization activity	GO:0042803	F	5	3	0	1		positive regulation of immune response	GO:0050778	P	4	2	0	1
								mannosyl-oligosaccharide 1,2-alpha-mannosidase activity	GO:0004571	F	9	2	0	1		protein maturation by [4Fe-4S] cluster transfer	GO:0106035	P	7	1	0	1
								oligosaccharyl transferase activity	GO:0004576	F	6	2	0	1		regulation of immune response	GO:0050776	P	4	2	0	1
								ADP transmembrane transporter activity	GO:0015217	F	6	1	0	1		cell maturation	GO:0048469	P	4	2	0	1
								purine nucleotide transmembrane transporter activity	GO:0015216	F	6	2	0	1		fatty acid biosynthetic process	GO:0006633	P	6	4	0	1
								nucleotide transmembrane transporter activity	GO:0015215	F	5	2	0	1		protein targeting to mitochondrion	GO:0006626	P	6	3	0	1
								rRNA (adenine-N6-)-methyltransferase activity	GO:0008988	F	7	1	0	1		protein targeting to peroxisome	GO:0006625	P	6	4	0	1
								vasopressin receptor activity	GO:0005000	F	6	1	0	1		replication fork protection	GO:0048478	P	7	2	0	1
								proton channel activity	GO:0015252	F	7	1	0	1		oogenesis	GO:0048477	P	5	6	0	1
								amino acid binding	GO:0016597	F	6	2	0	1		second-messenger-mediated signaling	GO:0019932	P	5	8	0	1
								TBP-class protein binding	GO:0017025	F	6	1	0	1		ncRNA 3'-end processing	GO:0043628	P	8	1	0	1
								scavenger receptor activity	GO:0005044	F	3	3	0	1		sphingomyelin metabolic process	GO:0006684	P	5	1	0	1
								signal sequence binding	GO:0005048	F	5	7	0	1		sphingomyelin catabolic process	GO:0006685	P	6	1	0	1
								nuclear export signal receptor activity	GO:0005049	F	4	2	0	1		catechol-containing compound biosynthetic process	GO:0009713	P	7	2	0	1
								cis-stilbene-oxide hydrolase activity	GO:0033961	F	6	4	0	1		cellular protein complex disassembly	GO:0043624	P	6	10	0	1
								MAP kinase tyrosine/serine/threonine phosphatase activity	GO:0017017	F	6	1	0	1		catechol-containing compound metabolic process	GO:0009712	P	6	2	0	1
								anion:cation symporter activity	GO:0015296	F	6	8	0	1		neuron projection guidance	GO:0097485	P	4	3	0	1
								solute:cation symporter activity	GO:0015294	F	6	8	0	1		positive regulation of multicellular organismal process	GO:0051240	P	3	1	0	1
								symporter activity	GO:0015293	F	6	8	0	1		cholesterol transport	GO:0030301	P	7	1	0	1
								transferase activity, transferring alkylthio groups	GO:0050497	F	5	1	0	1		negative regulation of protein metabolic process	GO:0051248	P	5	1	0	1
								amide transmembrane transporter activity	GO:0042887	F	4	1	0	1		protein homooligomerization	GO:0051260	P	7	4	0	1
								dynein complex binding	GO:0070840	F	4	1	0	1		protein depolymerization	GO:0051261	P	7	6	0	1
								guanyl ribonucleotide binding	GO:0032561	F	6	52	0	1		RNA polyadenylation	GO:0043631	P	7	7	0	1
								purine ribonucleoside binding	GO:0032550	F	6	52	0	1		steroid biosynthetic process	GO:0006694	P	6	1	0	1
								ribonucleoside binding	GO:0032549	F	5	52	0	1		response to hormone	GO:0009725	P	4	4	0	1
								carboxyl-O-methyltransferase activity	GO:0010340	F	7	3	0	1		inositol trisphosphate metabolic process	GO:0032957	P	6	3	0	1
								protein C-terminus binding	GO:0008022	F	4	1	0	1		negative regulation of RNA metabolic process	GO:0051253	P	5	8	0	1
								small GTPase binding	GO:0031267	F	6	11	0	1		positive regulation of RNA metabolic process	GO:0051254	P	5	1	0	1
								L-galactose dehydrogenase activity	GO:0010349	F	6	1	0	1		response to endogenous stimulus	GO:0009719	P	3	6	0	1
								RNA polymerase III general transcription initiation factor activity	GO:0000995	F	4	1	0	1		regulation of cytokinetic process	GO:0032954	P	5	3	0	1
								RNA polymerase II complex binding	GO:0000993	F	6	3	0	1		protein complex oligomerization	GO:0051259	P	6	4	0	1
								protoporphyrinogen oxidase activity	GO:0070818	F	5	1	0	1		inositol phosphate metabolic process	GO:0043647	P	5	5	0	1
								glutamate receptor activity	GO:0008066	F	5	10	0	1		phosphatidylinositol biosynthetic process	GO:0006661	P	7	4	0	1
								carbohydrate derivative transmembrane transporter activity	GO:1901505	F	4	11	0	1		glycolipid metabolic process	GO:0006664	P	6	4	0	1
								translation termination factor activity	GO:0008079	F	5	3	0	1		phosphatidylserine biosynthetic process	GO:0006659	P	6	1	0	1
								adenosine-phosphate deaminase activity	GO:0047623	F	5	9	0	1		phosphatidylserine metabolic process	GO:0006658	P	5	1	0	1
								dopamine beta-monooxygenase activity	GO:0004500	F	6	1	0	1		ubiquitin-dependent glycoprotein ERAD pathway	GO:0097466	P	6	1	0	1
								tyrosine 3-monooxygenase activity	GO:0004511	F	6	2	0	1		secretion by cell	GO:0032940	P	4	3	0	1
								phenylalanine 4-monooxygenase activity	GO:0004505	F	6	1	0	1		ceramide metabolic process	GO:0006672	P	6	4	0	1
								intramembrane lipid transporter activity	GO:0140303	F	4	1	0	1		beta-glucan catabolic process	GO:0051275	P	7	1	0	1
								growth factor activity	GO:0008083	F	6	10	0	1		beta-glucan metabolic process	GO:0051273	P	7	1	0	1
								phosphoric diester hydrolase activity	GO:0008081	F	6	10	0	1		carbohydrate derivative transport	GO:1901264	P	6	10	0	1
								N-acetyltransferase activity	GO:0008080	F	7	3	0	1		inorganic ion homeostasis	GO:0098771	P	7	8	0	1
								cytoskeletal adaptor activity	GO:0008093	F	5	1	0	1		vesicle organization	GO:0016050	P	5	3	0	1
								5S rRNA binding	GO:0008097	F	7	1	0	1		carbohydrate biosynthetic process	GO:0016051	P	5	13	0	1
								vitamin transmembrane transporter activity	GO:0090482	F	4	1	0	1		carbohydrate catabolic process	GO:0016052	P	5	3	0	1
								solute:anion antiporter activity	GO:0140323	F	6	1	0	1		regulation of protein kinase A signaling	GO:0010738	P	6	5	0	1
								modified amino acid binding	GO:0072341	F	3	2	0	1		protein kinase A signaling	GO:0010737	P	5	5	0	1
								copper ion binding	GO:0005507	F	7	5	0	1		protein insertion into mitochondrial membrane	GO:0051204	P	6	1	0	1
								tropomyosin binding	GO:0005523	F	5	5	0	1		protein insertion into membrane	GO:0051205	P	5	1	0	1
								calmodulin binding	GO:0005516	F	4	4	0	1		cell part morphogenesis	GO:0032990	P	5	3	0	1
								catalytic activity, acting on a rRNA	GO:0140102	F	4	1	0	1		cellular component morphogenesis	GO:0032989	P	4	3	0	1
								catalytic activity, acting on a glycoprotein	GO:0140103	F	4	1	0	1		detoxification	GO:0098754	P	2	1	0	1
								phosphatidylinositol monophosphate phosphatase activity	GO:0052744	F	8	1	0	1		protein maturation by iron-sulfur cluster transfer	GO:0097428	P	6	1	0	1
								inositol phosphate phosphatase activity	GO:0052745	F	7	1	0	1		mitochondrial respiratory chain complex I assembly	GO:0032981	P	7	1	0	1
								corticotropin-releasing hormone binding	GO:0051424	F	4	1	0	1		protein-containing complex disassembly	GO:0032984	P	5	10	0	1
								phospholipid transporter activity	GO:0005548	F	4	5	0	1		male mating behavior	GO:0060179	P	5	1	0	1
								acyl-CoA desaturase activity	GO:0016215	F	6	1	0	1		maintenance of location	GO:0051235	P	3	8	0	1
								fatty acid elongase activity	GO:0009922	F	7	11	0	1		establishment of RNA localization	GO:0051236	P	4	5	0	1
								nucleocytoplasmic carrier activity	GO:0140142	F	3	5	0	1		regulation of multicellular organismal process	GO:0051239	P	3	1	0	1
								annealing activity	GO:0097617	F	5	1	0	1		ribosome assembly	GO:0042255	P	6	1	0	1
								GTP binding	GO:0005525	F	6	52	0	1		cellular protein-containing complex localization	GO:0034629	P	6	1	0	1
								phospholipid binding	GO:0005543	F	4	12	0	1		plasma membrane organization	GO:0007009	P	5	1	0	1
								UFM1 ligase activity	GO:0061666	F	6	1	0	1		tubulin complex assembly	GO:0007021	P	7	1	0	1
								glucose binding	GO:0005536	F	5	5	0	1		chromosome condensation	GO:0030261	P	8	6	0	1
								glycosaminoglycan binding	GO:0005539	F	4	3	0	1		peptidyl-aspartic acid hydroxylation	GO:0042264	P	8	6	0	1
								inositol-1,3,4-trisphosphate 5-kinase activity	GO:0052726	F	7	3	0	1		post-chaperonin tubulin folding pathway	GO:0007023	P	4	2	0	1
								inositol-1,3,4-trisphosphate 6-kinase activity	GO:0052725	F	7	3	0	1		endoplasmic reticulum organization	GO:0007029	P	5	2	0	1
								signaling receptor activator activity	GO:0030546	F	4	18	0	1		maternal determination of anterior/posterior axis, embryo	GO:0008358	P	7	2	0	1
								acetylcholine receptor regulator activity	GO:0030548	F	5	1	0	1		epithelial structure maintenance	GO:0010669	P	5	5	0	1
								RNA polymerase II general transcription initiation factor activity	GO:0016251	F	4	1	0	1		ribosomal large subunit biogenesis	GO:0042273	P	5	5	0	1
								receptor regulator activity	GO:0030545	F	3	19	0	1		ribosomal small subunit biogenesis	GO:0042274	P	5	4	0	1
								Hsp70 protein binding	GO:0030544	F	5	3	0	1		response to salt stress	GO:0009651	P	5	5	0	1
								channel regulator activity	GO:0016247	F	3	3	0	1		purine nucleoside metabolic process	GO:0042278	P	6	2	0	1
								steroid dehydrogenase activity	GO:0016229	F	4	1	0	1		positive regulation of organelle organization	GO:0010638	P	5	4	0	1
								transition metal ion transmembrane transporter activity	GO:0046915	F	7	1	0	1		cellulose metabolic process	GO:0030243	P	8	1	0	1
								transferase activity, transferring acyl groups, acyl groups converted into alkyl on transfer	GO:0046912	F	5	1	0	1		cellulose catabolic process	GO:0030245	P	8	1	0	1
								cAMP-dependent protein kinase regulator activity	GO:0008603	F	6	1	0	1		inner mitochondrial membrane organization	GO:0007007	P	6	1	0	1
								hormone binding	GO:0042562	F	3	1	0	1		mitochondrial membrane organization	GO:0007006	P	5	1	0	1
								ER retention sequence binding	GO:0046923	F	6	7	0	1		positive regulation of cell communication	GO:0010647	P	4	2	0	1
								diuretic hormone activity	GO:0008613	F	7	1	0	1		spindle organization	GO:0007051	P	4	7	0	1
								alkylglycerone-phosphate synthase activity	GO:0008609	F	5	2	0	1		ARF protein signal transduction	GO:0032011	P	7	2	0	1
								peptidyl-aspartic acid 3-dioxygenase activity	GO:0062101	F	4	6	0	1		mitotic spindle organization	GO:0007052	P	5	4	0	1
								mismatch base pair DNA N-glycosylase activity	GO:0000700	F	5	1	0	1		negative regulation of nitrogen compound metabolic process	GO:0051172	P	4	9	0	1
								CoA hydrolase activity	GO:0016289	F	6	3	0	1		protein acylation	GO:0043543	P	7	4	0	1
								ubiquitin-like modifier activating enzyme activity	GO:0008641	F	5	6	0	1		import into nucleus	GO:0051170	P	7	9	0	1
								cyclase activity	GO:0009975	F	3	5	0	1		protein peptidyl-prolyl isomerization	GO:0000413	P	9	6	0	1
								NADH dehydrogenase (quinone) activity	GO:0050136	F	6	1	0	1		microtubule-based transport	GO:0099111	P	5	6	0	1
								adenosine 3',5'-bisphosphate transmembrane transporter activity	GO:0071077	F	6	1	0	1		nuclear export	GO:0051168	P	7	5	0	1
								arginine N-methyltransferase activity	GO:0016273	F	7	3	0	1		tetrahydrofolate interconversion	GO:0035999	P	5	2	0	1
								protein-arginine N-methyltransferase activity	GO:0016274	F	5	3	0	1		negative regulation of TOR signaling	GO:0032007	P	6	1	0	1
								lysine N-methyltransferase activity	GO:0016278	F	7	1	0	1		regulation of TOR signaling	GO:0032006	P	6	1	0	1
								protein-lysine N-methyltransferase activity	GO:0016279	F	5	1	0	1		sister chromatid cohesion	GO:0007062	P	4	5	0	1
								threonine-type endopeptidase activity	GO:0004298	F	7	1	0	1		mitotic sister chromatid cohesion	GO:0007064	P	5	3	0	1
								pseudouridine synthase activity	GO:0009982	F	5	2	0	1		response to chemical	GO:0042221	P	3	26	0	1
								rRNA methyltransferase activity	GO:0008649	F	5	1	0	1		cofactor transport	GO:0051181	P	5	1	0	1
								glycoprotein-N-acetylgalactosamine 3-beta-galactosyltransferase activity	GO:0016263	F	5	1	0	1		vitamin transport	GO:0051180	P	5	2	0	1
								cyclohydrolase activity	GO:0019238	F	6	3	0	1		microtubule-based protein transport	GO:0099118	P	6	6	0	1
								deaminase activity	GO:0019239	F	4	10	0	1		nucleobase-containing small molecule catabolic process	GO:0034656	P	5	1	0	1
								metal ion transmembrane transporter activity	GO:0046873	F	6	51	0	1		endosome organization	GO:0007032	P	5	1	0	1
								phosphatase regulator activity	GO:0019208	F	4	8	0	1		vacuole organization	GO:0007033	P	5	3	0	1
								kinase inhibitor activity	GO:0019210	F	5	2	0	1		Golgi organization	GO:0007030	P	5	1	0	1
								MAP kinase phosphatase activity	GO:0033549	F	5	1	0	1		peroxisome organization	GO:0007031	P	5	6	0	1
								telomerase activity	GO:0003720	F	6	1	0	1		vacuolar transport	GO:0007034	P	5	1	0	1
								telomerase RNA reverse transcriptase activity	GO:0003721	F	6	1	0	1		protein deglycosylation involved in glycoprotein catabolic process	GO:0035977	P	7	1	0	1
								double-stranded RNA binding	GO:0003725	F	6	1	0	1		peroxisomal transport	GO:0043574	P	5	4	0	1
								single-stranded RNA binding	GO:0003727	F	6	1	0	1		response to topologically incorrect protein	GO:0035966	P	4	5	0	1
								adenylyltransferase activity	GO:0070566	F	6	3	0	1		maintenance of gastrointestinal epithelium	GO:0030277	P	5	5	0	1
								mRNA binding	GO:0003729	F	6	12	0	1		cellular carbohydrate biosynthetic process	GO:0034637	P	5	8	0	1
								cytidylyltransferase activity	GO:0070567	F	6	2	0	1		centriole replication	GO:0007099	P	4	1	0	1
								uridylyltransferase activity	GO:0070569	F	6	1	0	1		maturation of LSU-rRNA from tricistronic rRNA transcript (SSU-rRNA, 5.8S rRNA, LSU-rRNA)	GO:0000463	P	7	2	0	1
								structural constituent of ribosome	GO:0003735	F	3	70	0	1		maturation of SSU-rRNA from tricistronic rRNA transcript (SSU-rRNA, 5.8S rRNA, LSU-rRNA)	GO:0000462	P	7	1	0	1
								nuclear import signal receptor activity	GO:0061608	F	4	3	0	1		glucan metabolic process	GO:0044042	P	6	6	0	1
								inositol tetrakisphosphate 1-kinase activity	GO:0047325	F	7	3	0	1		cardiolipin metabolic process	GO:0032048	P	8	2	0	1
								steroid hormone receptor activity	GO:0003707	F	4	1	0	1		cardiolipin biosynthetic process	GO:0032049	P	8	2	0	1
								phosphatidylinositol-3-phosphate binding	GO:0032266	F	7	1	0	1		cleavage involved in rRNA processing	GO:0000469	P	7	1	0	1
								RNA strand annealing activity	GO:0033592	F	6	1	0	1		maturation of LSU-rRNA	GO:0000470	P	6	2	0	1
								transcription coregulator activity	GO:0003712	F	3	26	0	1		mitotic chromosome condensation	GO:0007076	P	5	6	0	1
								metallodipeptidase activity	GO:0070573	F	8	4	0	1		organic acid transmembrane transport	GO:1903825	P	6	2	0	1
								transcription coactivator activity	GO:0003713	F	4	12	0	1		regulation of ARF protein signal transduction	GO:0032012	P	8	2	0	1
								RNA polymerase II-specific DNA-binding transcription factor binding	GO:0061629	F	6	4	0	1		mitotic metaphase plate congression	GO:0007080	P	5	2	0	1
								transcription corepressor activity	GO:0003714	F	4	7	0	1		tetrahydrofolate biosynthetic process	GO:0046654	P	7	2	0	1
								actin monomer binding	GO:0003785	F	6	1	0	1		phospholipid translocation	GO:0045332	P	6	1	0	1
								electron transfer activity	GO:0009055	F	4	1	0	1		calcium import into the mitochondrion	GO:0036444	P	7	1	0	1
								translation initiation factor activity	GO:0003743	F	5	6	0	1		cellular respiration	GO:0045333	P	5	10	0	1
								translation elongation factor activity	GO:0003746	F	5	8	0	1		farnesyl diphosphate biosynthetic process	GO:0045337	P	6	1	0	1
								translation release factor activity	GO:0003747	F	6	3	0	1		farnesyl diphosphate metabolic process	GO:0045338	P	6	1	0	1
								L-tyrosine aminotransferase activity	GO:0070547	F	6	1	0	1		reproductive behavior	GO:0019098	P	3	1	0	1
								peptidyl-prolyl cis-trans isomerase activity	GO:0003755	F	4	7	0	1		segmentation	GO:0035282	P	5	2	0	1
								protein disulfide isomerase activity	GO:0003756	F	4	1	0	1		actin filament bundle organization	GO:0061572	P	6	1	0	1
								fatty acid synthase activity	GO:0004312	F	6	11	0	1		terpenoid metabolic process	GO:0006721	P	6	1	0	1
								4 iron, 4 sulfur cluster binding	GO:0051539	F	5	2	0	1		anatomical structure homeostasis	GO:0060249	P	5	7	0	1
								iron-sulfur cluster binding	GO:0051536	F	4	12	0	1		axon development	GO:0061564	P	7	3	0	1
								2 iron, 2 sulfur cluster binding	GO:0051537	F	5	3	0	1		oxidoreduction coenzyme metabolic process	GO:0006733	P	6	5	0	1
								phosphatidylinositol phosphate phosphatase activity	GO:0052866	F	7	1	0	1		immune system process	GO:0002376	P	2	6	0	1
								metal cluster binding	GO:0051540	F	3	12	0	1		tetrahydrobiopterin biosynthetic process	GO:0006729	P	6	1	0	1
								U5 snRNA binding	GO:0030623	F	7	1	0	1		visual system development	GO:0150063	P	6	4	0	1
								pre-mRNA 3'-splice site binding	GO:0030628	F	7	1	0	1		cellular oxidant detoxification	GO:0098869	P	4	1	0	1
								U2 snRNA binding	GO:0030620	F	7	1	0	1		regulation of transcription initiation from RNA polymerase II promoter	GO:0060260	P	8	1	0	1
								phosphatidylinositol phosphate kinase activity	GO:0016307	F	6	3	0	1		positive regulation of transcription initiation from RNA polymerase II promoter	GO:0060261	P	8	1	0	1
								inositol monophosphate phosphatase activity	GO:0052834	F	8	1	0	1		establishment of chromosome localization	GO:0051303	P	5	2	0	1
								catecholamine binding	GO:1901338	F	4	2	0	1		protein transport along microtubule	GO:0098840	P	6	6	0	1
								fumarylacetoacetase activity	GO:0004334	F	6	1	0	1		metaphase plate congression	GO:0051310	P	5	2	0	1
								formate-tetrahydrofolate ligase activity	GO:0004329	F	5	1	0	1		peptidyl-arginine N-methylation	GO:0035246	P	7	1	0	1
								disulfide oxidoreductase activity	GO:0015036	F	5	3	0	1		attachment of mitotic spindle microtubules to kinetochore	GO:0051315	P	5	2	0	1
								protein disulfide oxidoreductase activity	GO:0015035	F	6	3	0	1		vitamin metabolic process	GO:0006766	P	4	4	0	1
								guanylate cyclase activity	GO:0004383	F	4	5	0	1		ATP generation from ADP	GO:0006757	P	4	1	0	1
								sphingosine N-acyltransferase activity	GO:0050291	F	7	1	0	1		regulation of body fluid levels	GO:0050878	P	4	1	0	1
								sphingomyelin phosphodiesterase D activity	GO:0050290	F	7	1	0	1		thiamine metabolic process	GO:0006772	P	6	1	0	1
								hexokinase activity	GO:0004396	F	6	5	0	1		water-soluble vitamin metabolic process	GO:0006767	P	5	4	0	1
								glutathione synthase activity	GO:0004363	F	6	2	0	1		inorganic anion transport	GO:0015698	P	7	20	0	1
								glutaminase activity	GO:0004359	F	6	1	0	1		NADPH regeneration	GO:0006740	P	4	1	0	1
								glucuronosyltransferase activity	GO:0015020	F	6	6	0	1		ubiquinone metabolic process	GO:0006743	P	6	3	0	1
								glycine hydroxymethyltransferase activity	GO:0004372	F	6	2	0	1		ubiquinone biosynthetic process	GO:0006744	P	7	3	0	1
								glycine dehydrogenase (decarboxylating) activity	GO:0004375	F	6	1	0	1		NADP metabolic process	GO:0006739	P	3	1	0	1
								GDP-Man:Man3GlcNAc2-PP-Dol alpha-1,2-mannosyltransferase activity	GO:0004377	F	8	1	0	1		glutathione biosynthetic process	GO:0006750	P	6	2	0	1
								glycolipid mannosyltransferase activity	GO:0004376	F	7	1	0	1		ATP biosynthetic process	GO:0006754	P	4	2	0	1
								galactosylgalactosylxylosylprotein 3-beta-glucuronosyltransferase activity	GO:0015018	F	7	4	0	1		oocyte development	GO:0048599	P	5	2	0	1
								potassium ion transmembrane transporter activity	GO:0015079	F	7	30	0	1		regulation of hormone levels	GO:0010817	P	4	1	0	1
								ATPase-coupled ion transmembrane transporter activity	GO:0042625	F	6	34	0	1		catecholamine biosynthetic process	GO:0042423	P	6	2	0	1
								calcium ion transmembrane transporter activity	GO:0015085	F	7	9	0	1		sterol metabolic process	GO:0016125	P	5	1	0	1
								bis(5'-nucleosyl)-tetraphosphatase activity	GO:0008796	F	8	2	0	1		sterol biosynthetic process	GO:0016126	P	6	1	0	1
								sodium ion transmembrane transporter activity	GO:0015081	F	7	9	0	1		melanin biosynthetic process	GO:0042438	P	5	1	0	1
								ribosylnicotinamide kinase activity	GO:0050262	F	6	1	0	1		indole-containing compound metabolic process	GO:0042430	P	5	1	0	1
								protein binding, bridging	GO:0030674	F	4	2	0	1		indole-containing compound catabolic process	GO:0042436	P	6	1	0	1
								Arp2/3 complex binding	GO:0071933	F	4	1	0	1		porphyrin-containing compound metabolic process	GO:0006778	P	5	4	0	1
								gamma-tubulin binding	GO:0043015	F	6	2	0	1		porphyrin-containing compound biosynthetic process	GO:0006779	P	6	2	0	1
								alpha-tubulin binding	GO:0043014	F	6	2	0	1		terpenoid biosynthetic process	GO:0016114	P	6	1	0	1
								ribosome binding	GO:0043022	F	5	3	0	1		pigment metabolic process	GO:0042440	P	3	3	0	1
								ribonucleoprotein complex binding	GO:0043021	F	4	4	0	1		hormone metabolic process	GO:0042445	P	3	1	0	1
								neurotransmitter receptor activity	GO:0030594	F	4	10	0	1		hormone biosynthetic process	GO:0042446	P	4	1	0	1
								adenyl-nucleotide exchange factor activity	GO:0000774	F	6	6	0	1		L-alpha-amino acid transmembrane transport	GO:1902475	P	8	1	0	1
								proton-transporting ATPase activity, rotational mechanism	GO:0046961	F	7	25	0	1		chloride transmembrane transport	GO:1902476	P	9	5	0	1
								peptide-lysine-N-acetyltransferase activity	GO:0061733	F	9	2	0	1		epidermis development	GO:0008544	P	5	4	0	1
								1-alkyl-2-acetylglycerophosphocholine esterase activity	GO:0003847	F	6	1	0	1		cyclic purine nucleotide metabolic process	GO:0052652	P	8	5	0	1
								heat shock protein binding	GO:0031072	F	4	5	0	1		long-term synaptic potentiation	GO:0060291	P	5	1	0	1
								3-hydroxyisobutyryl-CoA hydrolase activity	GO:0003860	F	7	3	0	1		cilium assembly	GO:0060271	P	6	2	0	1
								gamma-glutamylcyclotransferase activity	GO:0003839	F	6	1	0	1		embryonic pattern specification	GO:0009880	P	4	2	0	1
								FMN binding	GO:0010181	F	5	8	0	1		non-motile cilium assembly	GO:1905515	P	7	1	0	1
								ribosomal large subunit binding	GO:0043023	F	5	1	0	1		smoothened signaling pathway	GO:0007224	P	5	1	0	1
								5-aminolevulinate synthase activity	GO:0003870	F	8	3	0	1		tissue development	GO:0009888	P	4	4	0	1
								6-phosphofructokinase activity	GO:0003872	F	7	1	0	1		neuropeptide signaling pathway	GO:0007218	P	5	2	0	1
								3-oxo-5-alpha-steroid 4-dehydrogenase activity	GO:0003865	F	6	1	0	1		chromosome localization	GO:0050000	P	5	2	0	1
								4-aminobutyrate transaminase activity	GO:0003867	F	6	1	0	1		phospholipase C-activating G protein-coupled receptor signaling pathway	GO:0007200	P	5	1	0	1
								4-hydroxyphenylpyruvate dioxygenase activity	GO:0003868	F	6	1	0	1		protein kinase C-activating G protein-coupled receptor signaling pathway	GO:0007205	P	5	1	0	1
								ubiquitin-like protein ligase binding	GO:0044389	F	5	13	0	1		cellular biogenic amine biosynthetic process	GO:0042401	P	7	2	0	1
								CTP synthase activity	GO:0003883	F	5	1	0	1		cellular biogenic amine catabolic process	GO:0042402	P	7	1	0	1
								D-amino-acid oxidase activity	GO:0003884	F	6	1	0	1		regulation of actomyosin structure organization	GO:0110020	P	6	3	0	1
								AMP deaminase activity	GO:0003876	F	6	9	0	1		ubiquitin-dependent ERAD pathway	GO:0030433	P	7	3	0	1
																embryo development	GO:0009790	P	4	2	0	1
																axis specification	GO:0009798	P	4	2	0	1
																polyprenol metabolic process	GO:0016093	P	5	1	0	1
																polyprenol biosynthetic process	GO:0016094	P	6	1	0	1
																intracellular protein transmembrane transport	GO:0065002	P	6	6	0	1
																phosphagen biosynthetic process	GO:0042396	P	6	1	0	1
																cellular modified amino acid biosynthetic process	GO:0042398	P	6	6	0	1
																DNA replication-independent nucleosome organization	GO:0034724	P	6	1	0	1
																cellular amine metabolic process	GO:0044106	P	5	3	0	1
																cytokine production	GO:0001816	P	3	1	0	1
																regulation of cytokine production	GO:0001817	P	4	1	0	1
																positive regulation of cytokine production	GO:0001819	P	4	1	0	1
																transforming growth factor beta receptor signaling pathway	GO:0007179	P	6	2	0	1
																taxis	GO:0042330	P	3	3	0	1
																transmembrane receptor protein serine/threonine kinase signaling pathway	GO:0007178	P	6	5	0	1
																regulation of phosphoprotein phosphatase activity	GO:0043666	P	7	1	0	1
																G protein-coupled receptor signaling pathway	GO:0007186	P	4	36	0	1
																G protein-coupled receptor signaling pathway, coupled to cyclic nucleotide second messenger	GO:0007187	P	5	3	0	1
																adenylate cyclase-modulating G protein-coupled receptor signaling pathway	GO:0007188	P	6	3	0	1
																homophilic cell adhesion via plasma membrane adhesion molecules	GO:0007156	P	6	5	0	1
																thiamine diphosphate metabolic process	GO:0042357	P	5	1	0	1
																positive regulation of response to external stimulus	GO:0032103	P	4	2	0	1
																regulation of response to external stimulus	GO:0032101	P	4	2	0	1
																establishment or maintenance of cell polarity	GO:0007163	P	3	3	0	1
																water-soluble vitamin biosynthetic process	GO:0042364	P	6	3	0	1
																transmembrane receptor protein tyrosine kinase signaling pathway	GO:0007169	P	6	3	0	1
																cell surface receptor signaling pathway	GO:0007166	P	4	13	0	1
																enzyme linked receptor protein signaling pathway	GO:0007167	P	5	8	0	1
																programmed cell death	GO:0012501	P	4	4	0	1
																protein sumoylation	GO:0016925	P	9	1	0	1
																animal organ development	GO:0048513	P	4	8	0	1
																embryonic axis specification	GO:0000578	P	5	2	0	1
																positive regulation of cell cycle phase transition	GO:1901989	P	5	1	0	1
																nonribosomal peptide biosynthetic process	GO:0019184	P	7	2	0	1
																protein alpha-1,2-demannosylation	GO:0036508	P	8	1	0	1
																protein demannosylation	GO:0036507	P	7	1	0	1
																ERAD pathway	GO:0036503	P	6	3	0	1
																tissue homeostasis	GO:0001894	P	4	5	0	1
																endoplasmic reticulum tubular network organization	GO:0071786	P	6	1	0	1
																bicoid mRNA localization	GO:0045450	P	3	2	0	1
																positive regulation of synaptic transmission	GO:0050806	P	4	1	0	1
																ion homeostasis	GO:0050801	P	6	8	0	1
																transposition	GO:0032196	P	3	5	0	1
																regulation of cell cycle checkpoint	GO:1901976	P	4	2	0	1
																rhythmic process	GO:0048511	P	2	2	0	1
																negative regulation of DNA-dependent DNA replication	GO:2000104	P	8	2	0	1
																nuclear cell cycle DNA replication initiation	GO:1902315	P	5	1	0	1
																trehalose biosynthetic process	GO:0005992	P	7	7	0	1
																trehalose metabolic process	GO:0005991	P	6	11	0	1
																regulation of cytoplasmic transport	GO:1903649	P	6	1	0	1
																amino acid transmembrane transport	GO:0003333	P	7	1	0	1
																monosaccharide metabolic process	GO:0005996	P	4	13	0	1
																cellular response to endogenous stimulus	GO:0071495	P	4	6	0	1
																morphogenesis of an epithelium	GO:0002009	P	5	4	0	1
																kynurenine metabolic process	GO:0070189	P	5	1	0	1
																mitotic cytokinesis	GO:0000281	P	5	1	0	1
																glycogen catabolic process	GO:0005980	P	7	1	0	1
																nuclear-transcribed mRNA poly(A) tail shortening	GO:0000289	P	8	2	0	1
																disaccharide metabolic process	GO:0005984	P	5	11	0	1
																polysaccharide metabolic process	GO:0005976	P	5	6	0	1
																glycogen biosynthetic process	GO:0005978	P	7	1	0	1
																glycogen metabolic process	GO:0005977	P	6	5	0	1
																interstrand cross-link repair	GO:0036297	P	7	4	0	1
																RNA localization	GO:0006403	P	4	7	0	1
																calcium-mediated signaling	GO:0019722	P	6	8	0	1
																vesicle targeting, rough ER to cis-Golgi	GO:0048207	P	5	2	0	1
																translational initiation	GO:0006413	P	4	3	0	1
																COPII vesicle coating	GO:0048208	P	6	2	0	1
																mRNA export from nucleus	GO:0006406	P	6	2	0	1
																maintenance of protein location	GO:0045185	P	4	7	0	1
																RNA export from nucleus	GO:0006405	P	6	4	0	1
																snRNA export from nucleus	GO:0006408	P	7	1	0	1
																cellular response to salt stress	GO:0071472	P	6	5	0	1
																cellular response to osmotic stress	GO:0071470	P	5	5	0	1
																cellular hypotonic response	GO:0071476	P	6	5	0	1
																cellular hypotonic salinity response	GO:0071477	P	7	5	0	1
																RNA capping	GO:0036260	P	7	1	0	1
																establishment or maintenance of cytoskeleton polarity	GO:0030952	P	4	3	0	1
																establishment or maintenance of microtubule cytoskeleton polarity	GO:0030951	P	5	3	0	1
																protein depalmitoylation	GO:0002084	P	7	1	0	1
																secondary metabolic process	GO:0019748	P	3	2	0	1
																regulation of translational fidelity	GO:0006450	P	4	1	0	1
																protein folding	GO:0006457	P	3	17	0	1
																'de novo' protein folding	GO:0006458	P	4	1	0	1
																barbed-end actin filament capping	GO:0051016	P	8	1	0	1
																polyol metabolic process	GO:0019751	P	5	6	0	1
																actin filament bundle assembly	GO:0051017	P	5	1	0	1
																snRNA transport	GO:0051030	P	6	1	0	1
																translational termination	GO:0006415	P	7	3	0	1
																mRNA transport	GO:0051028	P	6	3	0	1
																cellular homeostasis	GO:0019725	P	3	11	0	1
																phenylalanyl-tRNA aminoacylation	GO:0006432	P	8	1	0	1
																threonyl-tRNA aminoacylation	GO:0006435	P	8	1	0	1
																tryptophanyl-tRNA aminoacylation	GO:0006436	P	8	2	0	1
																protein transmembrane import into intracellular organelle	GO:0044743	P	6	6	0	1
																isoleucyl-tRNA aminoacylation	GO:0006428	P	8	1	0	1
																leucyl-tRNA aminoacylation	GO:0006429	P	8	1	0	1
																cellular response to toxic substance	GO:0097237	P	5	1	0	1
																antibacterial humoral response	GO:0019731	P	5	2	0	1
																antimicrobial humoral response	GO:0019730	P	4	2	0	1
																protein demethylation	GO:0006482	P	4	1	0	1
																centriole assembly	GO:0098534	P	5	1	0	1
																negative regulation of translation	GO:0017148	P	6	1	0	1
																regulation of response to reactive oxygen species	GO:1901031	P	6	5	0	1
																protein O-linked glycosylation	GO:0006493	P	6	1	0	1
																protein lipidation	GO:0006497	P	7	4	0	1
																regulation of apoptotic process	GO:0042981	P	6	3	0	1
																defense response to other organism	GO:0098542	P	4	24	0	1
																regulation of autophagy	GO:0010506	P	5	5	0	1
																signal peptide processing	GO:0006465	P	6	1	0	1
																plasma membrane phospholipid scrambling	GO:0017121	P	6	1	0	1
																protein dephosphorylation	GO:0006470	P	7	19	0	1
																internal protein amino acid acetylation	GO:0006475	P	9	1	0	1
																protein acetylation	GO:0006473	P	8	4	0	1
																N-terminal protein amino acid acetylation	GO:0006474	P	6	3	0	1
																protein methylation	GO:0006479	P	5	4	0	1
																protein sulfation	GO:0006477	P	6	1	0	1
																peptidyl-tyrosine sulfation	GO:0006478	P	7	1	0	1
																membrane docking	GO:0022406	P	3	2	0	1
																cell projection assembly	GO:0030031	P	5	2	0	1
																cell projection organization	GO:0030030	P	4	12	0	1
																NAD biosynthetic process	GO:0009435	P	9	2	0	1
																peptidyl-lysine acetylation	GO:0018394	P	9	1	0	1
																internal peptidyl-lysine acetylation	GO:0018393	P	10	1	0	1
																pyridoxal 5'-phosphate salvage	GO:0009443	P	5	3	0	1
																gamma-aminobutyric acid metabolic process	GO:0009448	P	5	1	0	1
																positive regulation of defense response	GO:0031349	P	4	2	0	1
																regulation of defense response	GO:0031347	P	5	2	0	1
																transcription initiation from RNA polymerase III promoter	GO:0006384	P	8	1	0	1
																tRNA splicing, via endonucleolytic cleavage and ligation	GO:0006388	P	9	2	0	1
																response to light stimulus	GO:0009416	P	5	2	0	1
																response to heat	GO:0009408	P	4	2	0	1
																demethylation	GO:0070988	P	3	1	0	1
																cellular cation homeostasis	GO:0030003	P	6	6	0	1
																positive regulation of protein complex assembly	GO:0031334	P	4	4	0	1
																regulation of cellular catabolic process	GO:0031329	P	5	5	0	1
																negative regulation of cellular biosynthetic process	GO:0031327	P	5	11	0	1
																positive regulation of cellular biosynthetic process	GO:0031328	P	5	1	0	1
																protein localization to endoplasmic reticulum	GO:0070972	P	7	7	0	1
																protein import	GO:0017038	P	6	15	0	1
																negative regulation of cellular metabolic process	GO:0031324	P	4	13	0	1
																regulation of response to biotic stimulus	GO:0002831	P	4	2	0	1
																positive regulation of response to biotic stimulus	GO:0002833	P	4	2	0	1
																regulation of neurotransmitter levels	GO:0001505	P	4	5	0	1
																negative regulation of DNA replication	GO:0008156	P	7	2	0	1
																7-methylguanosine RNA capping	GO:0009452	P	8	1	0	1
																actin filament depolymerization	GO:0030042	P	7	6	0	1
																cellular component disassembly	GO:0022411	P	4	10	0	1
																ammonium ion metabolic process	GO:0097164	P	4	3	0	1
																N-terminal protein amino acid modification	GO:0031365	P	7	3	0	1
																intraciliary retrograde transport	GO:0035721	P	7	1	0	1
																neutral lipid biosynthetic process	GO:0046460	P	5	1	0	1
																acylglycerol biosynthetic process	GO:0046463	P	6	1	0	1
																cellular response to organonitrogen compound	GO:0071417	P	5	4	0	1
																proteasomal protein catabolic process	GO:0010498	P	6	6	0	1
																membrane lipid catabolic process	GO:0046466	P	6	4	0	1
																membrane lipid biosynthetic process	GO:0046467	P	5	5	0	1
																regulation of protein depolymerization	GO:1901879	P	6	6	0	1
																phosphatidylglycerol metabolic process	GO:0046471	P	7	2	0	1
																glycerophospholipid biosynthetic process	GO:0046474	P	6	7	0	1
																negative regulation of protein depolymerization	GO:1901880	P	6	6	0	1
																pseudouridine synthesis	GO:0001522	P	7	3	0	1
																glycerolipid metabolic process	GO:0046486	P	5	17	0	1
																phosphatidylinositol metabolic process	GO:0046488	P	7	12	0	1
																nicotinamide nucleotide metabolic process	GO:0046496	P	7	2	0	1
																rRNA-containing ribonucleoprotein complex export from nucleus	GO:0071428	P	6	1	0	1
																mitochondrial respiratory chain complex assembly	GO:0033108	P	6	1	0	1
																ribonucleoprotein complex export from nucleus	GO:0071426	P	5	3	0	1
																mRNA-containing ribonucleoprotein complex export from nucleus	GO:0071427	P	6	2	0	1
																positive regulation of DNA binding	GO:0043388	P	6	2	0	1
																D-amino acid metabolic process	GO:0046416	P	6	1	0	1
																regulation of cytokinesis, actomyosin contractile ring assembly	GO:2000431	P	4	3	0	1
																mitochondrial fission	GO:0000266	P	6	1	0	1
																intraciliary transport	GO:0042073	P	6	6	0	1
																polysaccharide catabolic process	GO:0000272	P	6	2	0	1
																polysaccharide biosynthetic process	GO:0000271	P	6	1	0	1
																protein neddylation	GO:0045116	P	9	2	0	1
																microtubule bundle formation	GO:0001578	P	5	1	0	1
																signal release	GO:0023061	P	4	1	0	1
																axonemal dynein complex assembly	GO:0070286	P	6	1	0	1
																regulation of secretion by cell	GO:1903530	P	4	1	0	1
																positive regulation of signaling	GO:0023056	P	3	2	0	1
																regulation of mRNA processing	GO:0050684	P	6	7	0	1
																regulation of Rho protein signal transduction	GO:0035023	P	8	1	0	1
																positive regulation of Rho protein signal transduction	GO:0035025	P	8	1	0	1
																erythrose 4-phosphate/phosphoenolpyruvate family amino acid catabolic process	GO:1902222	P	7	2	0	1
																erythrose 4-phosphate/phosphoenolpyruvate family amino acid metabolic process	GO:1902221	P	6	2	0	1
																cell-cell adhesion	GO:0098609	P	4	5	0	1
																axoneme assembly	GO:0035082	P	5	1	0	1
																glycoprotein catabolic process	GO:0006516	P	6	1	0	1
																protein deglycosylation	GO:0006517	P	6	1	0	1
																mRNA cis splicing, via spliceosome	GO:0045292	P	9	1	0	1
																cysteine metabolic process	GO:0006534	P	6	3	0	1
																asparagine metabolic process	GO:0006528	P	6	1	0	1
																cellular response to transforming growth factor beta stimulus	GO:0071560	P	5	2	0	1
																asparagine biosynthetic process	GO:0006529	P	7	1	0	1
																protein ufmylation	GO:0071569	P	9	1	0	1
																negative regulation of nucleic acid-templated transcription	GO:1903507	P	7	8	0	1
																regulation of mitotic spindle checkpoint	GO:1903504	P	5	2	0	1
																RNA transport	GO:0050658	P	5	5	0	1
																nucleic acid transport	GO:0050657	P	7	5	0	1
																protein monoubiquitination	GO:0006513	P	10	1	0	1
																GPI anchor metabolic process	GO:0006505	P	7	4	0	1
																GPI anchor biosynthetic process	GO:0006506	P	7	4	0	1
																positive regulation of nucleic acid-templated transcription	GO:1903508	P	7	1	0	1
																liposaccharide metabolic process	GO:1903509	P	5	4	0	1
																homocysteine metabolic process	GO:0050667	P	6	2	0	1
																actomyosin contractile ring organization	GO:0044837	P	4	3	0	1
																cell cycle G2/M phase transition	GO:0044839	P	5	6	0	1
																proline metabolic process	GO:0006560	P	5	4	0	1
																L-serine metabolic process	GO:0006563	P	7	3	0	1
																L-serine biosynthetic process	GO:0006564	P	8	1	0	1
																proline biosynthetic process	GO:0006561	P	6	2	0	1
																proline catabolic process	GO:0006562	P	6	2	0	1
																tryptophan metabolic process	GO:0006568	P	6	1	0	1
																regulation of actin nucleation	GO:0051125	P	7	2	0	1
																negative regulation of actin nucleation	GO:0051126	P	6	1	0	1
																L-phenylalanine metabolic process	GO:0006558	P	5	2	0	1
																L-phenylalanine catabolic process	GO:0006559	P	6	2	0	1
																positive regulation of actin nucleation	GO:0051127	P	7	1	0	1
																tyrosine metabolic process	GO:0006570	P	6	1	0	1
																cellular biogenic amine metabolic process	GO:0006576	P	6	3	0	1
																tryptophan catabolic process	GO:0006569	P	7	1	0	1
																protein-containing complex localization	GO:0031503	P	5	10	0	1
																telomeric heterochromatin assembly	GO:0031509	P	7	1	0	1
																positive regulation of cellular component organization	GO:0051130	P	4	4	0	1
																heterochromatin assembly	GO:0031507	P	6	1	0	1
																glutamine metabolic process	GO:0006541	P	7	1	0	1
																glycine biosynthetic process	GO:0006545	P	6	2	0	1
																glycine catabolic process	GO:0006546	P	6	1	0	1
																glycine metabolic process	GO:0006544	P	5	3	0	1
																cell cycle DNA replication initiation	GO:1902292	P	4	1	0	1
																intermembrane lipid transfer	GO:0120009	P	5	1	0	1
																glucose 6-phosphate metabolic process	GO:0051156	P	5	1	0	1
																prenylation	GO:0097354	P	4	1	0	1
																pyrimidine nucleobase biosynthetic process	GO:0019856	P	7	2	0	1
																plasma membrane bounded cell projection organization	GO:0120036	P	5	12	0	1
																plasma membrane bounded cell projection morphogenesis	GO:0120039	P	6	3	0	1
																digestive system process	GO:0022600	P	4	5	0	1
																response to toxic substance	GO:0009636	P	4	1	0	1
																response to abiotic stimulus	GO:0009628	P	3	9	0	1
																anion transmembrane transport	GO:0098656	P	7	9	0	1
																import into cell	GO:0098657	P	5	9	0	1
																inorganic anion transmembrane transport	GO:0098661	P	8	6	0	1
																positive regulation of gene expression	GO:0010628	P	5	1	0	1
																cellular response to hormone stimulus	GO:0032870	P	5	4	0	1
																plasma membrane bounded cell projection assembly	GO:0120031	P	6	2	0	1
																melanin metabolic process	GO:0006582	P	4	1	0	1
																response to wounding	GO:0009611	P	4	1	0	1
																indolalkylamine metabolic process	GO:0006586	P	6	1	0	1
																catecholamine metabolic process	GO:0006584	P	5	2	0	1
																DNA ligation involved in DNA repair	GO:0051103	P	7	1	0	1
																cellular response to insulin stimulus	GO:0032869	P	7	3	0	1
																response to biotic stimulus	GO:0009607	P	3	24	0	1
																regulation of DNA binding	GO:0051101	P	5	2	0	1
																response to external stimulus	GO:0009605	P	3	29	0	1
																response to insulin	GO:0032868	P	6	3	0	1
																angiotensin-activated signaling pathway	GO:0038166	P	5	1	0	1
																polyamine biosynthetic process	GO:0006596	P	8	2	0	1
																spermine biosynthetic process	GO:0006597	P	6	2	0	1
																polyamine metabolic process	GO:0006595	P	7	2	0	1
																phosphagen metabolic process	GO:0006599	P	5	1	0	1
																response to bacterium	GO:0009617	P	4	21	0	1
																protein import into mitochondrial matrix	GO:0030150	P	7	1	0	1
																neurotransmitter metabolic process	GO:0042133	P	4	4	0	1
																neurotransmitter catabolic process	GO:0042135	P	5	1	0	1
																neurotransmitter biosynthetic process	GO:0042136	P	5	2	0	1
																cell death	GO:0008219	P	3	4	0	1
																protein localization to nucleus	GO:0034504	P	7	9	0	1
																sphingolipid catabolic process	GO:0030149	P	6	4	0	1
																sphingolipid biosynthetic process	GO:0030148	P	6	1	0	1
																protein localization to chromosome	GO:0034502	P	7	2	0	1
																retrograde transport, endosome to Golgi	GO:0042147	P	6	3	0	1
																positive regulation of binding	GO:0051099	P	5	2	0	1
																response to angiotensin	GO:1990776	P	6	1	0	1
																regulation of RNA splicing	GO:0043484	P	6	5	0	1
																regulation of binding	GO:0051098	P	4	2	0	1
																ceramide biosynthetic process	GO:0046513	P	7	1	0	1
																steroid metabolic process	GO:0008202	P	5	1	0	1
																lipoprotein metabolic process	GO:0042157	P	5	5	0	1
																lipoprotein biosynthetic process	GO:0042158	P	6	4	0	1
																lipoprotein catabolic process	GO:0042159	P	6	1	0	1
																ceramide catabolic process	GO:0046514	P	7	3	0	1
																protein dealkylation	GO:0008214	P	7	1	0	1
																intracellular mRNA localization involved in anterior/posterior axis specification	GO:0060811	P	5	2	0	1
																protein alkylation	GO:0008213	P	7	4	0	1
																spermidine metabolic process	GO:0008216	P	5	2	0	1
																spermine metabolic process	GO:0008215	P	5	2	0	1
																intracellular mRNA localization involved in pattern specification process	GO:0060810	P	4	2	0	1
																detection of chemical stimulus	GO:0009593	P	4	1	0	1
																regulation of secretion	GO:0051046	P	5	1	0	1
																sulfate transport	GO:0008272	P	6	8	0	1
																neuron differentiation	GO:0030182	P	5	3	0	1
																regulation of G protein-coupled receptor signaling pathway	GO:0008277	P	5	1	0	1
																response to reactive oxygen species	GO:0000302	P	5	5	0	1
																response to peptide hormone	GO:0043434	P	5	4	0	1
																positive regulation of small GTPase mediated signal transduction	GO:0051057	P	6	1	0	1
																cilium organization	GO:0044782	P	5	9	0	1
																negative regulation of macromolecule biosynthetic process	GO:0010558	P	5	11	0	1
																positive regulation of macromolecule biosynthetic process	GO:0010557	P	5	1	0	1
																detection of external stimulus	GO:0009581	P	4	2	0	1
																detection of light stimulus	GO:0009583	P	5	2	0	1
																detection of abiotic stimulus	GO:0009582	P	4	2	0	1
																'de novo' cotranslational protein folding	GO:0051083	P	5	1	0	1
																N-terminal peptidyl-methionine acetylation	GO:0017196	P	7	3	0	1
																tRNA threonylcarbamoyladenosine modification	GO:0002949	P	8	1	0	1
																negative regulation of phosphorus metabolic process	GO:0010563	P	5	2	0	1
																positive regulation of Ras protein signal transduction	GO:0046579	P	7	1	0	1
																sulfation	GO:0051923	P	5	1	0	1
																cellular glucose homeostasis	GO:0001678	P	5	5	0	1
																semaphorin-plexin signaling pathway	GO:0071526	P	5	1	0	1
																insulin receptor signaling pathway	GO:0008286	P	7	3	0	1
																response to transforming growth factor beta	GO:0071559	P	4	2	0	1
																intracellular mRNA localization	GO:0008298	P	5	2	0	1
																spermidine biosynthetic process	GO:0008295	P	6	2	0	1
																eye development	GO:0001654	P	6	4	0	1
																inositol phosphate catabolic process	GO:0071545	P	6	2	0	1
																regulation of protein catabolic process	GO:0042176	P	5	1	0	1
																cellular response to oxygen-containing compound	GO:1901701	P	5	4	0	1
																response to oxygen-containing compound	GO:1901700	P	4	10	0	1
																cellular ketone metabolic process	GO:0042180	P	4	4	0	1
																ketone biosynthetic process	GO:0042181	P	5	3	0	1
																regulation of alternative mRNA splicing, via spliceosome	GO:0000381	P	8	5	0	1
																alternative mRNA splicing, via spliceosome	GO:0000380	P	9	5	0	1
																RNA splicing, via endonucleolytic cleavage and ligation	GO:0000394	P	8	2	0	1
																cellular response to environmental stimulus	GO:0104004	P	4	5	0	1
																cellular detoxification	GO:1990748	P	3	1	0	1
																endoplasmic reticulum localization	GO:0051643	P	5	2	0	1
																organelle localization	GO:0051640	P	4	7	0	1
																cytoskeleton-dependent intracellular transport	GO:0030705	P	5	6	0	1
																vesicle localization	GO:0051648	P	5	2	0	1
																establishment of localization in cell	GO:0051649	P	4	4	0	1
																export from cell	GO:0140352	P	3	3	0	1
																maintenance of location in cell	GO:0051651	P	3	7	0	1
																DNA replication checkpoint	GO:0000076	P	5	2	0	1
																phosphatidylinositol-mediated signaling	GO:0048015	P	6	2	0	1
																establishment of vesicle localization	GO:0051650	P	5	2	0	1
																establishment of organelle localization	GO:0051656	P	4	5	0	1
																inositol lipid-mediated signaling	GO:0048017	P	5	2	0	1
																autophagosome assembly	GO:0000045	P	6	3	0	1
																transition metal ion transport	GO:0000041	P	8	6	0	1
																regulation of mRNA splicing, via spliceosome	GO:0048024	P	7	5	0	1
																thiamine-containing compound metabolic process	GO:0042723	P	5	1	0	1
																establishment of protein localization to organelle	GO:0072594	P	5	17	0	1
																ribosomal large subunit export from nucleus	GO:0000055	P	6	1	0	1
																reactive oxygen species metabolic process	GO:0072593	P	4	3	0	1
																ribosomal subunit export from nucleus	GO:0000054	P	5	1	0	1
																maintenance of protein localization in organelle	GO:0072595	P	5	7	0	1
																quinone metabolic process	GO:1901661	P	5	3	0	1
																quinone biosynthetic process	GO:1901663	P	6	3	0	1
																detection of stimulus	GO:0051606	P	3	3	0	1
																protein maturation	GO:0051604	P	5	9	0	1
																cellular response to abiotic stimulus	GO:0071214	P	4	5	0	1
																nucleotide transmembrane transport	GO:1901679	P	6	1	0	1
																purine-containing compound transmembrane transport	GO:0072530	P	6	1	0	1
																G2/M transition of mitotic cell cycle	GO:0000086	P	6	5	0	1
																cellular response to nitrogen compound	GO:1901699	P	5	4	0	1
																response to nitrogen compound	GO:1901698	P	4	7	0	1
																tRNA 3'-trailer cleavage	GO:0042779	P	8	1	0	1
																ATP synthesis coupled electron transport	GO:0042773	P	5	2	0	1
																mitochondrial ATP synthesis coupled electron transport	GO:0042775	P	6	2	0	1
																eukaryotic translation initiation factor 4F complex assembly	GO:0097010	P	7	1	0	1
																tRNA 3'-end processing	GO:0042780	P	9	1	0	1
																muscle structure development	GO:0061061	P	4	4	0	1
																cell morphogenesis involved in differentiation	GO:0000904	P	5	3	0	1
																cell morphogenesis	GO:0000902	P	5	3	0	1
																pyrimidine nucleobase metabolic process	GO:0006206	P	6	2	0	1
																'de novo' pyrimidine nucleobase biosynthetic process	GO:0006207	P	8	2	0	1
																negative regulation of transcription by RNA polymerase III	GO:0016480	P	7	1	0	1
																cytosolic transport	GO:0016482	P	5	4	0	1
																protein processing	GO:0016485	P	6	2	0	1
																signal release from synapse	GO:0099643	P	5	1	0	1
																muscle organ development	GO:0007517	P	5	4	0	1
																drug catabolic process	GO:0042737	P	5	5	0	1
																CTP biosynthetic process	GO:0006241	P	9	1	0	1
																digestion	GO:0007586	P	3	5	0	1
																defense response to bacterium	GO:0042742	P	5	21	0	1
																hydrogen peroxide metabolic process	GO:0042743	P	5	1	0	1
																hydrogen peroxide catabolic process	GO:0042744	P	6	1	0	1
																body fluid secretion	GO:0007589	P	5	1	0	1
																actin filament capping	GO:0051693	P	7	6	0	1
																pointed-end actin filament capping	GO:0051694	P	8	5	0	1
																peptidyl-proline modification	GO:0018208	P	8	6	0	1
																actomyosin contractile ring assembly	GO:0000915	P	5	3	0	1
																assembly of actomyosin apparatus involved in cytokinesis	GO:0000912	P	5	3	0	1
																UMP biosynthetic process	GO:0006222	P	9	2	0	1
																cytokinetic process	GO:0032506	P	4	3	0	1
																maintenance of protein location in cell	GO:0032507	P	4	7	0	1
																peptidyl-tyrosine modification	GO:0018212	P	8	3	0	1
																peptidyl-arginine methylation	GO:0018216	P	6	3	0	1
																membrane organization	GO:0061024	P	4	5	0	1
																peptidyl-methionine modification	GO:0018206	P	8	3	0	1
																peptidyl-lysine modification	GO:0018205	P	8	6	0	1
																purine-containing compound salvage	GO:0043101	P	5	10	0	1
																nucleoside diphosphate phosphorylation	GO:0006165	P	7	1	0	1
																purine ribonucleoside salvage	GO:0006166	P	6	1	0	1
																ribonucleoside triphosphate biosynthetic process	GO:0009201	P	8	3	0	1
																pyrimidine ribonucleoside triphosphate metabolic process	GO:0009208	P	8	1	0	1
																purine ribonucleoside triphosphate biosynthetic process	GO:0009206	P	9	2	0	1
																purine ribonucleoside triphosphate metabolic process	GO:0009205	P	8	2	0	1
																neuron projection morphogenesis	GO:0048812	P	7	3	0	1
																purine nucleobase metabolic process	GO:0006144	P	6	2	0	1
																ribosome localization	GO:0033750	P	5	1	0	1
																purine nucleoside catabolic process	GO:0006152	P	7	1	0	1
																adenosine catabolic process	GO:0006154	P	6	1	0	1
																protein hydroxylation	GO:0018126	P	7	6	0	1
																monoubiquitinated protein deubiquitination	GO:0035520	P	8	1	0	1
																metallo-sulfur cluster assembly	GO:0031163	P	5	2	0	1
																regulation of development, heterochronic	GO:0040034	P	4	1	0	1
																histone H2A monoubiquitination	GO:0035518	P	9	1	0	1
																peptidyl-arginine modification	GO:0018195	P	8	3	0	1
																peptidyl-aspartic acid modification	GO:0018197	P	8	6	0	1
																nucleic acid phosphodiester bond hydrolysis	GO:0090305	P	6	12	0	1
																Rab protein signal transduction	GO:0032482	P	7	1	0	1
																glycolipid biosynthetic process	GO:0009247	P	6	4	0	1
																protein lipoylation	GO:0009249	P	6	2	0	1
																peroxisomal membrane transport	GO:0015919	P	6	4	0	1
																sterol transport	GO:0015918	P	6	2	0	1
																SCF-dependent proteasomal ubiquitin-dependent protein catabolic process	GO:0031146	P	8	2	0	1
																phospholipid transport	GO:0015914	P	6	10	0	1
																positive regulation of Arp2/3 complex-mediated actin nucleation	GO:2000601	P	8	1	0	1
																cGMP biosynthetic process	GO:0006182	P	9	5	0	1
																'de novo' IMP biosynthetic process	GO:0006189	P	10	2	0	1
																IMP biosynthetic process	GO:0006188	P	9	11	0	1
																pyrimidine ribonucleotide metabolic process	GO:0009218	P	7	3	0	1
																pyrimidine ribonucleoside triphosphate biosynthetic process	GO:0009209	P	9	1	0	1
																pyrimidine ribonucleotide biosynthetic process	GO:0009220	P	8	3	0	1
																nucleotide-sugar metabolic process	GO:0009225	P	5	1	0	1
																thiamine diphosphate biosynthetic process	GO:0009229	P	6	1	0	1
																RNA 3'-end processing	GO:0031123	P	7	10	0	1
																mRNA 3'-end processing	GO:0031124	P	8	9	0	1
																cytoplasmic microtubule organization	GO:0031122	P	5	1	0	1
																endocytic recycling	GO:0032456	P	6	3	0	1
																chemical homeostasis	GO:0048878	P	5	13	0	1
																indolalkylamine catabolic process	GO:0046218	P	7	1	0	1
																organic hydroxy compound biosynthetic process	GO:1901617	P	5	9	0	1
																organic hydroxy compound catabolic process	GO:1901616	P	5	2	0	1
																sensory system development	GO:0048880	P	5	4	0	1
																cellular divalent inorganic cation homeostasis	GO:0072503	P	7	1	0	1
																divalent inorganic cation homeostasis	GO:0072507	P	8	2	0	1
																NADH dehydrogenase complex assembly	GO:0010257	P	7	1	0	1
																endomembrane system organization	GO:0010256	P	4	5	0	1
																SCF complex assembly	GO:0010265	P	6	3	0	1
																regulation of early endosome to late endosome transport	GO:2000641	P	5	1	0	1
																glucan catabolic process	GO:0009251	P	7	2	0	1
																glucan biosynthetic process	GO:0009250	P	7	1	0	1
																nucleoside transmembrane transport	GO:1901642	P	6	7	0	1
																negative regulation of cell death	GO:0060548	P	4	1	0	1
																mitotic DNA replication initiation	GO:1902975	P	5	1	0	1
																mitotic DNA replication	GO:1902969	P	5	1	0	1
																pyridine-containing compound biosynthetic process	GO:0072525	P	6	5	0	1
																lipid translocation	GO:0034204	P	5	1	0	1
																pyridine-containing compound metabolic process	GO:0072524	P	5	5	0	1
																purine-containing compound catabolic process	GO:0072523	P	6	1	0	1
																response to temperature stimulus	GO:0009266	P	4	2	0	1
																neuron projection development	GO:0031175	P	6	3	0	1
																cellular response to peptide	GO:1901653	P	6	4	0	1
																response to peptide	GO:1901652	P	5	4	0	1
																glycosyl compound metabolic process	GO:1901657	P	5	5	0	1
																glycosyl compound biosynthetic process	GO:1901659	P	6	1	0	1
																glycosyl compound catabolic process	GO:1901658	P	6	1	0	1
																rRNA methylation	GO:0031167	P	6	1	0	1
																divalent inorganic cation transport	GO:0072511	P	7	15	0	1
																monoubiquitinated histone deubiquitination	GO:0035521	P	8	1	0	1
																response to organonitrogen compound	GO:0010243	P	5	7	0	1
																monoubiquitinated histone H2A deubiquitination	GO:0035522	P	9	1	0	1
																nucleobase-containing compound transport	GO:0015931	P	6	15	0	1
																regulation of immune system process	GO:0002682	P	3	2	0	1
																negative regulation of immune system process	GO:0002683	P	3	1	0	1
																positive regulation of immune system process	GO:0002684	P	3	2	0	1
																positive regulation of supramolecular fiber organization	GO:1902905	P	5	4	0	1
																endoplasmic reticulum-plasma membrane tethering	GO:0061817	P	5	2	0	1
																ATP synthesis coupled proton transport	GO:0015986	P	5	2	0	1
																energy coupled proton transport, down electrochemical gradient	GO:0015985	P	9	2	0	1
																establishment of protein localization to extracellular region	GO:0035592	P	5	1	0	1
																ribosomal large subunit assembly	GO:0000027	P	6	1	0	1
																proteasome-mediated ubiquitin-dependent protein catabolic process	GO:0043161	P	7	6	0	1
																cell projection morphogenesis	GO:0048858	P	5	3	0	1
																nucleoside salvage	GO:0043174	P	5	1	0	1
																nucleotide salvage	GO:0043173	P	5	9	0	1
																negative regulation of cellular amide metabolic process	GO:0034249	P	5	1	0	1
																energy derivation by oxidation of organic compounds	GO:0015980	P	4	15	0	1
																organic hydroxy compound metabolic process	GO:1901615	P	4	15	0	1
																alpha-amino acid catabolic process	GO:1901606	P	6	6	0	1
																multicellular organismal homeostasis	GO:0048871	P	3	5	0	1
																pheromone biosynthetic process	GO:0042811	P	5	1	0	1
																vitamin B6 metabolic process	GO:0042816	P	5	3	0	1
																pheromone metabolic process	GO:0042810	P	4	1	0	1
																cellular response to peptide hormone stimulus	GO:0071375	P	6	4	0	1
																vitamin B6 biosynthetic process	GO:0042819	P	6	3	0	1
																pyridoxal phosphate metabolic process	GO:0042822	P	5	3	0	1
																pyridoxal phosphate biosynthetic process	GO:0042823	P	6	3	0	1
																cellular response to growth factor stimulus	GO:0071363	P	6	2	0	1
																regulation of mRNA metabolic process	GO:1903311	P	6	7	0	1
																behavior	GO:0007610	P	2	1	0	1
																cortical actin cytoskeleton organization	GO:0030866	P	5	3	0	1
																sensory perception of sound	GO:0007605	P	7	2	0	1
																cortical cytoskeleton organization	GO:0030865	P	6	3	0	1
																establishment of protein localization to peroxisome	GO:0072663	P	6	4	0	1
																protein localization to peroxisome	GO:0072662	P	6	4	0	1
																histone methylation	GO:0016571	P	6	1	0	1
																establishment of protein localization to vacuole	GO:0072666	P	6	1	0	1
																histone acetylation	GO:0016573	P	7	1	0	1
																protein localization to vacuole	GO:0072665	P	7	1	0	1
																histone ubiquitination	GO:0016574	P	7	1	0	1
																histone deubiquitination	GO:0016578	P	7	1	0	1
																protein import into peroxisome matrix	GO:0016558	P	7	4	0	1
																peroxisome fission	GO:0016559	P	6	2	0	1
																regulation of response to oxidative stress	GO:1902882	P	5	5	0	1
																ultradian rhythm	GO:0007624	P	3	2	0	1
																mating behavior	GO:0007617	P	4	1	0	1
																mating	GO:0007618	P	4	1	0	1
																protein import into peroxisome matrix, docking	GO:0016560	P	5	3	0	1
																protein localization to membrane	GO:0072657	P	6	1	0	1
																establishment of protein localization to mitochondrion	GO:0072655	P	6	3	0	1
																mRNA modification	GO:0016556	P	7	2	0	1
																visual perception	GO:0007601	P	7	1	0	1
																phototransduction	GO:0007602	P	4	2	0	1
																negative regulation of actin filament depolymerization	GO:0030835	P	6	6	0	1
																regulation of actin filament depolymerization	GO:0030834	P	7	6	0	1
																positive regulation of innate immune response	GO:0045089	P	4	2	0	1
																innate immune response	GO:0045087	P	4	4	0	1
																regulation of innate immune response	GO:0045088	P	4	2	0	1
																positive regulation of actin filament polymerization	GO:0030838	P	6	4	0	1
																RNA phosphodiester bond hydrolysis	GO:0090501	P	7	8	0	1
																negative regulation of phosphate metabolic process	GO:0045936	P	6	2	0	1
																DNA replication-independent nucleosome assembly	GO:0006336	P	7	1	0	1
																negative regulation of nucleobase-containing compound metabolic process	GO:0045934	P	5	8	0	1
																positive regulation of transcription by RNA polymerase II	GO:0045944	P	7	1	0	1
																double-strand break repair via nonhomologous end joining	GO:0006303	P	8	1	0	1
																protein arginylation	GO:0016598	P	7	1	0	1
																transposition, DNA-mediated	GO:0006313	P	4	5	0	1
																DNA catabolic process	GO:0006308	P	6	1	0	1
																termination of RNA polymerase II transcription	GO:0006369	P	8	3	0	1
																transcription initiation from RNA polymerase II promoter	GO:0006367	P	8	3	0	1
																regulation of synaptic plasticity	GO:0048167	P	4	1	0	1
																7-methylguanosine mRNA capping	GO:0006370	P	8	1	0	1
																mRNA polyadenylation	GO:0006378	P	8	7	0	1
																mRNA cleavage	GO:0006379	P	8	6	0	1
																protein prenylation	GO:0018342	P	5	1	0	1
																protein geranylgeranylation	GO:0018344	P	6	1	0	1
																antibiotic catabolic process	GO:0017001	P	5	1	0	1
																DNA-templated transcription, termination	GO:0006353	P	7	3	0	1
																regulation of transcription by RNA polymerase III	GO:0006359	P	7	1	0	1
																vesicle targeting, to, from or within Golgi	GO:0048199	P	4	2	0	1
																Golgi vesicle budding	GO:0048194	P	6	2	0	1
																Golgi vesicle transport	GO:0048193	P	6	9	0	1
																response to growth factor	GO:0070848	P	5	2	0	1
																amine catabolic process	GO:0009310	P	6	1	0	1
																base-excision repair, AP site formation	GO:0006285	P	6	1	0	1
																response to radiation	GO:0009314	P	4	2	0	1
																oligosaccharide biosynthetic process	GO:0009312	P	6	7	0	1
																oligosaccharide metabolic process	GO:0009311	P	5	11	0	1
																amine biosynthetic process	GO:0009309	P	6	2	0	1
																amine metabolic process	GO:0009308	P	5	3	0	1
																negative regulation of transcription, DNA-templated	GO:0045892	P	6	8	0	1
																positive regulation of transcription, DNA-templated	GO:0045893	P	6	1	0	1
																divalent metal ion transport	GO:0070838	P	8	15	0	1
																carboxylic acid transmembrane transport	GO:1905039	P	7	2	0	1
																autophagosome organization	GO:1905037	P	6	3	0	1
																negative regulation of protein complex disassembly	GO:0043242	P	5	6	0	1
																DNA ligation	GO:0006266	P	6	1	0	1
																regulation of protein complex disassembly	GO:0043244	P	5	6	0	1
																DNA topological change	GO:0006265	P	6	3	0	1
																mitochondrial transmembrane transport	GO:1990542	P	6	6	0	1
																mitochondrial ATP transmembrane transport	GO:1990544	P	7	1	0	1
																mitochondrial phosphate ion transmembrane transport	GO:1990547	P	7	1	0	1
																protein secretion	GO:0009306	P	5	1	0	1
																ncRNA export from nucleus	GO:0097064	P	7	1	0	1
																response to external biotic stimulus	GO:0043207	P	4	24	0	1
																heterochromatin organization	GO:0070828	P	5	1	0	1
																protein-FAD linkage	GO:0018293	P	8	1	0	1
																regulation of membrane lipid distribution	GO:0097035	P	4	1	0	1
																secondary metabolite biosynthetic process	GO:0044550	P	4	2	0	1
																tRNA methylthiolation	GO:0035600	P	8	1	0	1
																protein deacylation	GO:0035601	P	7	1	0	1
																folic acid-containing compound biosynthetic process	GO:0009396	P	6	2	0	1
																phospholipid catabolic process	GO:0009395	P	6	1	0	1
																DNA-dependent DNA replication maintenance of fidelity	GO:0045005	P	6	2	0	1
																MyD88-dependent toll-like receptor signaling pathway	GO:0002755	P	8	1	0	1
																MyD88-independent toll-like receptor signaling pathway	GO:0002756	P	8	1	0	1
																immune response-activating signal transduction	GO:0002757	P	4	2	0	1
																innate immune response-activating signal transduction	GO:0002758	P	5	2	0	1
																actin nucleation	GO:0045010	P	6	4	0	1
																tetrapyrrole biosynthetic process	GO:0033014	P	6	7	0	1
																tetrapyrrole metabolic process	GO:0033013	P	5	7	0	1
																histone monoubiquitination	GO:0010390	P	8	1	0	1
																glycerolipid biosynthetic process	GO:0045017	P	5	9	0	1
																sulfate assimilation	GO:0000103	P	5	2	0	1
																immune response-regulating signaling pathway	GO:0002764	P	4	2	0	1
																disaccharide biosynthetic process	GO:0046351	P	6	7	0	1
																early endosome to late endosome transport	GO:0045022	P	6	1	0	1
																COP9 signalosome assembly	GO:0010387	P	7	1	0	1
																regulation of G2/M transition of mitotic cell cycle	GO:0010389	P	7	5	0	1
																microtubule cytoskeleton organization involved in mitosis	GO:1902850	P	5	4	0	1
																response to other organism	GO:0051707	P	3	24	0	1
																cellular response to organic substance	GO:0071310	P	5	6	0	1
																monosaccharide biosynthetic process	GO:0046364	P	5	4	0	1
																protein insertion into mitochondrial inner membrane	GO:0045039	P	6	1	0	1
																protein import into mitochondrial intermembrane space	GO:0045041	P	7	1	0	1
																Arp2/3 complex-mediated actin nucleation	GO:0034314	P	7	4	0	1
																diol biosynthetic process	GO:0034312	P	7	1	0	1
																diol metabolic process	GO:0034311	P	6	1	0	1
																negative regulation of Arp2/3 complex-mediated actin nucleation	GO:0034316	P	7	1	0	1
																regulation of Arp2/3 complex-mediated actin nucleation	GO:0034315	P	8	2	0	1
																cellular response to chemical stimulus	GO:0070887	P	4	7	0	1
																rRNA modification	GO:0000154	P	7	1	0	1
																phosphocreatine biosynthetic process	GO:0046314	P	7	1	0	1
																regulation of vesicle-mediated transport	GO:0060627	P	4	1	0	1
																negative regulation of transcription by RNA polymerase II	GO:0000122	P	7	5	0	1
																peptide secretion	GO:0002790	P	6	1	0	1
																pyrimidine nucleotide-sugar transmembrane transport	GO:0090481	P	7	2	0	1
																transcription preinitiation complex assembly	GO:0070897	P	7	1	0	1
																NAD biosynthesis via nicotinamide riboside salvage pathway	GO:0034356	P	10	1	0	1
																neurotransmitter transport	GO:0006836	P	5	1	0	1
																cGMP metabolic process	GO:0046068	P	8	5	0	1
																mitochondrial transport	GO:0006839	P	5	7	0	1
																rescue of stalled ribosome	GO:0072344	P	7	1	0	1
																sulfur compound transport	GO:0072348	P	5	8	0	1
																pyruvate transmembrane transport	GO:1901475	P	8	1	0	1
																mitochondrial pyruvate transmembrane transport	GO:0006850	P	7	1	0	1
																mitochondrial calcium ion transmembrane transport	GO:0006851	P	10	6	0	1
																monocarboxylic acid biosynthetic process	GO:0072330	P	7	5	0	1
																pyruvate transport	GO:0006848	P	9	1	0	1
																chloride transport	GO:0006821	P	8	10	0	1
																sodium ion transport	GO:0006814	P	8	13	0	1
																adenosine metabolic process	GO:0046085	P	5	1	0	1
																phosphate ion transport	GO:0006817	P	8	2	0	1
																calcium ion transport	GO:0006816	P	9	15	0	1
																homoserine metabolic process	GO:0009092	P	7	2	0	1
																nucleotide-sugar transmembrane transport	GO:0015780	P	6	2	0	1
																copper ion transport	GO:0006825	P	9	1	0	1
																tricarboxylic acid metabolic process	GO:0072350	P	7	1	0	1
																iron ion transport	GO:0006826	P	9	5	0	1
																positive regulation of cell cycle G2/M phase transition	GO:1902751	P	6	1	0	1
																response to axon injury	GO:0048678	P	5	1	0	1
																intracellular protein transport	GO:0006886	P	5	41	0	1
																exocytosis	GO:0006887	P	5	1	0	1
																cellular iron ion homeostasis	GO:0006879	P	9	5	0	1
																regulation of cell cycle G2/M phase transition	GO:1902749	P	6	6	0	1
																retrograde vesicle-mediated transport, Golgi to endoplasmic reticulum	GO:0006890	P	7	2	0	1
																endocytosis	GO:0006897	P	6	9	0	1
																isoprenoid biosynthetic process via mevalonate	GO:1902767	P	6	1	0	1
																ADP metabolic process	GO:0046031	P	8	1	0	1
																endoplasmic reticulum to Golgi vesicle-mediated transport	GO:0006888	P	5	4	0	1
																CTP metabolic process	GO:0046036	P	8	1	0	1
																ATP metabolic process	GO:0046034	P	3	6	0	1
																regulation of cellular localization	GO:0060341	P	4	1	0	1
																generation of neurons	GO:0048699	P	6	3	0	1
																amino acid transport	GO:0006865	P	6	2	0	1
																nucleotide transport	GO:0006862	P	7	1	0	1
																IMP metabolic process	GO:0046040	P	8	11	0	1
																drug transmembrane transport	GO:0006855	P	6	1	0	1
																establishment of sister chromatid cohesion	GO:0034085	P	4	2	0	1
																establishment of mitotic sister chromatid cohesion	GO:0034087	P	5	2	0	1
																UMP metabolic process	GO:0046049	P	8	2	0	1
																cellular metal ion homeostasis	GO:0006875	P	7	6	0	1
																cellular ion homeostasis	GO:0006873	P	5	6	0	1
																cellular calcium ion homeostasis	GO:0006874	P	8	1	0	1
																vesicle-mediated transport between endosomal compartments	GO:0098927	P	6	1	0	1
																benzene-containing compound metabolic process	GO:0042537	P	5	1	0	1
																hypotonic salinity response	GO:0042539	P	6	5	0	1
																anterior/posterior pattern specification	GO:0009952	P	5	2	0	1
																anterior/posterior axis specification	GO:0009948	P	5	2	0	1
																attachment of GPI anchor to protein	GO:0016255	P	7	2	0	1
																response to glycoprotein	GO:1904587	P	5	1	0	1
																ovarian nurse cell to oocyte transport	GO:0007300	P	3	3	0	1
																positive regulation of signal transduction	GO:0009967	P	4	1	0	1
																positive regulation of cytoskeleton organization	GO:0051495	P	6	4	0	1
																regulation of cell death	GO:0010941	P	4	3	0	1
																positive regulation of cell death	GO:0010942	P	4	2	0	1
																cellular transition metal ion homeostasis	GO:0046916	P	8	5	0	1
																pteridine-containing compound biosynthetic process	GO:0042559	P	6	3	0	1
																respiratory electron transport chain	GO:0022904	P	5	3	0	1
																electron transport chain	GO:0022900	P	4	3	0	1
																macroautophagy	GO:0016236	P	5	3	0	1
																regulation of neurotransmitter secretion	GO:0046928	P	5	1	0	1
																peptidyl-lysine modification to peptidyl-hypusine	GO:0008612	P	4	1	0	1
																negative regulation of phosphatase activity	GO:0010923	P	7	2	0	1
																attachment of spindle microtubules to kinetochore	GO:0008608	P	4	2	0	1
																regulation of phosphatase activity	GO:0010921	P	6	3	0	1
																iron-sulfur cluster assembly	GO:0016226	P	5	2	0	1
																hexose biosynthetic process	GO:0019319	P	6	4	0	1
																hexose metabolic process	GO:0019318	P	5	12	0	1
																fructose 6-phosphate metabolic process	GO:0006002	P	5	1	0	1
																oocyte differentiation	GO:0009994	P	4	2	0	1
																glucose metabolic process	GO:0006006	P	6	4	0	1
																fucose metabolic process	GO:0006004	P	6	1	0	1
																pentose metabolic process	GO:0019321	P	5	1	0	1
																transport along microtubule	GO:0010970	P	6	6	0	1
																mannose metabolic process	GO:0006013	P	6	4	0	1
																D-ribose metabolic process	GO:0006014	P	6	1	0	1
																UDP-glucose metabolic process	GO:0006011	P	5	1	0	1
																galactose metabolic process	GO:0006012	P	6	3	0	1
																oocyte anterior/posterior axis specification	GO:0007314	P	5	2	0	1
																oocyte construction	GO:0007308	P	4	2	0	1
																oocyte axis specification	GO:0007309	P	4	2	0	1
																O-glycan processing	GO:0016266	P	7	1	0	1
																magnesium ion homeostasis	GO:0010960	P	9	1	0	1
																phosphatidylinositol phosphorylation	GO:0046854	P	7	3	0	1
																inositol phosphate dephosphorylation	GO:0046855	P	6	2	0	1
																phosphatidylinositol dephosphorylation	GO:0046856	P	7	2	0	1
																telomere organization	GO:0032200	P	6	3	0	1
																protein transmembrane transport	GO:0071806	P	6	6	0	1
																anterior/posterior axis specification, embryo	GO:0008595	P	6	2	0	1
																Rho protein signal transduction	GO:0007266	P	7	1	0	1
																'de novo' UMP biosynthetic process	GO:0044205	P	10	2	0	1
																neurotransmitter secretion	GO:0007269	P	5	1	0	1
																histone H2A ubiquitination	GO:0033522	P	8	1	0	1
																calcium ion import	GO:0070509	P	10	1	0	1
																maturation of SSU-rRNA	GO:0030490	P	6	2	0	1
																positive regulation of biosynthetic process	GO:0009891	P	4	1	0	1
																negative regulation of biosynthetic process	GO:0009890	P	4	12	0	1
																regulation of catabolic process	GO:0009894	P	4	6	0	1
																vesicle-mediated transport	GO:0016192	P	5	40	0	1
																endosomal transport	GO:0016197	P	5	6	0	1
																detection of stimulus involved in sensory perception	GO:0050906	P	4	1	0	1
																detection of chemical stimulus involved in sensory perception	GO:0050907	P	5	1	0	1
																I-kappaB kinase/NF-kappaB signaling	GO:0007249	P	5	1	0	1
																carbohydrate homeostasis	GO:0033500	P	6	5	0	1
																female gamete generation	GO:0007292	P	5	6	0	1
																purine nucleoside biosynthetic process	GO:0042451	P	7	1	0	1
																ribonucleoside catabolic process	GO:0042454	P	7	1	0	1
																ribonucleoside biosynthetic process	GO:0042455	P	7	1	0	1
																gamma-tubulin complex localization	GO:0033566	P	7	1	0	1
																phospholipid dephosphorylation	GO:0046839	P	6	2	0	1
																phosphorylated carbohydrate dephosphorylation	GO:0046838	P	5	2	0	1
																lipid phosphorylation	GO:0046834	P	6	3	0	1
																glycine biosynthetic process from serine	GO:0019264	P	7	2	0	1
																unsaturated fatty acid metabolic process	GO:0033559	P	6	1	0	1
																response to drug	GO:0042493	P	4	2	0	1
																neurogenesis	GO:0022008	P	5	3	0	1
																DNA biosynthetic process	GO:0071897	P	6	1	0	1
																sensory perception of light stimulus	GO:0050953	P	6	1	0	1
																sensory perception of mechanical stimulus	GO:0050954	P	6	2	0	1
																response to organic substance	GO:0010033	P	4	14	0	1
																negative regulation of dephosphorylation	GO:0035305	P	7	2	0	1
																regulation of dephosphorylation	GO:0035303	P	7	3	0	1
																regulation of protein dephosphorylation	GO:0035304	P	7	1	0	1
																positive regulation of protein polymerization	GO:0032273	P	5	4	0	1
																establishment of protein localization to mitochondrial membrane	GO:0090151	P	6	1	0	1
																establishment of protein localization to membrane	GO:0090150	P	5	1	0	1
																protein localization to mitochondrion	GO:0070585	P	7	3	0	1
																calcium ion transmembrane transport	GO:0070588	P	9	15	0	1
																negative regulation of cellular protein metabolic process	GO:0032269	P	5	1	0	1
																IMP salvage	GO:0032264	P	7	9	0	1
																purine nucleotide salvage	GO:0032261	P	6	9	0	1
																cell morphogenesis involved in neuron differentiation	GO:0048667	P	6	3	0	1
																neuron development	GO:0048666	P	5	3	0	1
																aromatic amino acid family catabolic process	GO:0009074	P	6	3	0	1
																aromatic amino acid family metabolic process	GO:0009072	P	5	8	0	1
																organophosphate ester transport	GO:0015748	P	6	11	0	1
																detection of chemical stimulus involved in sensory perception of taste	GO:0050912	P	6	1	0	1
																serine family amino acid catabolic process	GO:0009071	P	7	1	0	1
																serine family amino acid biosynthetic process	GO:0009070	P	7	4	0	1
																tRNA threonylcarbamoyladenosine metabolic process	GO:0070525	P	7	1	0	1
																glutamine family amino acid biosynthetic process	GO:0009084	P	7	2	0	1
																cellular polysaccharide catabolic process	GO:0044247	P	6	2	0	1
																superoxide metabolic process	GO:0006801	P	5	2	0	1
																COPII-coated vesicle budding	GO:0090114	P	6	2	0	1
																cellular carbohydrate metabolic process	GO:0044262	P	4	19	0	1
																cellular polysaccharide metabolic process	GO:0044264	P	5	6	0	1
																glutamine family amino acid metabolic process	GO:0009064	P	6	5	0	1
																cellular amino acid catabolic process	GO:0009063	P	5	6	0	1
																glutamine family amino acid catabolic process	GO:0009065	P	7	2	0	1
																serine family amino acid metabolic process	GO:0009069	P	6	7	0	1
																cellular carbohydrate catabolic process	GO:0044275	P	5	2	0	1
																aerobic respiration	GO:0009060	P	6	6	0	1
																regulation of multi-organism process	GO:0043900	P	3	2	0	1
																positive regulation of multi-organism process	GO:0043902	P	3	2	0	1
																negative regulation of RNA biosynthetic process	GO:1902679	P	6	8	0	1
																immune response	GO:0006955	P	3	6	0	1
																aldehyde biosynthetic process	GO:0046184	P	5	3	0	1
																phenol-containing compound biosynthetic process	GO:0046189	P	6	3	0	1
																humoral immune response	GO:0006959	P	4	2	0	1
																positive regulation of RNA biosynthetic process	GO:1902680	P	6	1	0	1
																response to osmotic stress	GO:0006970	P	4	5	0	1
																hypotonic response	GO:0006971	P	5	5	0	1
																drug transport	GO:0015893	P	5	2	0	1
																chemotaxis	GO:0006935	P	4	3	0	1
																cobalamin transport	GO:0015889	P	6	1	0	1
																SNARE complex disassembly	GO:0035494	P	6	1	0	1
																defense response	GO:0006952	P	4	32	0	1
																calcineurin-mediated signaling	GO:0097720	P	7	7	0	1
																tetrahydrobiopterin metabolic process	GO:0046146	P	5	1	0	1
																pigment biosynthetic process	GO:0046148	P	4	3	0	1
																mitochondrial ADP transmembrane transport	GO:0140021	P	7	1	0	1
																secondary alcohol metabolic process	GO:1902652	P	5	1	0	1
																response to unfolded protein	GO:0006986	P	5	5	0	1
																alcohol catabolic process	GO:0046164	P	5	2	0	1
																alcohol biosynthetic process	GO:0046165	P	5	2	0	1
																dephosphorylation	GO:0016311	P	6	28	0	1
																adenine nucleotide transport	GO:0051503	P	9	1	0	1
																organelle localization by membrane tethering	GO:0140056	P	4	2	0	1
																phenol-containing compound metabolic process	GO:0018958	P	5	3	0	1
																mitotic cohesin loading	GO:0061780	P	6	2	0	1
																TOR signaling	GO:0031929	P	5	3	0	1
																nucleus organization	GO:0006997	P	5	4	0	1
																regionalization	GO:0003002	P	4	2	0	1
																polyol catabolic process	GO:0046174	P	6	2	0	1
																polyol biosynthetic process	GO:0046173	P	6	1	0	1
																axon guidance	GO:0007411	P	5	3	0	1
																axonogenesis	GO:0007409	P	7	3	0	1
																developmental maturation	GO:0021700	P	3	2	0	1
																sensory organ development	GO:0007423	P	5	4	0	1
																locomotion	GO:0040011	P	2	3	0	1
																peptidyl-tyrosine phosphorylation	GO:0018108	P	8	2	0	1
																DNA integration	GO:0015074	P	6	1	0	1
																mitochondrial electron transport, ubiquinol to cytochrome c	GO:0006122	P	6	2	0	1
																oxidative phosphorylation	GO:0006119	P	4	2	0	1
																tryptophan catabolic process to kynurenine	GO:0019441	P	6	1	0	1
																mitochondrial calcium ion homeostasis	GO:0051560	P	9	1	0	1
																histone H3-K4 methylation	GO:0051568	P	8	1	0	1
																protein localization to chromatin	GO:0071168	P	8	2	0	1
																ribonucleoprotein complex localization	GO:0071166	P	4	3	0	1
																triglyceride biosynthetic process	GO:0019432	P	7	1	0	1
																isocitrate metabolic process	GO:0006102	P	6	1	0	1
																regulation of neurotransmitter transport	GO:0051588	P	5	1	0	1
																dolichol biosynthetic process	GO:0019408	P	7	1	0	1
																energy reserve metabolic process	GO:0006112	P	5	5	0	1
																DNA catabolic process, endonucleolytic	GO:0000737	P	7	1	0	1
																pyridine nucleotide metabolic process	GO:0019362	P	6	2	0	1
																pyridine nucleotide biosynthetic process	GO:0019363	P	7	2	0	1
																pattern specification process	GO:0007389	P	3	2	0	1
																peptidyl-lysine methylation	GO:0018022	P	6	1	0	1
																nicotinamide nucleotide biosynthetic process	GO:0019359	P	8	2	0	1
																cohesin loading	GO:0071921	P	5	2	0	1
																response to endoplasmic reticulum stress	GO:0034976	P	5	3	0	1
																tripartite regional subdivision	GO:0007351	P	5	2	0	1
																blastoderm segmentation	GO:0007350	P	5	2	0	1
																histone lysine methylation	GO:0034968	P	7	1	0	1
																cysteine biosynthetic process	GO:0019344	P	7	1	0	1
																cysteine biosynthetic process via cystathionine	GO:0019343	P	8	1	0	1
																transsulfuration	GO:0019346	P	7	2	0	1
																dolichol metabolic process	GO:0019348	P	6	1	0	1
																non-recombinational repair	GO:0000726	P	7	1	0	1
																telomere maintenance	GO:0000723	P	6	2	0	1
																nucleotide phosphorylation	GO:0046939	P	7	1	0	1
																cellular aldehyde metabolic process	GO:0006081	P	4	6	0	1
																acetyl-CoA biosynthetic process from pyruvate	GO:0006086	P	8	3	0	1
																nucleobase metabolic process	GO:0009112	P	5	4	0	1
																vitamin biosynthetic process	GO:0009110	P	5	3	0	1
																nucleoside metabolic process	GO:0009116	P	5	5	0	1
																purine nucleobase biosynthetic process	GO:0009113	P	5	2	0	1
																ribonucleoside metabolic process	GO:0009119	P	6	2	0	1
																intracellular sterol transport	GO:0032366	P	6	2	0	1
																intracellular cholesterol transport	GO:0032367	P	7	1	0	1
																intracellular lipid transport	GO:0032365	P	5	2	0	1
																gluconeogenesis	GO:0006094	P	7	4	0	1
																cellular response to angiotensin	GO:1904385	P	7	1	0	1
																generation of precursor metabolites and energy	GO:0006091	P	4	17	0	1
																actomyosin structure organization	GO:0031032	P	5	3	0	1
																pentose-phosphate shunt	GO:0006098	P	5	1	0	1
																cellular polysaccharide biosynthetic process	GO:0033692	P	6	1	0	1
																glycolytic process	GO:0006096	P	5	1	0	1
																purine nucleoside monophosphate biosynthetic process	GO:0009127	P	8	11	0	1
																purine nucleoside monophosphate metabolic process	GO:0009126	P	7	11	0	1
																tricarboxylic acid cycle	GO:0006099	P	4	6	0	1
																homeostatic process	GO:0042592	P	4	20	0	1
																glucose homeostasis	GO:0042593	P	7	5	0	1
																protein-cofactor linkage	GO:0018065	P	7	3	0	1
																mannose trimming involved in glycoprotein ERAD pathway	GO:1904382	P	7	1	0	1
																pyruvate metabolic process	GO:0006090	P	8	6	0	1
																endoplasmic reticulum mannose trimming	GO:1904380	P	9	1	0	1
																nervous system development	GO:0007399	P	5	3	0	1
																alcohol metabolic process	GO:0006066	P	4	8	0	1
																cellular glucan metabolic process	GO:0006073	P	6	6	0	1
																farnesyl diphosphate biosynthetic process, mevalonate pathway	GO:0010142	P	7	1	0	1
																nuclear-transcribed mRNA catabolic process, deadenylation-independent decay	GO:0031086	P	8	3	0	1
																ribonucleoside monophosphate biosynthetic process	GO:0009156	P	8	13	0	1
																deadenylation-independent decapping of nuclear-transcribed mRNA	GO:0031087	P	7	3	0	1
																positive regulation of programmed cell death	GO:0043068	P	5	2	0	1
																regulation of programmed cell death	GO:0043067	P	5	3	0	1
																negative regulation of programmed cell death	GO:0043069	P	5	1	0	1
																cytosolic calcium ion transport	GO:0060401	P	10	1	0	1
																maintenance of protein localization in endoplasmic reticulum	GO:0035437	P	6	7	0	1
																copper ion transmembrane transport	GO:0035434	P	9	1	0	1
																phosphate ion transmembrane transport	GO:0035435	P	9	1	0	1
																nucleoside biosynthetic process	GO:0009163	P	6	1	0	1
																ribonucleoside monophosphate metabolic process	GO:0009161	P	7	13	0	1
																purine ribonucleoside monophosphate metabolic process	GO:0009167	P	8	11	0	1
																metal ion homeostasis	GO:0055065	P	8	8	0	1
																nucleoside catabolic process	GO:0009164	P	6	1	0	1
																proton transmembrane transport	GO:1902600	P	8	27	0	1
																purine ribonucleoside monophosphate biosynthetic process	GO:0009168	P	9	11	0	1
																nucleobase biosynthetic process	GO:0046112	P	6	4	0	1
																iron ion homeostasis	GO:0055072	P	10	5	0	1
																calcium ion homeostasis	GO:0055074	P	9	1	0	1
																transition metal ion homeostasis	GO:0055076	P	9	6	0	1
																purine nucleoside diphosphate metabolic process	GO:0009135	P	7	1	0	1
																epithelium development	GO:0060429	P	5	4	0	1
																copper ion homeostasis	GO:0055070	P	10	1	0	1
																protein polyglutamylation	GO:0018095	P	9	3	0	1
																L-amino acid transport	GO:0015807	P	7	1	0	1
																regulation of intracellular transport	GO:0032386	P	5	1	0	1
																cellular chemical homeostasis	GO:0055082	P	4	11	0	1
																purine nucleoside triphosphate biosynthetic process	GO:0009145	P	8	2	0	1
																purine nucleoside triphosphate metabolic process	GO:0009144	P	7	2	0	1
																nucleoside triphosphate biosynthetic process	GO:0009142	P	7	3	0	1
																pyrimidine nucleoside triphosphate biosynthetic process	GO:0009148	P	8	1	0	1
																purine ribonucleoside metabolic process	GO:0046128	P	7	2	0	1
																cation homeostasis	GO:0055080	P	7	8	0	1
																purine ribonucleoside biosynthetic process	GO:0046129	P	8	1	0	1
																mRNA methylation	GO:0080009	P	6	2	0	1
																purine ribonucleoside catabolic process	GO:0046130	P	8	1	0	1
																ribonucleoside triphosphate metabolic process	GO:0009199	P	7	3	0	1
																apoptotic process	GO:0006915	P	5	4	0	1
																toll-like receptor 5 signaling pathway	GO:0034146	P	8	1	0	1
																purine ribonucleotide transport	GO:0015868	P	7	1	0	1
																ATP transport	GO:0015867	P	6	1	0	1
																ADP transport	GO:0015866	P	7	1	0	1
																cyclic nucleotide biosynthetic process	GO:0009190	P	8	6	0	1
																purine nucleotide transport	GO:0015865	P	8	1	0	1
																tissue morphogenesis	GO:0048729	P	4	4	0	1
																regulation of mitotic cell cycle spindle assembly checkpoint	GO:0090266	P	6	2	0	1
																system development	GO:0048731	P	4	11	0	1
																epidermis morphogenesis	GO:0048730	P	6	4	0	1
																pyrimidine ribonucleoside monophosphate biosynthetic process	GO:0009174	P	9	2	0	1
																pyrimidine ribonucleoside monophosphate metabolic process	GO:0009173	P	8	2	0	1
																organic hydroxy compound transport	GO:0015850	P	6	2	0	1
																regulation of spindle checkpoint	GO:0090231	P	5	2	0	1
																purine ribonucleoside diphosphate metabolic process	GO:0009179	P	8	1	0	1
																regulation of MyD88-independent toll-like receptor signaling pathway	GO:0034127	P	6	1	0	1
																negative regulation of MyD88-independent toll-like receptor signaling pathway	GO:0034128	P	5	1	0	1
																ribonucleoside diphosphate metabolic process	GO:0009185	P	7	1	0	1
																negative regulation of toll-like receptor signaling pathway	GO:0034122	P	4	1	0	1
																cyclic nucleotide metabolic process	GO:0009187	P	7	6	0	1
																regulation of toll-like receptor signaling pathway	GO:0034121	P	5	1	0	1
																compound eye development	GO:0048749	P	7	4	0	1
																vesicle coating	GO:0006901	P	6	2	0	1
																vesicle budding from membrane	GO:0006900	P	5	2	0	1
																negative regulation of apoptotic process	GO:0043066	P	6	1	0	1
																vesicle targeting	GO:0006903	P	3	2	0	1
																positive regulation of apoptotic process	GO:0043065	P	6	2	0	1
																nucleoside transport	GO:0015858	P	7	7	0	1

## Sheet: 1-5-D
Term Name	GOID	Term Type	Depth	cnt(reference)	cnt(WCR_1D_5D.down)	fsh(WCR_1D_5D.down)		Term Name	GOID	Term Type	Depth	cnt(reference)	cnt(WCR_1D_5D.down)	fsh(WCR_1D_5D.down)		Term Name	GOID	Term Type	Depth	cnt(reference)	cnt(WCR_1D_5D.down)	fsh(WCR_1D_5D.down)
extracellular region	GO:0005576	C	3	98	28	0.000649722		receptor ligand activity	GO:0048018	F	5	18	15	3.30973e-10		defense response	GO:0006952	P	4	32	22	1.60914e-11
dystrophin-associated glycoprotein complex	GO:0016010	C	4	2	2	0.0241127		signaling receptor activator activity	GO:0030546	F	4	18	15	3.30973e-10		response to stimulus	GO:0050896	P	2	250	72	2.60835e-08
dystroglycan complex	GO:0016011	C	5	2	2	0.0241127		receptor regulator activity	GO:0030545	F	3	19	15	1.34809e-09		defense response to other organism	GO:0098542	P	4	24	14	1.79252e-06
sarcoglycan complex	GO:0016012	C	5	2	2	0.0241127		ligand-gated channel activity	GO:0022834	F	7	28	18	6.30554e-09		response to biotic stimulus	GO:0009607	P	3	24	14	1.79252e-06
glycoprotein complex	GO:0090665	C	3	2	2	0.0241127		ligand-gated ion channel activity	GO:0015276	F	6	28	18	6.30554e-09		response to external biotic stimulus	GO:0043207	P	4	24	14	1.79252e-06
membrane	GO:0016020	C	3	591	105	0.0611714		extracellular ligand-gated ion channel activity	GO:0005230	F	7	26	17	1.15789e-08		response to other organism	GO:0051707	P	3	24	14	1.79252e-06
integral component of membrane	GO:0016021	C	4	364	64	0.146418		signaling receptor binding	GO:0005102	F	4	30	18	3.05102e-08		response to external stimulus	GO:0009605	P	3	29	15	5.82442e-06
intrinsic component of membrane	GO:0031224	C	3	365	64	0.152032		odorant binding	GO:0005549	F	3	55	24	5.35919e-07		signal transduction	GO:0007165	P	3	147	43	1.29528e-05
transcriptional repressor complex	GO:0017053	C	3	1	1	0.155388		transmembrane signaling receptor activity	GO:0004888	F	4	55	23	2.29597e-06		multi-organism process	GO:0051704	P	2	32	15	2.68723e-05
secretory granule	GO:0030141	C	4	1	1	0.155388		signaling receptor activity	GO:0038023	F	3	57	23	4.79038e-06		cell communication	GO:0007154	P	3	159	44	4.69814e-05
cytoskeleton	GO:0005856	C	5	68	14	0.160317		molecular transducer activity	GO:0060089	F	2	57	23	4.79038e-06		signaling	GO:0023052	P	2	160	44	5.54401e-05
external encapsulating structure	GO:0030312	C	3	2	1	0.286664		growth factor activity	GO:0008083	F	6	10	8	1.09761e-05		response to bacterium	GO:0009617	P	4	21	11	9.26587e-05
chorion	GO:0042600	C	4	2	1	0.286664		hormone activity	GO:0005179	F	6	8	7	1.4714e-05		defense response to bacterium	GO:0042742	P	5	21	11	9.26587e-05
secretory vesicle	GO:0099503	C	5	2	1	0.286664		peptide binding	GO:0042277	F	4	8	6	0.000291005		small GTPase mediated signal transduction	GO:0007264	P	5	15	9	0.000103495
plasma membrane protein complex	GO:0098797	C	4	13	3	0.328527		guanyl-nucleotide exchange factor activity	GO:0005085	F	3	20	10	0.000320762		response to stress	GO:0006950	P	3	98	29	0.000272166
cell periphery	GO:0071944	C	3	26	5	0.379147		molecular function regulator	GO:0098772	F	2	101	29	0.000477503		visual system development	GO:0150063	P	6	4	4	0.000578253
cation-transporting ATPase complex	GO:0090533	C	6	3	1	0.397564		passive transmembrane transporter activity	GO:0022803	F	4	101	29	0.000477503		epidermis development	GO:0008544	P	5	4	4	0.000578253
sodium:potassium-exchanging ATPase complex	GO:0005890	C	5	3	1	0.397564		ion channel activity	GO:0005216	F	5	101	29	0.000477503		tissue development	GO:0009888	P	4	4	4	0.000578253
mitochondrial envelope	GO:0005740	C	5	16	3	0.463293		channel activity	GO:0015267	F	5	101	29	0.000477503		morphogenesis of an epithelium	GO:0002009	P	5	4	4	0.000578253
extracellular matrix	GO:0031012	C	3	4	1	0.491246		cysteine-type peptidase activity	GO:0008234	F	6	61	20	0.000570592		eye development	GO:0001654	P	6	4	4	0.000578253
plasma membrane	GO:0005886	C	4	24	4	0.525168		peptidase activity, acting on L-amino acid peptides	GO:0070011	F	5	212	51	0.000579191		sensory system development	GO:0048880	P	5	4	4	0.000578253
ATPase dependent transmembrane transport complex	GO:0098533	C	5	7	1	0.693678		peptidase activity	GO:0008233	F	4	214	51	0.000731675		sensory organ development	GO:0007423	P	5	4	4	0.000578253
transmembrane transporter complex	GO:1902495	C	4	8	1	0.741361		amide binding	GO:0033218	F	3	9	6	0.000758383		epithelium development	GO:0060429	P	5	4	4	0.000578253
mitochondrial inner membrane	GO:0005743	C	6	9	1	0.781631		transmembrane transporter activity	GO:0022857	F	3	384	82	0.000892142		tissue morphogenesis	GO:0048729	P	4	4	4	0.000578253
transporter complex	GO:1990351	C	3	9	1	0.781631		carbon-carbon lyase activity	GO:0016830	F	4	19	9	0.00106182		epidermis morphogenesis	GO:0048730	P	6	4	4	0.000578253
integral component of plasma membrane	GO:0005887	C	5	10	1	0.81564		acid phosphatase activity	GO:0003993	F	7	23	10	0.00127509		compound eye development	GO:0048749	P	7	4	4	0.000578253
extracellular space	GO:0005615	C	3	10	1	0.81564		signal sequence binding	GO:0005048	F	5	7	5	0.00142582		protein retention in ER lumen	GO:0006621	P	7	7	5	0.00142582
mitochondrial membrane	GO:0031966	C	5	10	1	0.81564		ER retention sequence binding	GO:0046923	F	6	7	5	0.00142582		maintenance of protein location	GO:0045185	P	4	7	5	0.00142582
intrinsic component of plasma membrane	GO:0031226	C	4	11	1	0.844359		lyase activity	GO:0016829	F	3	31	12	0.0014556		protein localization to endoplasmic reticulum	GO:0070972	P	7	7	5	0.00142582
envelope	GO:0031975	C	3	30	3	0.867025		iron ion binding	GO:0005506	F	7	108	29	0.00155268		maintenance of location in cell	GO:0051651	P	3	7	5	0.00142582
organelle envelope	GO:0031967	C	4	30	3	0.867025		transporter activity	GO:0005215	F	2	399	82	0.00290445		maintenance of protein localization in organelle	GO:0072595	P	5	7	5	0.00142582
mitochondrion	GO:0005739	C	4	39	4	0.876866		protein tyrosine phosphatase activity	GO:0004725	F	5	11	6	0.00315219		maintenance of protein location in cell	GO:0032507	P	4	7	5	0.00142582
proton-transporting V-type ATPase, V0 domain	GO:0033179	C	5	13	1	0.889089		insulin receptor binding	GO:0005158	F	4	3	3	0.00373662		maintenance of protein localization in endoplasmic reticulum	GO:0035437	P	6	7	5	0.00142582
organelle inner membrane	GO:0019866	C	5	14	1	0.906379		glycosaminoglycan binding	GO:0005539	F	4	3	3	0.00373662		intracellular signal transduction	GO:0035556	P	4	54	17	0.00239787
proton-transporting two-sector ATPase complex, proton-transporting domain	GO:0033177	C	4	15	1	0.920978		carboxy-lyase activity	GO:0016831	F	5	15	7	0.00434506		cell-cell adhesion via plasma-membrane adhesion molecules	GO:0098742	P	5	5	4	0.00253381
cytoplasmic vesicle	GO:0031410	C	4	19	1	0.959909		metallocarboxypeptidase activity	GO:0004181	F	8	15	7	0.00434506		response to topologically incorrect protein	GO:0035966	P	4	5	4	0.00253381
intracellular vesicle	GO:0097708	C	4	19	1	0.959909		ion transmembrane transporter activity	GO:0015075	F	4	173	40	0.00478601		homophilic cell adhesion via plasma membrane adhesion molecules	GO:0007156	P	6	5	4	0.00253381
vesicle	GO:0031982	C	5	19	1	0.959909		gated channel activity	GO:0022836	F	6	62	18	0.00483073		cell-cell adhesion	GO:0098609	P	4	5	4	0.00253381
cellular anatomical entity	GO:0110165	C	2	1165	163	0.963387		tetrapyrrole binding	GO:0046906	F	4	96	25	0.00496971		negative regulation of transcription by RNA polymerase II	GO:0000122	P	7	5	4	0.00253381
proton-transporting V-type ATPase complex	GO:0033176	C	5	21	1	0.971452		carboxypeptidase activity	GO:0004180	F	7	23	9	0.00524521		response to unfolded protein	GO:0006986	P	5	5	4	0.00253381
proton-transporting two-sector ATPase complex	GO:0016469	C	4	26	1	0.987795		sodium channel activity	GO:0005272	F	7	9	5	0.00651568		cellular response to stimulus	GO:0051716	P	3	194	45	0.00265651
cellular_component	GO:0005575	C	1	1216	164	0.992636		sodium ion transmembrane transporter activity	GO:0015081	F	7	9	5	0.00651568		response to organic substance	GO:0010033	P	4	14	7	0.00267083
membrane protein complex	GO:0098796	C	3	65	4	0.994221		cofactor binding	GO:0048037	F	3	210	46	0.0075876		maintenance of location	GO:0051235	P	3	8	5	0.00331718
non-membrane-bounded organelle	GO:0043228	C	4	180	14	0.999506		monooxygenase activity	GO:0004497	F	4	89	23	0.00763014		enzyme linked receptor protein signaling pathway	GO:0007167	P	5	8	5	0.00331718
intracellular non-membrane-bounded organelle	GO:0043232	C	4	180	14	0.999506		heme binding	GO:0020037	F	4	95	24	0.00875292		transmembrane receptor protein tyrosine kinase signaling pathway	GO:0007169	P	6	3	3	0.00373662
endomembrane system	GO:0012505	C	3	52	1	0.999856		oxidoreductase activity, acting on a sulfur group of donors, disulfide as acceptor	GO:0016671	F	5	10	5	0.0113836		cellular response to insulin stimulus	GO:0032869	P	7	3	3	0.00373662
organelle membrane	GO:0031090	C	4	63	1	0.999978		hydrolase activity, acting on glycosyl bonds	GO:0016798	F	4	87	22	0.0116649		response to insulin	GO:0032868	P	6	3	3	0.00373662
cytoplasm	GO:0005737	C	3	183	7	1		exopeptidase activity	GO:0008238	F	6	39	12	0.0123125		insulin receptor signaling pathway	GO:0008286	P	7	3	3	0.00373662
nucleus	GO:0005634	C	5	231	11	1		O-methyltransferase activity	GO:0008171	F	6	4	3	0.0132117		proteolysis	GO:0006508	P	5	227	50	0.00488114
intracellular membrane-bounded organelle	GO:0043231	C	4	323	15	1		GTPase binding	GO:0051020	F	5	31	10	0.0153363		sodium ion transport	GO:0006814	P	8	13	6	0.008866
membrane-bounded organelle	GO:0043227	C	4	348	16	1		inorganic molecular entity transmembrane transporter activity	GO:0015318	F	4	159	35	0.0172889		response to hormone	GO:0009725	P	4	4	3	0.0132117
intracellular organelle	GO:0043229	C	3	488	30	1		oxidoreductase activity, acting on paired donors, with incorporation or reduction of molecular oxygen	GO:0016705	F	4	106	25	0.0182002		cellular response to organonitrogen compound	GO:0071417	P	5	4	3	0.0132117
organelle	GO:0043226	C	3	505	30	1		aspartic-type endopeptidase activity	GO:0004190	F	7	8	4	0.0239932		cellular response to hormone stimulus	GO:0032870	P	5	4	3	0.0132117
protein-containing complex	GO:0032991	C	2	271	5	1		aspartic-type peptidase activity	GO:0070001	F	6	8	4	0.0239932		response to peptide hormone	GO:0043434	P	5	4	3	0.0132117
intracellular	GO:0005622	C	2	573	32	1		phosphoenolpyruvate carboxykinase activity	GO:0004611	F	6	2	2	0.0241127		cellular response to oxygen-containing compound	GO:1901701	P	5	4	3	0.0132117
serine/threonine protein kinase complex	GO:1902554	C	7	4	0	1		neuropeptide hormone activity	GO:0005184	F	7	2	2	0.0241127		cellular response to nitrogen compound	GO:1901699	P	5	4	3	0.0132117
GMP reductase complex	GO:1902560	C	5	1	0	1		pyrroline-5-carboxylate reductase activity	GO:0004735	F	6	2	2	0.0241127		cellular response to peptide	GO:1901653	P	6	4	3	0.0132117
H4 histone acetyltransferase complex	GO:1902562	C	5	2	0	1		protein-L-isoaspartate (D-aspartate) O-methyltransferase activity	GO:0004719	F	6	2	2	0.0241127		response to peptide	GO:1901652	P	5	4	3	0.0132117
exocytic vesicle	GO:0070382	C	5	1	0	1		peptidoglycan binding	GO:0042834	F	5	2	2	0.0241127		cellular response to peptide hormone stimulus	GO:0071375	P	6	4	3	0.0132117
TOR complex	GO:0038201	C	3	2	0	1		deoxyribonuclease II activity	GO:0004531	F	7	2	2	0.0241127		innate immune response	GO:0045087	P	4	4	3	0.0132117
coated membrane	GO:0048475	C	4	16	0	1		metalloexopeptidase activity	GO:0008235	F	7	20	7	0.0259116		transmembrane transport	GO:0055085	P	5	355	69	0.022426
delta DNA polymerase complex	GO:0043625	C	4	1	0	1		hydrolase activity, hydrolyzing O-glycosyl compounds	GO:0004553	F	5	83	20	0.0262308		ion transport	GO:0006811	P	5	190	40	0.0233419
uniplex complex	GO:1990246	C	5	1	0	1		vitamin binding	GO:0019842	F	4	29	9	0.0270878		negative regulation of RNA metabolic process	GO:0051253	P	5	8	4	0.0239932
presynapse	GO:0098793	C	3	1	0	1		phosphorus-oxygen lyase activity	GO:0016849	F	4	5	3	0.0292286		animal organ development	GO:0048513	P	4	8	4	0.0239932
outer mitochondrial membrane protein complex	GO:0098799	C	4	1	0	1		cyclase activity	GO:0009975	F	3	5	3	0.0292286		negative regulation of nucleic acid-templated transcription	GO:1903507	P	7	8	4	0.0239932
NMS complex	GO:0031617	C	3	2	0	1		guanylate cyclase activity	GO:0004383	F	4	5	3	0.0292286		negative regulation of nucleobase-containing compound metabolic process	GO:0045934	P	5	8	4	0.0239932
mitochondrial protein complex	GO:0098798	C	3	10	0	1		vitamin B6 binding	GO:0070279	F	4	26	8	0.0381717		negative regulation of transcription, DNA-templated	GO:0045892	P	6	8	4	0.0239932
calcium channel complex	GO:0034704	C	7	1	0	1		pyridoxal phosphate binding	GO:0030170	F	5	26	8	0.0381717		negative regulation of RNA biosynthetic process	GO:1902679	P	6	8	4	0.0239932
methyltransferase complex	GO:0034708	C	3	1	0	1		oxidoreductase activity, acting on a sulfur group of donors	GO:0016667	F	4	13	5	0.0389125		ARF protein signal transduction	GO:0032011	P	7	2	2	0.0241127
cation channel complex	GO:0034703	C	6	1	0	1		chitin binding	GO:0008061	F	4	71	17	0.0407612		regulation of ARF protein signal transduction	GO:0032012	P	8	2	2	0.0241127
ion channel complex	GO:0034702	C	5	1	0	1		phosphoric ester hydrolase activity	GO:0042578	F	5	88	20	0.0464201		neuropeptide signaling pathway	GO:0007218	P	5	2	2	0.0241127
Golgi subcompartment	GO:0098791	C	4	1	0	1		catalytic activity, acting on a protein	GO:0140096	F	3	410	76	0.0470101		secondary metabolic process	GO:0019748	P	3	2	2	0.0241127
protein-DNA complex	GO:0032993	C	3	3	0	1		phosphatase activity	GO:0016791	F	6	78	18	0.0499126		proline biosynthetic process	GO:0006561	P	6	2	2	0.0241127
nuclear replisome	GO:0043601	C	5	1	0	1		cellulase activity	GO:0008810	F	6	10	4	0.0557029		secondary metabolite biosynthetic process	GO:0044550	P	4	2	2	0.0241127
junctional membrane complex	GO:0030314	C	3	2	0	1		oxidoreductase activity	GO:0016491	F	3	361	67	0.0587334		positive regulation of cell death	GO:0010942	P	4	2	2	0.0241127
SCF ubiquitin ligase complex	GO:0019005	C	5	2	0	1		endodeoxyribonuclease activity, producing 3'-phosphomonoesters	GO:0016889	F	6	3	2	0.0648648		glutamine family amino acid biosynthetic process	GO:0009084	P	7	2	2	0.0241127
nuclear replication fork	GO:0043596	C	4	1	0	1		endonuclease activity, active with either ribo- or deoxyribonucleic acids and producing 3'-phosphomonoesters	GO:0016894	F	7	3	2	0.0648648		positive regulation of programmed cell death	GO:0043068	P	5	2	2	0.0241127
cytosolic ribosome	GO:0022626	C	4	4	0	1		xanthine dehydrogenase activity	GO:0004854	F	6	3	2	0.0648648		positive regulation of apoptotic process	GO:0043065	P	6	2	2	0.0241127
cytosolic large ribosomal subunit	GO:0022625	C	5	4	0	1		xanthine oxidase activity	GO:0004855	F	6	3	2	0.0648648		cyclic purine nucleotide metabolic process	GO:0052652	P	8	5	3	0.0292286
oxidoreductase complex	GO:1990204	C	4	3	0	1		transmembrane receptor protein kinase activity	GO:0019199	F	5	3	2	0.0648648		drug catabolic process	GO:0042737	P	5	5	3	0.0292286
DNA-directed RNA polymerase complex	GO:0000428	C	4	8	0	1		transmembrane receptor protein serine/threonine kinase activity	GO:0004675	F	6	3	2	0.0648648		cGMP biosynthetic process	GO:0006182	P	9	5	3	0.0292286
dynein complex	GO:0030286	C	4	2	0	1		N-acylsphingosine amidohydrolase activity	GO:0017040	F	6	3	2	0.0648648		cGMP metabolic process	GO:0046068	P	8	5	3	0.0292286
viral capsid	GO:0019028	C	3	1	0	1		protein carboxyl O-methyltransferase activity	GO:0051998	F	5	3	2	0.0648648		localization	GO:0051179	P	2	528	97	0.0329156
transferase complex	GO:1990234	C	4	31	0	1		oxidoreductase activity, acting on CH or CH2 groups, NAD or NADP as acceptor	GO:0016726	F	5	3	2	0.0648648		anatomical structure morphogenesis	GO:0009653	P	3	9	4	0.0379752
virion	GO:0019012	C	2	1	0	1		oxidoreductase activity, acting on CH or CH2 groups, oxygen as acceptor	GO:0016727	F	5	3	2	0.0648648		negative regulation of nitrogen compound metabolic process	GO:0051172	P	4	9	4	0.0379752
viral nucleocapsid	GO:0019013	C	3	1	0	1		deoxyribonuclease activity	GO:0004536	F	4	3	2	0.0648648		response to chemical	GO:0042221	P	3	26	8	0.0381717
small-subunit processome	GO:0032040	C	5	3	0	1		endodeoxyribonuclease activity	GO:0004520	F	5	3	2	0.0648648		cell surface receptor signaling pathway	GO:0007166	P	4	13	5	0.0389125
transcription factor TFIIH core complex	GO:0000439	C	6	1	0	1		carboxyl-O-methyltransferase activity	GO:0010340	F	7	3	2	0.0648648		cellular amino acid metabolic process	GO:0006520	P	4	46	12	0.0439257
NELF complex	GO:0032021	C	4	1	0	1		inorganic anion transmembrane transporter activity	GO:0015103	F	5	24	7	0.0664982		regulation of cellular process	GO:0050794	P	3	357	67	0.0480406
anchored component of plasma membrane	GO:0046658	C	5	1	0	1		DNA-binding transcription factor activity	GO:0003700	F	3	57	13	0.0939808		response to endogenous stimulus	GO:0009719	P	3	6	3	0.0517902
clathrin-coated endocytic vesicle	GO:0045334	C	6	8	0	1		anion transmembrane transporter activity	GO:0008509	F	5	26	7	0.0961306		immune system process	GO:0002376	P	2	6	3	0.0517902
FACT complex	GO:0035101	C	4	2	0	1		iron-sulfur cluster binding	GO:0051536	F	4	12	4	0.101985		cellular response to endogenous stimulus	GO:0071495	P	4	6	3	0.0517902
SLIK (SAGA-like) complex	GO:0046695	C	6	1	0	1		metal cluster binding	GO:0051540	F	3	12	4	0.101985		alpha-amino acid catabolic process	GO:1901606	P	6	6	3	0.0517902
lytic vacuole membrane	GO:0098852	C	6	3	0	1		anion channel activity	GO:0005253	F	6	8	3	0.11423		cellular response to organic substance	GO:0071310	P	5	6	3	0.0517902
spliceosomal tri-snRNP complex	GO:0097526	C	6	1	0	1		chloride channel activity	GO:0005254	F	7	8	3	0.11423		cellular amino acid catabolic process	GO:0009063	P	5	6	3	0.0517902
spliceosomal snRNP complex	GO:0097525	C	5	1	0	1		secondary active sulfate transmembrane transporter activity	GO:0008271	F	6	8	3	0.11423		immune response	GO:0006955	P	3	6	3	0.0517902
NuA4 histone acetyltransferase complex	GO:0035267	C	7	2	0	1		sulfate transmembrane transporter activity	GO:0015116	F	5	8	3	0.11423		cyclic nucleotide biosynthetic process	GO:0009190	P	8	6	3	0.0517902
inner mitochondrial membrane protein complex	GO:0098800	C	4	6	0	1		hydrolase activity, hydrolyzing N-glycosyl compounds	GO:0016799	F	5	4	2	0.116518		cyclic nucleotide metabolic process	GO:0009187	P	7	6	3	0.0517902
respiratory chain complex	GO:0098803	C	4	2	0	1		NADP binding	GO:0050661	F	5	4	2	0.116518		biological regulation	GO:0065007	P	2	421	77	0.0595108
plasma membrane signaling receptor complex	GO:0098802	C	4	2	0	1		transition metal ion binding	GO:0046914	F	6	318	57	0.127277		transport	GO:0006810	P	4	512	92	0.0611035
whole membrane	GO:0098805	C	4	28	0	1		hydrolase activity, acting on ester bonds	GO:0016788	F	4	169	32	0.128908		protein dephosphorylation	GO:0006470	P	7	19	6	0.0616904
collagen-containing extracellular matrix	GO:0062023	C	4	2	0	1		sulfur compound transmembrane transporter activity	GO:1901682	F	4	9	3	0.152358		regulation of apoptotic process	GO:0042981	P	6	3	2	0.0648648
acetyltransferase complex	GO:1902493	C	5	6	0	1		S-adenosylmethionine-dependent methyltransferase activity	GO:0008757	F	6	9	3	0.152358		ceramide catabolic process	GO:0046514	P	7	3	2	0.0648648
catalytic complex	GO:1902494	C	3	56	0	1		GABA-A receptor activity	GO:0004890	F	6	1	1	0.155388		regulation of cell death	GO:0010941	P	4	3	2	0.0648648
proteasome complex	GO:0000502	C	3	4	0	1		adenosine deaminase activity	GO:0004000	F	5	1	1	0.155388		aromatic amino acid family catabolic process	GO:0009074	P	6	3	2	0.0648648
trans-Golgi network transport vesicle membrane	GO:0012510	C	6	1	0	1		tryptophan 2,3-dioxygenase activity	GO:0004833	F	6	1	1	0.155388		regulation of programmed cell death	GO:0043067	P	5	3	2	0.0648648
vesicle membrane	GO:0012506	C	5	14	0	1		monoamine transmembrane transporter activity	GO:0008504	F	5	1	1	0.155388		establishment of localization	GO:0051234	P	3	514	92	0.0663117
ER to Golgi transport vesicle membrane	GO:0012507	C	6	1	0	1		3-hydroxyisobutyrate dehydrogenase activity	GO:0008442	F	6	1	1	0.155388		negative regulation of cellular macromolecule biosynthetic process	GO:2000113	P	6	11	4	0.0771086
elongin complex	GO:0070449	C	4	1	0	1		phosphatidylinositol phosphate binding	GO:1901981	F	6	1	1	0.155388		sphingolipid metabolic process	GO:0006665	P	5	11	4	0.0771086
SAGA-type complex	GO:0070461	C	5	2	0	1		GABA receptor activity	GO:0016917	F	5	1	1	0.155388		negative regulation of cellular biosynthetic process	GO:0031327	P	5	11	4	0.0771086
respirasome	GO:0070469	C	3	2	0	1		toxic substance binding	GO:0015643	F	3	1	1	0.155388		negative regulation of macromolecule biosynthetic process	GO:0010558	P	5	11	4	0.0771086
chromosome passenger complex	GO:0032133	C	4	1	0	1		oxidoreductase activity, acting on the CH-NH2 group of donors, disulfide as acceptor	GO:0016642	F	5	1	1	0.155388		system development	GO:0048731	P	4	11	4	0.0771086
microtubule cytoskeleton	GO:0015630	C	6	13	0	1		O-phospho-L-serine:2-oxoglutarate aminotransferase activity	GO:0004648	F	6	1	1	0.155388		response to nitrogen compound	GO:1901698	P	4	7	3	0.0803914
actin cytoskeleton	GO:0015629	C	6	32	0	1		cobalamin binding	GO:0031419	F	4	1	1	0.155388		response to organonitrogen compound	GO:0010243	P	5	7	3	0.0803914
Rab-protein geranylgeranyltransferase complex	GO:0005968	C	4	1	0	1		peptide hormone binding	GO:0017046	F	4	1	1	0.155388		cellular response to chemical stimulus	GO:0070887	P	4	7	3	0.0803914
ATPase complex	GO:1904949	C	4	5	0	1		metalloendopeptidase inhibitor activity	GO:0008191	F	7	1	1	0.155388		negative regulation of biosynthetic process	GO:0009890	P	4	12	4	0.101985
ribonucleoprotein complex	GO:1990904	C	3	33	0	1		mRNA methyltransferase activity	GO:0008174	F	5	1	1	0.155388		carbohydrate metabolic process	GO:0005975	P	4	143	28	0.109355
Sm-like protein family complex	GO:0120114	C	3	2	0	1		molybdenum ion binding	GO:0030151	F	7	1	1	0.155388		multicellular organism development	GO:0007275	P	3	32	8	0.111413
R2TP complex	GO:0097255	C	3	1	0	1		heparin binding	GO:0008201	F	4	1	1	0.155388		sulfate transport	GO:0008272	P	6	8	3	0.11423
bounding membrane of organelle	GO:0098588	C	5	31	0	1		neurotransmitter binding	GO:0042165	F	3	1	1	0.155388		sulfur compound transport	GO:0072348	P	5	8	3	0.11423
side of membrane	GO:0098552	C	3	3	0	1		oxidoreductase activity, acting on paired donors, with incorporation or reduction of molecular oxygen, reduced ascorbate as one donor, and incorporation of one atom of oxygen	GO:0016715	F	5	1	1	0.155388		aromatic amino acid family metabolic process	GO:0009072	P	5	8	3	0.11423
cytoplasmic side of membrane	GO:0098562	C	4	1	0	1		oxidoreductase activity, acting on paired donors, with incorporation or reduction of molecular oxygen, NAD(P)H as one donor, and incorporation of one atom of oxygen	GO:0016709	F	5	1	1	0.155388		ceramide metabolic process	GO:0006672	P	6	4	2	0.116518
box C/D snoRNP complex	GO:0031428	C	5	2	0	1		mRNA (nucleoside-2'-O-)-methyltransferase activity	GO:0004483	F	6	1	1	0.155388		programmed cell death	GO:0012501	P	4	4	2	0.116518
RecQ family helicase-topoisomerase III complex	GO:0031422	C	3	1	0	1		N,N-dimethylaniline monooxygenase activity	GO:0004499	F	6	1	1	0.155388		membrane lipid catabolic process	GO:0046466	P	6	4	2	0.116518
TRAPPII protein complex	GO:1990071	C	4	2	0	1		NAD+ nucleosidase activity	GO:0003953	F	6	1	1	0.155388		proline metabolic process	GO:0006560	P	5	4	2	0.116518
cell projection	GO:0042995	C	3	4	0	1		signaling adaptor activity	GO:0035591	F	5	1	1	0.155388		cell death	GO:0008219	P	3	4	2	0.116518
NatC complex	GO:0031417	C	5	2	0	1		histone deacetylase binding	GO:0042826	F	5	1	1	0.155388		sphingolipid catabolic process	GO:0030149	P	6	4	2	0.116518
N-terminal protein acetyltransferase complex	GO:0031414	C	4	2	0	1		dopamine beta-monooxygenase activity	GO:0004500	F	6	1	1	0.155388		regulation of Ras protein signal transduction	GO:0046578	P	7	4	2	0.116518
proteasome core complex, alpha-subunit complex	GO:0019773	C	3	2	0	1		phenylalanine 4-monooxygenase activity	GO:0004505	F	6	1	1	0.155388		monosaccharide biosynthetic process	GO:0046364	P	5	4	2	0.116518
RNA polymerase II transcription factor complex	GO:0090575	C	5	8	0	1		corticotropin-releasing hormone binding	GO:0051424	F	4	1	1	0.155388		hexose biosynthetic process	GO:0019319	P	6	4	2	0.116518
RNA polymerase III transcription factor complex	GO:0090576	C	5	2	0	1		hormone binding	GO:0042562	F	3	1	1	0.155388		glucose metabolic process	GO:0006006	P	6	4	2	0.116518
CCR4-NOT complex	GO:0030014	C	3	1	0	1		diuretic hormone activity	GO:0008613	F	7	1	1	0.155388		gluconeogenesis	GO:0006094	P	7	4	2	0.116518
sarcomere	GO:0030017	C	3	16	0	1		mismatch base pair DNA N-glycosylase activity	GO:0000700	F	5	1	1	0.155388		apoptotic process	GO:0006915	P	5	4	2	0.116518
myofibril	GO:0030016	C	5	16	0	1		phosphatidylinositol-3-phosphate binding	GO:0032266	F	7	1	1	0.155388		developmental process	GO:0032502	P	2	38	9	0.123786
TRAPP complex	GO:0030008	C	3	2	0	1		glycine dehydrogenase (decarboxylating) activity	GO:0004375	F	6	1	1	0.155388		negative regulation of cellular metabolic process	GO:0031324	P	4	13	4	0.130017
transcription factor TFIIK complex	GO:0070985	C	6	2	0	1		4-hydroxyphenylpyruvate dioxygenase activity	GO:0003868	F	6	1	1	0.155388		small molecule catabolic process	GO:0044282	P	4	13	4	0.130017
Ctf18 RFC-like complex	GO:0031390	C	3	1	0	1		cyclic-nucleotide phosphodiesterase activity	GO:0004112	F	7	5	2	0.174711		regulation of biological process	GO:0050789	P	2	381	67	0.139402
endopeptidase complex	GO:1905369	C	5	4	0	1		3',5'-cyclic-nucleotide phosphodiesterase activity	GO:0004114	F	8	5	2	0.174711		regulation of developmental process	GO:0050793	P	3	1	1	0.155388
peptidase complex	GO:1905368	C	4	6	0	1		polygalacturonase activity	GO:0004650	F	6	5	2	0.174711		male mating behavior	GO:0060179	P	5	1	1	0.155388
GTPase complex	GO:1905360	C	4	1	0	1		ferric iron binding	GO:0008199	F	8	5	2	0.174711		cofactor transport	GO:0051181	P	5	1	1	0.155388
vacuolar proton-transporting V-type ATPase, V1 domain	GO:0000221	C	6	3	0	1		oxidoreductase activity, acting on CH or CH2 groups	GO:0016725	F	4	5	2	0.174711		nucleobase-containing small molecule catabolic process	GO:0034656	P	5	1	1	0.155388
vacuolar proton-transporting V-type ATPase, V0 domain	GO:0000220	C	5	10	0	1		galactosidase activity	GO:0015925	F	6	5	2	0.174711		reproductive behavior	GO:0019098	P	3	1	1	0.155388
clathrin-coated pit	GO:0005905	C	3	1	0	1		beta-galactosidase activity	GO:0004565	F	7	5	2	0.174711		regulation of body fluid levels	GO:0050878	P	4	1	1	0.155388
COP9 signalosome	GO:0008180	C	3	2	0	1		copper ion binding	GO:0005507	F	7	5	2	0.174711		regulation of hormone levels	GO:0010817	P	4	1	1	0.155388
BBSome	GO:0034464	C	3	3	0	1		glucosylceramidase activity	GO:0004348	F	6	5	2	0.174711		melanin biosynthetic process	GO:0042438	P	5	1	1	0.155388
nuclear chromosome	GO:0000228	C	6	12	0	1		transmitter-gated channel activity	GO:0022835	F	5	10	3	0.193782		indole-containing compound metabolic process	GO:0042430	P	5	1	1	0.155388
clathrin complex	GO:0071439	C	4	1	0	1		transmitter-gated ion channel activity	GO:0022824	F	6	10	3	0.193782		indole-containing compound catabolic process	GO:0042436	P	6	1	1	0.155388
CCAAT-binding factor complex	GO:0016602	C	6	1	0	1		ionotropic glutamate receptor activity	GO:0004970	F	6	10	3	0.193782		hormone metabolic process	GO:0042445	P	3	1	1	0.155388
proton-transporting V-type ATPase, V1 domain	GO:0033180	C	5	6	0	1		omega peptidase activity	GO:0008242	F	7	10	3	0.193782		hormone biosynthetic process	GO:0042446	P	4	1	1	0.155388
cAMP-dependent protein kinase complex	GO:0005952	C	3	1	0	1		glutamate receptor activity	GO:0008066	F	5	10	3	0.193782		cellular biogenic amine catabolic process	GO:0042402	P	7	1	1	0.155388
retromer complex	GO:0030904	C	4	1	0	1		neurotransmitter receptor activity	GO:0030594	F	4	10	3	0.193782		kynurenine metabolic process	GO:0070189	P	5	1	1	0.155388
proton-transporting two-sector ATPase complex, catalytic domain	GO:0033178	C	4	9	0	1		thiol-dependent ubiquitinyl hydrolase activity	GO:0036459	F	5	15	4	0.193938		mitotic cytokinesis	GO:0000281	P	5	1	1	0.155388
mitochondrial proton-transporting ATP synthase complex, coupling factor F(o)	GO:0000276	C	5	2	0	1		thiol-dependent ubiquitin-specific protease activity	GO:0004843	F	6	15	4	0.193938		RNA capping	GO:0036260	P	7	1	1	0.155388
cilium	GO:0005929	C	4	4	0	1		ubiquitin-like protein-specific protease activity	GO:0019783	F	7	15	4	0.193938		7-methylguanosine RNA capping	GO:0009452	P	8	1	1	0.155388
carboxy-terminal domain protein kinase complex	GO:0032806	C	6	3	0	1		hydrolase activity	GO:0016787	F	3	689	115	0.194298		L-serine biosynthetic process	GO:0006564	P	8	1	1	0.155388
npBAF complex	GO:0071564	C	6	1	0	1		hydrolase activity, acting on carbon-nitrogen (but not peptide) bonds, in linear amides	GO:0016811	F	5	16	4	0.228926		tryptophan metabolic process	GO:0006568	P	6	1	1	0.155388
nBAF complex	GO:0071565	C	6	1	0	1		ubiquitinyl hydrolase activity	GO:0101005	F	4	16	4	0.228926		tryptophan catabolic process	GO:0006569	P	7	1	1	0.155388
brahma complex	GO:0035060	C	6	1	0	1		chloride transmembrane transporter activity	GO:0015108	F	6	16	4	0.228926		glycine catabolic process	GO:0006546	P	6	1	1	0.155388
myofilament	GO:0036379	C	3	16	0	1		phosphoprotein phosphatase activity	GO:0004721	F	4	27	6	0.233575		melanin metabolic process	GO:0006582	P	4	1	1	0.155388
INO80-type complex	GO:0097346	C	6	2	0	1		glucuronosyltransferase activity	GO:0015020	F	6	6	2	0.236171		response to wounding	GO:0009611	P	4	1	1	0.155388
outer membrane	GO:0019867	C	4	1	0	1		metallopeptidase activity	GO:0008237	F	6	57	11	0.264058		indolalkylamine metabolic process	GO:0006586	P	6	1	1	0.155388
histone methyltransferase complex	GO:0035097	C	4	1	0	1		lipase activity	GO:0016298	F	5	40	8	0.275293		neurotransmitter catabolic process	GO:0042135	P	5	1	1	0.155388
chromosomal region	GO:0098687	C	3	3	0	1		flavin adenine dinucleotide binding	GO:0050660	F	5	46	9	0.279243		body fluid secretion	GO:0007589	P	5	1	1	0.155388
U2AF	GO:0089701	C	3	2	0	1		oxidoreductase activity, acting on the CH-NH group of donors, NAD or NADP as acceptor	GO:0016646	F	5	12	3	0.282717		purine nucleoside catabolic process	GO:0006152	P	7	1	1	0.155388
integrin complex	GO:0008305	C	4	2	0	1		enzyme binding	GO:0019899	F	4	58	11	0.283823		adenosine catabolic process	GO:0006154	P	6	1	1	0.155388
plasma membrane bounded cell projection	GO:0120025	C	4	4	0	1		adenylylsulfate kinase activity	GO:0004020	F	6	2	1	0.286664		regulation of development, heterochronic	GO:0040034	P	4	1	1	0.155388
DNA packaging complex	GO:0044815	C	3	5	0	1		protein serine/threonine kinase inhibitor activity	GO:0030291	F	7	2	1	0.286664		indolalkylamine catabolic process	GO:0046218	P	7	1	1	0.155388
protein complex involved in cell adhesion	GO:0098636	C	3	2	0	1		cyclin-dependent protein serine/threonine kinase inhibitor activity	GO:0004861	F	7	2	1	0.286664		purine-containing compound catabolic process	GO:0072523	P	6	1	1	0.155388
extrinsic component of membrane	GO:0019898	C	3	1	0	1		protein kinase inhibitor activity	GO:0004860	F	6	2	1	0.286664		glycosyl compound catabolic process	GO:1901658	P	6	1	1	0.155388
extrinsic component of plasma membrane	GO:0019897	C	4	1	0	1		oxidoreductase activity, acting on the CH-NH2 group of donors	GO:0016638	F	4	2	1	0.286664		negative regulation of immune system process	GO:0002683	P	3	1	1	0.155388
nuclear transcription factor complex	GO:0044798	C	4	10	0	1		phosphatidate cytidylyltransferase activity	GO:0004605	F	7	2	1	0.286664		pheromone biosynthetic process	GO:0042811	P	5	1	1	0.155388
trans-Golgi network transport vesicle	GO:0030140	C	5	1	0	1		sulfate adenylyltransferase (ATP) activity	GO:0004781	F	8	2	1	0.286664		pheromone metabolic process	GO:0042810	P	4	1	1	0.155388
endocytic vesicle	GO:0030139	C	5	8	0	1		sulfate adenylyltransferase activity	GO:0004779	F	7	2	1	0.286664		behavior	GO:0007610	P	2	1	1	0.155388
clathrin coat of coated pit	GO:0030132	C	4	1	0	1		molecular adaptor activity	GO:0060090	F	3	2	1	0.286664		mating behavior	GO:0007617	P	4	1	1	0.155388
clathrin adaptor complex	GO:0030131	C	5	1	0	1		histone acetyltransferase activity	GO:0004402	F	10	2	1	0.286664		mating	GO:0007618	P	4	1	1	0.155388
COPII-coated ER to Golgi transport vesicle	GO:0030134	C	6	1	0	1		kinase inhibitor activity	GO:0019210	F	5	2	1	0.286664		visual perception	GO:0007601	P	7	1	1	0.155388
transport vesicle	GO:0030133	C	4	3	0	1		cytidylyltransferase activity	GO:0070567	F	6	2	1	0.286664		7-methylguanosine mRNA capping	GO:0006370	P	8	1	1	0.155388
clathrin-coated vesicle	GO:0030136	C	6	9	0	1		protein binding, bridging	GO:0030674	F	4	2	1	0.286664		amine catabolic process	GO:0009310	P	6	1	1	0.155388
coated vesicle	GO:0030135	C	5	14	0	1		alpha-tubulin binding	GO:0043014	F	6	2	1	0.286664		base-excision repair, AP site formation	GO:0006285	P	6	1	1	0.155388
COPI-coated vesicle	GO:0030137	C	6	4	0	1		peptide-lysine-N-acetyltransferase activity	GO:0061733	F	9	2	1	0.286664		protein-FAD linkage	GO:0018293	P	8	1	1	0.155388
cullin-RING ubiquitin ligase complex	GO:0031461	C	4	6	0	1		protein methyltransferase activity	GO:0008276	F	4	7	2	0.298483		MyD88-independent toll-like receptor signaling pathway	GO:0002756	P	8	1	1	0.155388
clathrin coat of trans-Golgi network vesicle	GO:0030130	C	5	1	0	1		coenzyme binding	GO:0050662	F	4	108	19	0.313703		adenosine metabolic process	GO:0046085	P	5	1	1	0.155388
clathrin coat of endocytic vesicle	GO:0030128	C	7	8	0	1		cation channel activity	GO:0005261	F	6	37	7	0.349258		response to axon injury	GO:0048678	P	5	1	1	0.155388
vesicle coat	GO:0030120	C	5	14	0	1		serine-type carboxypeptidase activity	GO:0004185	F	8	8	2	0.3599		benzene-containing compound metabolic process	GO:0042537	P	5	1	1	0.155388
clathrin vesicle coat	GO:0030125	C	6	9	0	1		endonuclease activity	GO:0004519	F	6	8	2	0.3599		ribonucleoside catabolic process	GO:0042454	P	7	1	1	0.155388
COPII vesicle coat	GO:0030127	C	6	1	0	1		serine-type exopeptidase activity	GO:0070008	F	7	8	2	0.3599		sensory perception of light stimulus	GO:0050953	P	6	1	1	0.155388
COPI vesicle coat	GO:0030126	C	5	4	0	1		oxidoreductase activity, acting on the CH-NH group of donors	GO:0016645	F	4	14	3	0.374267		serine family amino acid catabolic process	GO:0009071	P	7	1	1	0.155388
vesicle tethering complex	GO:0099023	C	3	3	0	1		secondary active transmembrane transporter activity	GO:0015291	F	5	20	4	0.378478		cobalamin transport	GO:0015889	P	6	1	1	0.155388
clathrin coat	GO:0030118	C	5	10	0	1		hydrolase activity, acting on acid phosphorus-nitrogen bonds	GO:0016825	F	4	75	13	0.380207		tryptophan catabolic process to kynurenine	GO:0019441	P	6	1	1	0.155388
membrane coat	GO:0030117	C	4	16	0	1		serine-type peptidase activity	GO:0008236	F	6	75	13	0.380207		nucleoside catabolic process	GO:0009164	P	6	1	1	0.155388
AP-type membrane coat adaptor complex	GO:0030119	C	4	1	0	1		serine hydrolase activity	GO:0017171	F	5	75	13	0.380207		purine ribonucleoside catabolic process	GO:0046130	P	8	1	1	0.155388
nuclear outer membrane-endoplasmic reticulum membrane network	GO:0042175	C	4	17	0	1		DNA N-glycosylase activity	GO:0019104	F	4	3	1	0.397564		regulation of MyD88-independent toll-like receptor signaling pathway	GO:0034127	P	6	1	1	0.155388
cohesin complex	GO:0008278	C	3	2	0	1		oxidoreductase activity, acting on paired donors, with incorporation or reduction of molecular oxygen, reduced pteridine as one donor, and incorporation of one atom of oxygen	GO:0016714	F	5	3	1	0.397564		negative regulation of MyD88-independent toll-like receptor signaling pathway	GO:0034128	P	5	1	1	0.155388
integral component of endoplasmic reticulum membrane	GO:0030176	C	6	10	0	1		acetyltransferase activity	GO:0016407	F	6	3	1	0.397564		negative regulation of toll-like receptor signaling pathway	GO:0034122	P	4	1	1	0.155388
DNA helicase complex	GO:0033202	C	3	2	0	1		sulfur compound binding	GO:1901681	F	3	3	1	0.397564		regulation of toll-like receptor signaling pathway	GO:0034121	P	5	1	1	0.155388
proton-transporting ATP synthase complex	GO:0045259	C	3	2	0	1		peptide N-acetyltransferase activity	GO:0034212	F	8	3	1	0.397564		alpha-amino acid metabolic process	GO:1901605	P	5	24	6	0.157109
proton-transporting ATP synthase complex, coupling factor F(o)	GO:0045263	C	4	2	0	1		N-acetyltransferase activity	GO:0008080	F	7	3	1	0.397564		transmembrane receptor protein serine/threonine kinase signaling pathway	GO:0007178	P	6	5	2	0.174711
protein serine/threonine phosphatase complex	GO:0008287	C	5	8	0	1		adenylyltransferase activity	GO:0070566	F	6	3	1	0.397564		regulation of small GTPase mediated signal transduction	GO:0051056	P	6	5	2	0.174711
organellar ribosome	GO:0000313	C	4	2	0	1		UDP-glycosyltransferase activity	GO:0008194	F	5	33	6	0.407999		iron ion transport	GO:0006826	P	9	5	2	0.174711
respiratory chain complex III	GO:0045275	C	3	2	0	1		lipid binding	GO:0008289	F	3	33	6	0.407999		cellular iron ion homeostasis	GO:0006879	P	9	5	2	0.174711
lytic vacuole	GO:0000323	C	5	7	0	1		G protein-coupled receptor activity	GO:0004930	F	5	21	4	0.416225		cellular transition metal ion homeostasis	GO:0046916	P	8	5	2	0.174711
F-actin capping protein complex	GO:0008290	C	3	1	0	1		dioxygenase activity	GO:0051213	F	4	9	2	0.419198		Ras protein signal transduction	GO:0007265	P	6	5	2	0.174711
synapse	GO:0045202	C	3	1	0	1		oxidoreductase activity, acting on single donors with incorporation of molecular oxygen	GO:0016701	F	4	9	2	0.419198		glutamine family amino acid metabolic process	GO:0009064	P	6	5	2	0.174711
U4/U6 x U5 tri-snRNP complex	GO:0046540	C	7	1	0	1		oxidoreductase activity, acting on single donors with incorporation of molecular oxygen, incorporation of two atoms of oxygen	GO:0016702	F	5	9	2	0.419198		iron ion homeostasis	GO:0055072	P	10	5	2	0.174711
supramolecular complex	GO:0099080	C	3	21	0	1		endopeptidase activity	GO:0004175	F	6	110	18	0.445367		organic acid catabolic process	GO:0016054	P	5	10	3	0.193782
supramolecular polymer	GO:0099081	C	4	18	0	1		transcription regulator activity	GO:0140110	F	2	85	14	0.451632		response to oxygen-containing compound	GO:1901700	P	4	10	3	0.193782
mitochondrial respiratory chain complex III	GO:0005750	C	4	2	0	1		enzyme inhibitor activity	GO:0004857	F	4	22	4	0.453428		carboxylic acid catabolic process	GO:0046395	P	6	10	3	0.193782
mitochondrial proton-transporting ATP synthase complex	GO:0005753	C	4	2	0	1		fatty-acyl-CoA reductase (alcohol-forming) activity	GO:0080019	F	6	16	3	0.463293		membrane lipid metabolic process	GO:0006643	P	5	15	4	0.193938
TIM23 mitochondrial import inner membrane translocase complex	GO:0005744	C	5	1	0	1		phosphoric diester hydrolase activity	GO:0008081	F	6	10	2	0.475552		protein deubiquitination	GO:0016579	P	7	15	4	0.193938
mitochondrial respirasome	GO:0005746	C	4	2	0	1		FAD binding	GO:0071949	F	6	10	2	0.475552		protein modification by small protein removal	GO:0070646	P	6	15	4	0.193938
mitochondrial ribosome	GO:0005761	C	5	2	0	1		serine-type endopeptidase activity	GO:0004252	F	7	61	10	0.480943		anatomical structure development	GO:0048856	P	3	37	8	0.206691
gamma DNA polymerase complex	GO:0005760	C	4	2	0	1		metal ion binding	GO:0046872	F	5	446	70	0.484181		regulation of signal transduction	GO:0009966	P	4	21	5	0.218055
lysosomal membrane	GO:0005765	C	7	3	0	1		beta-1,4-mannosyltransferase activity	GO:0019187	F	7	4	1	0.491246		regulation of transcription by RNA polymerase II	GO:0006357	P	7	27	6	0.233575
lysosome	GO:0005764	C	6	7	0	1		NAD+ binding	GO:0070403	F	5	4	1	0.491246		cellular cation homeostasis	GO:0030003	P	6	6	2	0.236171
mitochondrial intermembrane space	GO:0005758	C	6	4	0	1		RNA methyltransferase activity	GO:0008173	F	4	4	1	0.491246		transition metal ion transport	GO:0000041	P	8	6	2	0.236171
mitochondrial matrix	GO:0005759	C	5	6	0	1		fatty acid elongase activity	GO:0009922	F	7	11	2	0.528445		cellular metal ion homeostasis	GO:0006875	P	7	6	2	0.236171
mitochondrial intermembrane space protein transporter complex	GO:0042719	C	4	1	0	1		fatty acid synthase activity	GO:0004312	F	6	11	2	0.528445		cellular ion homeostasis	GO:0006873	P	5	6	2	0.236171
nucleolus	GO:0005730	C	5	8	0	1		peptidoglycan muralytic activity	GO:0061783	F	3	11	2	0.528445		cellular lipid catabolic process	GO:0044242	P	5	6	2	0.236171
small nucleolar ribonucleoprotein complex	GO:0005732	C	4	2	0	1		N-acetylmuramoyl-L-alanine amidase activity	GO:0008745	F	4	11	2	0.528445		transition metal ion homeostasis	GO:0055076	P	9	6	2	0.236171
mitochondrial outer membrane	GO:0005741	C	6	1	0	1		cation transmembrane transporter activity	GO:0008324	F	5	98	15	0.569603		regulation of biological quality	GO:0065008	P	3	50	10	0.240834
mitochondrial outer membrane translocase complex	GO:0005742	C	5	1	0	1		hydrolase activity, acting on carbon-nitrogen (but not peptide) bonds	GO:0016810	F	4	32	5	0.569903		dephosphorylation	GO:0016311	P	6	28	6	0.2613
Golgi apparatus	GO:0005794	C	4	11	0	1		phosphatidylinositol binding	GO:0035091	F	5	12	2	0.577591		hexose metabolic process	GO:0019318	P	5	12	3	0.282717
Golgi stack	GO:0005795	C	5	1	0	1		phospholipid binding	GO:0005543	F	4	12	2	0.577591		regulation of nucleic acid-templated transcription	GO:1903506	P	7	112	20	0.282875
Golgi-associated vesicle	GO:0005798	C	5	6	0	1		cation binding	GO:0043169	F	4	457	70	0.577626		regulation of transcription, DNA-templated	GO:0006355	P	6	112	20	0.282875
endoplasmic reticulum membrane	GO:0005789	C	5	17	0	1		endopeptidase inhibitor activity	GO:0004866	F	6	20	3	0.621355		regulation of RNA biosynthetic process	GO:2001141	P	6	112	20	0.282875
endoplasmic reticulum lumen	GO:0005788	C	5	1	0	1		peptidase inhibitor activity	GO:0030414	F	5	20	3	0.621355		activation of immune response	GO:0002253	P	3	2	1	0.286664
ER membrane protein complex	GO:0072546	C	4	1	0	1		nuclease activity	GO:0004518	F	5	20	3	0.621355		pattern recognition receptor signaling pathway	GO:0002221	P	6	2	1	0.286664
WASH complex	GO:0071203	C	3	1	0	1		peptidase regulator activity	GO:0061134	F	4	20	3	0.621355		activation of innate immune response	GO:0002218	P	4	2	1	0.286664
vacuolar membrane	GO:0005774	C	5	8	0	1		endopeptidase regulator activity	GO:0061135	F	5	20	3	0.621355		toll-like receptor signaling pathway	GO:0002224	P	7	2	1	0.286664
vacuole	GO:0005773	C	4	22	0	1		microtubule motor activity	GO:0003777	F	9	13	2	0.622875		positive regulation of immune response	GO:0050778	P	4	2	1	0.286664
endosome	GO:0005768	C	4	2	0	1		molecular_function	GO:0003674	F	1	3482	539	0.635273		regulation of immune response	GO:0050776	P	4	2	1	0.286664
endoplasmic reticulum	GO:0005783	C	4	9	0	1		transaminase activity	GO:0008483	F	5	6	1	0.637222		purine nucleoside metabolic process	GO:0042278	P	6	2	1	0.286664
signal peptidase complex	GO:0005787	C	4	1	0	1		transferase activity, transferring nitrogenous groups	GO:0016769	F	4	6	1	0.637222		vitamin transport	GO:0051180	P	5	2	1	0.286664
peroxisomal membrane	GO:0005778	C	6	5	0	1		mannosidase activity	GO:0015923	F	6	6	1	0.637222		positive regulation of response to external stimulus	GO:0032103	P	4	2	1	0.286664
peroxisome	GO:0005777	C	5	8	0	1		mannosyltransferase activity	GO:0000030	F	6	6	1	0.637222		regulation of response to external stimulus	GO:0032101	P	4	2	1	0.286664
integral component of peroxisomal membrane	GO:0005779	C	6	2	0	1		alpha-mannosidase activity	GO:0004559	F	7	6	1	0.637222		positive regulation of defense response	GO:0031349	P	4	2	1	0.286664
vacuolar proton-transporting V-type ATPase complex	GO:0016471	C	6	5	0	1		cyclin-dependent protein serine/threonine kinase regulator activity	GO:0016538	F	6	6	1	0.637222		regulation of defense response	GO:0031347	P	5	2	1	0.286664
myosin complex	GO:0016459	C	3	12	0	1		carbohydrate binding	GO:0030246	F	3	21	3	0.655543		response to light stimulus	GO:0009416	P	5	2	1	0.286664
ciliary basal body	GO:0036064	C	4	1	0	1		cis-trans isomerase activity	GO:0016859	F	4	7	1	0.693678		regulation of response to biotic stimulus	GO:0002831	P	4	2	1	0.286664
GARP complex	GO:0000938	C	4	1	0	1		nucleoside transmembrane transporter activity	GO:0005337	F	5	7	1	0.693678		positive regulation of response to biotic stimulus	GO:0002833	P	4	2	1	0.286664
gamma-tubulin large complex	GO:0000931	C	4	1	0	1		N-acyltransferase activity	GO:0016410	F	6	7	1	0.693678		erythrose 4-phosphate/phosphoenolpyruvate family amino acid catabolic process	GO:1902222	P	7	2	1	0.286664
gamma-tubulin complex	GO:0000930	C	3	2	0	1		methylenetetrahydrofolate dehydrogenase [NAD(P)+] activity	GO:0004486	F	6	7	1	0.693678		erythrose 4-phosphate/phosphoenolpyruvate family amino acid metabolic process	GO:1902221	P	6	2	1	0.286664
spindle pole	GO:0000922	C	3	2	0	1		methylenetetrahydrofolate dehydrogenase (NADP+) activity	GO:0004488	F	7	7	1	0.693678		L-phenylalanine metabolic process	GO:0006558	P	5	2	1	0.286664
GPI-anchor transamidase complex	GO:0042765	C	4	2	0	1		peptidyl-prolyl cis-trans isomerase activity	GO:0003755	F	4	7	1	0.693678		L-phenylalanine catabolic process	GO:0006559	P	6	2	1	0.286664
Hrd1p ubiquitin ligase complex	GO:0000836	C	5	1	0	1		calcium ion binding	GO:0005509	F	6	74	10	0.734225		detection of external stimulus	GO:0009581	P	4	2	1	0.286664
ER ubiquitin ligase complex	GO:0000835	C	4	1	0	1		protein kinase activity	GO:0004672	F	4	116	16	0.738999		detection of light stimulus	GO:0009583	P	5	2	1	0.286664
virion part	GO:0044423	C	2	1	0	1		protein binding	GO:0005515	F	3	827	123	0.739967		detection of abiotic stimulus	GO:0009582	P	4	2	1	0.286664
H4/H2A histone acetyltransferase complex	GO:0043189	C	6	2	0	1		kinase regulator activity	GO:0019207	F	4	8	1	0.741361		metallo-sulfur cluster assembly	GO:0031163	P	5	2	1	0.286664
ATP-binding cassette (ABC) transporter complex	GO:0043190	C	5	4	0	1		cation:chloride symporter activity	GO:0015377	F	7	8	1	0.741361		regulation of immune system process	GO:0002682	P	3	2	1	0.286664
small ribosomal subunit	GO:0015935	C	5	6	0	1		protein kinase regulator activity	GO:0019887	F	5	8	1	0.741361		positive regulation of immune system process	GO:0002684	P	3	2	1	0.286664
large ribosomal subunit	GO:0015934	C	5	7	0	1		anion:cation symporter activity	GO:0015296	F	6	8	1	0.741361		mRNA modification	GO:0016556	P	7	2	1	0.286664
protein kinase complex	GO:1902911	C	6	4	0	1		solute:cation symporter activity	GO:0015294	F	6	8	1	0.741361		phototransduction	GO:0007602	P	4	2	1	0.286664
sarcoplasm	GO:0016528	C	4	2	0	1		symporter activity	GO:0015293	F	6	8	1	0.741361		positive regulation of innate immune response	GO:0045089	P	4	2	1	0.286664
microtubule associated complex	GO:0005875	C	3	4	0	1		translation elongation factor activity	GO:0003746	F	5	8	1	0.741361		regulation of innate immune response	GO:0045088	P	4	2	1	0.286664
microtubule	GO:0005874	C	7	2	0	1		catalytic activity	GO:0003824	F	2	1569	237	0.742858		response to radiation	GO:0009314	P	4	2	1	0.286664
striated muscle thin filament	GO:0005865	C	4	16	0	1		oxidoreductase activity, acting on the aldehyde or oxo group of donors, NAD or NADP as acceptor	GO:0016620	F	5	24	3	0.744521		immune response-activating signal transduction	GO:0002757	P	4	2	1	0.286664
dynactin complex	GO:0005869	C	4	1	0	1		transferase activity, transferring hexosyl groups	GO:0016758	F	5	24	3	0.744521		innate immune response-activating signal transduction	GO:0002758	P	5	2	1	0.286664
SWI/SNF complex	GO:0016514	C	6	3	0	1		serine-type endopeptidase inhibitor activity	GO:0004867	F	7	17	2	0.766814		sulfate assimilation	GO:0000103	P	5	2	1	0.286664
cytoplasmic microtubule	GO:0005881	C	4	1	0	1		oxidoreductase activity, acting on paired donors, with oxidation of a pair of donors resulting in the reduction of molecular oxygen to two molecules of water	GO:0016717	F	5	17	2	0.766814		immune response-regulating signaling pathway	GO:0002764	P	4	2	1	0.286664
Arp2/3 protein complex	GO:0005885	C	3	2	0	1		methyltransferase activity	GO:0008168	F	5	25	3	0.769779		iron-sulfur cluster assembly	GO:0016226	P	5	2	1	0.286664
spindle microtubule	GO:0005876	C	6	1	0	1		metalloendopeptidase activity	GO:0004222	F	7	25	3	0.769779		response to drug	GO:0042493	P	4	2	1	0.286664
protein phosphatase type 2A complex	GO:0000159	C	3	8	0	1		oxidoreductase activity, acting on peroxide as acceptor	GO:0016684	F	4	9	1	0.781631		regulation of multi-organism process	GO:0043900	P	3	2	1	0.286664
eukaryotic translation initiation factor 3 complex	GO:0005852	C	3	3	0	1		peroxidase activity	GO:0004601	F	3	9	1	0.781631		positive regulation of multi-organism process	GO:0043902	P	3	2	1	0.286664
mRNA cleavage and polyadenylation specificity factor complex	GO:0005847	C	4	3	0	1		antioxidant activity	GO:0016209	F	2	9	1	0.781631		drug transport	GO:0015893	P	5	2	1	0.286664
mRNA cleavage factor complex	GO:0005849	C	3	4	0	1		oxidoreductase activity, acting on the aldehyde or oxo group of donors	GO:0016903	F	4	27	3	0.814167		double-strand break repair via homologous recombination	GO:0000724	P	8	2	1	0.286664
cytochrome complex	GO:0070069	C	3	2	0	1		tubulin binding	GO:0015631	F	5	27	3	0.814167		ribonucleoside metabolic process	GO:0009119	P	6	2	1	0.286664
troponin complex	GO:0005861	C	3	16	0	1		deaminase activity	GO:0019239	F	4	10	1	0.81564		purine ribonucleoside metabolic process	GO:0046128	P	7	2	1	0.286664
tRNA-splicing ligase complex	GO:0072669	C	3	1	0	1		oxidoreductase activity, acting on CH-OH group of donors	GO:0016614	F	4	58	7	0.819077		mRNA methylation	GO:0080009	P	6	2	1	0.286664
intracellular organelle lumen	GO:0070013	C	4	49	0	1		metal ion transmembrane transporter activity	GO:0046873	F	6	51	6	0.826376		lipid catabolic process	GO:0016042	P	5	7	2	0.298483
replisome	GO:0030894	C	4	1	0	1		double-stranded DNA binding	GO:0003690	F	6	11	1	0.844359		serine family amino acid metabolic process	GO:0009069	P	6	7	2	0.298483
RNA polymerase II, holoenzyme	GO:0016591	C	4	6	0	1		oxidoreductase activity, acting on the CH-CH group of donors	GO:0016627	F	4	11	1	0.844359		monosaccharide metabolic process	GO:0005996	P	4	13	3	0.328527
mediator complex	GO:0016592	C	3	2	0	1		protein tyrosine kinase activity	GO:0004713	F	5	11	1	0.844359		inorganic ion homeostasis	GO:0098771	P	7	8	2	0.3599
RNA polymerase complex	GO:0030880	C	3	8	0	1		nucleobase-containing compound transmembrane transporter activity	GO:0015932	F	4	11	1	0.844359		ion homeostasis	GO:0050801	P	6	8	2	0.3599
Sin3 complex	GO:0016580	C	6	1	0	1		carbohydrate derivative transmembrane transporter activity	GO:1901505	F	4	11	1	0.844359		metal ion homeostasis	GO:0055065	P	8	8	2	0.3599
Mre11 complex	GO:0030870	C	3	1	0	1		transferase activity, transferring glycosyl groups	GO:0016757	F	4	61	7	0.857474		cation homeostasis	GO:0055080	P	7	8	2	0.3599
intrinsic component of organelle membrane	GO:0031300	C	4	13	0	1		DNA-binding transcription factor activity, RNA polymerase II-specific	GO:0000981	F	4	21	2	0.860498		carbohydrate derivative catabolic process	GO:1901136	P	5	14	3	0.374267
integral component of organelle membrane	GO:0031301	C	5	13	0	1		microtubule binding	GO:0008017	F	6	21	2	0.860498		alpha-amino acid biosynthetic process	GO:1901607	P	6	14	3	0.374267
Set1C/COMPASS complex	GO:0048188	C	5	1	0	1		transferase activity, transferring acyl groups	GO:0016746	F	4	69	8	0.861992		cellular amino acid biosynthetic process	GO:0008652	P	5	14	3	0.374267
Prp19 complex	GO:0000974	C	3	2	0	1		transcription coactivator activity	GO:0003713	F	4	12	1	0.868611		carboxylic acid metabolic process	GO:0019752	P	6	81	14	0.376649
extrinsic component of cytoplasmic side of plasma membrane	GO:0031234	C	3	1	0	1		inorganic cation transmembrane transporter activity	GO:0022890	F	5	85	10	0.871593		oxoacid metabolic process	GO:0043436	P	5	81	14	0.376649
intrinsic component of peroxisomal membrane	GO:0031231	C	5	2	0	1		nucleotidyltransferase activity	GO:0016779	F	5	22	2	0.877802		organic acid metabolic process	GO:0006082	P	4	81	14	0.376649
organelle lumen	GO:0043233	C	4	49	0	1		transferase activity, transferring one-carbon groups	GO:0016741	F	4	31	3	0.881444		regulation of RNA metabolic process	GO:0051252	P	5	119	20	0.387862
receptor complex	GO:0043235	C	3	2	0	1		catalytic activity, acting on DNA	GO:0140097	F	3	31	3	0.881444		negative regulation of cell communication	GO:0010648	P	4	3	1	0.397564
intrinsic component of nuclear inner membrane	GO:0031229	C	5	1	0	1		hydrolase activity, acting on carbon-nitrogen (but not peptide) bonds, in cyclic amidines	GO:0016814	F	5	13	1	0.889089		negative regulation of response to stimulus	GO:0048585	P	3	3	1	0.397564
intrinsic component of endoplasmic reticulum membrane	GO:0031227	C	5	10	0	1		transferase activity, transferring alkyl or aryl (other than methyl) groups	GO:0016765	F	4	13	1	0.889089		pigment metabolic process	GO:0042440	P	3	3	1	0.397564
anchored component of membrane	GO:0031225	C	4	1	0	1		protein dimerization activity	GO:0046983	F	4	33	3	0.90617		cellular amine metabolic process	GO:0044106	P	5	3	1	0.397564
transcription elongation factor complex	GO:0008023	C	3	4	0	1		transferase activity, transferring acyl groups other than amino-acyl groups	GO:0016747	F	5	51	5	0.91603		mRNA transport	GO:0051028	P	6	3	1	0.397564
synaptic vesicle	GO:0008021	C	4	1	0	1		zinc ion binding	GO:0008270	F	7	202	25	0.918384		negative regulation of signaling	GO:0023057	P	3	3	1	0.397564
phosphatase complex	GO:1903293	C	4	8	0	1		motor activity	GO:0003774	F	8	25	2	0.918514		L-serine metabolic process	GO:0006563	P	7	3	1	0.397564
Ndc80 complex	GO:0031262	C	3	2	0	1		cysteine-type endopeptidase activity	GO:0004197	F	7	15	1	0.920978		cellular biogenic amine metabolic process	GO:0006576	P	6	3	1	0.397564
DNA replication preinitiation complex	GO:0031261	C	4	1	0	1		active ion transmembrane transporter activity	GO:0022853	F	5	52	5	0.924079		glycine metabolic process	GO:0006544	P	5	3	1	0.397564
Sin3-type complex	GO:0070822	C	5	1	0	1		NAD binding	GO:0051287	F	5	26	2	0.928977		detection of stimulus	GO:0051606	P	3	3	1	0.397564
PAN complex	GO:0031251	C	3	2	0	1		phospholipase activity	GO:0004620	F	6	16	1	0.933304		base-excision repair	GO:0006284	P	7	3	1	0.397564
Golgi cisterna membrane	GO:0032580	C	6	1	0	1		phosphotransferase activity, alcohol group as acceptor	GO:0016773	F	5	149	17	0.942159		amine metabolic process	GO:0009308	P	5	3	1	0.397564
protein acetyltransferase complex	GO:0031248	C	3	6	0	1		translation regulator activity, nucleic acid binding	GO:0090079	F	3	17	1	0.943709		negative regulation of signal transduction	GO:0009968	P	4	3	1	0.397564
Rad51B-Rad51C-Rad51D-XRCC2 complex	GO:0033063	C	4	1	0	1		translation factor activity, RNA binding	GO:0008135	F	4	17	1	0.943709		phenol-containing compound biosynthetic process	GO:0046189	P	6	3	1	0.397564
DNA recombinase mediator complex	GO:0033061	C	3	1	0	1		protein-containing complex binding	GO:0044877	F	3	38	3	0.948874		pigment biosynthetic process	GO:0046148	P	4	3	1	0.397564
Golgi membrane	GO:0000139	C	5	3	0	1		ABC-type transmembrane transporter activity	GO:0140359	F	7	38	3	0.948874		phenol-containing compound metabolic process	GO:0018958	P	5	3	1	0.397564
kinetochore microtubule	GO:0005828	C	7	1	0	1		kinase activity	GO:0016301	F	5	151	17	0.949492		recombinational repair	GO:0000725	P	7	3	1	0.397564
cytosol	GO:0005829	C	3	7	0	1		translation regulator activity	GO:0045182	F	2	18	1	0.952494		protein-cofactor linkage	GO:0018065	P	7	3	1	0.397564
ribosome	GO:0005840	C	5	70	0	1		protein serine/threonine kinase activity	GO:0004674	F	5	29	2	0.953259		regulation of cell communication	GO:0010646	P	4	33	6	0.407999
cytoplasmic ubiquitin ligase complex	GO:0000153	C	4	1	0	1		monovalent inorganic cation transmembrane transporter activity	GO:0015077	F	6	68	6	0.964768		regulation of signaling	GO:0023051	P	3	33	6	0.407999
nuclear ubiquitin ligase complex	GO:0000152	C	4	4	0	1		active transmembrane transporter activity	GO:0022804	F	4	94	9	0.967498		multicellular organismal process	GO:0032501	P	2	64	11	0.408921
heterotrimeric G-protein complex	GO:0005834	C	4	1	0	1		isomerase activity	GO:0016853	F	3	21	1	0.971452		protein localization to organelle	GO:0033365	P	6	27	5	0.412231
ubiquitin ligase complex	GO:0000151	C	3	9	0	1		pyrophosphate hydrolysis-driven proton transmembrane transporter activity	GO:0009678	F	6	25	1	0.985533		ion transmembrane transport	GO:0034220	P	6	96	16	0.422119
proteasome core complex	GO:0005839	C	3	3	0	1		ATPase activity, coupled to transmembrane movement of ions, rotational mechanism	GO:0044769	F	7	25	1	0.985533		regulation of nucleobase-containing compound metabolic process	GO:0019219	P	5	122	20	0.434638
histone deacetylase complex	GO:0000118	C	4	1	0	1		proton-transporting ATPase activity, rotational mechanism	GO:0046961	F	7	25	1	0.985533		transcription by RNA polymerase II	GO:0006366	P	7	34	6	0.437656
contractile fiber	GO:0043292	C	4	16	0	1		transcription coregulator activity	GO:0003712	F	3	26	1	0.987795		regulation of response to stimulus	GO:0048583	P	3	28	5	0.445042
transcription factor TFIIIC complex	GO:0000127	C	6	1	0	1		transferase activity, transferring phosphorus-containing groups	GO:0016772	F	4	179	18	0.988691		aromatic compound catabolic process	GO:0019439	P	5	23	4	0.489818
transcription factor TFIIIB complex	GO:0000126	C	6	1	0	1		nucleoside binding	GO:0001882	F	4	52	3	0.991788		positive regulation of response to stimulus	GO:0048584	P	3	4	1	0.491246
SAGA complex	GO:0000124	C	5	1	0	1		purine nucleoside binding	GO:0001883	F	5	52	3	0.991788		neurotransmitter metabolic process	GO:0042133	P	4	4	1	0.491246
histone acetyltransferase complex	GO:0000123	C	4	4	0	1		guanyl ribonucleotide binding	GO:0032561	F	6	52	3	0.991788		cellular ketone metabolic process	GO:0042180	P	4	4	1	0.491246
lipid droplet	GO:0005811	C	5	1	0	1		purine ribonucleoside binding	GO:0032550	F	6	52	3	0.991788		mannose metabolic process	GO:0006013	P	6	4	1	0.491246
centrosome	GO:0005813	C	4	1	0	1		ribonucleoside binding	GO:0032549	F	5	52	3	0.991788		serine family amino acid biosynthetic process	GO:0009070	P	7	4	1	0.491246
microtubule organizing center	GO:0005815	C	3	8	0	1		GTP binding	GO:0005525	F	6	52	3	0.991788		G protein-coupled receptor signaling pathway	GO:0007186	P	4	36	6	0.495978
centriole	GO:0005814	C	4	1	0	1		sequence-specific DNA binding	GO:0043565	F	6	41	2	0.991823		biological adhesion	GO:0022610	P	2	24	4	0.525168
spindle	GO:0005819	C	5	3	0	1		enzyme regulator activity	GO:0030234	F	3	63	4	0.992538		cell adhesion	GO:0007155	P	3	24	4	0.525168
transferase complex, transferring phosphorus-containing groups	GO:0061695	C	5	14	0	1		oxidoreductase activity, acting on the CH-OH group of donors, NAD or NADP as acceptor	GO:0016616	F	5	29	1	0.992674		cellular homeostasis	GO:0019725	P	3	11	2	0.528445
epsilon DNA polymerase complex	GO:0008622	C	4	2	0	1		proton transmembrane transporter activity	GO:0015078	F	7	29	1	0.992674		macromolecule glycosylation	GO:0043413	P	4	11	2	0.528445
small nuclear ribonucleoprotein complex	GO:0030532	C	4	2	0	1		guanyl nucleotide binding	GO:0019001	F	6	58	3	0.996407		protein glycosylation	GO:0006486	P	5	11	2	0.528445
MCM complex	GO:0042555	C	3	7	0	1		ATPase-coupled cation transmembrane transporter activity	GO:0019829	F	6	34	1	0.996874		peptidoglycan metabolic process	GO:0000270	P	7	11	2	0.528445
collagen trimer	GO:0005581	C	3	2	0	1		ATPase-coupled ion transmembrane transporter activity	GO:0042625	F	6	34	1	0.996874		glycosaminoglycan metabolic process	GO:0030203	P	6	11	2	0.528445
cell surface	GO:0009986	C	3	2	0	1		binding	GO:0005488	F	2	2117	297	0.997742		peptidoglycan catabolic process	GO:0009253	P	8	11	2	0.528445
external side of plasma membrane	GO:0009897	C	4	2	0	1		cytoskeletal protein binding	GO:0008092	F	4	62	3	0.997952		glycosylation	GO:0070085	P	3	11	2	0.528445
cytoplasmic side of plasma membrane	GO:0009898	C	5	1	0	1		primary active transmembrane transporter activity	GO:0015399	F	5	73	4	0.997971		aminoglycan metabolic process	GO:0006022	P	5	11	2	0.528445
RZZ complex	GO:1990423	C	3	1	0	1		ATPase-coupled transmembrane transporter activity	GO:0042626	F	6	73	4	0.997971		aminoglycan catabolic process	GO:0006026	P	6	11	2	0.528445
TSC1-TSC2 complex	GO:0033596	C	3	1	0	1		drug binding	GO:0008144	F	3	427	47	0.99819		glycosaminoglycan catabolic process	GO:0006027	P	7	11	2	0.528445
Elongator holoenzyme complex	GO:0033588	C	3	2	0	1		GTPase activity	GO:0003924	F	8	43	1	0.999327		glycoprotein biosynthetic process	GO:0009101	P	6	11	2	0.528445
nuclear pore	GO:0005643	C	3	8	0	1		ion binding	GO:0043167	F	3	899	110	0.999371		cellular chemical homeostasis	GO:0055082	P	4	11	2	0.528445
nuclear envelope	GO:0005635	C	4	14	0	1		transferase activity	GO:0016740	F	3	391	39	0.999701		drug metabolic process	GO:0017144	P	4	18	3	0.54633
nuclear inner membrane	GO:0005637	C	6	5	0	1		catalytic activity, acting on RNA	GO:0140098	F	3	50	1	0.999797		regulation of cellular macromolecule biosynthetic process	GO:2000112	P	6	130	20	0.55818
integral component of nuclear inner membrane	GO:0005639	C	6	1	0	1		DNA binding	GO:0003677	F	5	163	9	0.999985		regulation of cellular biosynthetic process	GO:0031326	P	5	130	20	0.55818
microbody membrane	GO:0031903	C	5	5	0	1		carbohydrate derivative binding	GO:0097367	F	3	468	44	0.999986		regulation of macromolecule biosynthetic process	GO:0010556	P	5	130	20	0.55818
transcription factor TFIIA complex	GO:0005672	C	5	1	0	1		anion binding	GO:0043168	F	4	479	45	0.999989		organic cyclic compound catabolic process	GO:1901361	P	5	25	4	0.559294
transcription factor TFIIH holo complex	GO:0005675	C	5	3	0	1		small molecule binding	GO:0036094	F	3	512	44	1		establishment of RNA localization	GO:0051236	P	4	5	1	0.57038
transcription factor complex	GO:0005667	C	3	18	0	1		ATP binding	GO:0005524	F	4	326	21	1		regulation of neurotransmitter levels	GO:0001505	P	4	5	1	0.57038
transcription factor TFIID complex	GO:0005669	C	5	2	0	1		adenyl ribonucleotide binding	GO:0032559	F	6	330	21	1		RNA transport	GO:0050658	P	5	5	1	0.57038
anaphase-promoting complex	GO:0005680	C	5	4	0	1		adenyl nucleotide binding	GO:0030554	F	6	336	21	1		nucleic acid transport	GO:0050657	P	7	5	1	0.57038
spliceosomal complex	GO:0005681	C	4	5	0	1		purine ribonucleoside triphosphate binding	GO:0035639	F	5	378	24	1		glycosyl compound metabolic process	GO:1901657	P	5	5	1	0.57038
nucleoplasm	GO:0005654	C	3	21	0	1		purine ribonucleotide binding	GO:0032555	F	5	382	24	1		cytoskeleton-dependent cytokinesis	GO:0061640	P	5	5	1	0.57038
TORC1 complex	GO:0031931	C	4	2	0	1		nucleoside phosphate binding	GO:1901265	F	4	482	35	1		nucleoside metabolic process	GO:0009116	P	5	5	1	0.57038
nuclear origin of replication recognition complex	GO:0005664	C	4	2	0	1		nucleotide binding	GO:0000166	F	4	482	35	1		nucleotide catabolic process	GO:0009166	P	7	5	1	0.57038
RNA polymerase III complex	GO:0005666	C	6	2	0	1		ribonucleotide binding	GO:0032553	F	4	390	24	1		regulation of biosynthetic process	GO:0009889	P	4	131	20	0.5731
replication fork	GO:0005657	C	3	2	0	1		purine nucleotide binding	GO:0017076	F	5	394	24	1		glycoprotein metabolic process	GO:0009100	P	5	12	2	0.577591
clathrin-coated endocytic vesicle membrane	GO:0030669	C	6	8	0	1		nucleoside-triphosphatase activity	GO:0017111	F	7	162	3	1		small molecule biosynthetic process	GO:0044283	P	4	39	6	0.579085
Golgi-associated vesicle membrane	GO:0030660	C	5	6	0	1		pyrophosphatase activity	GO:0016462	F	6	167	3	1		biological_process	GO:0008150	P	1	2200	340	0.582332
coated vesicle membrane	GO:0030662	C	5	14	0	1		hydrolase activity, acting on acid anhydrides	GO:0016817	F	4	168	3	1		lipid metabolic process	GO:0006629	P	4	120	18	0.605467
COPI-coated vesicle membrane	GO:0030663	C	6	4	0	1		hydrolase activity, acting on acid anhydrides, in phosphorus-containing anhydrides	GO:0016818	F	5	168	3	1		organic acid biosynthetic process	GO:0016053	P	5	20	3	0.621355
endocytic vesicle membrane	GO:0030666	C	5	8	0	1		RNA binding	GO:0003723	F	5	196	1	1		inorganic anion transport	GO:0015698	P	7	20	3	0.621355
clathrin-coated vesicle membrane	GO:0030665	C	6	9	0	1		organic cyclic compound binding	GO:0097159	F	3	985	79	1		carboxylic acid biosynthetic process	GO:0046394	P	6	20	3	0.621355
cytoplasmic vesicle membrane	GO:0030659	C	5	14	0	1		heterocyclic compound binding	GO:1901363	F	3	983	79	1		carbohydrate biosynthetic process	GO:0016051	P	5	13	2	0.622875
transport vesicle membrane	GO:0030658	C	5	2	0	1		ATPase activity	GO:0016887	F	8	94	0	1		chemical homeostasis	GO:0048878	P	5	13	2	0.622875
nuclear lumen	GO:0031981	C	5	38	0	1		beta-tubulin binding	GO:0048487	F	6	1	0	1		negative regulation of gene expression	GO:0010629	P	5	27	4	0.62332
Golgi cisterna	GO:0031985	C	5	1	0	1		endoribonuclease activity, producing 5'-phosphomonoesters	GO:0016891	F	6	2	0	1		negative regulation of cellular process	GO:0048523	P	3	34	5	0.626601
organelle subcompartment	GO:0031984	C	3	1	0	1		endonuclease activity, active with either ribo- or deoxyribonucleic acids and producing 5'-phosphomonoesters	GO:0016893	F	7	2	0	1		transcription, DNA-templated	GO:0006351	P	6	135	20	0.630789
chromosome	GO:0005694	C	5	33	0	1		betaine-homocysteine S-methyltransferase activity	GO:0047150	F	7	6	0	1		nucleic acid-templated transcription	GO:0097659	P	7	135	20	0.630789
organelle envelope lumen	GO:0031970	C	5	4	0	1		exoribonuclease activity, producing 5'-phosphomonoesters	GO:0016896	F	6	2	0	1		nucleoside phosphate catabolic process	GO:1901292	P	6	6	1	0.637222
membrane-enclosed lumen	GO:0031974	C	3	49	0	1		phosphatase binding	GO:0019902	F	5	3	0	1		protein peptidyl-prolyl isomerization	GO:0000413	P	9	6	1	0.637222
organelle outer membrane	GO:0031968	C	5	1	0	1		protein kinase binding	GO:0019901	F	6	7	0	1		RNA methylation	GO:0001510	P	5	6	1	0.637222
nuclear membrane	GO:0031965	C	5	6	0	1		ligase activity, forming carbon-sulfur bonds	GO:0016877	F	4	18	0	1		peptidyl-proline modification	GO:0018208	P	8	6	1	0.637222
GINS complex	GO:0000811	C	5	1	0	1		protein domain specific binding	GO:0019904	F	4	7	0	1		double-strand break repair	GO:0006302	P	7	6	1	0.637222
dehydrodolichyl diphosphate synthase complex	GO:1904423	C	5	1	0	1		acid-thiol ligase activity	GO:0016878	F	5	12	0	1		positive regulation of biological process	GO:0048518	P	2	28	4	0.653033
supramolecular fiber	GO:0099512	C	5	18	0	1		ligase activity, forming carbon-nitrogen bonds	GO:0016879	F	4	8	0	1		protein modification by small protein conjugation or removal	GO:0070647	P	7	28	4	0.653033
polymeric cytoskeletal fiber	GO:0099513	C	6	2	0	1		protein phosphatase binding	GO:0019903	F	6	1	0	1		cellular nitrogen compound catabolic process	GO:0044270	P	5	21	3	0.655543
preribosome	GO:0030684	C	4	4	0	1		acid-amino acid ligase activity	GO:0016881	F	5	2	0	1		regulation of intracellular signal transduction	GO:1902531	P	5	14	2	0.66431
preribosome, small subunit precursor	GO:0030688	C	5	1	0	1		cyclo-ligase activity	GO:0016882	F	5	1	0	1		RNA biosynthetic process	GO:0032774	P	6	138	20	0.671548
origin recognition complex	GO:0000808	C	3	5	0	1		carbon-nitrogen ligase activity, with glutamine as amido-N-donor	GO:0016884	F	5	1	0	1		negative regulation of macromolecule metabolic process	GO:0010605	P	4	29	4	0.681137
SWI/SNF superfamily-type complex	GO:0070603	C	5	5	0	1		ligase activity, forming carbon-carbon bonds	GO:0016885	F	4	4	0	1		purine-containing compound metabolic process	GO:0072521	P	5	29	4	0.681137
Atg1/ULK1 kinase complex	GO:1990316	C	4	1	0	1		ligase activity, forming phosphoric ester bonds	GO:0016886	F	4	3	0	1		purine ribonucleotide biosynthetic process	GO:0009152	P	8	22	3	0.687456
DNA polymerase complex	GO:0042575	C	3	5	0	1		intramolecular transferase activity	GO:0016866	F	4	4	0	1		small molecule metabolic process	GO:0044281	P	3	153	22	0.691259
kinetochore	GO:0000776	C	4	3	0	1		intramolecular transferase activity, phosphotransferases	GO:0016868	F	5	2	0	1		RNA localization	GO:0006403	P	4	7	1	0.693678
chromosome, centromeric region	GO:0000775	C	4	3	0	1		nuclear receptor activity	GO:0004879	F	5	13	0	1		nucleobase-containing small molecule biosynthetic process	GO:0034404	P	5	7	1	0.693678
microbody	GO:0042579	C	4	8	0	1		kinase binding	GO:0019900	F	5	7	0	1		cytokinesis	GO:0000910	P	4	7	1	0.693678
nucleosome	GO:0000786	C	4	1	0	1		ligase activity	GO:0016874	F	3	41	0	1		nucleoside transmembrane transport	GO:1901642	P	6	7	1	0.693678
chromatin	GO:0000785	C	3	7	0	1		ligase activity, forming carbon-oxygen bonds	GO:0016875	F	4	8	0	1		secretion	GO:0046903	P	5	7	1	0.693678
condensed chromosome	GO:0000793	C	6	6	0	1		racemase and epimerase activity	GO:0016854	F	4	4	0	1		nucleoside transport	GO:0015858	P	7	7	1	0.693678
nuclear chromatin	GO:0000790	C	4	6	0	1		racemase and epimerase activity, acting on carbohydrates and derivatives	GO:0016857	F	5	4	0	1		cation transport	GO:0006812	P	6	113	16	0.699001
Ino80 complex	GO:0031011	C	4	2	0	1		intramolecular oxidoreductase activity	GO:0016860	F	4	1	0	1		metal ion transport	GO:0030001	P	7	72	10	0.701161
nuclear pore outer ring	GO:0031080	C	3	1	0	1		intramolecular oxidoreductase activity, transposing S-S bonds	GO:0016864	F	5	1	0	1		positive regulation of cellular process	GO:0048522	P	3	15	2	0.701996
condensin complex	GO:0000796	C	4	4	0	1		phosphatidylinositol-3,5-bisphosphate phosphatase activity	GO:0106018	F	9	1	0	1		nucleobase-containing compound transport	GO:0015931	P	6	15	2	0.701996
nuclear DNA-directed RNA polymerase complex	GO:0055029	C	5	8	0	1		SUMO activating enzyme activity	GO:0019948	F	6	1	0	1		heterocycle catabolic process	GO:0046700	P	5	23	3	0.717102
ribosomal subunit	GO:0044391	C	4	13	0	1		inorganic phosphate transmembrane transporter activity	GO:0005315	F	5	2	0	1		organonitrogen compound catabolic process	GO:1901565	P	5	74	10	0.734225
								lipid transporter activity	GO:0005319	F	3	8	0	1		sexual reproduction	GO:0019953	P	3	8	1	0.741361
								adenylate kinase activity	GO:0004017	F	7	1	0	1		second-messenger-mediated signaling	GO:0019932	P	5	8	1	0.741361
								adenylosuccinate synthase activity	GO:0004019	F	5	1	0	1		calcium-mediated signaling	GO:0019722	P	6	8	1	0.741361
								structural constituent of cuticle	GO:0042302	F	3	3	0	1		multi-organism reproductive process	GO:0044703	P	3	8	1	0.741361
								ubiquitin protein ligase binding	GO:0031625	F	6	13	0	1		reproductive process	GO:0022414	P	2	8	1	0.741361
								adenosine kinase activity	GO:0004001	F	6	1	0	1		multicellular organism reproduction	GO:0032504	P	3	8	1	0.741361
								adenosylmethionine decarboxylase activity	GO:0004014	F	6	2	0	1		regulation of response to stress	GO:0080134	P	4	8	1	0.741361
								ATP transmembrane transporter activity	GO:0005347	F	6	1	0	1		reproduction	GO:0000003	P	2	8	1	0.741361
								purine ribonucleotide transmembrane transporter activity	GO:0005346	F	5	2	0	1		multicellular organismal reproductive process	GO:0048609	P	3	8	1	0.741361
								nucleotide-sugar transmembrane transporter activity	GO:0005338	F	5	2	0	1		purine nucleotide biosynthetic process	GO:0006164	P	7	24	3	0.744521
								G-protein beta-subunit binding	GO:0031681	F	4	1	0	1		purine ribonucleotide metabolic process	GO:0009150	P	7	24	3	0.744521
								asparaginase activity	GO:0004067	F	6	1	0	1		negative regulation of metabolic process	GO:0009892	P	3	32	4	0.755668
								asparagine synthase (glutamine-hydrolyzing) activity	GO:0004066	F	6	1	0	1		organonitrogen compound metabolic process	GO:1901564	P	4	686	101	0.758546
								fucosyltransferase activity	GO:0008417	F	6	1	0	1		regulation of nitrogen compound metabolic process	GO:0051171	P	4	146	20	0.76741
								selenium binding	GO:0008430	F	3	1	0	1		regulation of primary metabolic process	GO:0080090	P	4	146	20	0.76741
								DNA polymerase processivity factor activity	GO:0030337	F	4	1	0	1		ribonucleotide biosynthetic process	GO:0009260	P	7	25	3	0.769779
								aminoacyl-tRNA hydrolase activity	GO:0004045	F	5	1	0	1		ribose phosphate biosynthetic process	GO:0046390	P	6	25	3	0.769779
								amidophosphoribosyltransferase activity	GO:0004044	F	6	1	0	1		isoprenoid metabolic process	GO:0006720	P	5	9	1	0.781631
								copper ion transmembrane transporter activity	GO:0005375	F	8	1	0	1		cell division	GO:0051301	P	3	9	1	0.781631
								arginyltransferase activity	GO:0004057	F	5	1	0	1		nervous system process	GO:0050877	P	4	9	1	0.781631
								calcium transmembrane transporter activity, phosphorylative mechanism	GO:0005388	F	7	9	0	1		organophosphate catabolic process	GO:0046434	P	5	9	1	0.781631
								5'-3' exonuclease activity	GO:0008409	F	7	1	0	1		response to abiotic stimulus	GO:0009628	P	3	9	1	0.781631
								3'-5' exonuclease activity	GO:0008408	F	7	1	0	1		import into cell	GO:0098657	P	5	9	1	0.781631
								membrane insertase activity	GO:0032977	F	3	1	0	1		isoprenoid biosynthetic process	GO:0008299	P	5	9	1	0.781631
								RNA polymerase II CTD heptapeptide repeat kinase activity	GO:0008353	F	6	2	0	1		organic hydroxy compound biosynthetic process	GO:1901617	P	5	9	1	0.781631
								protein prenyltransferase activity	GO:0008318	F	4	1	0	1		sensory perception	GO:0007600	P	5	9	1	0.781631
								mechanosensitive ion channel activity	GO:0008381	F	6	18	0	1		endocytosis	GO:0006897	P	6	9	1	0.781631
								ion channel regulator activity	GO:0099106	F	4	3	0	1		purine nucleotide metabolic process	GO:0006163	P	6	26	3	0.792961
								cofactor transmembrane transporter activity	GO:0051184	F	4	1	0	1		purine-containing compound biosynthetic process	GO:0072522	P	6	26	3	0.792961
								protein kinase activator activity	GO:0030295	F	6	1	0	1		nucleobase-containing compound catabolic process	GO:0034655	P	5	18	2	0.794375
								coenzyme transmembrane transporter activity	GO:0051185	F	5	1	0	1		protein metabolic process	GO:0019538	P	4	542	78	0.803549
								acetylglucosaminyltransferase activity	GO:0008375	F	6	3	0	1		ribose phosphate metabolic process	GO:0019693	P	5	27	3	0.814167
								O-acyltransferase activity	GO:0008374	F	6	12	0	1		ribonucleotide metabolic process	GO:0009259	P	6	27	3	0.814167
								thioredoxin peroxidase activity	GO:0008379	F	4	1	0	1		carbohydrate derivative transport	GO:1901264	P	6	10	1	0.81564
								galactosyltransferase activity	GO:0008378	F	6	1	0	1		macromolecule methylation	GO:0043414	P	4	10	1	0.81564
								acetylgalactosaminyltransferase activity	GO:0008376	F	6	1	0	1		lipid biosynthetic process	GO:0008610	P	5	35	4	0.816004
								LIM domain binding	GO:0030274	F	5	5	0	1		regulation of gene expression	GO:0010468	P	5	151	20	0.816949
								clathrin binding	GO:0030276	F	4	2	0	1		microtubule-based movement	GO:0007018	P	4	19	2	0.819016
								clathrin light chain binding	GO:0032051	F	5	1	0	1		homeostatic process	GO:0042592	P	4	20	2	0.840979
								hydrolase activity, acting on ether bonds	GO:0016801	F	4	4	0	1		nucleobase-containing compound biosynthetic process	GO:0034654	P	5	182	24	0.841834
								ether hydrolase activity	GO:0016803	F	5	4	0	1		organic cyclic compound biosynthetic process	GO:1901362	P	5	203	27	0.842256
								dipeptidase activity	GO:0016805	F	7	5	0	1		positive regulation of voltage-gated potassium channel activity	GO:1903818	P	7	11	1	0.844359
								aminoacyl-tRNA ligase activity	GO:0004812	F	5	8	0	1		sleep	GO:0030431	P	3	11	1	0.844359
								alanine-tRNA ligase activity	GO:0004813	F	6	1	0	1		regulation of ion transmembrane transport	GO:0034765	P	6	11	1	0.844359
								cysteine-tRNA ligase activity	GO:0004817	F	6	1	0	1		positive regulation of transmembrane transport	GO:0034764	P	4	11	1	0.844359
								tryptophan-tRNA ligase activity	GO:0004830	F	6	2	0	1		regulation of transmembrane transport	GO:0034762	P	5	11	1	0.844359
								leucine-tRNA ligase activity	GO:0004823	F	6	1	0	1		positive regulation of ion transmembrane transport	GO:0034767	P	5	11	1	0.844359
								isoleucine-tRNA ligase activity	GO:0004822	F	6	1	0	1		regulation of potassium ion transmembrane transporter activity	GO:1901016	P	7	11	1	0.844359
								phenylalanine-tRNA ligase activity	GO:0004826	F	6	1	0	1		positive regulation of potassium ion transmembrane transporter activity	GO:1901018	P	6	11	1	0.844359
								threonine-tRNA ligase activity	GO:0004829	F	6	1	0	1		positive regulation of cation transmembrane transport	GO:1904064	P	6	11	1	0.844359
								transposase activity	GO:0004803	F	4	5	0	1		regulation of cation transmembrane transport	GO:1904062	P	7	11	1	0.844359
								amine-lyase activity	GO:0016843	F	5	1	0	1		positive regulation of transport	GO:0051050	P	3	11	1	0.844359
								strictosidine synthase activity	GO:0016844	F	6	1	0	1		positive regulation of transporter activity	GO:0032411	P	4	11	1	0.844359
								lysophospholipid acyltransferase activity	GO:0071617	F	6	2	0	1		positive regulation of ion transmembrane transporter activity	GO:0032414	P	5	11	1	0.844359
								uroporphyrinogen decarboxylase activity	GO:0004853	F	6	1	0	1		regulation of ion transmembrane transporter activity	GO:0032412	P	6	11	1	0.844359
								carbon-oxygen lyase activity	GO:0016835	F	4	3	0	1		regulation of potassium ion transport	GO:0043266	P	7	11	1	0.844359
								hydro-lyase activity	GO:0016836	F	5	3	0	1		positive regulation of potassium ion transport	GO:0043268	P	5	11	1	0.844359
								carbon-nitrogen lyase activity	GO:0016840	F	4	2	0	1		regulation of ion transport	GO:0043269	P	5	11	1	0.844359
								amidine-lyase activity	GO:0016842	F	5	1	0	1		positive regulation of ion transport	GO:0043270	P	4	11	1	0.844359
								hydrolase activity, acting on acid carbon-carbon bonds	GO:0016822	F	4	1	0	1		positive regulation of cation channel activity	GO:2001259	P	6	11	1	0.844359
								hydrolase activity, acting on acid carbon-carbon bonds, in ketonic substances	GO:0016823	F	5	1	0	1		regulation of cation channel activity	GO:2001257	P	7	11	1	0.844359
								L-tyrosine:2-oxoglutarate aminotransferase activity	GO:0004838	F	7	1	0	1		regulation of metal ion transport	GO:0010959	P	6	11	1	0.844359
								ubiquitin-protein transferase activity	GO:0004842	F	5	15	0	1		synaptic transmission, cholinergic	GO:0007271	P	8	11	1	0.844359
								uracil DNA N-glycosylase activity	GO:0004844	F	6	1	0	1		regulation of synaptic transmission, cholinergic	GO:0032222	P	6	11	1	0.844359
								cyclin-dependent protein serine/threonine kinase activator activity	GO:0061575	F	7	1	0	1		regulation of transmembrane transporter activity	GO:0022898	P	5	11	1	0.844359
								Lys63-specific deubiquitinase activity	GO:0061578	F	5	1	0	1		methylation	GO:0032259	P	3	11	1	0.844359
								single-stranded DNA binding	GO:0003697	F	6	4	0	1		regulation of potassium ion transmembrane transport	GO:1901379	P	8	11	1	0.844359
								DNA replication origin binding	GO:0003688	F	8	1	0	1		positive regulation of potassium ion transmembrane transport	GO:1901381	P	6	11	1	0.844359
								phosphatidylinositol-3,5-bisphosphate 3-phosphatase activity	GO:0052629	F	10	1	0	1		regulation of transporter activity	GO:0032409	P	4	11	1	0.844359
								RNA polymerase II regulatory region DNA binding	GO:0001012	F	7	6	0	1		carbohydrate derivative biosynthetic process	GO:1901137	P	5	45	5	0.850352
								deaminated base DNA N-glycosylase activity	GO:0097506	F	5	1	0	1		cellular protein modification process	GO:0006464	P	6	232	31	0.850471
								fatty acid ligase activity	GO:0015645	F	6	11	0	1		protein modification process	GO:0036211	P	5	232	31	0.850471
								ion transmembrane transporter activity, phosphorylative mechanism	GO:0015662	F	7	9	0	1		regulation of cellular metabolic process	GO:0031323	P	4	156	20	0.858457
								UDP-glucosyltransferase activity	GO:0035251	F	6	1	0	1		carbohydrate derivative metabolic process	GO:1901135	P	4	69	8	0.861992
								chromatin binding	GO:0003682	F	3	7	0	1		heterocycle biosynthetic process	GO:0018130	P	5	199	26	0.862884
								damaged DNA binding	GO:0003684	F	6	3	0	1		protein phosphorylation	GO:0006468	P	7	121	15	0.865142
								nucleic acid binding	GO:0003676	F	4	446	12	1		regulation of trans-synaptic signaling	GO:0099177	P	4	12	1	0.868611
								DNA helicase activity	GO:0003678	F	4	8	0	1		modulation of chemical synaptic transmission	GO:0050804	P	5	12	1	0.868611
								chitin synthase activity	GO:0004100	F	7	3	0	1		anterograde trans-synaptic signaling	GO:0098916	P	6	12	1	0.868611
								creatine kinase activity	GO:0004111	F	6	1	0	1		cell-cell signaling	GO:0007267	P	3	12	1	0.868611
								inositol pentakisphosphate 2-kinase activity	GO:0035299	F	6	4	0	1		chemical synaptic transmission	GO:0007268	P	7	12	1	0.868611
								regulatory region nucleic acid binding	GO:0001067	F	5	6	0	1		synaptic signaling	GO:0099536	P	4	12	1	0.868611
								ATP:ADP antiporter activity	GO:0005471	F	7	1	0	1		trans-synaptic signaling	GO:0099537	P	5	12	1	0.868611
								diacylglycerol O-acyltransferase activity	GO:0004144	F	8	2	0	1		movement of cell or subcellular component	GO:0006928	P	3	22	2	0.877802
								diacylglycerol kinase activity	GO:0004143	F	6	1	0	1		vesicle-mediated transport	GO:0016192	P	5	40	4	0.889048
								SNAP receptor activity	GO:0005484	F	4	1	0	1		translational elongation	GO:0006414	P	6	13	1	0.889089
								organic anion transmembrane transporter activity	GO:0008514	F	6	2	0	1		regulation of localization	GO:0032879	P	3	13	1	0.889089
								cystathionine beta-synthase activity	GO:0004122	F	6	1	0	1		regulation of transport	GO:0051049	P	4	13	1	0.889089
								basal RNA polymerase II transcription machinery binding	GO:0001099	F	5	3	0	1		response to oxidative stress	GO:0006979	P	4	13	1	0.889089
								basal transcription machinery binding	GO:0001098	F	4	3	0	1		macromolecule modification	GO:0043412	P	5	249	32	0.905507
								glycogen debranching enzyme activity	GO:0004133	F	3	1	0	1		system process	GO:0003008	P	3	14	1	0.906379
								amylo-alpha-1,6-glucosidase activity	GO:0004135	F	4	1	0	1		aromatic compound biosynthetic process	GO:0019438	P	5	200	25	0.909075
								4-alpha-glucanotransferase activity	GO:0004134	F	4	1	0	1		phosphorylation	GO:0016310	P	6	128	15	0.913421
								voltage-gated cation channel activity	GO:0022843	F	6	9	0	1		organic substance catabolic process	GO:1901575	P	4	98	11	0.913889
								carbohydrate kinase activity	GO:0019200	F	6	7	0	1		organic hydroxy compound metabolic process	GO:1901615	P	4	15	1	0.920978
								carbohydrate phosphatase activity	GO:0019203	F	7	1	0	1		monovalent inorganic cation transport	GO:0015672	P	7	76	8	0.92203
								nucleobase-containing compound kinase activity	GO:0019205	F	6	7	0	1		cellular protein localization	GO:0034613	P	5	52	5	0.924079
								nucleoside kinase activity	GO:0019206	F	7	1	0	1		nucleobase-containing small molecule metabolic process	GO:0055086	P	4	52	5	0.924079
								voltage-gated channel activity	GO:0022832	F	7	17	0	1		nucleotide metabolic process	GO:0009117	P	6	44	4	0.927834
								calcium-dependent cysteine-type endopeptidase activity	GO:0004198	F	8	4	0	1		negative regulation of biological process	GO:0048519	P	2	53	5	0.931437
								ATPase-coupled xenobiotic transmembrane transporter activity	GO:0008559	F	7	9	0	1		nucleoside phosphate metabolic process	GO:0006753	P	5	45	4	0.935394
								amylase activity	GO:0016160	F	6	7	0	1		regulation of macromolecule metabolic process	GO:0060255	P	4	170	20	0.936966
								diphthine synthase activity	GO:0004164	F	7	1	0	1		cellular macromolecule localization	GO:0070727	P	4	54	5	0.938152
								acetyl-CoA transmembrane transporter activity	GO:0008521	F	5	1	0	1		nucleoside phosphate biosynthetic process	GO:1901293	P	6	37	3	0.942138
								formyltetrahydrofolate dehydrogenase activity	GO:0016155	F	6	2	0	1		anion transport	GO:0006820	P	6	37	3	0.942138
								dUTP diphosphatase activity	GO:0004170	F	8	1	0	1		nucleotide biosynthetic process	GO:0009165	P	7	37	3	0.942138
								ATP-dependent peptidase activity	GO:0004176	F	6	2	0	1		protein folding	GO:0006457	P	3	17	1	0.943709
								oxidized purine nucleobase lesion DNA N-glycosylase activity	GO:0008534	F	6	1	0	1		RNA modification	GO:0009451	P	6	17	1	0.943709
								G protein-coupled peptide receptor activity	GO:0008528	F	5	4	0	1		DNA recombination	GO:0006310	P	6	19	1	0.959909
								taste receptor activity	GO:0008527	F	5	1	0	1		cellular catabolic process	GO:0044248	P	4	92	9	0.961106
								carboxylic ester hydrolase activity	GO:0052689	F	5	14	0	1		regulation of metabolic process	GO:0019222	P	3	178	20	0.962423
								palmitoyl-(protein) hydrolase activity	GO:0008474	F	4	2	0	1		catabolic process	GO:0009056	P	3	109	11	0.963962
								pyridoxal kinase activity	GO:0008478	F	6	3	0	1		primary metabolic process	GO:0044238	P	3	1187	166	0.965769
								protein-tyrosine sulfotransferase activity	GO:0008476	F	4	1	0	1		positive regulation of molecular function	GO:0044093	P	4	22	1	0.975911
								histone binding	GO:0042393	F	4	1	0	1		cofactor biosynthetic process	GO:0051188	P	5	22	1	0.975911
								translation repressor activity	GO:0030371	F	3	1	0	1		protein localization	GO:0008104	P	4	64	5	0.97914
								CDP-diacylglycerol-glycerol-3-phosphate 3-phosphatidyltransferase activity	GO:0008444	F	7	1	0	1		DNA repair	GO:0006281	P	6	35	2	0.980215
								carbonate dehydratase activity	GO:0004089	F	6	2	0	1		phosphate-containing compound metabolic process	GO:0006796	P	5	226	25	0.981084
								phosphofructokinase activity	GO:0008443	F	6	1	0	1		phosphorus metabolic process	GO:0006793	P	4	227	25	0.982314
								RNA ligase activity	GO:0008452	F	4	1	0	1		sulfur compound metabolic process	GO:0006790	P	4	47	3	0.983933
								catalase activity	GO:0004096	F	4	1	0	1		regulation of catalytic activity	GO:0050790	P	4	25	1	0.985533
								G-protein beta/gamma-subunit complex binding	GO:0031683	F	4	9	0	1		modification-dependent protein catabolic process	GO:0019941	P	7	38	2	0.987247
								sulfuric ester hydrolase activity	GO:0008484	F	5	3	0	1		modification-dependent macromolecule catabolic process	GO:0043632	P	6	38	2	0.987247
								gamma-glutamyl carboxylase activity	GO:0008488	F	6	2	0	1		microtubule-based process	GO:0007017	P	3	38	2	0.987247
								deoxyhypusine monooxygenase activity	GO:0019135	F	5	1	0	1		regulation of molecular function	GO:0065009	P	3	38	2	0.987247
								beta-1,3-galactosyltransferase activity	GO:0048531	F	7	1	0	1		ubiquitin-dependent protein catabolic process	GO:0006511	P	8	38	2	0.987247
								dopamine binding	GO:0035240	F	4	2	0	1		cellular response to DNA damage stimulus	GO:0006974	P	5	38	2	0.987247
								neuropeptide Y receptor activity	GO:0004983	F	7	3	0	1		glutathione metabolic process	GO:0006749	P	5	26	1	0.987795
								ammonium ion binding	GO:0070405	F	5	2	0	1		cellular lipid metabolic process	GO:0044255	P	4	69	5	0.988281
								organophosphate ester transmembrane transporter activity	GO:0015605	F	4	2	0	1		proteolysis involved in cellular protein catabolic process	GO:0051603	P	6	39	2	0.988997
								ubiquitin-like protein binding	GO:0032182	F	4	5	0	1		potassium ion transport	GO:0006813	P	8	39	2	0.988997
								proline dehydrogenase activity	GO:0004657	F	5	2	0	1		cellular protein catabolic process	GO:0044257	P	6	39	2	0.988997
								prenyltransferase activity	GO:0004659	F	5	2	0	1		potassium ion transmembrane transport	GO:0071805	P	9	27	1	0.989704
								oxidoreductase activity, acting on NAD(P)H	GO:0016651	F	4	4	0	1		proton transmembrane transport	GO:1902600	P	8	27	1	0.989704
								oxidoreductase activity, acting on NAD(P)H, heme protein as acceptor	GO:0016653	F	5	2	0	1		organophosphate biosynthetic process	GO:0090407	P	5	52	3	0.991788
								oxidoreductase activity, acting on NAD(P)H, quinone or similar compound as acceptor	GO:0016655	F	5	1	0	1		protein catabolic process	GO:0030163	P	5	41	2	0.991823
								oxidoreductase activity, acting on the CH-CH group of donors, oxygen as acceptor	GO:0016634	F	5	3	0	1		mitotic cell cycle process	GO:1903047	P	4	30	1	0.993821
								oxidoreductase activity, acting on the CH-NH2 group of donors, oxygen as acceptor	GO:0016641	F	5	1	0	1		macromolecule catabolic process	GO:0009057	P	5	65	4	0.994221
								oxidoreductase activity, acting on the aldehyde or oxo group of donors, disulfide as acceptor	GO:0016624	F	5	3	0	1		mitotic cell cycle	GO:0000278	P	4	31	1	0.994788
								oxidoreductase activity, acting on the CH-CH group of donors, NAD or NADP as acceptor	GO:0016628	F	5	3	0	1		cellular localization	GO:0051641	P	3	76	5	0.994932
								phosphoribosylformylglycinamidine cyclo-ligase activity	GO:0004641	F	6	1	0	1		cellular response to stress	GO:0033554	P	4	46	2	0.99614
								phosphoribosylaminoimidazolecarboxamide formyltransferase activity	GO:0004643	F	6	1	0	1		regulation of cell cycle	GO:0051726	P	4	33	1	0.996293
								magnesium ion binding	GO:0000287	F	6	17	0	1		organic substance metabolic process	GO:0071704	P	3	1290	172	0.996847
								phosphoribosylamine-glycine ligase activity	GO:0004637	F	5	1	0	1		cellular modified amino acid metabolic process	GO:0006575	P	4	34	1	0.996874
								anion:anion antiporter activity	GO:0015301	F	7	1	0	1		macromolecule localization	GO:0033036	P	3	90	6	0.996975
								calmodulin-dependent protein phosphatase activity	GO:0033192	F	7	7	0	1		DNA metabolic process	GO:0006259	P	5	70	4	0.996983
								malate dehydrogenase activity	GO:0016615	F	5	6	0	1		peptidyl-amino acid modification	GO:0018193	P	7	35	1	0.997364
								polynucleotide adenylyltransferase activity	GO:0004652	F	7	1	0	1		cellular macromolecule catabolic process	GO:0044265	P	5	50	2	0.997899
								polyribonucleotide nucleotidyltransferase activity	GO:0004654	F	6	1	0	1		nitrogen compound metabolic process	GO:0006807	P	3	1001	127	0.998543
								phosphoribosylglycinamide formyltransferase activity	GO:0004644	F	6	1	0	1		cofactor metabolic process	GO:0051186	P	4	54	2	0.998863
								adenine nucleotide transmembrane transporter activity	GO:0000295	F	7	2	0	1		organophosphate metabolic process	GO:0019637	P	4	78	4	0.998964
								isopeptidase activity	GO:0070122	F	5	3	0	1		metabolic process	GO:0008152	P	2	1336	175	0.999027
								mismatched DNA binding	GO:0030983	F	7	1	0	1		nitrogen compound transport	GO:0071705	P	5	68	3	0.999131
								oxidoreductase activity, acting on diphenols and related substances as donors	GO:0016679	F	4	1	0	1		cell cycle process	GO:0022402	P	3	44	1	0.999433
								thiamine binding	GO:0030975	F	4	1	0	1		cell cycle	GO:0007049	P	3	60	2	0.999552
								oxidoreductase activity, acting on diphenols and related substances as donors, cytochrome as acceptor	GO:0016681	F	5	1	0	1		mRNA processing	GO:0006397	P	7	48	1	0.999714
								oxidoreductase activity, acting on NAD(P)H, nitrogenous group as acceptor	GO:0016657	F	5	1	0	1		RNA metabolic process	GO:0016070	P	6	247	21	0.999739
								Hsp90 protein binding	GO:0051879	F	5	1	0	1		macromolecule metabolic process	GO:0043170	P	4	888	105	0.999844
								cargo receptor activity	GO:0038024	F	2	4	0	1		cation transmembrane transport	GO:0098655	P	7	70	2	0.999907
								actin filament binding	GO:0051015	F	4	17	0	1		inorganic cation transmembrane transport	GO:0098662	P	8	70	2	0.999907
								microtubule plus-end binding	GO:0051010	F	7	5	0	1		cellular protein metabolic process	GO:0044267	P	5	367	34	0.999917
								protein kinase A binding	GO:0051018	F	4	5	0	1		mRNA metabolic process	GO:0016071	P	7	57	1	0.999939
								potassium:chloride symporter activity	GO:0015379	F	8	5	0	1		cellular component assembly	GO:0022607	P	4	59	1	0.999957
								ligand-activated transcription factor activity	GO:0098531	F	4	13	0	1		inorganic ion transmembrane transport	GO:0098660	P	7	76	2	0.999964
								L-ascorbic acid binding	GO:0031418	F	5	1	0	1		cellular nitrogen compound biosynthetic process	GO:0044271	P	5	305	25	0.999974
								NEDD8 activating enzyme activity	GO:0019781	F	6	2	0	1		organic cyclic compound metabolic process	GO:1901360	P	4	399	36	0.999979
								ubiquitin-like protein transferase activity	GO:0019787	F	4	18	0	1		nucleic acid metabolic process	GO:0090304	P	5	310	25	0.999984
								SUMO transferase activity	GO:0019789	F	5	1	0	1		organic substance transport	GO:0071702	P	5	95	3	0.999984
								phospholipid scramblase activity	GO:0017128	F	5	1	0	1		cellular macromolecule biosynthetic process	GO:0034645	P	5	300	23	0.999992
								carboxylic acid binding	GO:0031406	F	5	3	0	1		macromolecule biosynthetic process	GO:0009059	P	5	300	23	0.999992
								pigment binding	GO:0031409	F	3	3	0	1		cellular aromatic compound metabolic process	GO:0006725	P	4	394	34	0.999993
								S-methyl-5-thioadenosine phosphorylase activity	GO:0017061	F	7	1	0	1		heterocycle metabolic process	GO:0046483	P	4	390	33	0.999995
								single-strand selective uracil DNA N-glycosylase activity	GO:0017065	F	7	1	0	1		nucleobase-containing compound metabolic process	GO:0006139	P	4	367	30	0.999996
								snRNA binding	GO:0017069	F	6	3	0	1		organic substance biosynthetic process	GO:1901576	P	4	426	37	0.999996
								structural constituent of nuclear pore	GO:0017056	F	3	8	0	1		biosynthetic process	GO:0009058	P	3	444	39	0.999997
								sulfotransferase activity	GO:0008146	F	5	7	0	1		cellular macromolecule metabolic process	GO:0044260	P	4	611	59	0.999998
								ubiquinol-cytochrome-c reductase activity	GO:0008121	F	5	1	0	1		cellular biosynthetic process	GO:0044249	P	4	414	34	0.999999
								GTPase activator activity	GO:0005096	F	5	15	0	1		cellular component biogenesis	GO:0044085	P	3	82	1	0.999999
								NADH dehydrogenase (ubiquinone) activity	GO:0008137	F	7	1	0	1		organonitrogen compound biosynthetic process	GO:1901566	P	5	188	9	0.999999
								transcription factor binding	GO:0008134	F	4	7	0	1		RNA processing	GO:0006396	P	6	92	1	1
								protein tyrosine/serine/threonine phosphatase activity	GO:0008138	F	5	5	0	1		cellular amide metabolic process	GO:0043603	P	5	146	4	1
								translation initiation factor binding	GO:0031369	F	4	1	0	1		translation	GO:0006412	P	6	102	1	1
								neuropeptide receptor activity	GO:0008188	F	6	3	0	1		peptide biosynthetic process	GO:0043043	P	6	104	1	1
								RNA adenylyltransferase activity	GO:1990817	F	8	1	0	1		gene expression	GO:0010467	P	5	351	22	1
								ubiquitin-ubiquitin ligase activity	GO:0034450	F	7	1	0	1		peptide metabolic process	GO:0006518	P	5	129	2	1
								S-methyltransferase activity	GO:0008172	F	6	6	0	1		amide biosynthetic process	GO:0043604	P	6	112	1	1
								N-methyltransferase activity	GO:0008170	F	6	5	0	1		cellular process	GO:0009987	P	2	1294	140	1
								sequence-specific double-stranded DNA binding	GO:1990837	F	7	7	0	1		cellular nitrogen compound metabolic process	GO:0034641	P	4	513	35	1
								phospholipase A2 activity	GO:0004623	F	6	3	0	1		cellular metabolic process	GO:0044237	P	3	952	88	1
								lysophospholipase activity	GO:0004622	F	6	4	0	1		cellular component organization	GO:0016043	P	3	157	1	1
								phospholipase C activity	GO:0004629	F	7	1	0	1		cellular component organization or biogenesis	GO:0071840	P	2	180	1	1
								alpha-glucosidase activity	GO:0090599	F	7	1	0	1		lipid storage	GO:0019915	P	4	1	0	1
								5,10-methylenetetrahydrofolate-dependent methyltransferase activity	GO:0042083	F	6	1	0	1		macromolecule depalmitoylation	GO:0098734	P	7	1	0	1
								phosphoacetylglucosamine mutase activity	GO:0004610	F	6	1	0	1		macromolecule deacylation	GO:0098732	P	6	1	0	1
								glutathione hydrolase activity	GO:0036374	F	8	7	0	1		protein export from nucleus	GO:0006611	P	6	4	0	1
								phosphotransferase activity, nitrogenous group as acceptor	GO:0016775	F	5	1	0	1		protein targeting	GO:0006605	P	6	9	0	1
								phosphotransferase activity, phosphate group as acceptor	GO:0016776	F	5	2	0	1		phosphocreatine metabolic process	GO:0006603	P	6	1	0	1
								transferase activity, transferring amino-acyl groups	GO:0016755	F	4	5	0	1		protein import into nucleus	GO:0006606	P	6	9	0	1
								thiamine diphosphokinase activity	GO:0004788	F	6	1	0	1		regulation of DNA-templated transcription, initiation	GO:2000142	P	7	1	0	1
								transferase activity, transferring pentosyl groups	GO:0016763	F	5	11	0	1		regulation of posttranscriptional gene silencing	GO:0060147	P	5	3	0	1
								succinyltransferase activity	GO:0016748	F	6	3	0	1		positive regulation of DNA-templated transcription, initiation	GO:2000144	P	7	1	0	1
								N-succinyltransferase activity	GO:0016749	F	7	3	0	1		triglyceride metabolic process	GO:0006641	P	7	1	0	1
								sepiapterin reductase activity	GO:0004757	F	6	1	0	1		phospholipid metabolic process	GO:0006644	P	5	24	0	1
								stearoyl-CoA 9-desaturase activity	GO:0004768	F	7	1	0	1		acyl-CoA metabolic process	GO:0006637	P	5	5	0	1
								sphingomyelin phosphodiesterase activity	GO:0004767	F	7	1	0	1		neutral lipid metabolic process	GO:0006638	P	5	1	0	1
								hydroxymethyl-, formyl- and related transferase activity	GO:0016742	F	5	6	0	1		protein localization to extracellular region	GO:0071692	P	5	1	0	1
								aminoacyl-tRNA editing activity	GO:0002161	F	5	2	0	1		fatty acid beta-oxidation	GO:0006635	P	6	2	0	1
								rRNA binding	GO:0019843	F	6	6	0	1		unsaturated fatty acid biosynthetic process	GO:0006636	P	7	1	0	1
								extracellular matrix structural constituent	GO:0005201	F	3	6	0	1		regulation of cellular component biogenesis	GO:0044087	P	3	16	0	1
								UFM1 transferase activity	GO:0071568	F	5	1	0	1		positive regulation of cellular component biogenesis	GO:0044089	P	3	4	0	1
								thymidylate synthase activity	GO:0004799	F	7	1	0	1		acylglycerol metabolic process	GO:0006639	P	6	1	0	1
								thymidylate kinase activity	GO:0004798	F	7	1	0	1		posttranscriptional gene silencing by RNA	GO:0035194	P	5	8	0	1
								thiolester hydrolase activity	GO:0016790	F	5	5	0	1		gene silencing by miRNA	GO:0035195	P	6	3	0	1
								exonuclease activity, active with either ribo- or deoxyribonucleic acids and producing 5'-phosphomonoesters	GO:0016796	F	7	2	0	1		glycerophospholipid metabolic process	GO:0006650	P	6	15	0	1
								diphosphotransferase activity	GO:0016778	F	5	4	0	1		phosphatidylglycerol biosynthetic process	GO:0006655	P	7	2	0	1
								phosphotransferase activity, for other substituted phosphate groups	GO:0016780	F	5	1	0	1		negative regulation of molecular function	GO:0044092	P	4	3	0	1
								transferase activity, transferring sulfur-containing groups	GO:0016782	F	4	8	0	1		negative regulation of intracellular signal transduction	GO:1902532	P	5	2	0	1
								protein phosphatase regulator activity	GO:0019888	F	5	8	0	1		positive regulation of intracellular signal transduction	GO:1902533	P	5	1	0	1
								kinetochore binding	GO:0043515	F	3	1	0	1		protein targeting to vacuole	GO:0006623	P	6	1	0	1
								inward rectifier potassium channel activity	GO:0005242	F	8	1	0	1		protein maturation by [4Fe-4S] cluster transfer	GO:0106035	P	7	1	0	1
								voltage-gated ion channel activity	GO:0005244	F	5	14	0	1		cell maturation	GO:0048469	P	4	2	0	1
								calcium channel regulator activity	GO:0005246	F	5	3	0	1		cell development	GO:0048468	P	4	10	0	1
								voltage-gated chloride channel activity	GO:0005247	F	7	5	0	1		fatty acid biosynthetic process	GO:0006633	P	6	4	0	1
								lipid transfer activity	GO:0120013	F	4	1	0	1		fatty acid metabolic process	GO:0006631	P	5	19	0	1
								protein serine/threonine kinase activator activity	GO:0043539	F	7	1	0	1		protein targeting to mitochondrion	GO:0006626	P	6	3	0	1
								toxin activity	GO:0090729	F	2	4	0	1		protein targeting to peroxisome	GO:0006625	P	6	4	0	1
								voltage-gated anion channel activity	GO:0008308	F	6	5	0	1		replication fork protection	GO:0048478	P	7	2	0	1
								semaphorin receptor binding	GO:0030215	F	5	4	0	1		oogenesis	GO:0048477	P	5	6	0	1
								voltage-gated potassium channel activity	GO:0005249	F	7	9	0	1		ncRNA 3'-end processing	GO:0043628	P	8	1	0	1
								potassium channel activity	GO:0005267	F	7	25	0	1		sphingomyelin metabolic process	GO:0006684	P	5	1	0	1
								sugar transmembrane transporter activity	GO:0051119	F	5	5	0	1		sphingomyelin catabolic process	GO:0006685	P	6	1	0	1
								structural molecule activity	GO:0005198	F	2	91	0	1		catechol-containing compound biosynthetic process	GO:0009713	P	7	2	0	1
								fructose 1,6-bisphosphate 1-phosphatase activity	GO:0042132	F	9	1	0	1		cellular protein complex disassembly	GO:0043624	P	6	10	0	1
								chaperone binding	GO:0051087	F	4	8	0	1		catechol-containing compound metabolic process	GO:0009712	P	6	2	0	1
								manganese ion binding	GO:0030145	F	7	2	0	1		regulation of protein metabolic process	GO:0051246	P	5	24	0	1
								CDP-alcohol phosphatidyltransferase activity	GO:0017169	F	6	1	0	1		neuron projection guidance	GO:0097485	P	4	3	0	1
								glucosyltransferase activity	GO:0046527	F	6	1	0	1		positive regulation of protein metabolic process	GO:0051247	P	5	2	0	1
								lysophosphatidic acid acyltransferase activity	GO:0042171	F	7	2	0	1		positive regulation of multicellular organismal process	GO:0051240	P	3	1	0	1
								semaphorin receptor activity	GO:0017154	F	5	1	0	1		cholesterol transport	GO:0030301	P	7	1	0	1
								palmitoyl hydrolase activity	GO:0098599	F	4	2	0	1		negative regulation of protein metabolic process	GO:0051248	P	5	1	0	1
								5'-nucleotidase activity	GO:0008253	F	8	4	0	1		protein homooligomerization	GO:0051260	P	7	4	0	1
								nucleotidase activity	GO:0008252	F	7	4	0	1		protein depolymerization	GO:0051261	P	7	6	0	1
								nucleosome binding	GO:0031491	F	4	1	0	1		RNA polyadenylation	GO:0043631	P	7	7	0	1
								unfolded protein binding	GO:0051082	F	4	8	0	1		steroid biosynthetic process	GO:0006694	P	6	1	0	1
								U3 snoRNA binding	GO:0034511	F	7	2	0	1		inositol trisphosphate metabolic process	GO:0032957	P	6	3	0	1
								phosphatidylinositol bisphosphate phosphatase activity	GO:0034593	F	8	1	0	1		protein polymerization	GO:0051258	P	7	20	0	1
								G protein-coupled receptor binding	GO:0001664	F	5	5	0	1		regulation of actin cytoskeleton organization	GO:0032956	P	5	16	0	1
								peroxiredoxin activity	GO:0051920	F	3	1	0	1		positive regulation of RNA metabolic process	GO:0051254	P	5	1	0	1
								MAP kinase activity	GO:0004707	F	6	1	0	1		regulation of cytokinetic process	GO:0032954	P	5	3	0	1
								ligand-gated cation channel activity	GO:0099094	F	7	1	0	1		protein complex oligomerization	GO:0051259	P	6	4	0	1
								peptide receptor activity	GO:0001653	F	4	4	0	1		dicarboxylic acid metabolic process	GO:0043648	P	7	2	0	1
								oxidoreductase activity, acting on CH or CH2 groups, disulfide as acceptor	GO:0016728	F	5	2	0	1		inositol phosphate metabolic process	GO:0043647	P	5	5	0	1
								second spliceosomal transesterification activity	GO:0000386	F	4	1	0	1		dicarboxylic acid catabolic process	GO:0043649	P	7	2	0	1
								pyruvate carboxylase activity	GO:0004736	F	5	2	0	1		phosphatidylinositol biosynthetic process	GO:0006661	P	7	4	0	1
								pyruvate dehydrogenase (acetyl-transferring) activity	GO:0004739	F	6	3	0	1		glycolipid metabolic process	GO:0006664	P	6	4	0	1
								pyruvate dehydrogenase activity	GO:0004738	F	5	3	0	1		phosphatidylserine biosynthetic process	GO:0006659	P	6	1	0	1
								ribulose-phosphate 3-epimerase activity	GO:0004750	F	6	1	0	1		phosphatidylserine metabolic process	GO:0006658	P	5	1	0	1
								ribonucleoside-diphosphate reductase activity, thioredoxin disulfide as acceptor	GO:0004748	F	7	2	0	1		ubiquitin-dependent glycoprotein ERAD pathway	GO:0097466	P	6	1	0	1
								ribokinase activity	GO:0004747	F	6	1	0	1		secretion by cell	GO:0032940	P	4	3	0	1
								ribose phosphate diphosphokinase activity	GO:0004749	F	6	3	0	1		positive regulation of phosphorylation	GO:0042327	P	7	2	0	1
								non-membrane spanning protein tyrosine kinase activity	GO:0004715	F	6	1	0	1		regulation of phosphorylation	GO:0042325	P	7	10	0	1
								purine-nucleoside phosphorylase activity	GO:0004731	F	6	3	0	1		beta-glucan catabolic process	GO:0051275	P	7	1	0	1
								protein serine/threonine phosphatase activity	GO:0004722	F	5	7	0	1		chromosome organization	GO:0051276	P	5	49	0	1
								calcium-dependent protein serine/threonine phosphatase activity	GO:0004723	F	6	7	0	1		beta-glucan metabolic process	GO:0051273	P	7	1	0	1
								oxygen-dependent protoporphyrinogen oxidase activity	GO:0004729	F	6	1	0	1		vesicle organization	GO:0016050	P	5	3	0	1
								CoA-ligase activity	GO:0016405	F	5	12	0	1		carbohydrate catabolic process	GO:0016052	P	5	3	0	1
								palmitoyltransferase activity	GO:0016409	F	6	10	0	1		regulation of protein kinase A signaling	GO:0010738	P	6	5	0	1
								hydroxymethylglutaryl-CoA synthase activity	GO:0004421	F	6	1	0	1		protein kinase A signaling	GO:0010737	P	5	5	0	1
								iduronate-2-sulfatase activity	GO:0004423	F	6	1	0	1		protein insertion into mitochondrial membrane	GO:0051204	P	6	1	0	1
								hydroxymethylbilane synthase activity	GO:0004418	F	5	2	0	1		protein insertion into membrane	GO:0051205	P	5	1	0	1
								fatty-acyl-CoA binding	GO:0000062	F	4	1	0	1		cell part morphogenesis	GO:0032990	P	5	3	0	1
								acylglycerol O-acyltransferase activity	GO:0016411	F	7	4	0	1		cellular component morphogenesis	GO:0032989	P	4	3	0	1
								sulfur dioxygenase activity	GO:0050313	F	6	1	0	1		detoxification	GO:0098754	P	2	1	0	1
								pre-mRNA binding	GO:0036002	F	6	1	0	1		protein maturation by iron-sulfur cluster transfer	GO:0097428	P	6	1	0	1
								ATPase regulator activity	GO:0060590	F	5	6	0	1		mitochondrial respiratory chain complex I assembly	GO:0032981	P	7	1	0	1
								monosaccharide binding	GO:0048029	F	4	6	0	1		protein-containing complex disassembly	GO:0032984	P	5	10	0	1
								tRNA binding	GO:0000049	F	6	3	0	1		supramolecular fiber organization	GO:0097435	P	4	25	0	1
								homogentisate 1,2-dioxygenase activity	GO:0004411	F	6	1	0	1		regulation of actin filament-based process	GO:0032970	P	4	16	0	1
								quinone binding	GO:0048038	F	4	2	0	1		regulation of multicellular organismal process	GO:0051239	P	3	1	0	1
								crossover junction endodeoxyribonuclease activity	GO:0008821	F	7	1	0	1		cytoskeleton organization	GO:0007010	P	5	42	0	1
								long-chain fatty acid-CoA ligase activity	GO:0004467	F	6	11	0	1		ribosome biogenesis	GO:0042254	P	5	24	0	1
								tyrosine binding	GO:0072545	F	4	2	0	1		actin filament organization	GO:0007015	P	5	18	0	1
								L-DOPA binding	GO:0072544	F	4	2	0	1		ribosome assembly	GO:0042255	P	6	1	0	1
								malic enzyme activity	GO:0004470	F	6	6	0	1		RNA decapping	GO:0110154	P	7	5	0	1
								malate dehydrogenase (decarboxylating) (NAD+) activity	GO:0004471	F	6	6	0	1		cellular protein-containing complex localization	GO:0034629	P	6	1	0	1
								nucleoside-triphosphatase regulator activity	GO:0060589	F	4	21	0	1		plasma membrane organization	GO:0007009	P	5	1	0	1
								phosphatidylinositol phospholipase C activity	GO:0004435	F	8	1	0	1		cellular protein-containing complex assembly	GO:0034622	P	6	37	0	1
								phosphatidylinositol-3-phosphatase activity	GO:0004438	F	9	1	0	1		tubulin complex assembly	GO:0007021	P	7	1	0	1
								rRNA (adenine) methyltransferase activity	GO:0016433	F	6	1	0	1		microtubule nucleation	GO:0007020	P	5	4	0	1
								isocitrate dehydrogenase (NADP+) activity	GO:0004450	F	7	1	0	1		chromosome condensation	GO:0030261	P	8	6	0	1
								isocitrate dehydrogenase (NAD+) activity	GO:0004449	F	7	4	0	1		peptidyl-aspartic acid hydroxylation	GO:0042264	P	8	6	0	1
								isocitrate dehydrogenase activity	GO:0004448	F	6	5	0	1		post-chaperonin tubulin folding pathway	GO:0007023	P	4	2	0	1
								sugar-phosphatase activity	GO:0050308	F	8	1	0	1		endoplasmic reticulum organization	GO:0007029	P	5	2	0	1
								CoA carboxylase activity	GO:0016421	F	5	2	0	1		maternal determination of anterior/posterior axis, embryo	GO:0008358	P	7	2	0	1
								pyrimidine nucleotide-sugar transmembrane transporter activity	GO:0015165	F	6	2	0	1		methylguanosine-cap decapping	GO:0110156	P	8	5	0	1
								carbohydrate transmembrane transporter activity	GO:0015144	F	4	5	0	1		epithelial structure maintenance	GO:0010669	P	5	5	0	1
								methylmalonate-semialdehyde dehydrogenase (acylating) activity	GO:0004491	F	6	1	0	1		ribosomal large subunit biogenesis	GO:0042273	P	5	5	0	1
								mevalonate kinase activity	GO:0004496	F	6	1	0	1		ribosomal small subunit biogenesis	GO:0042274	P	5	4	0	1
								ubiquinone binding	GO:0048039	F	5	1	0	1		cell-substrate adhesion	GO:0031589	P	4	10	0	1
								neurotransmitter receptor regulator activity	GO:0099602	F	4	1	0	1		lipid modification	GO:0030258	P	5	7	0	1
								2-alkenal reductase [NAD(P)+] activity	GO:0032440	F	6	1	0	1		response to salt stress	GO:0009651	P	5	5	0	1
								steroid dehydrogenase activity, acting on the CH-CH group of donors	GO:0033765	F	5	1	0	1		negative regulation of organelle organization	GO:0010639	P	5	15	0	1
								ubiquitin binding	GO:0043130	F	5	5	0	1		positive regulation of organelle organization	GO:0010638	P	5	4	0	1
								purine-rich negative regulatory element binding	GO:0032422	F	7	2	0	1		cellulose metabolic process	GO:0030243	P	8	1	0	1
								ubiquitin-protein transferase regulator activity	GO:0055106	F	4	1	0	1		cellulose catabolic process	GO:0030245	P	8	1	0	1
								GMP reductase activity	GO:0003920	F	6	1	0	1		spindle checkpoint	GO:0031577	P	4	5	0	1
								GTP cyclohydrolase activity	GO:0003933	F	7	2	0	1		DNA integrity checkpoint	GO:0031570	P	4	3	0	1
								GTP cyclohydrolase I activity	GO:0003934	F	8	2	0	1		ribonucleoprotein complex assembly	GO:0022618	P	5	5	0	1
								IMP cyclohydrolase activity	GO:0003937	F	7	1	0	1		ribonucleoprotein complex biogenesis	GO:0022613	P	4	28	0	1
								DNA ligase activity	GO:0003909	F	4	2	0	1		inner mitochondrial membrane organization	GO:0007007	P	6	1	0	1
								DNA ligase (ATP) activity	GO:0003910	F	5	2	0	1		mitochondrion organization	GO:0007005	P	5	7	0	1
								DNA topoisomerase activity	GO:0003916	F	4	4	0	1		mitochondrial membrane organization	GO:0007006	P	5	1	0	1
								DNA topoisomerase type I (single strand cut, ATP-independent) activity	GO:0003917	F	5	3	0	1		positive regulation of cell communication	GO:0010647	P	4	2	0	1
								DNA topoisomerase type II (double strand cut, ATP-hydrolyzing) activity	GO:0003918	F	5	1	0	1		regulation of kinase activity	GO:0043549	P	6	9	0	1
								fatty acid alpha-hydroxylase activity	GO:0080132	F	4	2	0	1		spindle organization	GO:0007051	P	4	7	0	1
								RNA ligase (ATP) activity	GO:0003972	F	5	1	0	1		RNA splicing	GO:0008380	P	7	25	0	1
								RNA-directed DNA polymerase activity	GO:0003964	F	5	1	0	1		cellular modified amino acid catabolic process	GO:0042219	P	6	10	0	1
								UDP-glucose:glycoprotein glucosyltransferase activity	GO:0003980	F	7	1	0	1		mitotic spindle organization	GO:0007052	P	5	4	0	1
								UTP:glucose-1-phosphate uridylyltransferase activity	GO:0003983	F	8	1	0	1		chromosome segregation	GO:0007059	P	3	19	0	1
								UDP-glucose 4-epimerase activity	GO:0003978	F	6	3	0	1		positive regulation of nitrogen compound metabolic process	GO:0051173	P	4	4	0	1
								UDP-glucose 6-dehydrogenase activity	GO:0003979	F	6	2	0	1		protein acylation	GO:0043543	P	7	4	0	1
								NAD+ ADP-ribosyltransferase activity	GO:0003950	F	6	3	0	1		import into nucleus	GO:0051170	P	7	9	0	1
								hexosaminidase activity	GO:0015929	F	6	3	0	1		microtubule-based transport	GO:0099111	P	5	6	0	1
								fucosidase activity	GO:0015928	F	6	1	0	1		positive regulation of GTPase activity	GO:0043547	P	7	6	0	1
								trehalase activity	GO:0015927	F	6	4	0	1		nuclear transport	GO:0051169	P	5	19	0	1
								glucosidase activity	GO:0015926	F	6	1	0	1		nuclear export	GO:0051168	P	7	5	0	1
								mannosyl-oligosaccharide mannosidase activity	GO:0015924	F	8	2	0	1		tetrahydrofolate interconversion	GO:0035999	P	5	2	0	1
								microtubule plus end polymerase	GO:0061863	F	4	3	0	1		negative regulation of TOR signaling	GO:0032007	P	6	1	0	1
								NAD+ kinase activity	GO:0003951	F	6	1	0	1		regulation of TOR signaling	GO:0032006	P	6	1	0	1
								NADH dehydrogenase activity	GO:0003954	F	5	1	0	1		sister chromatid cohesion	GO:0007062	P	4	5	0	1
								NADPH-hemoprotein reductase activity	GO:0003958	F	6	2	0	1		ncRNA metabolic process	GO:0034660	P	7	37	0	1
								N6-threonylcarbomyladenosine methylthiotransferase activity	GO:0035598	F	7	1	0	1		mitotic sister chromatid cohesion	GO:0007064	P	5	3	0	1
								methylthiotransferase activity	GO:0035596	F	6	1	0	1		microtubule-based protein transport	GO:0099118	P	6	6	0	1
								alpha-1,2-mannosyltransferase activity	GO:0000026	F	7	1	0	1		regulation of phosphorus metabolic process	GO:0051174	P	5	13	0	1
								15-oxoprostaglandin 13-oxidase activity	GO:0047522	F	6	1	0	1		endosome organization	GO:0007032	P	5	1	0	1
								acetate-CoA ligase activity	GO:0003987	F	6	1	0	1		vacuole organization	GO:0007033	P	5	3	0	1
								acetyl-CoA carboxylase activity	GO:0003989	F	6	2	0	1		Golgi organization	GO:0007030	P	5	1	0	1
								RNA polymerase core enzyme binding	GO:0043175	F	6	3	0	1		peroxisome organization	GO:0007031	P	5	6	0	1
								organic acid binding	GO:0043177	F	4	3	0	1		vacuolar transport	GO:0007034	P	5	1	0	1
								acyl-CoA oxidase activity	GO:0003997	F	6	2	0	1		cofactor catabolic process	GO:0051187	P	5	11	0	1
								acylphosphatase activity	GO:0003998	F	6	1	0	1		protein deglycosylation involved in glycoprotein catabolic process	GO:0035977	P	7	1	0	1
								protein kinase A regulatory subunit binding	GO:0034237	F	5	5	0	1		peroxisomal transport	GO:0043574	P	5	4	0	1
								ribonuclease activity	GO:0004540	F	4	5	0	1		maintenance of gastrointestinal epithelium	GO:0030277	P	5	5	0	1
								5'-3' exoribonuclease activity	GO:0004534	F	7	1	0	1		cellular carbohydrate biosynthetic process	GO:0034637	P	5	8	0	1
								metallochaperone activity	GO:0016530	F	3	1	0	1		mitotic spindle assembly checkpoint	GO:0007094	P	6	5	0	1
								copper chaperone activity	GO:0016531	F	4	1	0	1		mitotic cell cycle checkpoint	GO:0007093	P	4	6	0	1
								inositol tetrakisphosphate kinase activity	GO:0051765	F	6	3	0	1		centrosome cycle	GO:0007098	P	4	2	0	1
								inositol trisphosphate kinase activity	GO:0051766	F	6	3	0	1		centriole replication	GO:0007099	P	4	1	0	1
								nucleotide diphosphatase activity	GO:0004551	F	7	2	0	1		regulation of exit from mitosis	GO:0007096	P	6	1	0	1
								alpha,alpha-trehalase activity	GO:0004555	F	7	4	0	1		maturation of LSU-rRNA from tricistronic rRNA transcript (SSU-rRNA, 5.8S rRNA, LSU-rRNA)	GO:0000463	P	7	2	0	1
								general transcription initiation factor activity	GO:0140223	F	3	2	0	1		maturation of SSU-rRNA from tricistronic rRNA transcript (SSU-rRNA, 5.8S rRNA, LSU-rRNA)	GO:0000462	P	7	1	0	1
								endoribonuclease activity	GO:0004521	F	5	3	0	1		glucan metabolic process	GO:0044042	P	6	6	0	1
								RNA polymerase binding	GO:0070063	F	5	3	0	1		cardiolipin metabolic process	GO:0032048	P	8	2	0	1
								nicotinate-nucleotide diphosphorylase (carboxylating) activity	GO:0004514	F	6	1	0	1		metaphase/anaphase transition of mitotic cell cycle	GO:0007091	P	6	6	0	1
								nicotinate phosphoribosyltransferase activity	GO:0004516	F	5	1	0	1		cardiolipin biosynthetic process	GO:0032049	P	8	2	0	1
								exoribonuclease activity	GO:0004532	F	5	2	0	1		cleavage involved in rRNA processing	GO:0000469	P	7	1	0	1
								RNA-DNA hybrid ribonuclease activity	GO:0004523	F	7	2	0	1		maturation of LSU-rRNA	GO:0000470	P	6	2	0	1
								3'-5'-exoribonuclease activity	GO:0000175	F	7	1	0	1		mitotic chromosome condensation	GO:0007076	P	5	6	0	1
								exonuclease activity	GO:0004527	F	6	2	0	1		organic acid transmembrane transport	GO:1903825	P	6	2	0	1
								orotate phosphoribosyltransferase activity	GO:0004588	F	6	2	0	1		regulation of mitotic nuclear division	GO:0007088	P	5	7	0	1
								inositol monophosphate 1-phosphatase activity	GO:0008934	F	9	1	0	1		mitotic metaphase plate congression	GO:0007080	P	5	2	0	1
								threonine-type peptidase activity	GO:0070003	F	6	1	0	1		regulation of gene silencing by RNA	GO:0060966	P	5	3	0	1
								cysteine-type exopeptidase activity	GO:0070004	F	7	1	0	1		tetrahydrofolate metabolic process	GO:0046653	P	6	6	0	1
								protein methylesterase activity	GO:0051723	F	4	1	0	1		tetrahydrofolate biosynthetic process	GO:0046654	P	7	2	0	1
								orotidine-5'-phosphate decarboxylase activity	GO:0004590	F	6	2	0	1		regulation of gene silencing	GO:0060968	P	4	3	0	1
								peptide alpha-N-acetyltransferase activity	GO:0004596	F	9	1	0	1		regulation of gene silencing by miRNA	GO:0060964	P	6	3	0	1
								polynucleotide 5'-hydroxyl-kinase activity	GO:0051731	F	6	4	0	1		phospholipid translocation	GO:0045332	P	6	1	0	1
								alpha-L-fucosidase activity	GO:0004560	F	7	1	0	1		acyl-CoA biosynthetic process	GO:0071616	P	6	4	0	1
								fatty acid derivative binding	GO:1901567	F	3	1	0	1		calcium import into the mitochondrion	GO:0036444	P	7	1	0	1
								beta-N-acetylhexosaminidase activity	GO:0004563	F	7	3	0	1		cellular respiration	GO:0045333	P	5	10	0	1
								alpha-amylase activity	GO:0004556	F	7	7	0	1		farnesyl diphosphate biosynthetic process	GO:0045337	P	6	1	0	1
								UTP-monosaccharide-1-phosphate uridylyltransferase activity	GO:0051748	F	7	1	0	1		farnesyl diphosphate metabolic process	GO:0045338	P	6	1	0	1
								general transcription initiation factor binding	GO:0140296	F	5	1	0	1		segmentation	GO:0035282	P	5	2	0	1
								DNA-binding transcription factor binding	GO:0140297	F	5	4	0	1		actin filament bundle organization	GO:0061572	P	6	1	0	1
								identical protein binding	GO:0042802	F	4	6	0	1		terpenoid metabolic process	GO:0006721	P	6	1	0	1
								protein homodimerization activity	GO:0042803	F	5	3	0	1		anatomical structure homeostasis	GO:0060249	P	5	7	0	1
								mannosyl-oligosaccharide 1,2-alpha-mannosidase activity	GO:0004571	F	9	2	0	1		antibiotic metabolic process	GO:0016999	P	5	2	0	1
								oligosaccharyl transferase activity	GO:0004576	F	6	2	0	1		axon development	GO:0061564	P	7	3	0	1
								ADP transmembrane transporter activity	GO:0015217	F	6	1	0	1		coenzyme metabolic process	GO:0006732	P	5	21	0	1
								purine nucleotide transmembrane transporter activity	GO:0015216	F	6	2	0	1		oxidoreduction coenzyme metabolic process	GO:0006733	P	6	5	0	1
								nucleotide transmembrane transporter activity	GO:0015215	F	5	2	0	1		one-carbon metabolic process	GO:0006730	P	4	4	0	1
								rRNA (adenine-N6-)-methyltransferase activity	GO:0008988	F	7	1	0	1		tetrahydrobiopterin biosynthetic process	GO:0006729	P	6	1	0	1
								vasopressin receptor activity	GO:0005000	F	6	1	0	1		cellular oxidant detoxification	GO:0098869	P	4	1	0	1
								proton channel activity	GO:0015252	F	7	1	0	1		regulation of transcription initiation from RNA polymerase II promoter	GO:0060260	P	8	1	0	1
								amino acid binding	GO:0016597	F	6	2	0	1		positive regulation of transcription initiation from RNA polymerase II promoter	GO:0060261	P	8	1	0	1
								TBP-class protein binding	GO:0017025	F	6	1	0	1		regulation of cell division	GO:0051302	P	4	6	0	1
								scavenger receptor activity	GO:0005044	F	3	3	0	1		mitotic sister chromatid separation	GO:0051306	P	5	6	0	1
								nuclear export signal receptor activity	GO:0005049	F	4	2	0	1		establishment of chromosome localization	GO:0051303	P	5	2	0	1
								cis-stilbene-oxide hydrolase activity	GO:0033961	F	6	4	0	1		chromosome separation	GO:0051304	P	4	6	0	1
								MAP kinase tyrosine/serine/threonine phosphatase activity	GO:0017017	F	6	1	0	1		protein transport along microtubule	GO:0098840	P	6	6	0	1
								solute:proton antiporter activity	GO:0015299	F	7	1	0	1		metaphase plate congression	GO:0051310	P	5	2	0	1
								solute:cation antiporter activity	GO:0015298	F	6	1	0	1		peptidyl-arginine N-methylation	GO:0035246	P	7	1	0	1
								antiporter activity	GO:0015297	F	6	2	0	1		attachment of mitotic spindle microtubules to kinetochore	GO:0051315	P	5	2	0	1
								transferase activity, transferring alkylthio groups	GO:0050497	F	5	1	0	1		folic acid-containing compound metabolic process	GO:0006760	P	5	6	0	1
								amide transmembrane transporter activity	GO:0042887	F	4	1	0	1		vitamin metabolic process	GO:0006766	P	4	4	0	1
								RNA polymerase II proximal promoter sequence-specific DNA binding	GO:0000978	F	9	2	0	1		ATP generation from ADP	GO:0006757	P	4	1	0	1
								RNA polymerase II regulatory region sequence-specific DNA binding	GO:0000977	F	8	6	0	1		nuclear chromosome segregation	GO:0098813	P	4	19	0	1
								transcription regulatory region sequence-specific DNA binding	GO:0000976	F	7	6	0	1		thiamine metabolic process	GO:0006772	P	6	1	0	1
								dynein complex binding	GO:0070840	F	4	1	0	1		water-soluble vitamin metabolic process	GO:0006767	P	5	4	0	1
								proximal promoter sequence-specific DNA binding	GO:0000987	F	8	2	0	1		NADPH regeneration	GO:0006740	P	4	1	0	1
								protein C-terminus binding	GO:0008022	F	4	1	0	1		ubiquinone metabolic process	GO:0006743	P	6	3	0	1
								small GTPase binding	GO:0031267	F	6	11	0	1		ubiquinone biosynthetic process	GO:0006744	P	7	3	0	1
								L-galactose dehydrogenase activity	GO:0010349	F	6	1	0	1		NADP metabolic process	GO:0006739	P	3	1	0	1
								RNA polymerase III general transcription initiation factor activity	GO:0000995	F	4	1	0	1		glutathione biosynthetic process	GO:0006750	P	6	2	0	1
								RNA polymerase II complex binding	GO:0000993	F	6	3	0	1		glutathione catabolic process	GO:0006751	P	6	8	0	1
								ubiquitin-protein transferase activator activity	GO:0097027	F	5	1	0	1		ATP biosynthetic process	GO:0006754	P	4	2	0	1
								protoporphyrinogen oxidase activity	GO:0070818	F	5	1	0	1		oocyte development	GO:0048599	P	5	2	0	1
								5'-3' RNA helicase activity	GO:0032574	F	5	5	0	1		catecholamine biosynthetic process	GO:0042423	P	6	2	0	1
								translation termination factor activity	GO:0008079	F	5	3	0	1		sterol metabolic process	GO:0016125	P	5	1	0	1
								enzyme activator activity	GO:0008047	F	4	16	0	1		sterol biosynthetic process	GO:0016126	P	6	1	0	1
								adenosine-phosphate deaminase activity	GO:0047623	F	5	9	0	1		porphyrin-containing compound metabolic process	GO:0006778	P	5	4	0	1
								tyrosine 3-monooxygenase activity	GO:0004511	F	6	2	0	1		porphyrin-containing compound biosynthetic process	GO:0006779	P	6	2	0	1
								intramembrane lipid transporter activity	GO:0140303	F	4	1	0	1		terpenoid biosynthetic process	GO:0016114	P	6	1	0	1
								DNA-dependent ATPase activity	GO:0008094	F	10	10	0	1		L-alpha-amino acid transmembrane transport	GO:1902475	P	8	1	0	1
								cytoskeletal adaptor activity	GO:0008093	F	5	1	0	1		chloride transmembrane transport	GO:1902476	P	9	5	0	1
								5S rRNA binding	GO:0008097	F	7	1	0	1		protein localization to microtubule organizing center	GO:1905508	P	9	1	0	1
								vitamin transmembrane transporter activity	GO:0090482	F	4	1	0	1		long-term synaptic potentiation	GO:0060291	P	5	1	0	1
								solute:anion antiporter activity	GO:0140323	F	6	1	0	1		cilium assembly	GO:0060271	P	6	2	0	1
								modified amino acid binding	GO:0072341	F	3	2	0	1		embryonic pattern specification	GO:0009880	P	4	2	0	1
								5'-3' RNA polymerase activity	GO:0034062	F	5	6	0	1		non-motile cilium assembly	GO:1905515	P	7	1	0	1
								DNA polymerase activity	GO:0034061	F	4	6	0	1		smoothened signaling pathway	GO:0007224	P	5	1	0	1
								tropomyosin binding	GO:0005523	F	5	5	0	1		chromosome localization	GO:0050000	P	5	2	0	1
								calmodulin binding	GO:0005516	F	4	4	0	1		regulation of transferase activity	GO:0051338	P	5	10	0	1
								catalytic activity, acting on a rRNA	GO:0140102	F	4	1	0	1		regulation of hydrolase activity	GO:0051336	P	5	10	0	1
								catalytic activity, acting on a glycoprotein	GO:0140103	F	4	1	0	1		positive regulation of hydrolase activity	GO:0051345	P	6	6	0	1
								molecular carrier activity	GO:0140104	F	2	2	0	1		negative regulation of hydrolase activity	GO:0051346	P	6	3	0	1
								phosphatidylinositol monophosphate phosphatase activity	GO:0052744	F	8	1	0	1		positive regulation of transferase activity	GO:0051347	P	6	3	0	1
								catalytic activity, acting on a tRNA	GO:0140101	F	4	9	0	1		phospholipase C-activating G protein-coupled receptor signaling pathway	GO:0007200	P	5	1	0	1
								inositol phosphate phosphatase activity	GO:0052745	F	7	1	0	1		protein kinase C-activating G protein-coupled receptor signaling pathway	GO:0007205	P	5	1	0	1
								AMP binding	GO:0016208	F	4	1	0	1		cellular biogenic amine biosynthetic process	GO:0042401	P	7	2	0	1
								ubiquitin-like protein ligase activity	GO:0061659	F	5	14	0	1		regulation of actomyosin structure organization	GO:0110020	P	6	3	0	1
								phospholipid transporter activity	GO:0005548	F	4	5	0	1		ubiquitin-dependent ERAD pathway	GO:0030433	P	7	3	0	1
								acyl-CoA desaturase activity	GO:0016215	F	6	1	0	1		embryo development	GO:0009790	P	4	2	0	1
								nucleocytoplasmic carrier activity	GO:0140142	F	3	5	0	1		axis specification	GO:0009798	P	4	2	0	1
								annealing activity	GO:0097617	F	5	1	0	1		polyprenol metabolic process	GO:0016093	P	5	1	0	1
								UFM1 ligase activity	GO:0061666	F	6	1	0	1		polyprenol biosynthetic process	GO:0016094	P	6	1	0	1
								glucose binding	GO:0005536	F	5	5	0	1		protein-containing complex assembly	GO:0065003	P	5	46	0	1
								inositol-1,3,4-trisphosphate 5-kinase activity	GO:0052726	F	7	3	0	1		protein-DNA complex assembly	GO:0065004	P	6	7	0	1
								inositol-1,3,4-trisphosphate 6-kinase activity	GO:0052725	F	7	3	0	1		intracellular protein transmembrane transport	GO:0065002	P	6	6	0	1
								acetylcholine receptor regulator activity	GO:0030548	F	5	1	0	1		phosphagen biosynthetic process	GO:0042396	P	6	1	0	1
								RNA polymerase II general transcription initiation factor activity	GO:0016251	F	4	1	0	1		cellular modified amino acid biosynthetic process	GO:0042398	P	6	6	0	1
								Hsp70 protein binding	GO:0030544	F	5	3	0	1		regulation of actin filament organization	GO:0110053	P	6	13	0	1
								acireductone synthase activity	GO:0043874	F	7	1	0	1		nucleosome organization	GO:0034728	P	5	4	0	1
								channel regulator activity	GO:0016247	F	3	3	0	1		rRNA metabolic process	GO:0016072	P	8	16	0	1
								steroid dehydrogenase activity	GO:0016229	F	4	1	0	1		icosanoid transport	GO:0071715	P	7	3	0	1
								transition metal ion transmembrane transporter activity	GO:0046915	F	7	1	0	1		DNA replication-independent nucleosome organization	GO:0034724	P	6	1	0	1
								transferase activity, transferring acyl groups, acyl groups converted into alkyl on transfer	GO:0046912	F	5	1	0	1		DNA replication-dependent nucleosome organization	GO:0034723	P	6	1	0	1
								cAMP-dependent protein kinase regulator activity	GO:0008603	F	6	1	0	1		cytokine production	GO:0001816	P	3	1	0	1
								snoRNA binding	GO:0030515	F	6	5	0	1		regulation of cytokine production	GO:0001817	P	4	1	0	1
								alkylglycerone-phosphate synthase activity	GO:0008609	F	5	2	0	1		positive regulation of cytokine production	GO:0001819	P	4	1	0	1
								peptidyl-aspartic acid 3-dioxygenase activity	GO:0062101	F	4	6	0	1		negative regulation of DNA duplex unwinding	GO:1905463	P	7	1	0	1
								oxidized base lesion DNA N-glycosylase activity	GO:0000702	F	5	1	0	1		regulation of DNA duplex unwinding	GO:1905462	P	7	1	0	1
								CoA hydrolase activity	GO:0016289	F	6	3	0	1		transforming growth factor beta receptor signaling pathway	GO:0007179	P	6	2	0	1
								ubiquitin-like modifier activating enzyme activity	GO:0008641	F	5	6	0	1		taxis	GO:0042330	P	3	3	0	1
								NADH dehydrogenase (quinone) activity	GO:0050136	F	6	1	0	1		regulation of phosphoprotein phosphatase activity	GO:0043666	P	7	1	0	1
								adenosine 3',5'-bisphosphate transmembrane transporter activity	GO:0071077	F	6	1	0	1		G protein-coupled receptor signaling pathway, coupled to cyclic nucleotide second messenger	GO:0007187	P	5	3	0	1
								arginine N-methyltransferase activity	GO:0016273	F	7	3	0	1		adenylate cyclase-modulating G protein-coupled receptor signaling pathway	GO:0007188	P	6	3	0	1
								protein-arginine N-methyltransferase activity	GO:0016274	F	5	3	0	1		centrosome duplication	GO:0051298	P	4	2	0	1
								lysine N-methyltransferase activity	GO:0016278	F	7	1	0	1		acid secretion	GO:0046717	P	6	3	0	1
								protein-lysine N-methyltransferase activity	GO:0016279	F	5	1	0	1		thiamine diphosphate metabolic process	GO:0042357	P	5	1	0	1
								threonine-type endopeptidase activity	GO:0004298	F	7	1	0	1		cell-matrix adhesion	GO:0007160	P	5	10	0	1
								pseudouridine synthase activity	GO:0009982	F	5	2	0	1		establishment or maintenance of cell polarity	GO:0007163	P	3	3	0	1
								nucleoside monophosphate kinase activity	GO:0050145	F	6	2	0	1		water-soluble vitamin biosynthetic process	GO:0042364	P	6	3	0	1
								rRNA methyltransferase activity	GO:0008649	F	5	1	0	1		protein sumoylation	GO:0016925	P	9	1	0	1
								glycoprotein-N-acetylgalactosamine 3-beta-galactosyltransferase activity	GO:0016263	F	5	1	0	1		embryonic axis specification	GO:0000578	P	5	2	0	1
								cyclohydrolase activity	GO:0019238	F	6	3	0	1		regulation of cell cycle phase transition	GO:1901987	P	5	13	0	1
								transcription regulatory region DNA binding	GO:0044212	F	6	6	0	1		positive regulation of cell cycle phase transition	GO:1901989	P	5	1	0	1
								kinase activator activity	GO:0019209	F	5	1	0	1		negative regulation of cell cycle phase transition	GO:1901988	P	5	5	0	1
								phosphatase regulator activity	GO:0019208	F	4	8	0	1		regulation of mitotic cell cycle phase transition	GO:1901990	P	6	12	0	1
								MAP kinase phosphatase activity	GO:0033549	F	5	1	0	1		negative regulation of mitotic cell cycle phase transition	GO:1901991	P	6	5	0	1
								telomerase activity	GO:0003720	F	6	1	0	1		positive regulation of cell cycle process	GO:0090068	P	4	2	0	1
								telomerase RNA reverse transcriptase activity	GO:0003721	F	6	1	0	1		regulation of anatomical structure size	GO:0090066	P	4	13	0	1
								RNA helicase activity	GO:0003724	F	4	24	0	1		nonribosomal peptide biosynthetic process	GO:0019184	P	7	2	0	1
								double-stranded RNA binding	GO:0003725	F	6	1	0	1		protein alpha-1,2-demannosylation	GO:0036508	P	8	1	0	1
								single-stranded RNA binding	GO:0003727	F	6	1	0	1		protein demannosylation	GO:0036507	P	7	1	0	1
								mRNA binding	GO:0003729	F	6	12	0	1		ERAD pathway	GO:0036503	P	6	3	0	1
								uridylyltransferase activity	GO:0070569	F	6	1	0	1		tissue homeostasis	GO:0001894	P	4	5	0	1
								structural constituent of ribosome	GO:0003735	F	3	70	0	1		endoplasmic reticulum tubular network organization	GO:0071786	P	6	1	0	1
								nuclear import signal receptor activity	GO:0061608	F	4	3	0	1		bicoid mRNA localization	GO:0045450	P	3	2	0	1
								ubiquitin protein ligase activity	GO:0061630	F	6	13	0	1		positive regulation of synaptic transmission	GO:0050806	P	4	1	0	1
								inositol tetrakisphosphate 1-kinase activity	GO:0047325	F	7	3	0	1		microtubule polymerization	GO:0046785	P	5	7	0	1
								steroid hormone receptor activity	GO:0003707	F	4	1	0	1		transposition	GO:0032196	P	3	5	0	1
								RNA strand annealing activity	GO:0033592	F	6	1	0	1		regulation of cell cycle checkpoint	GO:1901976	P	4	2	0	1
								metallodipeptidase activity	GO:0070573	F	8	4	0	1		rhythmic process	GO:0048511	P	2	2	0	1
								RNA polymerase II-specific DNA-binding transcription factor binding	GO:0061629	F	6	4	0	1		negative regulation of DNA-dependent DNA replication	GO:2000104	P	8	2	0	1
								transcription corepressor activity	GO:0003714	F	4	7	0	1		nuclear cell cycle DNA replication initiation	GO:1902315	P	5	1	0	1
								actin monomer binding	GO:0003785	F	6	1	0	1		trehalose biosynthetic process	GO:0005992	P	7	7	0	1
								actin binding	GO:0003779	F	5	29	0	1		trehalose metabolic process	GO:0005991	P	6	11	0	1
								electron transfer activity	GO:0009055	F	4	1	0	1		regulation of cytoplasmic transport	GO:1903649	P	6	1	0	1
								translation initiation factor activity	GO:0003743	F	5	6	0	1		amino acid transmembrane transport	GO:0003333	P	7	1	0	1
								translation release factor activity	GO:0003747	F	6	3	0	1		nuclear division	GO:0000280	P	6	18	0	1
								L-tyrosine aminotransferase activity	GO:0070547	F	6	1	0	1		glycogen catabolic process	GO:0005980	P	7	1	0	1
								protein disulfide isomerase activity	GO:0003756	F	4	1	0	1		nuclear-transcribed mRNA poly(A) tail shortening	GO:0000289	P	8	2	0	1
								4 iron, 4 sulfur cluster binding	GO:0051539	F	5	2	0	1		disaccharide metabolic process	GO:0005984	P	5	11	0	1
								2 iron, 2 sulfur cluster binding	GO:0051537	F	5	3	0	1		nuclear-transcribed mRNA catabolic process, deadenylation-dependent decay	GO:0000288	P	8	5	0	1
								phosphatidylinositol phosphate phosphatase activity	GO:0052866	F	7	1	0	1		polysaccharide metabolic process	GO:0005976	P	5	6	0	1
								RNA polymerase activity	GO:0097747	F	4	6	0	1		glycogen biosynthetic process	GO:0005978	P	7	1	0	1
								U5 snRNA binding	GO:0030623	F	7	1	0	1		glycogen metabolic process	GO:0005977	P	6	5	0	1
								pre-mRNA 3'-splice site binding	GO:0030628	F	7	1	0	1		deadenylation-dependent decapping of nuclear-transcribed mRNA	GO:0000290	P	8	2	0	1
								U2 snRNA binding	GO:0030620	F	7	1	0	1		interstrand cross-link repair	GO:0036297	P	7	4	0	1
								phosphatidylinositol phosphate kinase activity	GO:0016307	F	6	3	0	1		mRNA catabolic process	GO:0006402	P	6	10	0	1
								inositol monophosphate phosphatase activity	GO:0052834	F	8	1	0	1		tRNA modification	GO:0006400	P	7	8	0	1
								catecholamine binding	GO:1901338	F	4	2	0	1		RNA catabolic process	GO:0006401	P	6	10	0	1
								fumarylacetoacetase activity	GO:0004334	F	6	1	0	1		vesicle targeting, rough ER to cis-Golgi	GO:0048207	P	5	2	0	1
								formate-tetrahydrofolate ligase activity	GO:0004329	F	5	1	0	1		translational initiation	GO:0006413	P	4	3	0	1
								disulfide oxidoreductase activity	GO:0015036	F	5	3	0	1		COPII vesicle coating	GO:0048208	P	6	2	0	1
								protein disulfide oxidoreductase activity	GO:0015035	F	6	3	0	1		mRNA export from nucleus	GO:0006406	P	6	2	0	1
								helicase activity	GO:0004386	F	10	45	0	1		establishment of protein localization	GO:0045184	P	4	53	0	1
								sphingosine N-acyltransferase activity	GO:0050291	F	7	1	0	1		RNA export from nucleus	GO:0006405	P	6	4	0	1
								sphingomyelin phosphodiesterase D activity	GO:0050290	F	7	1	0	1		snRNA export from nucleus	GO:0006408	P	7	1	0	1
								hexokinase activity	GO:0004396	F	6	5	0	1		xenobiotic transport	GO:0042908	P	5	9	0	1
								glutathione synthase activity	GO:0004363	F	6	2	0	1		cellular response to salt stress	GO:0071472	P	6	5	0	1
								glutaminase activity	GO:0004359	F	6	1	0	1		cellular response to osmotic stress	GO:0071470	P	5	5	0	1
								glycine hydroxymethyltransferase activity	GO:0004372	F	6	2	0	1		cellular hypotonic response	GO:0071476	P	6	5	0	1
								GDP-Man:Man3GlcNAc2-PP-Dol alpha-1,2-mannosyltransferase activity	GO:0004377	F	8	1	0	1		cellular hypotonic salinity response	GO:0071477	P	7	5	0	1
								glycolipid mannosyltransferase activity	GO:0004376	F	7	1	0	1		RNA (guanine-N7)-methylation	GO:0036265	P	6	1	0	1
								galactosylgalactosylxylosylprotein 3-beta-glucuronosyltransferase activity	GO:0015018	F	7	4	0	1		establishment or maintenance of cytoskeleton polarity	GO:0030952	P	4	3	0	1
								potassium ion transmembrane transporter activity	GO:0015079	F	7	30	0	1		establishment or maintenance of microtubule cytoskeleton polarity	GO:0030951	P	5	3	0	1
								calcium ion transmembrane transporter activity	GO:0015085	F	7	9	0	1		protein depalmitoylation	GO:0002084	P	7	1	0	1
								bis(5'-nucleosyl)-tetraphosphatase activity	GO:0008796	F	8	2	0	1		regulation of translational fidelity	GO:0006450	P	4	1	0	1
								ATPase activity, coupled	GO:0042623	F	9	49	0	1		tRNA wobble base modification	GO:0002097	P	8	2	0	1
								GTPase regulator activity	GO:0030695	F	5	15	0	1		tRNA wobble uridine modification	GO:0002098	P	9	2	0	1
								ribosylnicotinamide kinase activity	GO:0050262	F	6	1	0	1		'de novo' protein folding	GO:0006458	P	4	1	0	1
								protein heterodimerization activity	GO:0046982	F	5	9	0	1		barbed-end actin filament capping	GO:0051016	P	8	1	0	1
								Arp2/3 complex binding	GO:0071933	F	4	1	0	1		regulation of translational elongation	GO:0006448	P	7	2	0	1
								anaphase-promoting complex binding	GO:0010997	F	4	1	0	1		polyol metabolic process	GO:0019751	P	5	6	0	1
								gamma-tubulin binding	GO:0043015	F	6	2	0	1		actin filament bundle assembly	GO:0051017	P	5	1	0	1
								ribosome binding	GO:0043022	F	5	3	0	1		snRNA transport	GO:0051030	P	6	1	0	1
								ribonucleoprotein complex binding	GO:0043021	F	4	4	0	1		cysteinyl-tRNA aminoacylation	GO:0006423	P	8	1	0	1
								adenyl-nucleotide exchange factor activity	GO:0000774	F	6	6	0	1		regulation of translation	GO:0006417	P	6	12	0	1
								protein-glutamine gamma-glutamyltransferase activity	GO:0003810	F	5	4	0	1		tRNA aminoacylation for protein translation	GO:0006418	P	7	8	0	1
								ribonucleoside-diphosphate reductase activity	GO:0061731	F	6	2	0	1		translational termination	GO:0006415	P	7	3	0	1
								nucleoside-triphosphate diphosphatase activity	GO:0047429	F	7	3	0	1		alanyl-tRNA aminoacylation	GO:0006419	P	8	1	0	1
								1-acylglycerol-3-phosphate O-acyltransferase activity	GO:0003841	F	8	2	0	1		phenylalanyl-tRNA aminoacylation	GO:0006432	P	8	1	0	1
								1-alkyl-2-acetylglycerophosphocholine esterase activity	GO:0003847	F	6	1	0	1		threonyl-tRNA aminoacylation	GO:0006435	P	8	1	0	1
								heat shock protein binding	GO:0031072	F	4	5	0	1		tryptophanyl-tRNA aminoacylation	GO:0006436	P	8	2	0	1
								3-hydroxyisobutyryl-CoA hydrolase activity	GO:0003860	F	7	3	0	1		protein transmembrane import into intracellular organelle	GO:0044743	P	6	6	0	1
								gamma-glutamylcyclotransferase activity	GO:0003839	F	6	1	0	1		isoleucyl-tRNA aminoacylation	GO:0006428	P	8	1	0	1
								FMN binding	GO:0010181	F	5	8	0	1		leucyl-tRNA aminoacylation	GO:0006429	P	8	1	0	1
								ribosomal large subunit binding	GO:0043023	F	5	1	0	1		cellular response to toxic substance	GO:0097237	P	5	1	0	1
								DNA-directed DNA polymerase activity	GO:0003887	F	5	5	0	1		antibacterial humoral response	GO:0019731	P	5	2	0	1
								DNA primase activity	GO:0003896	F	7	1	0	1		antimicrobial humoral response	GO:0019730	P	4	2	0	1
								DNA-directed 5'-3' RNA polymerase activity	GO:0003899	F	6	6	0	1		protein demethylation	GO:0006482	P	4	1	0	1
								5-aminolevulinate synthase activity	GO:0003870	F	8	3	0	1		protein N-linked glycosylation	GO:0006487	P	6	3	0	1
								6-phosphofructokinase activity	GO:0003872	F	7	1	0	1		dolichol-linked oligosaccharide biosynthetic process	GO:0006488	P	6	3	0	1
								3-oxo-5-alpha-steroid 4-dehydrogenase activity	GO:0003865	F	6	1	0	1		organelle fission	GO:0048285	P	5	20	0	1
								4-aminobutyrate transaminase activity	GO:0003867	F	6	1	0	1		centriole assembly	GO:0098534	P	5	1	0	1
								ubiquitin-like protein ligase binding	GO:0044389	F	5	13	0	1		negative regulation of translation	GO:0017148	P	6	1	0	1
								CTP synthase activity	GO:0003883	F	5	1	0	1		oligosaccharide-lipid intermediate biosynthetic process	GO:0006490	P	5	3	0	1
								D-amino-acid oxidase activity	GO:0003884	F	6	1	0	1		regulation of response to reactive oxygen species	GO:1901031	P	6	5	0	1
								AMP deaminase activity	GO:0003876	F	6	9	0	1		protein O-linked glycosylation	GO:0006493	P	6	1	0	1
																protein lipidation	GO:0006497	P	7	4	0	1
																regulation of autophagy	GO:0010506	P	5	5	0	1
																signal peptide processing	GO:0006465	P	6	1	0	1
																plasma membrane phospholipid scrambling	GO:0017121	P	6	1	0	1
																protein ADP-ribosylation	GO:0006471	P	7	3	0	1
																internal protein amino acid acetylation	GO:0006475	P	9	1	0	1
																protein acetylation	GO:0006473	P	8	4	0	1
																N-terminal protein amino acid acetylation	GO:0006474	P	6	3	0	1
																protein methylation	GO:0006479	P	5	4	0	1
																protein sulfation	GO:0006477	P	6	1	0	1
																peptidyl-tyrosine sulfation	GO:0006478	P	7	1	0	1
																positive regulation of protein modification process	GO:0031401	P	6	2	0	1
																membrane docking	GO:0022406	P	3	2	0	1
																cell projection assembly	GO:0030031	P	5	2	0	1
																cell projection organization	GO:0030030	P	4	12	0	1
																NAD biosynthetic process	GO:0009435	P	9	2	0	1
																actin filament-based process	GO:0030029	P	3	24	0	1
																peptidyl-lysine acetylation	GO:0018394	P	9	1	0	1
																internal peptidyl-lysine acetylation	GO:0018393	P	10	1	0	1
																pyridoxal 5'-phosphate salvage	GO:0009443	P	5	3	0	1
																gamma-aminobutyric acid metabolic process	GO:0009448	P	5	1	0	1
																transcription by RNA polymerase III	GO:0006383	P	7	4	0	1
																transcription initiation from RNA polymerase III promoter	GO:0006384	P	8	1	0	1
																tRNA splicing, via endonucleolytic cleavage and ligation	GO:0006388	P	9	2	0	1
																response to heat	GO:0009408	P	4	2	0	1
																negative regulation of protein complex assembly	GO:0031333	P	5	8	0	1
																demethylation	GO:0070988	P	3	1	0	1
																positive regulation of protein complex assembly	GO:0031334	P	4	4	0	1
																tRNA metabolic process	GO:0006399	P	8	21	0	1
																regulation of cellular catabolic process	GO:0031329	P	5	5	0	1
																positive regulation of cellular biosynthetic process	GO:0031328	P	5	1	0	1
																deoxyribose phosphate metabolic process	GO:0019692	P	5	3	0	1
																positive regulation of cellular metabolic process	GO:0031325	P	4	5	0	1
																protein import	GO:0017038	P	6	15	0	1
																regulation of mitotic metaphase/anaphase transition	GO:0030071	P	7	6	0	1
																organelle assembly	GO:0070925	P	5	8	0	1
																positive regulation of protein ubiquitination	GO:0031398	P	8	1	0	1
																regulation of protein modification process	GO:0031399	P	6	11	0	1
																regulation of protein ubiquitination	GO:0031396	P	8	1	0	1
																exit from mitosis	GO:0010458	P	6	1	0	1
																actin polymerization or depolymerization	GO:0008154	P	6	14	0	1
																regulation of cyclin-dependent protein kinase activity	GO:1904029	P	5	6	0	1
																negative regulation of DNA replication	GO:0008156	P	7	2	0	1
																positive regulation of cyclin-dependent protein kinase activity	GO:1904031	P	6	1	0	1
																actin filament depolymerization	GO:0030042	P	7	6	0	1
																actin filament polymerization	GO:0030041	P	7	13	0	1
																cellular component disassembly	GO:0022411	P	4	10	0	1
																ammonium ion metabolic process	GO:0097164	P	4	3	0	1
																cellular process involved in reproduction in multicellular organism	GO:0022412	P	3	7	0	1
																N-terminal protein amino acid modification	GO:0031365	P	7	3	0	1
																actin cytoskeleton organization	GO:0030036	P	4	24	0	1
																intraciliary retrograde transport	GO:0035721	P	7	1	0	1
																ncRNA processing	GO:0034470	P	7	29	0	1
																neutral lipid biosynthetic process	GO:0046460	P	5	1	0	1
																acylglycerol biosynthetic process	GO:0046463	P	6	1	0	1
																proteasomal protein catabolic process	GO:0010498	P	6	6	0	1
																membrane lipid biosynthetic process	GO:0046467	P	5	5	0	1
																microtubule cytoskeleton organization	GO:0000226	P	4	17	0	1
																regulation of protein depolymerization	GO:1901879	P	6	6	0	1
																phosphatidylglycerol metabolic process	GO:0046471	P	7	2	0	1
																glycerophospholipid biosynthetic process	GO:0046474	P	6	7	0	1
																negative regulation of protein depolymerization	GO:1901880	P	6	6	0	1
																pseudouridine synthesis	GO:0001522	P	7	3	0	1
																glycerolipid metabolic process	GO:0046486	P	5	17	0	1
																lipid oxidation	GO:0034440	P	4	2	0	1
																phosphatidylinositol metabolic process	GO:0046488	P	7	12	0	1
																nicotinamide nucleotide metabolic process	GO:0046496	P	7	2	0	1
																rRNA-containing ribonucleoprotein complex export from nucleus	GO:0071428	P	6	1	0	1
																mitochondrial respiratory chain complex assembly	GO:0033108	P	6	1	0	1
																ribonucleoprotein complex export from nucleus	GO:0071426	P	5	3	0	1
																mRNA-containing ribonucleoprotein complex export from nucleus	GO:0071427	P	6	2	0	1
																positive regulation of DNA binding	GO:0043388	P	6	2	0	1
																D-amino acid metabolic process	GO:0046416	P	6	1	0	1
																regulation of cytokinesis, actomyosin contractile ring assembly	GO:2000431	P	4	3	0	1
																mitochondrial fission	GO:0000266	P	6	1	0	1
																intraciliary transport	GO:0042073	P	6	6	0	1
																polysaccharide catabolic process	GO:0000272	P	6	2	0	1
																polysaccharide biosynthetic process	GO:0000271	P	6	1	0	1
																protein neddylation	GO:0045116	P	9	2	0	1
																microtubule bundle formation	GO:0001578	P	5	1	0	1
																signal release	GO:0023061	P	4	1	0	1
																axonemal dynein complex assembly	GO:0070286	P	6	1	0	1
																regulation of secretion by cell	GO:1903530	P	4	1	0	1
																positive regulation of signaling	GO:0023056	P	3	2	0	1
																regulation of mRNA processing	GO:0050684	P	6	7	0	1
																regulation of Rho protein signal transduction	GO:0035023	P	8	1	0	1
																positive regulation of Rho protein signal transduction	GO:0035025	P	8	1	0	1
																mRNA splicing, via spliceosome	GO:0000398	P	8	22	0	1
																axoneme assembly	GO:0035082	P	5	1	0	1
																glycoprotein catabolic process	GO:0006516	P	6	1	0	1
																protein deglycosylation	GO:0006517	P	6	1	0	1
																mRNA cis splicing, via spliceosome	GO:0045292	P	9	1	0	1
																cysteine metabolic process	GO:0006534	P	6	3	0	1
																asparagine metabolic process	GO:0006528	P	6	1	0	1
																cellular response to transforming growth factor beta stimulus	GO:0071560	P	5	2	0	1
																asparagine biosynthetic process	GO:0006529	P	7	1	0	1
																protein ufmylation	GO:0071569	P	9	1	0	1
																regulation of mitotic spindle checkpoint	GO:1903504	P	5	2	0	1
																regulation of chromosome segregation	GO:0051983	P	4	6	0	1
																negative regulation of chromosome segregation	GO:0051985	P	4	5	0	1
																protein monoubiquitination	GO:0006513	P	10	1	0	1
																GPI anchor metabolic process	GO:0006505	P	7	4	0	1
																GPI anchor biosynthetic process	GO:0006506	P	7	4	0	1
																positive regulation of nucleic acid-templated transcription	GO:1903508	P	7	1	0	1
																liposaccharide metabolic process	GO:1903509	P	5	4	0	1
																homocysteine metabolic process	GO:0050667	P	6	2	0	1
																actomyosin contractile ring organization	GO:0044837	P	4	3	0	1
																cell cycle G2/M phase transition	GO:0044839	P	5	6	0	1
																proline catabolic process	GO:0006562	P	6	2	0	1
																regulation of actin nucleation	GO:0051125	P	7	2	0	1
																negative regulation of actin nucleation	GO:0051126	P	6	1	0	1
																negative regulation of cellular component organization	GO:0051129	P	4	15	0	1
																positive regulation of actin nucleation	GO:0051127	P	7	1	0	1
																regulation of cellular component organization	GO:0051128	P	4	27	0	1
																tyrosine metabolic process	GO:0006570	P	6	1	0	1
																protein-containing complex localization	GO:0031503	P	5	10	0	1
																telomeric heterochromatin assembly	GO:0031509	P	7	1	0	1
																positive regulation of cellular component organization	GO:0051130	P	4	4	0	1
																heterochromatin assembly	GO:0031507	P	6	1	0	1
																cytoplasmic translation	GO:0002181	P	7	3	0	1
																cytoplasmic translational elongation	GO:0002182	P	7	3	0	1
																glutamine metabolic process	GO:0006541	P	7	1	0	1
																glycine biosynthetic process	GO:0006545	P	6	2	0	1
																cell cycle DNA replication initiation	GO:1902292	P	4	1	0	1
																intermembrane lipid transfer	GO:0120009	P	5	1	0	1
																methionine metabolic process	GO:0006555	P	6	7	0	1
																glucose 6-phosphate metabolic process	GO:0051156	P	5	1	0	1
																prenylation	GO:0097354	P	4	1	0	1
																pyrimidine nucleobase biosynthetic process	GO:0019856	P	7	2	0	1
																plasma membrane bounded cell projection organization	GO:0120036	P	5	12	0	1
																plasma membrane bounded cell projection morphogenesis	GO:0120039	P	6	3	0	1
																digestive system process	GO:0022600	P	4	5	0	1
																response to toxic substance	GO:0009636	P	4	1	0	1
																anion transmembrane transport	GO:0098656	P	7	9	0	1
																regulation of microtubule-based process	GO:0032886	P	4	3	0	1
																inorganic anion transmembrane transport	GO:0098661	P	8	6	0	1
																positive regulation of gene expression	GO:0010628	P	5	1	0	1
																plasma membrane bounded cell projection assembly	GO:0120031	P	6	2	0	1
																catecholamine metabolic process	GO:0006584	P	5	2	0	1
																DNA ligation involved in DNA repair	GO:0051103	P	7	1	0	1
																regulation of DNA binding	GO:0051101	P	5	2	0	1
																angiotensin-activated signaling pathway	GO:0038166	P	5	1	0	1
																polyamine biosynthetic process	GO:0006596	P	8	2	0	1
																spermine biosynthetic process	GO:0006597	P	6	2	0	1
																polyamine metabolic process	GO:0006595	P	7	2	0	1
																phosphagen metabolic process	GO:0006599	P	5	1	0	1
																posttranscriptional regulation of gene expression	GO:0010608	P	6	20	0	1
																positive regulation of macromolecule metabolic process	GO:0010604	P	4	4	0	1
																protein import into mitochondrial matrix	GO:0030150	P	7	1	0	1
																regulation of helicase activity	GO:0051095	P	7	1	0	1
																neurotransmitter biosynthetic process	GO:0042136	P	5	2	0	1
																peptidyl-diphthamide metabolic process	GO:0017182	P	9	2	0	1
																peptidyl-diphthamide biosynthetic process from peptidyl-histidine	GO:0017183	P	5	2	0	1
																peptidyl-glutamic acid carboxylation	GO:0017187	P	8	2	0	1
																protein localization to nucleus	GO:0034504	P	7	9	0	1
																sphingolipid biosynthetic process	GO:0030148	P	6	1	0	1
																protein localization to chromosome	GO:0034502	P	7	2	0	1
																retrograde transport, endosome to Golgi	GO:0042147	P	6	3	0	1
																positive regulation of binding	GO:0051099	P	5	2	0	1
																response to angiotensin	GO:1990776	P	6	1	0	1
																negative regulation of helicase activity	GO:0051097	P	8	1	0	1
																regulation of RNA splicing	GO:0043484	P	6	5	0	1
																regulation of binding	GO:0051098	P	4	2	0	1
																ceramide biosynthetic process	GO:0046513	P	7	1	0	1
																steroid metabolic process	GO:0008202	P	5	1	0	1
																lipoprotein metabolic process	GO:0042157	P	5	5	0	1
																lipoprotein biosynthetic process	GO:0042158	P	6	4	0	1
																lipoprotein catabolic process	GO:0042159	P	6	1	0	1
																monocarboxylic acid metabolic process	GO:0032787	P	7	28	0	1
																negative regulation of ATPase activity	GO:0032780	P	7	1	0	1
																protein dealkylation	GO:0008214	P	7	1	0	1
																intracellular mRNA localization involved in anterior/posterior axis specification	GO:0060811	P	5	2	0	1
																protein alkylation	GO:0008213	P	7	4	0	1
																spermidine metabolic process	GO:0008216	P	5	2	0	1
																spermine metabolic process	GO:0008215	P	5	2	0	1
																intracellular mRNA localization involved in pattern specification process	GO:0060810	P	4	2	0	1
																detection of chemical stimulus	GO:0009593	P	4	1	0	1
																regulation of DNA metabolic process	GO:0051052	P	5	3	0	1
																regulation of secretion	GO:0051046	P	5	1	0	1
																neuron differentiation	GO:0030182	P	5	3	0	1
																regulation of G protein-coupled receptor signaling pathway	GO:0008277	P	5	1	0	1
																response to reactive oxygen species	GO:0000302	P	5	5	0	1
																positive regulation of small GTPase mediated signal transduction	GO:0051057	P	6	1	0	1
																negative regulation of small GTPase mediated signal transduction	GO:0051058	P	6	1	0	1
																cell cycle phase transition	GO:0044770	P	4	13	0	1
																positive regulation of DNA metabolic process	GO:0051054	P	5	1	0	1
																regulation of DNA-dependent DNA replication initiation	GO:0030174	P	6	2	0	1
																mitotic cell cycle phase transition	GO:0044772	P	5	12	0	1
																cilium organization	GO:0044782	P	5	9	0	1
																chromatin assembly	GO:0031497	P	5	5	0	1
																positive regulation of macromolecule biosynthetic process	GO:0010557	P	5	1	0	1
																metaphase/anaphase transition of cell cycle	GO:0044784	P	5	6	0	1
																cell cycle DNA replication	GO:0044786	P	4	3	0	1
																'de novo' cotranslational protein folding	GO:0051083	P	5	1	0	1
																regulation of ATPase activity	GO:0043462	P	6	1	0	1
																N-terminal peptidyl-methionine acetylation	GO:0017196	P	7	3	0	1
																cell differentiation	GO:0030154	P	4	10	0	1
																tRNA threonylcarbamoyladenosine modification	GO:0002949	P	8	1	0	1
																negative regulation of phosphorus metabolic process	GO:0010563	P	5	2	0	1
																positive regulation of phosphorus metabolic process	GO:0010562	P	5	2	0	1
																regulation of cell cycle process	GO:0010564	P	4	17	0	1
																nuclear DNA replication	GO:0033260	P	5	3	0	1
																positive regulation of Ras protein signal transduction	GO:0046579	P	7	1	0	1
																negative regulation of Ras protein signal transduction	GO:0046580	P	7	1	0	1
																sulfation	GO:0051923	P	5	1	0	1
																protein localization to centrosome	GO:0071539	P	10	1	0	1
																cellular glucose homeostasis	GO:0001678	P	5	5	0	1
																semaphorin-plexin signaling pathway	GO:0071526	P	5	1	0	1
																response to transforming growth factor beta	GO:0071559	P	4	2	0	1
																intracellular mRNA localization	GO:0008298	P	5	2	0	1
																spermidine biosynthetic process	GO:0008295	P	6	2	0	1
																inositol phosphate catabolic process	GO:0071545	P	6	2	0	1
																regulation of protein catabolic process	GO:0042176	P	5	1	0	1
																RNA splicing, via transesterification reactions with bulged adenosine as nucleophile	GO:0000377	P	9	22	0	1
																ketone biosynthetic process	GO:0042181	P	5	3	0	1
																regulation of alternative mRNA splicing, via spliceosome	GO:0000381	P	8	5	0	1
																alternative mRNA splicing, via spliceosome	GO:0000380	P	9	5	0	1
																spliceosomal snRNP assembly	GO:0000387	P	6	4	0	1
																RNA splicing, via endonucleolytic cleavage and ligation	GO:0000394	P	8	2	0	1
																cellular response to environmental stimulus	GO:0104004	P	4	5	0	1
																cellular detoxification	GO:1990748	P	3	1	0	1
																RNA splicing, via transesterification reactions	GO:0000375	P	8	22	0	1
																endoplasmic reticulum localization	GO:0051643	P	5	2	0	1
																organelle localization	GO:0051640	P	4	7	0	1
																cytoskeleton-dependent intracellular transport	GO:0030705	P	5	6	0	1
																vesicle localization	GO:0051648	P	5	2	0	1
																establishment of localization in cell	GO:0051649	P	4	4	0	1
																export from cell	GO:0140352	P	3	3	0	1
																DNA damage checkpoint	GO:0000077	P	5	1	0	1
																DNA replication checkpoint	GO:0000076	P	5	2	0	1
																cell cycle checkpoint	GO:0000075	P	3	9	0	1
																phosphatidylinositol-mediated signaling	GO:0048015	P	6	2	0	1
																establishment of vesicle localization	GO:0051650	P	5	2	0	1
																mitotic sister chromatid segregation	GO:0000070	P	5	17	0	1
																establishment of organelle localization	GO:0051656	P	4	5	0	1
																inositol lipid-mediated signaling	GO:0048017	P	5	2	0	1
																autophagosome assembly	GO:0000045	P	6	3	0	1
																regulation of mRNA splicing, via spliceosome	GO:0048024	P	7	5	0	1
																thiamine-containing compound metabolic process	GO:0042723	P	5	1	0	1
																negative regulation of metaphase/anaphase transition of cell cycle	GO:1902100	P	6	5	0	1
																establishment of protein localization to organelle	GO:0072594	P	5	17	0	1
																ribosomal large subunit export from nucleus	GO:0000055	P	6	1	0	1
																reactive oxygen species metabolic process	GO:0072593	P	4	3	0	1
																ribosomal subunit export from nucleus	GO:0000054	P	5	1	0	1
																L-methionine salvage	GO:0071267	P	6	1	0	1
																L-methionine biosynthetic process	GO:0071265	P	5	1	0	1
																quinone metabolic process	GO:1901661	P	5	3	0	1
																quinone biosynthetic process	GO:1901663	P	6	3	0	1
																protein maturation	GO:0051604	P	5	9	0	1
																cellular response to abiotic stimulus	GO:0071214	P	4	5	0	1
																regulation of response to DNA damage stimulus	GO:2001020	P	5	1	0	1
																positive regulation of response to DNA damage stimulus	GO:2001022	P	4	1	0	1
																nucleotide transmembrane transport	GO:1901679	P	6	1	0	1
																purine-containing compound transmembrane transport	GO:0072530	P	6	1	0	1
																posttranscriptional gene silencing	GO:0016441	P	4	8	0	1
																regulation of cyclin-dependent protein serine/threonine kinase activity	GO:0000079	P	6	6	0	1
																G2/M transition of mitotic cell cycle	GO:0000086	P	6	5	0	1
																sulfur amino acid biosynthetic process	GO:0000097	P	6	8	0	1
																sulfur amino acid metabolic process	GO:0000096	P	5	10	0	1
																tRNA 3'-trailer cleavage	GO:0042779	P	8	1	0	1
																ATP synthesis coupled electron transport	GO:0042773	P	5	2	0	1
																mitochondrial ATP synthesis coupled electron transport	GO:0042775	P	6	2	0	1
																eukaryotic translation initiation factor 4F complex assembly	GO:0097010	P	7	1	0	1
																tRNA 3'-end processing	GO:0042780	P	9	1	0	1
																muscle structure development	GO:0061061	P	4	4	0	1
																cell morphogenesis involved in differentiation	GO:0000904	P	5	3	0	1
																L-methionine salvage from methylthioadenosine	GO:0019509	P	7	1	0	1
																cell morphogenesis	GO:0000902	P	5	3	0	1
																pyrimidine nucleobase metabolic process	GO:0006206	P	6	2	0	1
																'de novo' pyrimidine nucleobase biosynthetic process	GO:0006207	P	8	2	0	1
																negative regulation of transcription by RNA polymerase III	GO:0016480	P	7	1	0	1
																cytosolic transport	GO:0016482	P	5	4	0	1
																protein processing	GO:0016485	P	6	2	0	1
																signal release from synapse	GO:0099643	P	5	1	0	1
																gene silencing	GO:0016458	P	3	8	0	1
																negative regulation of mitotic nuclear division	GO:0045839	P	5	5	0	1
																muscle organ development	GO:0007517	P	5	4	0	1
																CTP biosynthetic process	GO:0006241	P	9	1	0	1
																pyrimidine nucleotide catabolic process	GO:0006244	P	7	1	0	1
																digestion	GO:0007586	P	3	5	0	1
																hydrogen peroxide metabolic process	GO:0042743	P	5	1	0	1
																hydrogen peroxide catabolic process	GO:0042744	P	6	1	0	1
																actin filament capping	GO:0051693	P	7	6	0	1
																pointed-end actin filament capping	GO:0051694	P	8	5	0	1
																peptidyl-serine modification	GO:0018209	P	8	1	0	1
																actomyosin contractile ring assembly	GO:0000915	P	5	3	0	1
																assembly of actomyosin apparatus involved in cytokinesis	GO:0000912	P	5	3	0	1
																UMP biosynthetic process	GO:0006222	P	9	2	0	1
																pyrimidine nucleotide metabolic process	GO:0006220	P	6	6	0	1
																pyrimidine nucleotide biosynthetic process	GO:0006221	P	7	6	0	1
																dUMP biosynthetic process	GO:0006226	P	9	1	0	1
																cytokinetic process	GO:0032506	P	4	3	0	1
																DNA duplex unwinding	GO:0032508	P	8	9	0	1
																peptidyl-tyrosine modification	GO:0018212	P	8	3	0	1
																protein carboxylation	GO:0018214	P	7	2	0	1
																peptidyl-arginine methylation	GO:0018216	P	6	3	0	1
																membrane organization	GO:0061024	P	4	5	0	1
																dTDP biosynthetic process	GO:0006233	P	9	1	0	1
																dTMP biosynthetic process	GO:0006231	P	9	1	0	1
																peptidyl-glutamic acid modification	GO:0018200	P	8	5	0	1
																peptidyl-histidine modification	GO:0018202	P	8	2	0	1
																peptidyl-methionine modification	GO:0018206	P	8	3	0	1
																peptidyl-lysine modification	GO:0018205	P	8	6	0	1
																purine-containing compound salvage	GO:0043101	P	5	10	0	1
																nucleoside diphosphate phosphorylation	GO:0006165	P	7	1	0	1
																purine ribonucleoside salvage	GO:0006166	P	6	1	0	1
																amino acid salvage	GO:0043102	P	5	1	0	1
																regulation of microtubule polymerization or depolymerization	GO:0031110	P	6	3	0	1
																protein modification by small protein conjugation	GO:0032446	P	8	13	0	1
																deoxyribonucleoside triphosphate metabolic process	GO:0009200	P	7	1	0	1
																deoxyribonucleoside triphosphate catabolic process	GO:0009204	P	8	1	0	1
																ribonucleoside triphosphate biosynthetic process	GO:0009201	P	8	3	0	1
																pyrimidine ribonucleoside triphosphate metabolic process	GO:0009208	P	8	1	0	1
																purine ribonucleoside triphosphate biosynthetic process	GO:0009206	P	9	2	0	1
																purine ribonucleoside triphosphate metabolic process	GO:0009205	P	8	2	0	1
																microtubule polymerization or depolymerization	GO:0031109	P	5	10	0	1
																peptide cross-linking	GO:0018149	P	7	4	0	1
																negative regulation of cell cycle	GO:0045786	P	4	9	0	1
																neuron projection morphogenesis	GO:0048812	P	7	3	0	1
																positive regulation of cell cycle	GO:0045787	P	4	3	0	1
																purine nucleobase metabolic process	GO:0006144	P	6	2	0	1
																ribosome localization	GO:0033750	P	5	1	0	1
																oxidation-reduction process	GO:0055114	P	3	18	0	1
																protein hydroxylation	GO:0018126	P	7	6	0	1
																regulation of DNA-dependent DNA replication	GO:0090329	P	8	4	0	1
																monoubiquitinated protein deubiquitination	GO:0035520	P	8	1	0	1
																long-chain fatty acid transport	GO:0015909	P	7	3	0	1
																fatty acid transport	GO:0015908	P	6	3	0	1
																histone H2A monoubiquitination	GO:0035518	P	9	1	0	1
																peptidyl-arginine modification	GO:0018195	P	8	3	0	1
																peptidyl-aspartic acid modification	GO:0018197	P	8	6	0	1
																positive regulation of DNA repair	GO:0045739	P	5	1	0	1
																nucleic acid phosphodiester bond hydrolysis	GO:0090305	P	6	12	0	1
																positive regulation of cyclin-dependent protein serine/threonine kinase activity	GO:0045737	P	5	1	0	1
																Rab protein signal transduction	GO:0032482	P	7	1	0	1
																glycolipid biosynthetic process	GO:0009247	P	6	4	0	1
																protein lipoylation	GO:0009249	P	6	2	0	1
																peroxisomal membrane transport	GO:0015919	P	6	4	0	1
																sterol transport	GO:0015918	P	6	2	0	1
																SCF-dependent proteasomal ubiquitin-dependent protein catabolic process	GO:0031146	P	8	2	0	1
																phospholipid transport	GO:0015914	P	6	10	0	1
																positive regulation of Arp2/3 complex-mediated actin nucleation	GO:2000601	P	8	1	0	1
																pyrimidine deoxyribonucleoside triphosphate metabolic process	GO:0009211	P	8	1	0	1
																regulation of metaphase/anaphase transition of cell cycle	GO:1902099	P	6	6	0	1
																'de novo' IMP biosynthetic process	GO:0006189	P	10	2	0	1
																pyrimidine deoxyribonucleoside triphosphate catabolic process	GO:0009213	P	9	1	0	1
																IMP biosynthetic process	GO:0006188	P	9	11	0	1
																pyrimidine deoxyribonucleotide metabolic process	GO:0009219	P	7	3	0	1
																pyrimidine ribonucleotide metabolic process	GO:0009218	P	7	3	0	1
																pyrimidine ribonucleoside triphosphate biosynthetic process	GO:0009209	P	9	1	0	1
																regulation of cytokinesis	GO:0032465	P	5	5	0	1
																positive regulation of cytokinesis	GO:0032467	P	5	1	0	1
																pyrimidine deoxyribonucleotide biosynthetic process	GO:0009221	P	8	3	0	1
																pyrimidine ribonucleotide biosynthetic process	GO:0009220	P	8	3	0	1
																nucleotide-sugar metabolic process	GO:0009225	P	5	1	0	1
																pyrimidine deoxyribonucleotide catabolic process	GO:0009223	P	7	1	0	1
																thiamine diphosphate biosynthetic process	GO:0009229	P	6	1	0	1
																RNA 3'-end processing	GO:0031123	P	7	10	0	1
																mRNA 3'-end processing	GO:0031124	P	8	9	0	1
																cytoplasmic microtubule organization	GO:0031122	P	5	1	0	1
																endocytic recycling	GO:0032456	P	6	3	0	1
																regulation of cellular response to stress	GO:0080135	P	4	1	0	1
																organic hydroxy compound catabolic process	GO:1901616	P	5	2	0	1
																cellular divalent inorganic cation homeostasis	GO:0072503	P	7	1	0	1
																divalent inorganic cation homeostasis	GO:0072507	P	8	2	0	1
																NADH dehydrogenase complex assembly	GO:0010257	P	7	1	0	1
																endomembrane system organization	GO:0010256	P	4	5	0	1
																SCF complex assembly	GO:0010265	P	6	3	0	1
																regulation of early endosome to late endosome transport	GO:2000641	P	5	1	0	1
																glucan catabolic process	GO:0009251	P	7	2	0	1
																glucan biosynthetic process	GO:0009250	P	7	1	0	1
																negative regulation of cell death	GO:0060548	P	4	1	0	1
																mitotic DNA replication initiation	GO:1902975	P	5	1	0	1
																10-formyltetrahydrofolate catabolic process	GO:0009258	P	7	2	0	1
																10-formyltetrahydrofolate metabolic process	GO:0009256	P	7	2	0	1
																mitotic DNA replication	GO:1902969	P	5	1	0	1
																pyridine-containing compound biosynthetic process	GO:0072525	P	6	5	0	1
																lipid translocation	GO:0034204	P	5	1	0	1
																pyridine-containing compound metabolic process	GO:0072524	P	5	5	0	1
																pyrimidine-containing compound catabolic process	GO:0072529	P	6	1	0	1
																pyrimidine-containing compound biosynthetic process	GO:0072528	P	6	7	0	1
																pyrimidine-containing compound metabolic process	GO:0072527	P	5	7	0	1
																deoxyribonucleotide metabolic process	GO:0009262	P	5	4	0	1
																response to temperature stimulus	GO:0009266	P	4	2	0	1
																neuron projection development	GO:0031175	P	6	3	0	1
																2'-deoxyribonucleotide biosynthetic process	GO:0009265	P	7	3	0	1
																deoxyribonucleotide catabolic process	GO:0009264	P	6	1	0	1
																deoxyribonucleotide biosynthetic process	GO:0009263	P	6	4	0	1
																glycosyl compound biosynthetic process	GO:1901659	P	6	1	0	1
																rRNA methylation	GO:0031167	P	6	1	0	1
																divalent inorganic cation transport	GO:0072511	P	7	15	0	1
																monoubiquitinated histone deubiquitination	GO:0035521	P	8	1	0	1
																monoubiquitinated histone H2A deubiquitination	GO:0035522	P	9	1	0	1
																positive regulation of supramolecular fiber organization	GO:1902905	P	5	4	0	1
																regulation of supramolecular fiber organization	GO:1902903	P	5	13	0	1
																negative regulation of supramolecular fiber organization	GO:1902904	P	5	9	0	1
																endoplasmic reticulum-plasma membrane tethering	GO:0061817	P	5	2	0	1
																ATP synthesis coupled proton transport	GO:0015986	P	5	2	0	1
																energy coupled proton transport, down electrochemical gradient	GO:0015985	P	9	2	0	1
																establishment of protein localization to extracellular region	GO:0035592	P	5	1	0	1
																ribosomal large subunit assembly	GO:0000027	P	6	1	0	1
																proteasome-mediated ubiquitin-dependent protein catabolic process	GO:0043161	P	7	6	0	1
																cell projection morphogenesis	GO:0048858	P	5	3	0	1
																peptide catabolic process	GO:0043171	P	5	8	0	1
																nucleoside salvage	GO:0043174	P	5	1	0	1
																nucleotide salvage	GO:0043173	P	5	9	0	1
																regulation of cellular amide metabolic process	GO:0034248	P	5	12	0	1
																negative regulation of cellular amide metabolic process	GO:0034249	P	5	1	0	1
																energy derivation by oxidation of organic compounds	GO:0015980	P	4	15	0	1
																cellular developmental process	GO:0048869	P	3	10	0	1
																multicellular organismal homeostasis	GO:0048871	P	3	5	0	1
																vitamin B6 metabolic process	GO:0042816	P	5	3	0	1
																vitamin B6 biosynthetic process	GO:0042819	P	6	3	0	1
																pyridoxal phosphate metabolic process	GO:0042822	P	5	3	0	1
																pyridoxal phosphate biosynthetic process	GO:0042823	P	6	3	0	1
																cellular response to growth factor stimulus	GO:0071363	P	6	2	0	1
																protein localization to microtubule cytoskeleton	GO:0072698	P	8	1	0	1
																regulation of nuclear division	GO:0051783	P	6	7	0	1
																negative regulation of nuclear division	GO:0051784	P	6	5	0	1
																positive regulation of cell division	GO:0051781	P	4	1	0	1
																regulation of mRNA metabolic process	GO:1903311	P	6	7	0	1
																covalent chromatin modification	GO:0016569	P	5	5	0	1
																cortical actin cytoskeleton organization	GO:0030866	P	5	3	0	1
																sensory perception of sound	GO:0007605	P	7	2	0	1
																sensory perception of chemical stimulus	GO:0007606	P	6	6	0	1
																cortical cytoskeleton organization	GO:0030865	P	6	3	0	1
																establishment of protein localization to peroxisome	GO:0072663	P	6	4	0	1
																deoxyribose phosphate biosynthetic process	GO:0046385	P	6	3	0	1
																protein localization to peroxisome	GO:0072662	P	6	4	0	1
																histone modification	GO:0016570	P	6	5	0	1
																deoxyribose phosphate catabolic process	GO:0046386	P	6	1	0	1
																histone methylation	GO:0016571	P	6	1	0	1
																histone phosphorylation	GO:0016572	P	7	1	0	1
																establishment of protein localization to vacuole	GO:0072666	P	6	1	0	1
																histone acetylation	GO:0016573	P	7	1	0	1
																protein localization to vacuole	GO:0072665	P	7	1	0	1
																histone ubiquitination	GO:0016574	P	7	1	0	1
																histone deubiquitination	GO:0016578	P	7	1	0	1
																protein import into peroxisome matrix	GO:0016558	P	7	4	0	1
																peroxisome fission	GO:0016559	P	6	2	0	1
																regulation of response to oxidative stress	GO:1902882	P	5	5	0	1
																ultradian rhythm	GO:0007624	P	3	2	0	1
																protein import into peroxisome matrix, docking	GO:0016560	P	5	3	0	1
																protein localization to membrane	GO:0072657	P	6	1	0	1
																establishment of protein localization to mitochondrion	GO:0072655	P	6	3	0	1
																protein ubiquitination	GO:0016567	P	9	9	0	1
																fatty acid derivative transport	GO:1901571	P	6	3	0	1
																regulation of cytoplasmic translational elongation	GO:1900247	P	8	2	0	1
																regulation of actin filament polymerization	GO:0030833	P	6	13	0	1
																regulation of actin filament length	GO:0030832	P	5	13	0	1
																negative regulation of actin filament depolymerization	GO:0030835	P	6	6	0	1
																regulation of actin filament depolymerization	GO:0030834	P	7	6	0	1
																negative regulation of actin filament polymerization	GO:0030837	P	6	8	0	1
																positive regulation of actin filament polymerization	GO:0030838	P	6	4	0	1
																chromatin organization	GO:0006325	P	4	15	0	1
																DNA packaging	GO:0006323	P	7	11	0	1
																positive regulation of phosphate metabolic process	GO:0045937	P	6	2	0	1
																positive regulation of nucleobase-containing compound metabolic process	GO:0045935	P	5	2	0	1
																RNA phosphodiester bond hydrolysis	GO:0090501	P	7	8	0	1
																negative regulation of phosphate metabolic process	GO:0045936	P	6	2	0	1
																negative regulation of mitotic cell cycle	GO:0045930	P	5	6	0	1
																chromatin assembly or disassembly	GO:0006333	P	5	6	0	1
																DNA replication-independent nucleosome assembly	GO:0006336	P	7	1	0	1
																nucleosome assembly	GO:0006334	P	6	4	0	1
																DNA replication-dependent nucleosome assembly	GO:0006335	P	7	1	0	1
																positive regulation of transcription by RNA polymerase II	GO:0045944	P	7	1	0	1
																double-strand break repair via nonhomologous end joining	GO:0006303	P	8	1	0	1
																protein arginylation	GO:0016598	P	7	1	0	1
																transposition, DNA-mediated	GO:0006313	P	4	5	0	1
																DNA catabolic process	GO:0006308	P	6	1	0	1
																positive regulation of protein modification by small protein conjugation or removal	GO:1903322	P	7	1	0	1
																regulation of protein modification by small protein conjugation or removal	GO:1903320	P	7	1	0	1
																rRNA processing	GO:0006364	P	6	16	0	1
																termination of RNA polymerase II transcription	GO:0006369	P	8	3	0	1
																transcription initiation from RNA polymerase II promoter	GO:0006367	P	8	3	0	1
																transcription elongation from RNA polymerase II promoter	GO:0006368	P	8	1	0	1
																regulation of synaptic plasticity	GO:0048167	P	4	1	0	1
																positive regulation of ubiquitin protein ligase activity	GO:1904668	P	8	1	0	1
																regulation of ubiquitin protein ligase activity	GO:1904666	P	7	1	0	1
																mRNA polyadenylation	GO:0006378	P	8	7	0	1
																mRNA cleavage	GO:0006379	P	8	6	0	1
																arachidonic acid secretion	GO:0050482	P	8	3	0	1
																protein prenylation	GO:0018342	P	5	1	0	1
																protein geranylgeranylation	GO:0018344	P	6	1	0	1
																chromatin remodeling	GO:0006338	P	5	5	0	1
																antibiotic catabolic process	GO:0017001	P	5	1	0	1
																DNA-templated transcription, elongation	GO:0006354	P	7	1	0	1
																DNA-templated transcription, initiation	GO:0006352	P	7	11	0	1
																DNA-templated transcription, termination	GO:0006353	P	7	3	0	1
																regulation of transcription by RNA polymerase III	GO:0006359	P	7	1	0	1
																amide transport	GO:0042886	P	6	53	0	1
																vesicle targeting, to, from or within Golgi	GO:0048199	P	4	2	0	1
																Golgi vesicle budding	GO:0048194	P	6	2	0	1
																Golgi vesicle transport	GO:0048193	P	6	9	0	1
																response to growth factor	GO:0070848	P	5	2	0	1
																regulation of DNA repair	GO:0006282	P	6	1	0	1
																nucleotide-excision repair	GO:0006289	P	7	7	0	1
																oligosaccharide biosynthetic process	GO:0009312	P	6	7	0	1
																oligosaccharide metabolic process	GO:0009311	P	5	11	0	1
																amine biosynthetic process	GO:0009309	P	6	2	0	1
																positive regulation of transcription, DNA-templated	GO:0045893	P	6	1	0	1
																divalent metal ion transport	GO:0070838	P	8	15	0	1
																carboxylic acid transmembrane transport	GO:1905039	P	7	2	0	1
																autophagosome organization	GO:1905037	P	6	3	0	1
																mismatch repair	GO:0006298	P	7	1	0	1
																negative regulation of protein complex disassembly	GO:0043242	P	5	6	0	1
																DNA replication	GO:0006260	P	6	46	0	1
																nuclear-transcribed mRNA catabolic process	GO:0000956	P	7	8	0	1
																DNA-dependent DNA replication	GO:0006261	P	7	22	0	1
																DNA ligation	GO:0006266	P	6	1	0	1
																regulation of protein complex disassembly	GO:0043244	P	5	6	0	1
																DNA topological change	GO:0006265	P	6	3	0	1
																DNA replication, synthesis of RNA primer	GO:0006269	P	6	3	0	1
																process utilizing autophagic mechanism	GO:0061919	P	3	10	0	1
																mitochondrial transmembrane transport	GO:1990542	P	6	6	0	1
																mitochondrial ATP transmembrane transport	GO:1990544	P	7	1	0	1
																mitochondrial phosphate ion transmembrane transport	GO:1990547	P	7	1	0	1
																ribonucleoside bisphosphate metabolic process	GO:0033875	P	7	5	0	1
																DNA replication initiation	GO:0006270	P	6	14	0	1
																regulation of protein complex assembly	GO:0043254	P	4	13	0	1
																regulation of DNA replication	GO:0006275	P	7	6	0	1
																protein secretion	GO:0009306	P	5	1	0	1
																regulation of cellular component size	GO:0032535	P	4	13	0	1
																nucleoside bisphosphate biosynthetic process	GO:0033866	P	7	4	0	1
																nucleoside bisphosphate metabolic process	GO:0033865	P	6	5	0	1
																negative regulation of mitotic metaphase/anaphase transition	GO:0045841	P	7	5	0	1
																regulation of protein kinase activity	GO:0045859	P	7	8	0	1
																tRNA processing	GO:0008033	P	8	13	0	1
																ncRNA export from nucleus	GO:0097064	P	7	1	0	1
																positive regulation of protein kinase activity	GO:0045860	P	8	1	0	1
																heterochromatin organization	GO:0070828	P	5	1	0	1
																regulation of membrane lipid distribution	GO:0097035	P	4	1	0	1
																tRNA methylthiolation	GO:0035600	P	8	1	0	1
																protein deacylation	GO:0035601	P	7	1	0	1
																2'-deoxyribonucleotide metabolic process	GO:0009394	P	6	3	0	1
																folic acid-containing compound catabolic process	GO:0009397	P	6	2	0	1
																folic acid-containing compound biosynthetic process	GO:0009396	P	6	2	0	1
																phospholipid catabolic process	GO:0009395	P	6	1	0	1
																regulation of actin polymerization or depolymerization	GO:0008064	P	6	13	0	1
																DNA-dependent DNA replication maintenance of fidelity	GO:0045005	P	6	2	0	1
																MyD88-dependent toll-like receptor signaling pathway	GO:0002755	P	8	1	0	1
																actin nucleation	GO:0045010	P	6	4	0	1
																tetrapyrrole biosynthetic process	GO:0033014	P	6	7	0	1
																tetrapyrrole metabolic process	GO:0033013	P	5	7	0	1
																histone monoubiquitination	GO:0010390	P	8	1	0	1
																glycerolipid biosynthetic process	GO:0045017	P	5	9	0	1
																disaccharide biosynthetic process	GO:0046351	P	6	7	0	1
																early endosome to late endosome transport	GO:0045022	P	6	1	0	1
																COP9 signalosome assembly	GO:0010387	P	7	1	0	1
																regulation of G2/M transition of mitotic cell cycle	GO:0010389	P	7	5	0	1
																microtubule cytoskeleton organization involved in mitosis	GO:1902850	P	5	4	0	1
																protein insertion into mitochondrial inner membrane	GO:0045039	P	6	1	0	1
																protein import into mitochondrial intermembrane space	GO:0045041	P	7	1	0	1
																Arp2/3 complex-mediated actin nucleation	GO:0034314	P	7	4	0	1
																diol biosynthetic process	GO:0034312	P	7	1	0	1
																diol metabolic process	GO:0034311	P	6	1	0	1
																negative regulation of Arp2/3 complex-mediated actin nucleation	GO:0034316	P	7	1	0	1
																regulation of Arp2/3 complex-mediated actin nucleation	GO:0034315	P	8	2	0	1
																rRNA modification	GO:0000154	P	7	1	0	1
																negative regulation of mitotic sister chromatid segregation	GO:0033048	P	6	5	0	1
																regulation of mitotic sister chromatid segregation	GO:0033047	P	6	6	0	1
																negative regulation of sister chromatid segregation	GO:0033046	P	5	5	0	1
																regulation of sister chromatid segregation	GO:0033045	P	5	6	0	1
																regulation of chromosome organization	GO:0033044	P	6	7	0	1
																regulation of organelle organization	GO:0033043	P	5	27	0	1
																phosphocreatine biosynthetic process	GO:0046314	P	7	1	0	1
																regulation of vesicle-mediated transport	GO:0060627	P	4	1	0	1
																peptide secretion	GO:0002790	P	6	1	0	1
																pyrimidine nucleotide-sugar transmembrane transport	GO:0090481	P	7	2	0	1
																transcription preinitiation complex assembly	GO:0070897	P	7	1	0	1
																NAD biosynthesis via nicotinamide riboside salvage pathway	GO:0034356	P	10	1	0	1
																neurotransmitter transport	GO:0006836	P	5	1	0	1
																negative regulation of chromosome separation	GO:1905819	P	5	5	0	1
																regulation of chromosome separation	GO:1905818	P	5	6	0	1
																mitochondrial transport	GO:0006839	P	5	7	0	1
																rescue of stalled ribosome	GO:0072344	P	7	1	0	1
																stress granule assembly	GO:0034063	P	6	1	0	1
																pyruvate transmembrane transport	GO:1901475	P	8	1	0	1
																mitochondrial pyruvate transmembrane transport	GO:0006850	P	7	1	0	1
																mitochondrial calcium ion transmembrane transport	GO:0006851	P	10	6	0	1
																monocarboxylic acid biosynthetic process	GO:0072330	P	7	5	0	1
																dTMP metabolic process	GO:0046073	P	8	1	0	1
																pyruvate transport	GO:0006848	P	9	1	0	1
																dUMP metabolic process	GO:0046078	P	8	1	0	1
																microtubule nucleation by microtubule organizing center	GO:0051418	P	6	1	0	1
																dTDP metabolic process	GO:0046072	P	8	1	0	1
																thioester metabolic process	GO:0035383	P	4	5	0	1
																thioester biosynthetic process	GO:0035384	P	5	4	0	1
																chloride transport	GO:0006821	P	8	10	0	1
																phosphate ion transport	GO:0006817	P	8	2	0	1
																calcium ion transport	GO:0006816	P	9	15	0	1
																homoserine metabolic process	GO:0009092	P	7	2	0	1
																dUTP metabolic process	GO:0046080	P	8	1	0	1
																dUTP catabolic process	GO:0046081	P	8	1	0	1
																nucleotide-sugar transmembrane transport	GO:0015780	P	6	2	0	1
																copper ion transport	GO:0006825	P	9	1	0	1
																tricarboxylic acid metabolic process	GO:0072350	P	7	1	0	1
																regulation of ubiquitin-protein transferase activity	GO:0051438	P	6	1	0	1
																negative regulation of chromosome organization	GO:2001251	P	6	6	0	1
																positive regulation of cell cycle G2/M phase transition	GO:1902751	P	6	1	0	1
																intracellular protein transport	GO:0006886	P	5	41	0	1
																exocytosis	GO:0006887	P	5	1	0	1
																regulation of cell cycle G2/M phase transition	GO:1902749	P	6	6	0	1
																retrograde vesicle-mediated transport, Golgi to endoplasmic reticulum	GO:0006890	P	7	2	0	1
																isoprenoid biosynthetic process via mevalonate	GO:1902767	P	6	1	0	1
																ADP metabolic process	GO:0046031	P	8	1	0	1
																endoplasmic reticulum to Golgi vesicle-mediated transport	GO:0006888	P	5	4	0	1
																CTP metabolic process	GO:0046036	P	8	1	0	1
																ATP metabolic process	GO:0046034	P	3	6	0	1
																regulation of cellular localization	GO:0060341	P	4	1	0	1
																generation of neurons	GO:0048699	P	6	3	0	1
																amino acid transport	GO:0006865	P	6	2	0	1
																nucleotide transport	GO:0006862	P	7	1	0	1
																IMP metabolic process	GO:0046040	P	8	11	0	1
																drug transmembrane transport	GO:0006855	P	6	1	0	1
																monocarboxylic acid catabolic process	GO:0072329	P	7	2	0	1
																establishment of sister chromatid cohesion	GO:0034085	P	4	2	0	1
																establishment of mitotic sister chromatid cohesion	GO:0034087	P	5	2	0	1
																UMP metabolic process	GO:0046049	P	8	2	0	1
																cellular calcium ion homeostasis	GO:0006874	P	8	1	0	1
																lipid transport	GO:0006869	P	5	21	0	1
																vesicle-mediated transport between endosomal compartments	GO:0098927	P	6	1	0	1
																hypotonic salinity response	GO:0042539	P	6	5	0	1
																anterior/posterior pattern specification	GO:0009952	P	5	2	0	1
																anterior/posterior axis specification	GO:0009948	P	5	2	0	1
																attachment of GPI anchor to protein	GO:0016255	P	7	2	0	1
																response to glycoprotein	GO:1904587	P	5	1	0	1
																intracellular transport	GO:0046907	P	4	59	0	1
																ovarian nurse cell to oocyte transport	GO:0007300	P	3	3	0	1
																positive regulation of signal transduction	GO:0009967	P	4	1	0	1
																negative regulation of cell cycle process	GO:0010948	P	4	5	0	1
																positive regulation of cytoskeleton organization	GO:0051495	P	6	4	0	1
																regulation of cytoskeleton organization	GO:0051493	P	6	19	0	1
																negative regulation of cytoskeleton organization	GO:0051494	P	6	9	0	1
																pteridine-containing compound metabolic process	GO:0042558	P	5	7	0	1
																pteridine-containing compound biosynthetic process	GO:0042559	P	6	3	0	1
																respiratory electron transport chain	GO:0022904	P	5	3	0	1
																electron transport chain	GO:0022900	P	4	3	0	1
																pteridine-containing compound catabolic process	GO:0042560	P	6	2	0	1
																macroautophagy	GO:0016236	P	5	3	0	1
																regulation of neurotransmitter secretion	GO:0046928	P	5	1	0	1
																peptidyl-lysine modification to peptidyl-hypusine	GO:0008612	P	4	1	0	1
																negative regulation of phosphatase activity	GO:0010923	P	7	2	0	1
																attachment of spindle microtubules to kinetochore	GO:0008608	P	4	2	0	1
																regulation of phosphatase activity	GO:0010921	P	6	3	0	1
																fructose 6-phosphate metabolic process	GO:0006002	P	5	1	0	1
																oocyte differentiation	GO:0009994	P	4	2	0	1
																fucose metabolic process	GO:0006004	P	6	1	0	1
																positive regulation of ubiquitin-protein transferase activity	GO:0051443	P	7	1	0	1
																pentose metabolic process	GO:0019321	P	5	1	0	1
																transport along microtubule	GO:0010970	P	6	6	0	1
																D-ribose metabolic process	GO:0006014	P	6	1	0	1
																UDP-glucose metabolic process	GO:0006011	P	5	1	0	1
																galactose metabolic process	GO:0006012	P	6	3	0	1
																cellularization	GO:0007349	P	4	2	0	1
																regulation of mitotic cell cycle	GO:0007346	P	5	13	0	1
																carbohydrate transport	GO:0008643	P	6	5	0	1
																oocyte anterior/posterior axis specification	GO:0007314	P	5	2	0	1
																oocyte construction	GO:0007308	P	4	2	0	1
																oocyte axis specification	GO:0007309	P	4	2	0	1
																phospholipid biosynthetic process	GO:0008654	P	5	10	0	1
																regulation of mitotic sister chromatid separation	GO:0010965	P	6	6	0	1
																O-glycan processing	GO:0016266	P	7	1	0	1
																magnesium ion homeostasis	GO:0010960	P	9	1	0	1
																phosphatidylinositol phosphorylation	GO:0046854	P	7	3	0	1
																inositol phosphate dephosphorylation	GO:0046855	P	6	2	0	1
																phosphatidylinositol dephosphorylation	GO:0046856	P	7	2	0	1
																telomere organization	GO:0032200	P	6	3	0	1
																protein transmembrane transport	GO:0071806	P	6	6	0	1
																anterior/posterior axis specification, embryo	GO:0008595	P	6	2	0	1
																Rho protein signal transduction	GO:0007266	P	7	1	0	1
																'de novo' UMP biosynthetic process	GO:0044205	P	10	2	0	1
																neurotransmitter secretion	GO:0007269	P	5	1	0	1
																histone H2A ubiquitination	GO:0033522	P	8	1	0	1
																calcium ion import	GO:0070509	P	10	1	0	1
																regulation of microtubule cytoskeleton organization	GO:0070507	P	5	3	0	1
																positive regulation of metabolic process	GO:0009893	P	3	5	0	1
																maturation of SSU-rRNA	GO:0030490	P	6	2	0	1
																positive regulation of biosynthetic process	GO:0009891	P	4	1	0	1
[truncated: 256 more rows]

## Sheet: 0-5-U
Term Name	GOID	Term Type	Depth	cnt(reference)	cnt(WCR_0_5D.up)	fsh(WCR_0_5D.up)		Term Name	GOID	Term Type	Depth	cnt(reference)	cnt(WCR_0_5D.up)	fsh(WCR_0_5D.up)			Term Name	GOID	Term Type	Depth	cnt(reference)	cnt(WCR_0_5D.up)	fsh(WCR_0_5D.up)
[truncated: 1,868 more rows]

[truncated: 3 more sheets: 0-5-D, 0-1-U, 0-1-D]
